# Supplementary material for: Identification and Characterization of MicroRNAs from Longitudinal Muscle and Respiratory Tree in Sea Cucumber (Apostichopus japonicus) Using High-Throughput Sequencing
Source: PLoS One. 2015 Aug 5;10(8):e0134899. doi: 10.1371/journal.pone.0134899 (PMC4526669; doi:10.1371/journal.pone.0134899)
Supplement: S1 File — (ZIP) [file pone.0134899.s002.zip]

Archive with 29 entries (27 files):
- S1 File/
- S1 File/The secondary structures of the novel miRNAs in LTM/
- S1 File/The secondary structures of the novel miRNAs in LTM/Scaffold111_150.pdf
- S1 File/The secondary structures of the novel miRNAs in LTM/Scaffold1492_853.pdf
- S1 File/The secondary structures of the novel miRNAs in LTM/Scaffold191_220.pdf
- S1 File/The secondary structures of the novel miRNAs in LTM/Scaffold22_15.pdf
- S1 File/The secondary structures of the novel miRNAs in LTM/Scaffold22_17.pdf
- S1 File/The secondary structures of the novel miRNAs in LTM/Scaffold2335_956.pdf
- S1 File/The secondary structures of the novel miRNAs in LTM/Scaffold2497_965.pdf
- S1 File/The secondary structures of the novel miRNAs in LTM/Scaffold280_281.pdf
- S1 File/The secondary structures of the novel miRNAs in LTM/Scaffold285_287.pdf
- S1 File/The secondary structures of the novel miRNAs in LTM/Scaffold360_346.pdf
- S1 File/The secondary structures of the novel miRNAs in LTM/Scaffold365_353.pdf
- S1 File/The secondary structures of the novel miRNAs in LTM/Scaffold3711_1014.pdf
- S1 File/The secondary structures of the novel miRNAs in LTM/Scaffold391_371.pdf
- S1 File/The secondary structures of the novel miRNAs in LTM/Scaffold391_373.pdf
- S1 File/The secondary structures of the novel miRNAs in LTM/Scaffold391_375.pdf
- S1 File/The secondary structures of the novel miRNAs in LTM/Scaffold391_377.pdf
- S1 File/The secondary structures of the novel miRNAs in LTM/Scaffold39_50.pdf
- S1 File/The secondary structures of the novel miRNAs in LTM/Scaffold47_56.pdf
- S1 File/The secondary structures of the novel miRNAs in LTM/Scaffold554_533.pdf
- S1 File/The secondary structures of the novel miRNAs in LTM/Scaffold652_587.pdf
- S1 File/The secondary structures of the novel miRNAs in LTM/Scaffold759_623.pdf
- S1 File/The secondary structures of the novel miRNAs in LTM/Scaffold759_626.pdf
- S1 File/The secondary structures of the novel miRNAs in LTM/Scaffold762_627.pdf
- S1 File/The secondary structures of the novel miRNAs in LTM/Scaffold823_655.pdf
- S1 File/The secondary structures of the novel miRNAs in LTM/Scaffold838_659.pdf
- S1 File/The secondary structures of the novel miRNAs in LTM/Scaffold912_690.pdf
- S1 File/The secondary structures of the novel miRNAs in LTM/Scaffold97_135.pdf
