# Supplementary material for: Identification and Characterization of MicroRNAs from Longitudinal Muscle and Respiratory Tree in Sea Cucumber (Apostichopus japonicus) Using High-Throughput Sequencing
Source: PLoS One. 2015 Aug 5;10(8):e0134899. doi: 10.1371/journal.pone.0134899 (PMC4526669; doi:10.1371/journal.pone.0134899)
Supplement: S2 File — (ZIP) [file pone.0134899.s003.zip]

Archive with 36 entries (34 files):
- S2 File/
- S2 File/The secondary structures of the novel miRNAs in RPT/
- S2 File/The secondary structures of the novel miRNAs in RPT/Scaffold1117_2260.pdf
- S2 File/The secondary structures of the novel miRNAs in RPT/Scaffold111_460.pdf
- S2 File/The secondary structures of the novel miRNAs in RPT/Scaffold1239_2353.pdf
- S2 File/The secondary structures of the novel miRNAs in RPT/Scaffold1492_2593.pdf
- S2 File/The secondary structures of the novel miRNAs in RPT/Scaffold191_722.pdf
- S2 File/The secondary structures of the novel miRNAs in RPT/Scaffold198_750.pdf
- S2 File/The secondary structures of the novel miRNAs in RPT/Scaffold22_115.pdf
- S2 File/The secondary structures of the novel miRNAs in RPT/Scaffold22_117.pdf
- S2 File/The secondary structures of the novel miRNAs in RPT/Scaffold2335_2950.pdf
- S2 File/The secondary structures of the novel miRNAs in RPT/Scaffold2497_3005.pdf
- S2 File/The secondary structures of the novel miRNAs in RPT/Scaffold280_975.pdf
- S2 File/The secondary structures of the novel miRNAs in RPT/Scaffold285_985.pdf
- S2 File/The secondary structures of the novel miRNAs in RPT/Scaffold299_1022.pdf
- S2 File/The secondary structures of the novel miRNAs in RPT/Scaffold360_1160.pdf
- S2 File/The secondary structures of the novel miRNAs in RPT/Scaffold365_1174.pdf
- S2 File/The secondary structures of the novel miRNAs in RPT/Scaffold3711_3191.pdf
- S2 File/The secondary structures of the novel miRNAs in RPT/Scaffold391_1235.pdf
- S2 File/The secondary structures of the novel miRNAs in RPT/Scaffold391_1237.pdf
- S2 File/The secondary structures of the novel miRNAs in RPT/Scaffold391_1239.pdf
- S2 File/The secondary structures of the novel miRNAs in RPT/Scaffold391_1241.pdf
- S2 File/The secondary structures of the novel miRNAs in RPT/Scaffold39_194.pdf
- S2 File/The secondary structures of the novel miRNAs in RPT/Scaffold47_222.pdf
- S2 File/The secondary structures of the novel miRNAs in RPT/Scaffold518_1542.pdf
- S2 File/The secondary structures of the novel miRNAs in RPT/Scaffold554_1605.pdf
- S2 File/The secondary structures of the novel miRNAs in RPT/Scaffold636_1736.pdf
- S2 File/The secondary structures of the novel miRNAs in RPT/Scaffold652_1761.pdf
- S2 File/The secondary structures of the novel miRNAs in RPT/Scaffold759_1903.pdf
- S2 File/The secondary structures of the novel miRNAs in RPT/Scaffold759_1906.pdf
- S2 File/The secondary structures of the novel miRNAs in RPT/Scaffold762_1911.pdf
- S2 File/The secondary structures of the novel miRNAs in RPT/Scaffold823_1975.pdf
- S2 File/The secondary structures of the novel miRNAs in RPT/Scaffold838_1989.pdf
- S2 File/The secondary structures of the novel miRNAs in RPT/Scaffold912_2075.pdf
- S2 File/The secondary structures of the novel miRNAs in RPT/Scaffold97_413.pdf
- S2 File/The secondary structures of the novel miRNAs in RPT/Scaffold98_416.pdf
