# Supplementary material for: Identification and Characterization of MicroRNAs from Longitudinal Muscle and Respiratory Tree in Sea Cucumber (Apostichopus japonicus) Using High-Throughput Sequencing
Source: PLoS One. 2015 Aug 5;10(8):e0134899. doi: 10.1371/journal.pone.0134899 (PMC4526669; doi:10.1371/journal.pone.0134899)
Supplement: S3 File — (ZIP) [file pone.0134899.s004.zip › S3 File/The miRNAsí» target gene sequences in LTM.fasta]

>gene=isogroup00008
CAATCagAAGACATGATttCAgAAAACACAGCTTAGTTTATTGGTCAACATTAGATtAtATCTGCACATACAGTTCATGgCAaCAAATGATGTAAAAATAaGTATAAAATGgACAGCTGCTtGATaGGGATTTtCcTTTGGGATtAaTTCAAaGTTGTGAAGGCAAGATCTTGGATGGACTGGGtCTAATCTtGTGAACAAGGGTGGTAGGACTTGTACGTCACAACACCACCTTCGTAGTAGTCGTAGACTTTGATGAAAGCTGGTCTCGTATTCTTCACGTGGATaTCCCTCTTCAGCACCAGAACAAAACTGGTTGAGTACCCTCGTGAAAATTGATTGAAGTACAACGAGAACGGTTTGCCTTCTtCAAAGTGATCGTATCTCATCAAGCCAATGTCTTGTCCAGTTGAGTATAAATAATCGATGTATCTTTCCAaCTCATTTGTATCCACGGAATAaCCTGATACCATCTTTACGTCGACTACGGCCATATTGGTAAACTCGTTtTtGGCGTCTAAATATGATACTGTTATATCCAGATAAACTCTACTACAGTCCTGCTGGGGAGTGTGATCTCTAGCTTCAACCTGGACATCAAAATACTGACTTACAATTCGCAAAACTGGCAAGTTATACTGCATCACAGCCTGGAATAAGACACATCCTTCGCCTTCACCAAATACACGCAATGTATTAGGACACTGTCGTATGTCAAATTCTTCCATGACCAGATCATtctCGTTTGTAACCTCGCAATGTTCATGCTGCAAGTCaCCTTCTGTCGTGGAAATATCTACAATGACTGATTTGTCATCGCTGTGAACACGTTCGGCATAGGAAGCCAGAGCCTCAAGCCCAaTGACTGTGTCCTGCGTGGAAGTGAACCCTCCATGACTGTTCCGCTGCTCGTTAAGCCATTCTACAATTAGTCGTGCATCCAGAAGGAACTGTGGGTCATCTTGGCTAGCCTCCAGATAGATTAGCAATACATATGAGGTCATCTCTATTTCTGCTGGATCAGCTTTGCAgCTGtCTGCTgCCCCCTCACAGGGAGGGGCATCATCCCGGGTCCAGTGTAACGTGCCATCTCCTGTGACAGCTATTTCTTGTAACTTGGTCAAACCTGATCGGTAGATGGGGTTGATATTCACCTTTGCTAGAGCATATGTAACAAGGGCAAGTGTGTAGGTATCGTCTATTCCATCATCAAGAGCCCGGAATAAACAATAAACTGCTCGGAACATGACTGTACTAGTTGCTGGTTCCCCAGCTTCAATCAGCGCAATAGTGGTATAGGCAGTTAGGGTTACACCATTGGAGTGACCACCCTGCATAGATTTGTGTATGACTCTCCCTCGTGGAATGAAGCATCCAGTATCATcATCTagGgcGTtGTtAaCCAACcAaTcCCtCGTTACTTcCaAATCTcTGCtGTcAATATCTATgAATTCTGAGGCCATTGCAAACGACTTAAGAACAAAAGCTGTCAACCATGTACTTCCTTCGCCATCTCTCTGGCCGAATGCACTGTAGGATCCATCATTCAAcCTGTACtGAAGtTCtcTctCATAtCCTATcTGCATATATTCcTTGGCTTgaTTGtACACTTCGGGgAagTTCACACGTTGATTAGTGTGAACCAAATACATCAGGACGAAGATGTTAGGTGTGAAACCAATCATgTTCTGTTCCCCACAGCCGGTGGGCATGCGAAGGAGGGATCCCAGATTTGTCAGTaCCGGGCCaagAACAtTTCCTGtAAcCTGTACtTTACATGATCCTGTTCCAGGGACAGTATTGAATGGAAATTCAAGAGAGACTTCTTGgAGAAACGAACCACCCTCAGCATCATCTGGACAGATCAAGAAGTTGATTGCCCTTTCCACTTCAGTACCCTCTGCCTCAACtAGAACaGTcctAtTCACTGcATcCCAGACATCtAATAGttCATCTAtACTGTTCcCtGTTTTtCcACACCtGGTaAATctTGAGAAGGAGGtATATATTCCCCAAGCGCTATGATTGGTATCTTGCCCAATACTCGTGGTATTATGTtAAATTCAACAGATCCaGCTTGTCCTCCACACACGCACAGGTATTTGaAGAAATcTTgAtcCTGTATGCTaAAgTAGGAAGAAGGCtCAAGACGCACGaCCACCGTGAAGCATTCACTAAGGTAGTTAAACACTGTTATCTTCAAGGGAAATTCTTCATCCTGTATGaCTGAATAaGGCaACACGGTTgAGATGAAAAaCGGTtGGaAAACACGtaAGGAtatCGGTTCTGCTATTcCGATTCCATGTTCAgCAGAGGTGCAGAAGCCTGTCGTGACCCAGTCAGTAATGGAGTGGGGGACGGTGTGACTGACAGTGCTTACCCCTTcTTTGCCTATCGTGGaCaAATGCCAAAgCCAAGTGTCaGGgAAATGGgTTCgAAGTTGaTAAATaGgaCCAGATTtAGGTACTTCaGgTaTTATGTCAGCCCTATTCACAACATTGAAATCAGGGAGACCACCAGGTCCAGGTACACCTCTTAATCCAGGATTTCCCATCGCTGTAGGAAAGTGTTTGGAgTAAGGCGTGTATCTCAtGTAATGAGTAGTAGATGTTCGAGTTTCTGTGtAAACGTAGCAtGGACGTGTCTCAATGATAAGGTTAGACAAAATTTGAACACCTGAGCTCTGGAAAGCTTCTAAGGAATCAAAATGTAGCGATTTGCTCCATGTTCTGGTTGAAGTTCTAGGTGGAGGTGGAAGtCGAGGTGGaAGTCGAgGTGGAAATCgAGGTGGAAATTgAGGTGGAAATCGAGGTAGCTGAAGGCTTGGGAACCGACCAAAGGAAGGAATTGATCGTTTGGACATGTCTCGTGCTGTGACTGGACAACTCTCATTCAGTCCATGTTCTTCTACAGCAAACATCGACATTGGTGAAAAcaCcTGTtCagAAGtGATCCTGTTGCTGTCAgCTAAAAGTAAAATGctTTTAtCGACAGATCCAATAGCACACAATGATAGTGGAGAAGCACGGATGTTGAGTAACACATCTGATCCTGGGTAAACTTGTCCACTGTTGAAATCTAACGaAACATCATTTTCAAAGGCTAATTTGACTTTGAACtCttGTctGGCtgAAACcACTTCGCCATcTTGTCTGGTGAAGTAGAGGAGGATGGTGGCACTTGGTGCCATTTTCTGTGTCACTGGAACAGGGATCGATACACTCCCCAGAATAGCGTCTGGAAAAGGTTCCAGGTTCGGAGGATCTGTTGTCAGACTTTCCAAATGCTGTCTCACTGTAGTAGGGTCTCCTCTACGGTCAAGCTCTACATGACGTGAAATAACTGATGTCTGCTCGGACATACCGGATGACCAAGTCTGAGTACCGGACGTAACAAGATTCCGGTTTGCGGACACAATATAGCTAAACTCCAGAATGGTATCAGCATCAGATTCTGGAATAGTGAACTCGACCTCAACATCAAGATTTTCACCCACAGGGTAAACAGAGGTCAAAGGtCTTATAGCAAGGAAACtGCCACTGGGCGAATaCCAGGCATCAATATATTTtCTGGaGCGgACAGgTAGAATCTGAGAATCTGGATGACGATAAGTGACCTCCAGTTTCAATTCTGTTATATATGGGTCAAATGGTGCTCTAAACTCTGCATTTACTCTTCCGTCTTGATCAGTGGTGTAGGTCTCTTCAAAGCTGAAGTCACCCAtTCCtTTTGTTTTCATAGCTGTCACaGTCAGAgATACAAAACTGGCTGGTCGACtATTGGGTAaTTTGGCCAAAATTTGAAATCTGTAAGGTAAAcCTGGTTTGAACCCATTACGACCGACAGTGTCAAGGGTCAAAGGTATCTTTGTTATTTCTGTTGATCCATGAGTCTCTGTTCTGGCGATGCCAGTCACAAGCTCCGTGAACTCAACATCCAATATAAGATACCTGCTCTGGATAGAATTAACGCTCCCGAGATTTC
>gene=isogroup00016
CGACTGTAGCATTGAGGAATATACCTCCGTGGGACGGATTAAAGCGACCTTTCTTTAGGATCCTAAcGGATTTcTAcaTTTTTcTTtGCcTTtaGATACGGTGCAAAGGGCGGAATCATGTCGAGCCAGGATCAATATCAAGGGGATGACGGGGGCAGTCTCGAACAGAAACGAGATCAAGAAGACCTCGAAGAGATGCAGGCCGCCGAAAGAGATTTAGCGTCCGACGCTGCTTGGAAGAAAATCCAGCAAAATACGTTTACAAGATGGTGCAACGAACATCTGAAGACGGTCAAGAAACACATCGGAAATTTATCGACGGATTTAAGCGATGGATTACGTTTGGTTGCCCTACTCGAAGTCCTAGCGCATGAAAAAATTTCACACAACAAACGGCCGACATTCCTGTCAATGAAATTGGAAAATGTGTCCATTGCACTCAACTATTTGGAAAAAaGgAaTATCAAAATCGTCAACATTGACTCgAGTGACATTGTTGAGGGtAAACTGAAGCTGATCCTAGGTcTGATATGGCTCCTCATCCTTCACTACTCCATCTCCATGCCCATGTGGGACGACGAGGGCTTCCTGGACGAAGAGACAAAGAAGAAGACGCCCAAAGACAAACTGCTCATGTGGATCCAGAGTAAGGTGCCCGACTTGCCAATTAAGAACTTCACCACCGACTGGAATGACGGCCGTGCCATCGGTGCCCTTGTGgATGCCATGGCCCCTGGTAAGAACTTTACCGAAAACAgtGCATTTTATAAAATTCTTGTCCTTGTGTTCAAAGCAAGGAATTGTTTAGCCCCAGTTTTCCTACAAGAGCTTCTCCAAAAaTACAGACCTAGCAAGGTGCTTCGTTCAAGCGTACAACATATGTTATCTGTTCCTACTGTTCGCACTTTCCACcTATGGGgAaCgTTGCTTTGCTAGATCAACTCCACTAGTTCTCTAGTGgATAAGCAGTTtGCTAACAGtTTtATTTtATTTTTGGTtCCTTGCTTTAGCAAAAGGAACCTATGCAGTCAGGTTGgCGTGTGTGTGTGTGTATGTATGTATGTATGTATGTATGTATGTatGTgtGTGTGTGTGtGTCTGTGACACTTGCTTGGGTACGCTCTATCTCAATAAGGGAATGTtggaTtGaGGCCaAACTtGgACTaTAgAtccGcCaTATGGaGAAGGTGTGCCCTATTGTTTTTGGTGCCCACAAAGGTCACCAAAGGTCAGTTATGGTCCAAAAACCGAAAATATTAAAACTGCAATAACTCCCAGTGCCAATGTGCGACAAGaTTGATATTTTGGGACAAGTTGTGAACtGGTTagGGGaGCAtTTTCaAACtTAACGGTCATGTGATCCGaaGGTCaCCAAAGGTCAATtAATGAtAAAAAACTAGTATTTTTGCaATAACTTGAGAACGAAATGTCcGTTAGGgTTGGGAGTTGCTtCAATGTAaTCCAaTTGtcGACCCGCAtcTGGGTGACCCTTGACCTCAATTTGACCtcTGGTGACCTTTtcGTGTTTttGgGgATTTTTACAGTTtcGATGCTATTTTCAGATGtcAAAGGTACCTTCTGatCATAAATGTCAAAGTTTTtCGGTCGgAGTTAGGATGGTtGTACAGACTTgtCGTTTtGTTTTTtGGAAtCAGGAGATtAAaCTACATCTGAAACCAAGGTCAAAAGGTCAAaGGTCaCATtAGAAAAAATGTGCTTATTTTGGGAGGAAaCGAGCAAAAAAgAAaaTGTTtGGTTTTGATGCTAGATTTGGAtATCAAAGGTACcTTCCGATCAAAAaTGTCAATtGGTtgACaCCCGTGtGACCTTCGTGTGCGAAGTTATACGAGGTCAAAGTTAATTTTCAgACATTTAATGCAACAACTCCCAGTtCCAAGGTGTGAcaTGGTTGATATTTTtGgACAaGTTGCAAATGGTATAGGGgAaTATTTtCAAACTTAaCGgTCATGTgaTCCAaGGTCACCAaAGGTCAGCTAATGTTAAAAAAtagttttttGGGGggAGAAAaTGGGCAAaGAAAACATGTTTGAATTTTTAcAGTTTTGAtGCTCCGTTTAGGTCTCACcGATCAAAAATGTCAATTGGTTgaCCTACGGGTGACCTTTGTGTGtGAAGTTATGTaTACAAGTTCAAAGTTAAgTTTTaGACATTTAATgCAaTTAAaTCCcAATgCCAAGGTGTGACACGGTTGATAaTTtGGGACAAGTTGTGAaTGGggTGgTGGAACATTTTCataCTTAAAGGTCATGTCATCTGTGGTCACcAATGTTATCATATCTGTTGACCCGCTTGTAGGTGACcTtATACTTCTTACATTTTCGACGCCAtATTTAGATCTCAAAAGTGCCTTTTGATcAAAAATCCGATCACATTTTGTGAtcACAAAAgTGTTGGCTATAGTGTTGGTTACTTTATGGgAaCATGTAGGACcACAATTACTTGGACTATTTgAGCCCAATCTTGCTTGATAATATtATGTGTATTGTCATATACCCCAAGCAAGGAACCACAGTGCCCTTGGGCTCTTGtaTGACTGGGCTAAGCATCTATTttCAAGAAGTggAAAAGTGCTCTGGTACATGGAGCTTCGTCTGAAGAaaaaGGTTGTACTTTGAGAAAGTATCATCCAAGTTTTGTTGTAGTGtcACATTTCTAGTAAGAGTAAGATTCATATTAGGATTTAGCTAGATTAAATGGCTGTCTGGACTCTTTATTTTTtAATTTTGTAAGTGAAATATGTTATAAGGTGTTCCTATCATGCCTAGTAAAGAGGCAAAGAGAGTGCAAAATGTGGGACTTGTTGGTAGACATTTTGTGGCACAAAAGTTTGAAAACTTTGCCAAAaTTATCCCAGATTACAACTATCACAGACTGATACCATGGGGGAAAAATGGATTTGATTTCCTTATAGTATGATATTATTTCTGGAACTGTTATGCTGTGGCAATGTAGCAGCCTAAATGCAGTGATGAGAGAAATATTCTTTCACATCTTCCTGAAATTTGTAAATGTAGGATGTGTTTAGATTG
>gene=isogroup00020
TGGTTCAATAATGATTTTtCTtttCATCAATACAAAAGTTACAAAATTGTAGTTATTATTGTAAAAAAaGAAGAAGAATAAGAAGTAATATATCGGAAACATTAATTACAATACTGTAGAGAAATAATATGTCGTGTAATCATATATACGTAGGACACTTTTGACCAACACATGTGTTTACATGCATTCGACTACATCTGAGTAAAAAGAAATGATCCTAGCCGATTAGCTGGAAATTTGGACATGCTATGTCAAGTTAAAGTGGATCAAATGTCTGAAGTGATTGTAGTATAAGAAACTTCACCCAAGGTTGATCCCGGACACGAAAACCAACGTTTCCACCACACAAATACAGCCAAAGACCCACTAAATCCTATAGGCTGCGAAGCGTTGCCTTTACATGTGTTATATCGGAAACTGAAACACAAACTTGTCCTAATGCATATAAACCCAGATGTTCGCTAATCATTCGACCAACGTTCCCAGGAGCGTGTTTCTTGAGAGGTTAACAAGACAGAAACTAAATTAAGATTCACTTTAGGAAGAAAGATAAAACAAGCCTTTATTTTtATACTGACCTTAGAGAGCTGTTTAATTTTGACACCTTCTTGTTTGCTGTGTGTGAGTTTTATATATTTGTTtaTATTTTAATGCCCACCCTCACTTAAATAAACCATATAAAGATGGGAGAGGTGTGTATACATTTCAATGCTACAAAACGGTGACGTCATACTAGGCTATACAAAAGAATgAAAATATGCGTGACATGTCCATGTGTTTTTATTGGCAAATACCAATGACTTCAATGCAgAgATGGTCAGGATTcATCAAGgTCATcGCAGCtTGGTAGATTAcTCCAGGGAGGACATCTTTTATTTCAGTATTGCATTCTGCCTgCCACTCTGTAGGCATGATGTTGCAAATaTCCTCCATtATGATCGTCAGACCATTTGTAATGTCCTCTtGCATTATACTGCAAgACGCCTTCAGCGGCCGCAGAGAAATATCTGCAAACTTCGCATTTCTTGTGCTCGGGAACCTCTTGGTAACCACTATCGCTCTGCATGACGTCATAAGGTATTTCATTCACATCTTCgCGTCCTCCGATAGACACtAtGATGGCACGTCCCGCCCTCCGTCGGAAATTATCCATACGTCTCTGCCCAAGCTTGTTAATGTTCTTCAAGTTCTTCTTGTTCTGCTTcGCCAGTTTTTTCATTTCTCTGGCGTTGTACAATTTCTTCTTTATATCAACATCAACGCGACGTCGAGGTGCAACTGTgTCAACCTCCTCTTCTACTTCCGGTTCAGTTTCTTCTACTTCCGGTTCAATTTCTCCCACTTCCGTTACAAGCTCAATCTCTTCAATATATTCAGTCAACTCTTGGCGGCAAAATCCGAATACTTCACAATCTTGAATAGGGTCCAGATATTTGTTGGCAAAATCGTTGACGTCACCAGGCAGCTCGTTAAAGAAACGGTAACAAGAGTCCCTAAGTGGACAGATTTCACACAGTGGACTAAAGAACTCAGCAACCATATTCCATGTGTAATTACAGGCAACAGCCTCGTGAATGAAACCGATAGTATCTTCACAGGCCTCGCACAGGTAGTCCTCTCCAACGATCGTACGCATATAGCTTATGCGACGATCTTTCAGAGCCCTTAATTGAGATGCACTGCGGAGAATGTTTGATAAGAAAGCGACAGGAGAGCGCCTTGAATTCAGTTCAGATATGTCCGTGTTTGTGGTACACAGTGTCAACAGCTCGCACACTTCCTCGGGCGTCATGTCGTCAATTAATGCAAAGAAGATTGGGAGATAAGCATCTACGATACTTGTACAGTTTGCACGGTATGTtGATGgCAGATCCTGGCAAAGTGAGTCGAGGAGATTTTCTATCTCAGTTtCCTGACCCTTAAGAAGGGACTGGACATCGCCGACTACCATTTCGCAGACGTCACACTGTACGGTTCCACCTGCGGAGTACATTAAGCTCTTCCAGTTGACACGACGATtAGTTAAGGACAGCCCATAACTAGGAACCACGAAGGCAACCACTAAGCAAAGAATAACGGTcTtCATCTTGTTGTTTAGATTTCACGAAATTAAAGAaTATATCTGAGTTGTTTCCAAGTGTCCAAACGTATAaGTTTCCTTTTCACGACGTCGGTATGtGTGTCTACTtCAGCTCAACTATACACCC
>gene=isogroup00032
GGACAaTCGCTTCACGTCGTTACGCGTTAACGTTACAAATTTtCAACAGTGCAGTTAGCATGCAATGCTCAACATATGTCGTCTGTTtGTCgTtCATATCTCATGAGATACCTGTCGCTTTACCATTTATATaaaaaaGTGGCAAAACCTTAGAAGTACCGAAAGGACTAAATCAATGTAGAGCTAACGTCTTAAAATGTTAGATATCCAACAtCCAAGCAATGACGACTCCTCAGAAaGTCCTAGAAGAAGTTGGAGCCGATAATCCAACTAaCTGTGTTATTAGTAACTCCAATAATGAATGCTGTCCAACCCAGCAGAaCTTTCCAAAATTGCCAGAGCTACCATCTTTTGATGAGCGCCCTACCACAGAGGGTACCACATTTGAAAGCTCCACCAGTGATCcTACTCTACTGCTGATGTTaccAGAAACTTCACCACCAGAGTTACAACGCATGATCATGACGgAGgTGACcaTACTCTCATTATCGTTCTTTCTTGTGTTGGCTTCATCTGCCTGGCAGTTGTAGTGTGCGTAATATCATATTATGTGTACCTCTACTGGAAGAGGAAAAAGCAGAGAAGCTTAACCGTTACACCAGTAAACGGtcATAGTCCTTCGCCAGCCGCTGAGAGgCGTTCaGGgAtGTTCCATAATCCAGATGGAAACtcTGTTGAACTGTACCCTGCCACCAAACCGGCATGGGAAGGAAACGACAATGACGGCTACCAATCTGATTCTGAAGTTAATGGTAaaTGGTGGTAACgTtGACAGCGGCGTGGTCGTCTCACCCAAACCCGAAATGAACGGCACGGAaGAAACGAAGGAAGATAATAAACCAAAgAAGAAGAAAAAGAAgAAGAAGAAG
>gene=isogroup00034
gATTCGAAAACTGCAACAAGAGACGATAGCACGGCTGTACATGATATTCGAGTTGAACATTCGacAATATCATTTCAAATTTtATTCAGAAACGTAAGCAAaGTCaCAAAATGCCtGGAAAAGGgACATCACCTGCAATCGGCATTGATTTGGGGACAACATACTCATGTGTGGgAGTGTTTCAACATGGAAAAGTCGAGATAATCGCAAATGACCAAGGAAaCAGGACAACTCCAAGTTACGTTGCGTTTACAGACACAGAGAGGCTGATCGGGGATGCTGCCAAAAACCAAGTCGCCATGAACCCAACAAATACCATCTTTGATGCCAAACGTCTGATTGGTCGATCGTTTAGTGATACAGCAGTTCAGTCTGATATGAAGAACTGGCCCTTTAAGGTCATTAACAAAGCAGGGAAACCAGTCCTACAGGCGGAACACATGAATGAGgTGAAGACATTCAACCCGGAAGAGATTAGCTCGATGGTTCTTACAAAGATGAAAGAAACGGCTGAATCATACTtGGGTCAAAAGGTCACCGATGCTGTAGTCACCGTACCTGCCTACTTCAACGATTCACAGCGACAAGCCACGAAAGACGCAGGGGTCATCGCTGGACTTAACGTTTTGAGAATAATTAACGAGCCGACGGCTGCAGCTCTCGCCTATGGGCTCGATAAGAAACTTAAAGGTGAACAACACGTCCTCATCTTTGATCTCGGAGGAGGGACATTTGACGTCTCTATCCTCTGTATCGACGACGGAATGTTTGAAGTCAAGTCAACAGCGGGAGACACACATCTCGGAGGAGAAGACTTCGACAATATTCTTGTCGATCATTTCTCGGCGGAATTCAAACGTAAACACAAGAAAGACATCACCGGTAATGCTCGGGCtCTGCGTCGACTGAGAACTGCCTCGGAGAGAGCCAAGAGAACATTGTCAAGCAGTGcagCAGGCTAACGTGGAGATCGATTCGCTGTTTGAAGGAGTAGACttCTaTACTTCTaTTAcCCgAGcTCGtTTcGAAGATcTTTGTTCTGACCAATTCAGAAAATGCCTAGAACCAGTAGAGAAAGCAATATCGACGCTAAAATTAGTAAGAGTGCCATCGATACAATTGTCcTCgTCgGAgGTTCgACtCGAATCCCtaAAATaCAgaAAAtGtTGACGGATTTCTTCAACGGTAAAgACTTGAACAAGTCCATCAACCCAGATGAGGCTGTAGCTTATGGAGCGGCTGTACAGGCGGCAATCTTGTCTGGAGATCAAAGTGAAGAGGTAAAAGACATTTTGCTAGTTGACGTAGCTCCCCTGTCTCTGGGTCTTGAAACAGCAGGGGGTGTCATGACAACACTTATTGAAAGGAACAGCCGCATCCCTTGTAAGAAGGAACAGACATTTTCAACGTTCTCTGATAACCAAACAGGGGTATCGATTCAGGTATTCGAGGGTGAAAGAGCATTGACGAAGGACAACAACCGCCTTGGTCAATTTGAACTTTCGGGAATCCTTCCAGCCCCACGAGGCGTTCCTAAGATAGAAGTGACCTATGACATCGACGCTAATGGAATTTTGAATGTTTCTGCTAAGGACTCGAGTACTGGTAAATCCAACACAATCACCATCACGAACGACAAAGGCAGATTGTCAAAGGAAGAGATTGATCGCATGGTGGCtGAAGCGGAACAATACAAGGCGGAAGACGACGCACAAAGGGAACGCATCACTGCGCGCAATCAACTGGAGAACTACGCATACAGTGTAAAAAGCGCAGTTCAAGATGCTCCAGAGGGAAAATTGAGTCAAGAAGATCGAGAAACCGTCATGAAGCTAGTCAATGAAACGACAACGTGGCTGGAtAgCAATCTCCTTGCAGAAAAGGATGAATGTACCTACAAATTCGAGGAACTGCAGAAGACAGTCGCGCCTATTATGACGAAGATTCATCAAAATGGAGGAAGCGCAAGCGACGGAGAAGCGGgTCCTTCCAGCTGTGGGTCTCAATCTAACCAGGGGCcAAGCCAAAGTCATGGGCCAACGGTCGAAGAGGTGTATTAATAAGTAAATTGGATTAAAGAAGTAAATGGAATtgATATTATCCATTAATATGCTAAAATtAAAAAaTTGTAACCTTATTTtCAAGCTACAAgAAcTTAATTTACTATAAGCTACAAAAGAAaGAAATCGTCGCTGAGTTTAGTTGCCtATACAGAGATCTTGAAtTTTtgagAATAACTTGATGTTTCGAGATCTCAGTGAAACCGTGCCTGGACCATCTGGGGTCGCAACCACCATTTTtAtCCGGGGTCGGGGGGGggTAgCAATTAATGCCGTCCAgGGGgAGGGgTGctCCCTCTCCtttAGAcAAtaatGGTCAAGtgGgAGGGTGCTGAAGTGCAACTTAACTATACATAGTGtTTTAATATTTTGCAAAtTTtGAATCAATGTTGAACACTTTTCGACCGCACATATTATATATTtATGTATACAGTACACTAggATTCTTTGTTATATTCCGTccTATGCTAATGAAAGccGGGGgCTGAGCCCATctGAATTTATTTaGGGGGGgGgggAaTGGGATGGCgTTAGCCGGGAAGACAGAACcATATATAGTAACGCCcTGTATTCGgTATacTGATTGaTATTGtGCTACAATGTAGTGTATTTGCAGTAGTAGACGGTGCAACAAGTCACTATCATCAGGATCGGAAacGGAGTgATCtgATATATTTGCTTtGCaTTtCATTATgtTtccATGAAaCAGACATTTCAGATTGATGCAAGTCATCAATGTCAGTTTGGATTTCATGATATATgGTATTCCTTTAAGTAAGTT
>gene=isogroup00037
GGATCTTCAACtTTtGAAGCAAGATGGcGACCCCCATaTGGAATCAGAGGAATTTGACgAGTCCACCAATCGTCCATTTACCTgTGTCaTTTACCCTCAGTGAAAATGTTACCCTTCAgAAGTATcAGGCAATCCTtACAGATATGAAAGCAGAGCTCAGACTCcTCAACGTCATGCAGAAAGAAGCTTGGATCTTTCATCGAATTCTCTCCAAATGTGAAGAATCTGAGAAGAACATGAAATGGTTTCGTGAGTGTAAAGCGATTTTGAATTGTTTTGATCGTcTacGtaAAGATGAAgATTGAAGATATCACTGCTGCTATGCAACCGCAGACTGATAATGATAACTTaCaAGGATcCAACCGTTGGCCAAGCTGTCAGATGTTGGAGTACTTCCTTGTCAGGCTTATTGGGTTTGCTGCCCTCTGTCAGTACATTTGGTcTAAGGGATATaAGACAAATCAACTGTTACTTCAAAACATAGAGAAAAATATCCTCTTTTTCCGGCACTTCTCCAAATTTGGTTGCATATCTCGGATGCAGATTCTCTCAgaGCATCTTCTTGAGAAGTCTTGTCGCTGGTACACTGTCCTCTACCCGTGGTTGCAATGTCTACCAAAGCTAGAAGCTGATTGGCTACCAGAAGGAGCTACCCTCCcTAAcAGTGTAGAAGAAGCACTTGGCaGTAAACTGGTcGAaCTCAGAAATATTGCCTCACAGaGGGGAACTAAGAAGGAAAATGTCAGgAAATCAATTCTAGACAAGATTTTcGGCATGAGAGATTCTGAAGATATGCTCCCCCAGTTGGTCTTGAAAGATGAcGTGGTGTCCAAGAGTTCAGGGATGAAGAAAGAGGCAGAGAGCACgAAAAaGTGTTGAGATGTCACTAGATGACATTTTCAATGGTCTTGTAGATCTATCAGTCAAGAAAAcTTCAACATtGTCAATGCTAAAACAGAAGGGTGAAGGgAGCAGAAGAGAAGAtAATTCAAAGATAaTGGAAGACAATGATAAAATTACaCCAAATATGATATCtAaGGATGGAGAACTATCAACAAAGAATAACAGGCAAAATAGAGAAGATAAATTGAAGgcGACGCAGTCCAGCTATTGCAAaTCTGAAGTTGATGTAAACCAATCACAAGATCTTGGGGTTCcAATCTCGAGGgaGGAACACCAGGAACAAACTAaGcGAAaGAaaaaGAAGAAaGAAcTGAAAAGAAAGAGAAATGAAGATgatGTGTTTGGAGACAGTGATGTTCaTAAAAGGATGAAGGAACaGCCAatgAAAAaGGAGGAAACTTTCATGCAAGATCATTtATTGAAGGGGgAAcATGGAGgTCTCAAAGGTGAGAAAGCTcTtGAACTGGTAAATatGgAGTTATTGACAGATGATCCCAGAgTtGAGgATGAGCAAaCACAGCCAGCTAATATTGCCAAGAAGAAAAAGA
>gene=isogroup00039
TATttcTGACtaGCAAttttACCagTGGCACaaCATCagTGGTATGTTACAATTTGTCctAAGTAACTTTGGTAACTGTGGAAGTACTTGTAAAAaTGACCATGGAAGTATGTGTATgTAACCATGtaGGAATGTACAAAAtGATGCCgaTCATTCcaCATCAAACTTTGGTATTTACTCAAGGTTCATAGCTGATTTTTCATCATACAGCagCTTGCTGtATCATACAGCAGCTCATCATACAGCATCTTGTGCATTTCTTGCTTCTAGTTCCATAAGGTCTCaGGATGCCGTGCTGCTATTTGGACTAGATGACAAACCTGAATCTGTGAGTGACTCCTGTTTCTtCAGATAGgACAGGAGAGCGGTACACTTTTCAATGGCATCcTtGTTGCTTACTGGTTGCaGaGAagAaGaGACCTCTTCTTCTTGCATCATTGGATGTTCAGCCTCTTCAAGATCTGTTTTATGTCCTGTGTTCGCAACAATCCAATGGTACTTCCTAGCAAAATCTTTATGTCGTTTCATCCAAAAAaTAAAAaTGAGCCAGAATATTGTAATATTTACTAGGGACAGTATCAACACTACTGCCAAAGTTGGTTCACAGCTCAACACaCTTTCATATTCTTGATCTGTAGTTTTATCAAAAAGAaGCTCTACTTTAGTGACATCATGTTGTGAACCATCATTCTCATctACTACTCTACATTCCAGAGTGACATAGTGTATTGACTGGCTCAgTACACGGAagCTTGAGCTGAGTGTgaTGTTAGAaGTCCcATCATCCCTGTTATCtgTCTTAGACAGTtCATTCTCTATTGATATCTCATCGGGTGAAACaGgTGGAGTGAAGACCCATTCTAAAaCCATAGTTtGTGAGACtCTTTtCATGGTGCAAGTCAGTaTGTCTTCTCTAgACaCcTTCAgAaCCACATGTTGCTGATGgACCAATCCATTTAcAaCAGgAAaGTTTTCTGTtAcAAGtAACTCCActGTAGTGGCcTCTGGgTACTTGTctGCtgCCTGACCTGATACTctGCATTGTAGGgcAAAaTGTTGtaTCgAaGCgCTtaGgACaCGAAaCCTTGAGgTAAGTGTtATgTTAACCGTGtCATCTCcATTTGCTGTGATGTGAtatttGTTATCCAGTAATATCTCATCTGATGAGTCcGGGAagATTGTGACCAACTCTAAAGCAACATCTTGTGAGACTTTATCCATTGAGCAGGTTAGTTCCCcTTCTCTGTtCACATgcAGGACTACaTGCTGCTGAttGGCCAAaCCATTTACTACTGGGAAGCgTTTTtCTAACAGCAAGTAGGCGGTAGTCACTGACGGGAaCAAATCTGCCAGCTGtCCAGCTACTCTGCATTTGAAGGAAACTCtCCcAGTTGGGCTGTTGATCACTTtAtAACTAGAAGTAAGATATGTATTATACGTCCCATCactGTTAtTAGTCACTCTGTGtgaACtttccAGAGAAATtTCATCTGGTGAGGCAACCCATTCCAGATGgacCCTGGGTCTAATGCCgGTCAaGGAACAGTTGAtgAAaCCtCTTGTATTtcATGTATgaCGACTTGGTTGGTTCGTCCATTtACCaCAGgATAGCCAGGgTCAGgTGGAACATAGACTTTCACTGGGACTTtAAaGTACTCATTTGCACCACcAGAAGGAaCGAATagaaCTGTGTAATTAAATtCGTTtgtCAATTTTACTTCaTTGATgATCAAAGAACCATTTGGaTgCaTGTcATAGTCTCCaCTcCTaTACCcTTcTCCATATTtCTGTGAACCCTCCAtGTgAATGAATGGGgAGTtaTTGttACATCtCCATcACcATtAATCCAGCCAATAATGTCAAAGTTttcaAAagTGACAAgAcaCTAaACCTTGCTTTCCAACCtCCAAAtAAATATTTTCctGACAAGAGCCACCTgcATCagTAtACTGTAAAGACAGGAGAAAAGTGACAACCAGATAGCATAGTTGAACATCcATcaTtaCcGgTGCTGTGGCcGAGTGgATAAaGGcGgTGGCATTTGAaGCAATGAGGCTtaGCAAtcGGgAGGTTcGGgTTCGATtCctGGCcGGgTCATaGTAaGgTGGGTTTTtCATCcAaGAGCAaTCTACGGTTTTCCcATCTGAAaTGACTTTCTAAaTtGaaaaGATTCCAAaTTtGAGTtAAAaTGTTGAATTGGAAGCCACCcGACGTGTAaGTTGTAATCcATAaGCCCTTGcGGGcTtCTCCcACATTTGTGGtcGCTTAagCGTCGTAAAAaTAACTGCTTATTATTATGTTTTGTATATGCGATTACAGTAATACATTTGAATCAGTGACTGGGACTGGCCGTACATGTATGTCCCAAAGTTGCCACCAATTACATAAtATACAGCAGACGCTGATAGAGAACAGTTTTAtAGATTTACTTGTCTAAGAATGATGCACATAATGGTTATATCAGAAaTTGCAGAAGTAAaCGCaCCAAAAACAAAAAaCAAAaCCGTAAAAAAAacTTTTttAaCaTTACTTTAAGATAACAAATTTGcTAGAAACAATaCGCAAAAGCTaTGAGAGAAATAATTTCAAGTACGTAAATGCATTAAaTGGTTGTCTATTTGAATTATATAAAAACCGAaGACTAaCAAGAACAGGCAATCTTTTTCGAGATTGTTACGATGCaGCGAAAAGTCAGCTGCAGTCAAAATCAAATGTCACACAGTGACAAGCCAAATACAACTGCAATGTGACTGGCCAAATCACATTACTCAATTTCGAACCTTTACTTGAGTAGAaCACCATTTTGACAAAGAATTTAGGATATATTCATATATTTGATGATAAAAGATAAAAAATGTAAGAAGAAaTaTAAaGTATATCATTTTCTaTAAAATCTAATAACTATTTctATGTTCTTCGTAAAATATTTGTTCCTTGCTATACTAATCGTATGTCTACATACACTTTTATCTAAGCAGTTATGTTAAAAGGAAACTtAAaCGGCAATTtGAAAaaCAATTGAACCTGATAACGAAAACGTTCAGTGGTTTCGATGCCCAAGCATACTCACAGTGTTGTAAGCCATACATaTTAATATTCATGAACTTGTGCACACCAAAATGAAGAGGGACTATCTAACTAATTAAGCAACATGACAAGgAAGGTACCAAGCATAAGTTATCATGTtGACAAAGTCTATTTAGCAGATATATATGCATGAATATTAATGAGGTCATATTTTATGATCTCATAAGCATGTACTGTATATATATACTGACTGTACTTACATTGTATTAGCCAAGTACATATGTATAAAGCTAATTAAACATACTATTTCAGATATATTTGATTACGAATATTATGTtcACTGATTAATATTCATGATATGCacAAAAAACAACATGGTTGATTTTGTGAAAGTAGTGTGACGAACCTAATATGTCAaGGATGAAAATCATGAAATATTtGGTTCGTGACGTGTTTAAAAgCTAATTCTTGCAATTTGATGGATATTAACGACATAAAGTTGGAAATGTCCTTTAAAAGTTCTtATTTTGTGCTATCATCACCATATCAGCAAGAACCGAAGTTCCCATTAAGACCCGCCCATCCATTAATATTCAAGGcaTGGGAACCACAAATAATCTGCTGATCACAGGACATCTACCTACTAAGTATGACATTGATTCAACTTGTGTTTGTTGAGATATAAtttttcaaactgtattttgacaattccccagaaaagcccccacccatatatttatgagttaaagattgttgttgcaaagaacaatgtcataaataaataacttactaagcgtctaagtctac
>gene=isogroup00051
AAAAGCTATCagAAGTGACCCCTCGGGgAGTTCACGCGATATTCGAACGATCTCGAAGTAtCcTGCACGAagCTGCCATAGaCAAACGAGTCCAGTACATGGTGGAGGTGATGTTTGCCAACAGGAAGGACGGTTTCAAGGACTTtCcAGccATAGCcGATGGTCTGGAACTGGTGGAGGAATCGGACCAGTACACGCAcATGCTCacccTGGAGGAAAACTACGACACagAAGACctgCTGAATATTTTCAAGCACGACCCAGAGTATCTGgAAAaTGAAGAAAaGTACAAaGCTaTCCGAGCTGAGATTCTAGGAGAAGagAGCAGcGgTTCCGACGGAAGCGGGTCAGACGACGATGAGAGCGGAGAGGATTCcGAcGATGaCcAagAGGAAGGAGAAGTGACaGAGAagaTGGAaATACAGgACGAAACCGAGACAAaCCTAACtgCTCTGAGGAGGACGGTTTATCTCACcGTGCAGTCCAGTCTTGACTTTGAAGAATGCGCTCATAAGATGATGAGGATGGAGATCAAACCAGGTCAAGAGACTGAAATATGCCTGATGATAATCGACTGCTGCGCACAGCTTAGGACCTACGAGAAATTCTTCGGCCTCTTGGCACAGAGATTTTGtCAGCTGAAGCGAGAaTATGCCGCCGCTTACGAGAGCATCTTtCCAGAACAGTACTCCACTTGCCATCGACTGGATACCAATAAGCTTAGGAACGTCTCCAAAATGTTTGCTCATTTATTCTACACGGATGGTATATCGTGGACGGTGTTGCACTGTATCCATCTGAACGAGCATGAGACCACTTCCTCCAGCAGAATCTTCATCAAGATATTATTTCAAGAACTCTCGGAGTACATGGGACTACCAAAACTGAACGAGAGACTCAAGGATGTCACTCTACAACCCTTCTTTGAGGGTCTCATGCCAAGAGATAATCCTGCCAATACTCGTTTCTCCATCAATTTCTTCACGTCCATAGGGCTTGGAGGTCTTACGGAGGATTTACGTCTACATTTAACcGAcTtaCAGAAGAAGATCATGCAGCAACATCAAGCCGTTGAATCTAGCAGTGGATCgTCGTCAgaGgAGGAGGAGGAGGGAGATAGCAGTAGTTCAGAtGATAGTtcTagCTCATCGGATGGGAgTAGCGCATCTGAGAGTGGTAATGAAAGAAaGGCAAaGAaGAGAAaGgAAAaTCcAGAGAGGGGCAGACAGAAGAAAAGATTCTACAAAGAGCAGAAaGGATGgCAGACTTGAAGCAGAATCACAtGGACGTAAGAAGGAAGATGGCAGGAAAaaGaGGAAaGATGGAAaGAGAAACGAGAGAAGAAAATCTGATGATGACACGGCTGAGAGAAGAGACGGTAGAGGACATACTGAGGTCAaGgAGAGAAaCAAaGGAGgAGATAGGAGGATGAACAGTAGGAGGGATGAGTTGATGGTGAATGGAGAGAGGGATGATGGAAGGAGAAGTAGGGATGGTAGACGAACAGACAGGGATGAATCAAAGAGCGGAAGACAGAACGACAAAGGGAATAGAAaTGGTGGTCGGGAAGGAGATGAAAGCAGAGGAGGAAGGAGGAAGGATGAGGAGCGTCAGCAAAATGAgAGGAGAATGGAAAGGGACAGTAGTGAGGAGGACAAAAGGGGACGTAGCCAGAGAAACGACCGGAAGGAAGATAAGAGAAAAGATGTGGaGAAaGATGAAGATCAAAGTTATAGTGAGAGTGAAGAGGAGAGAAAGGgAAAGAGTAATCGTGATGACAGGTTACGTTTCGAAGACAAAGAGAGgAGTGGAAATCGATCTTCTAAGAGAGGCGGCAAGGAGGATAGAGATGGGCAGAAGGATAAAGGgAaGCAAGGGAGcAGaGAAAGGTGGGAAAATAGAGGAGGAAGACATGAcAgAGAGACAGGGAAGCAaGACATTGTTGGcAGGGAAGATGAACAAGACAGCCGTGAgATGCAGGATCGGAGGCAAGGAAAGAGAAATAGAAaCAACGAAGACCAAATCGTTGGGTGGAGTATGAGACAGGATGAGAGAGGTGAAAGACAGATGAACAGACCCAGAGGAGAAAGAAAGGATGGTAGAGACTTACCCGATAGAAGACAAAGAGGTGATGCAGACGCGAGAGAAAATAGAAGAGAAAGACATTCCGATGAGGAAcgAAATTGATGGTCGGAAGAATAGAAGGAGTGGTGCaGGCAGAGAAGAGAGGGAACAAATAGAGGAGAGAAGCAGgGAGAAAGAaAGGTCGgAGGAgAGGAagAGAGAGAGAGAAAGGTCAAAGGAgAAGCGGAGGGAACGGTCGgAGGAAAGGAGAAAGgAGAGGGAAATGTCAGAGGAAAGGAGAAAaGAgAGGGAAaGGTTGGAGGAAaTGAGACGAGAGAAaGAAAAaCAGAGGAAaGGaGgAGAGAGAGAGAAaGGTCAGAGGAAaGGAGGAGAGAGAGAGAAaGGTCAGAGGAAaGGAGAAGAGaGAAAAAGAAGAAGAAaGAGAGAGGAGGTCACGTATTGAAAAACATCGCAGAGAAGTCGAGAGACTGCAGAGAAAAGTTGAAGAGATGACCGCAAACGGTCGAAGACGAAGTAAGAAGGTGTCATCTTCCAGCGAATCAGAAAGTTCAGATGACAGTGGCTTGGAAGAAAGAAAGAGTAAAAACTTGAAACCACAGACAAaCAGAAGGTCCAAGAAATCTTCCAGAAGAGAAAGTTCTTCAGACAGTGATGATTCTGACTCATCGGGATCCAGCAGTAGTGATGATGGAGAgaccaCGCCaAAaGAAGGAGAAGCagAAGGGAAaGTCCTCGTCAGAGACtaGTTCATCAGAGtCAtcAGAAAGTGAAGATGAAGAAGAGAAGAAAgATaaCAGTAGAAAACCaGAAAGGATAGTCAGGCTGGTTGAAAAGAaGGAAGGcAAGAGGGACGAGATAAAGACAACATTGGAAAGAAGAAAGGAGGAAGAAGATTCGAAGAGGCGATCAAGACAGAGGAAGTCTGAGACGGAGGGAAGCAGTTCATCCGAATCGGGAAGTGATAGCTCTTCGGAAGAAGACACGAAGAGGGGCAAAGGAGATCATGGTCAAAGGAAGAAGAAAGGACtGCAGAGGAAAGGAGCTGACAGTTCAAGTGACGAGGGTGAAGAGGAAGGtGGTGAGAAGGTCAGGGGAAAGAAGGACAGTGGAGGAAgAAGGAAGAAAAGTGAAGAAAGACAAAGAGGCCACAGCAGTGGATCTgGgTCTGGGgAGAACAGCTCCTCAGAGAGTAGTAGCAGCTCAGAGTCAGAcGGTAGCGAATCAGAAAGCGACAAGGGGCGCAAaCAGTCAcCGCaaGAGaaGagGAAAGGAAACAGACAGGACACGGAAAGaAAAAGTGGTTACGACGACAAGCGGAAAGAGAGGAAGGACGTCGATCGGAGAACCGACTCTCGTAGAGACCGGCACAGGGAAaTAAGAAGGAGGTCACACTCTCGTAGTCCAGTGCGAAGAAGATGAGGAGGTGCAGGATGCATACGCAGATGGTACAGATGACATTTTAAAAGGAAaTTCAGACcAGACTGGACAGGCCACTGTTAAACTGACGATGATGATGAAGATGAAGATGTCCATGAACCGGTGTGGCCAAGAACAGCACTGTGTAAGTGGGTTGGTGAAGTGAACCCACTGTGTGGAGGAGGTAAAATCTAGCTTGTTAGCTGGCTTGTcgAAGAGAGAGGTTGACCAAAGTCTAAGAGAGAGGTCAAATGATGTCAGAAGAGCTGTGAAACAGAAGAaGATGAaGACGATGAAaGAAACAGAGAGGATGAGAGATGAAGAACAGAGAAGGAAGAGAGGATGAAGAGTGTACAACCTAACAAATTCAGCCATGCAAGGTTAAAGCTTtAGCAAACCTTATGCTGCTAGGTTGTTGCAATAAGACTCTCAGCTGATGCTTGATGACAGGCGaGAAAaTAaTTGGATGTCTTTAAAAAAGtGAAaTaaaaaaaataaaaaTTGAATTAAAGATAATACTGAACATATTACAATGATGGGTTgTTGAGATTCAATACAATAGAGACAGATGACTTTAATGTTCATAGTatggatttaagaaagaaagatcccttgtggaggagagctggtgtcaagcttacaaggagttactttttggtcagtgaggccagcggatg
>gene=isogroup00071
GGACAACACTAATTTACTAggTaaaTAcATACCCGCAGTTATTGTCTTCTTCGCAATATCTgcTAAATTTCAGAGTTGTAAGCaaaaaaTTTGCAAAATGCCAGAAGACAACGTGGAGTCTGAGGGCAGCTAtAGTCCAATACCtgAGGAGAAGATGGagACCAAGgAGGAGAAGACGGAGACCAAGTaTCTCTCGGTAgATACAAAGATagACGAGCAGAAGGGAGAGAAATATcTtGCTCTTGAAGCAGAAGAGGAGAAGACATGGTGGGATAACCAGACCAATAGGACAATTGTCGCAGTCTTtATTtCCATTGCCTtCATTGCCCTGATTGCagCATTGGTCTTTCTGTTACCATGCACCGAGGATGACTCTGAACTGACAACGAATGAACCGAACACAACCGTCTTCACAGAAATCCTGACCGGCTATGAAGAATGACCTGGCAAGCAGCCAATCCTACCCACCCAGGCGTATATGCAAACTCGCAGGCAGCCGATCCTACTACCCAGGTGTATGCAAACTCGTATCGTTTGGAAAaGTGGAAAATGAGGGGAGTTAaGTGCCAGTACAGAacACTTTtACAACTGGTGAAaGGAAGCAAACTTTaTtAACTAAaCAATATCATGGTTCATGCAAAATGCATGTCTatGTTATAAGATTTGtttaaCTTTTTttCTTACAGTAGGTGGGGgTTGATtCcTTTTTTGGTGACTTTTGATACTACTATCAGCATGTtgCTTATCaTTtATACAGTCTGTtGCTtGGTCAGTGGTTTTCcAGTTttAAAATGCCCTCTGCATGTCTCTATGCATTCTGAATAGCTTTCATAATACACAGGAAGGCTTatACTTGTAACAGGTCTTTATAACTATGAATGTTTGAGCGACTGAAACATGTAaCCAAACCACCACTTCTACTTGTAGAGGCTCTTGTATCGCAAGTcTAGACAGTAAGCATATCAGTTTAAATATTTTGTTgTTACTAAGTATgTGATGGATTTGCCTGCGCCATGAAGGACAATGCATGTTGAACACCACATTACCGTTAAGTACAtGCCaTTGAATTGGTCATAGGCTACAACCTTTGCTCTTAGCaaTATTGACAGATATCAAGtGTTAGCAATTGCAAAACATGATTTGATGAACCAAAGTATATGATTGTGTCTtAGTCTCcAGAGAGTTGATTTAAGAGGGTGTCCAACTTCCAGTTACCcTCAAAGTGTTGATCAGTTTTtGATTCCTTGCTGAaGGCAGAACTGgTTtGGGGTTGTTGTTGGTATTGGTCATAAATtGTTAGTGCaAaTAACTGTGAAAGTATAGtTTTtgGgATgAaCTtCATATTTCTTaCAtGTATAtTTACCTTAGTAACTGACTGCAAGACCCAGTGAATGTCAAAGGTATTTGAGGTCAGTCTAGGTTGAAaGAACTTGTAGATATGTAAGCTTACATAGaAAGTGACACATGGaTCaAaCtTtCTTATTtGGTATGTGATCCACCTTaGAGAggTAAAAaTCAGGAACCCcTAGTATATTCTGTTATAAAcgGTTAAAAGAGATCAAAGTCTGATATCCTTGTGAACAGGATAACCTCAAAaGAAGCTGGGACTTTaCCCTTGATGAAgAAGTTCCAGACTGATGCAAGAAACTTGCCGTCAACAGTGATCAAAACttGAAAAgTTTACGTGCAGTGAACACTTTTGTTTGTtgTTATGAAACACTTTGAAtTTtAATGACcaCATATGTTCCAGtTTtAtGAGCTGattaaCATcTtGACTGGTTAGAGAAAtTtCTCAGcGAGtGGGTGGTGGACCTACAGCATAACTTTTAATAATGTGATACTTTATAAATAGTCTTCCAGTTTTAAAAGTGGTAAATACAAATGTTTTtCAGTGAATTTGCATTTTATTTtCATtGAATCTTTCTTGGAACGGATGgAAaTTtCtCATAAAATTTTGTGTTCAGTGCCATTGTGTTtCCTGgtCTTAGTGTAGCtGgTCCctCAAaCGTTGCAATGAAATAGAACAGACCATGCAATAATAATTtGAATTCAGAAAaTGAAaGTTTAGGATGATCAGTGTATCAATGCCAATACTAATATTTCAGATATACAATATATACCATAAAATCGAAACAGCTATGTAAGTATTACTTATCCAGGAAGacTTACTGAAAATTTGTTTtCAAGGATCACAATGTTTATCGAACTTCTAGCCAATTGAAtGTGTAAGCTGCTAGTTACTTTCTGTTTAGTCCTGTTGGTTGATCATTtcATTTTGAAGAACAaTGCATTAATTTTtATTAAAACATAAAGA
>gene=isogroup00075
AAATGGGCGTATACATCATGCTAGAAGAaTATGCTGGCTgatattGCTGGTGTGCTTGGctGTCTGGCTCGCTTATGGAATTGTCAACGGATTGACCAAATACTTTTCGTATCCAATTTCTACAGCCGTTATGTTCAACTATGTCAATAATCTAGAATTCCCTGCCGTCACAATTTGTAATTACAACCAATTTCGAAAATCACAGTtGCAGAATTATACTCTTTTGCGAGAAGTTCTAACATCTCTGTCCACCAGTGATTCAGTTGATATTGACTGGGATCTCCACGATATGGATGACTACTTGAACATGACGGAGGtGGCCATAAAaCTGGCCCACCAGCTAGATGATATGTTAATAGAATGCACATGGAACCAGGAAGAAACATGTGGAGCGCACAACTTTACCACCGTCATTACCGATTTCGGGGTGTGCTATACCTTTAACTCGATTTCTAATTCGgAGTTAATGGTTACCGAAGCTGGAAGTTCTCAAGgaCTGCGATTGAGACTATCGGCGgAGCAGTACGACTATTTCTGGGGTTATTACACGGGTGCTGGCTTTAaGATCTTCGTACATCCTAAAGGACAATTCCCTCTAGTCGgTCAGTtCGGTATCTCTGcTtCCCcGGGTTTCAAGACATCTGTCAGAATAAGTTATATCACTAGCACAAACctGCCctaTCCGTTTAGTTCTAaTTGTGtCGGCGATAAGAAACTCgAaCACTCAATCAaTtATTCTGCTGAAGCCTGCTTTtAtGAATACCAAGCtgACTGTATtACAAAGTATTGTGgATGTCGAtACTAtcagTtcCCAGGTACTGAAGgaCTCTGCAATTTAAGGGaAATTCTGGAATGtGTTTtCCCAGCAATAAATAACATCACGGATCTATGCTCATCGtgTGAGtGTtcCcTTCCTTGCAAGGAGGAGGCGTATGAGATGAAAATaTCGTTCACTCTATGGCCTTCAGATTTCGAAGCAACCTACATAGCAAATAATTTAAATAAGACAACAGATTTCTTGCGATCAAATTTACTCGAATTGAACTTATTTTTCGATaTTCTTGGGATTGAAGAACTGTCGCAAACCCCGAGTTAtGATTACTTCGCCcTACAGAGTGACATTGGcGCATATATGGGTCTATtcGGTGGAGCTAGCATCGTAACCATTTTCGAATTCATAGATTGTATATTGGCGACAGTATCTCGACGCCGAAGGAAaGCAATTGTCCAAGAGAATGTCGGTGACGTCATCAAGCCCCATGGTAAACATCAGGTTTCGTCGAATCgAAaCGGATGAGAACATTGCTATGGATGATAAATAACCCTAGAGTTCAACGGAAACATCAGCTGAGAAGTCTTAACTCCTTGCATACCATGTcCCCCCCCCCCccATATCATTGACCCCTggaGGAaAaTATTTACACATTGtAaTTACTTAAAATCTGTTcATTTTGTCAATAGGGACCcAAGTATTGACAGATAGGTATTGAAATGAGgTTTTAATTTTtatAATTTTTTtaTAATTAagCTAATTAGATATGTAAATATGCAAATGAGGTTATGATACAAACAATGTACTTTTTTtGCCCATTTGAAATTATTTtGATGAAATtTGCTGGACTTTTGATAGTTTGATGAGTTCAAGACATGTTATTTCATAAGTAAAATATAATTTGATGTTTGAATGTGAGGAATATGACTGATTTtCCCCCCTCCAAACAAACAAATGTATTCTGTAATACAaTGGTAGCCACGCGTAACGGTAAGTCTATATATACCAATTGCGCTACATACACAATACATAGTACATACagTGTgcAAaCAGTGTGCAtACagTATGCGgcTtACCGTATCAGAATTTCAgaatttCaTCGTCAGAATCTTCTTCTCCAAcGGCTgGATGGTCAAATTGCCCATAAAAAGAAGGTCtAACGCCTCTTAGAAGTATTTAGCCATGATAATATGTGCTAAATAGTTACCGTTTCaATTACGTGAGTGATTGCATtGACCcTaCgACgCgaCGCATATCAACTGTGGctGActGAAaTTCTATACCGTAGAAATGCTCGAGTTGAATTGCTAtGgATTtCTCaCAAAGTGGAGGCGcTATTGCTtAAaTTTTTTCTATGTAGCCCAGCGTTTCAGTGTgGCGCTTCTGGAGAGCTaAAAATCTACTCTGTAGGGTGAGGCATTCTGGAGAAATACTTcCGGAATATGTTCCGTGTTTTGGCCCTAATTTAGACCGAAAAAATGTATTTTTTGACA
>gene=isogroup00084
TCAAAAACTTCAACATAACATAGGAATTGAACTTCAAACATTtCGTTTTAATATTtCAAAAaataTtCaataTGCCTGACTACGACCAAAACGAACcACCTAGTTTaTtAAtcgTATtACGTGTGGATTGcTCGGTCAAaGTGGAaGCCACAACGAGCCGAaGCCACGAAAGTAGAATACAAAACAaCTACCTTTGCTTAAAAAtgggggACTATCTAACACACTTCCACTCTAAGATGGACACCGCTCCAGAAAGACAACATGGTCATTTGCCCATCgTCATCATccTGTAACCCGAAGAAGAGACACATTTGATCCCGTTCCCGGCATCATGATCCGAAgCGACAGAAGAGgTTTCAGATGGGAGGGAAGATGAgaGAGGTCGgAGGGGGGGGGgCAAATcgAGGgAAGAGgaTCaCACATGTATGTTTCTGTTAATTTAATCTTACTTTGCTGGTTAATCTTCATATAATGTTAATTATTCTTTAGTGGCGGTCTAATGTGTTTGGGTTTCAATTTTCTTTCAAGTGACACTGaGTCTTAGTTTTGTTTCAATTGTTTACCCGTACATAATTACGTCTACGTaTACTGTGAGTTATGTATATACCATGCGAATTGCCAGTACGTTAGGCATTGCTgCACACACTATATGTGCATATATGCATACAAGGAAGTGAATGAAGCAAATTCGGGCACTTGAAGATATGTCACCAATCAGGCTCTGTCATGTACAAGCAATACATGATGCAaCAAAAAaCCcAaaaCCCCCcTACATGAACAGTTATtAATACCCAAGTTAGATATATAGGGgTAAACTCCTTACGgTATATAATAATGTGTTAATTAGTtAGCCCTTGTTTTCCATACTGTATTTCTTTAATCTTTTTTTGTGTGTTTTGTTATGCTGATCCCTTAAAATCGTGAATGTTGTCTCACAATGCTCTTTGACATTGaGTCAGTGATTGCATTGCTCATGCGCAGTACTGATATCGTCAAGAATGTTTTGGTGACGTCATTGACGCCTGTGTTaTATGATATGAGccATTTATAGTTGTTGaaTCaAaCTGaTTCATAATTGTACTTTCTAcTCCcTCCAATTtGTTtCAaTttGTTtAGCTTTAATTGTTCATTAATAAttttttCATTCTTtAAAGAAAAAaGGgtGTTGTGTTAATTAAGCATaGTAAGCATTGGTTGGcAGTAAATTCATGTATGCGCTCAAgaTATGAGtACAATGTTAGACTGagTTaataaaaaatAACAACAATAGATTACTCActGATCaaTTGttCttCACaaaaATTATAATTCCGACACAACA
>gene=isogroup00103
ACATTGAtaGATGAcgcTGCTGAAGAcgcTCCTTCACTAAgAATCCGAACCAGATGATGAGAGGCATAAAACTCACAGATgaTTTtGTGAAATAGTCGTGCTTCTATCTCATATCgaTATTGGACAATGCAAAagACCTCATCCTGTGCCAATATCCCGAGATCAATATAGTAATCATAGAACTTTtGCCcAAGTTCTGAAaCTAAATATGTCTTCTTCCATGCCAGCTGCTGTTTCTTCTGCGTgaGGCCATCAAAAGCAATACGGTACAGCTTAGCTAGTTCCcTTtCAAAAGCAGGCGTCTCGGTATGATTACCTTTTTTGCTTTTCATATGGTTATGAAAGCATGtGATCAGATACTTGAAAAACGTTGTTAATGAGCTAAATATCTCGATTTCTGGACTCTTGTGTACTATGTGAGCGACCATAGTGAAGAAGATAGGGACCTGACAGAGATCCTTTAACAAGGGGTTtCCCTGAAGGTGCTTTTCGATCCgaTCTGCCAACtGgACATCATTATCCATCACCTTCAGgAtAtATTTtCGACGCTCAGCcGCCccAAACCCTGTTAATCTGaACaTTTTGTTCGGGGTGTAAaTtAGGcGGGAGGTTCAATGTCCTGGTAAGTATCATGACAAtACTATCTTGAAACAttttCATCTCAATGATAGAGGAGATATCTGTTTCGGTTTCATTCTTGTCAGGATACTCGTCATAACTGTCAAATaTCATGACAACAGACTcTTTGTATACTCTGAGGATTtCctGAATGCAAGCTTCATCCATGTCTtCATCTTTGGgCACTATGAAaTTCTTTATGGCAGTGTATATAGACTTCACACCTGCCAGTTGCCTCAACTGGAGATATATAaGTATTTCTACATCTTTGAGAGGAGATGTAGGGTCcTTGgTACACCAGTCATCGACATACTGCAATGCAAGTGTtGATTTCCCGTACCCAGGTTCCCCCTCGACAATCTTtCTCTTtGACTTAGTTTTGGGgCTGctCAGAATTtCGTtGTAAGATTCTAACgaTTCTAGCACATCcGGCTTTTCCATGgAaTTACcaTCctGAGCCacGTAGTGAATACcTgCcTCcACAAAAAAAATGTTGATACTACACTTGCTCGTAGAAGGAAATGGCTTTGTAGTTCCACATTGTTTTTCtATAGGCTATTTTCGCATACTTGATAAGATCGtTTTTCTTTTCATTGGTATTTGCCATCATTGGGATACCCTCACTTtCTAAATCAATGCGCTTTGTTCGTTTCATTTtCGTTTtCCTCGCtttCAttCTggcATATAatCACCACTGCGGCttGTGATGATGATGATCATCATTgTGACCACTAtgaCgATTATGGTtATTGTGGAGGTGTATGATCtCTGTTCTGTGGGAAGCaCATTTGGAAAGAGCAGATCAACCTTCGTAGAAAGGCTGtttAGCtCAGCATTCTCTCCTACAGCGCggCACTCTACGGTAACTTTATTTTGAGTTGtTTGAGTAAAGTCAAAATTAACCGTCAGAgATATATCATACaaATCACCCAACTGTATCATCGTAATTTGATTTTGTGTAAAGTCAATGGCTGTTTCCTCTCGAAAGGCTCTCCATTCAAGAGCCACTTtAGGCCTTATTCCCAACACCGAGCAAGTCAAAACGtCcTGAGGTTGTTTCTCCAGGACGCAATATTGTTGGTGATTGCATCCATCTATCACTGGAAAAACTGGAGTTGGATCAACT
>gene=isogroup00109
TGTTTTAACTATGTCTTTATTATCAGTCCATGTATTAACACTTTAACTGTTGAAAACATCGAACACATAcATTAAAACTTAaaGGACTGCTGCTTGgTTACATGGAAGCATGTTCAAGGTAACAATTATAAACAAAGTATCTTTCACCATGTTAAACATGTTTTTATTTTttATGCAATGATATtcACATTCATCATTAAATCTTTAaTTACGCAAAAAaCGAGAATGggaTcTTTGGATCATATTGgTGtGGCAATCCTACCAGCACcAAACGCCGTGAAATTACTCAACTGCCTTGCTACGTTACAaTGTTGCCCCACATGATCCCTAACTAGTATGAGAgACAATCAAATAATTATCAAATTTTTgACTTCATGGGAAGATTCAGACGGAGTTAAACTCCAATACTATTACATTATTTTACATGTTGTGGTACGTGAGAAATGTTAATGGTTACTAAGAAAAAaTGTTGCCCTTAATATAATCATTGTCACTTTGCATGGTTTTGCATACCAAAAaTCATATTGATTGATTGTGGCAAGACCGCAGCATAGAAAATACAAAGAaGAaTAAGAacAACAAaCTGAGATAAAGATTCATAaTTAATCACGaGTCTAGCAAGTATtAGTGGgTCGTCATGGAGATGAAACTTATTATTCAAAaTTTGTAAATAACTCTGTTTCTGGAAAGGAACAAACAACAGCATCTACATCCTCCTAAAATATGGAAATGAaGTATACAATGATTGGAAAAGCGATAACAACTTGAAATACAACAGCATGAAGACATTGCATAAAACAACGACATAAGTTtAATGCATTGCTCGTTATATTATCATGTGATGAAATCAAGAAACAAAACCACTTACATCACACTATATGTGAAGTATATATATGAAaTATACGTACAAAATTAAGAATTGCAAACTTAAGGATTGTTGTTTACAATTCCAAAACAATCCATCTGCCGGTGCCATACTAAACTACAATTATCATAAGTAATAAAAAGTTGAAAAACAAGAGCATGAAGACATTACATATAAAAGGATACTGCTCACGATATTATCATGTAATGAATTcAAGAAACAAAACCACTCACATCACAATATATATGAAGTATATAATATGAAatATACACACAAAATTAAGCATGTTATTGAAAATTCCAAAACAATCGAGATGGgCcAGCTACcAGTGTCATACTAAAATACAATCATCATTAGTAATCAAAGCTTGAAAAACAGCAGCATGAAAACATTACATAAAaCAGCAATATAAAGTATAATGTTCCCGATATTATCATGAAATGGTTACATATTACGCAAAAaCCCTtATTTGTGTGTGACAAGACTGAaTGACAAATTGTTATTGGTATTCTTGAAATAATTTTCATGTTGATGATCTGGTTTTGACATtGTTGGGGATCCGATTTATCTTCTTCTGTAGCATCTGTAGCTAAACAGTTTCCTCCTCCGGATCGTTGTTTGGCGAGTCGTCTGGGCTGTTGTCACcaCATGATCAGTGACGTCGTTTTCCTCTTTATTTACATCATTTTGATACcCATTTGGATCtCTCATCTCAAAGGTtAcTTtCGACACAAATTtAGATTCATCATTTGCCGTCGgTGGTtCCTGCTCaTTTGCCaCACCTTCGgCGCTCGGGATCCACTTCGTTCCTCTTCGGAGGCAGTGCTTTTtGACGAGCCAAATGAGTAGAaCCGCAAaCAACAATGTATATgTTGCAATGATTATCACAAGGAGAATCGGAAAAGGATttCCCAAGGGTTGTACTTCATACAGTCCATCTTCCCATTTGTCTGGTATACACAGGTATGAATTCTTGGGACTAGATAGTGTGCAGTTTCCACTCTTATAGGAGCAAGTTATGATAGATCCGTCACCGTAACACGGGGGTgCTGTGTTGCCTCTGGCTGTCTCTACATCGCAGCTCACATCTGAATTCACACGGGCTTCaTCGTAAAaaCACTGTGTGTACTTGTCGCAGACATCACTGGGTGTGATAGGACTATTAGTGCCCcTAGTGGTTGATGGAATTTCGGCTGtAGTTGTTGCTTTGCAAGAGGCATTTTCATAAGTCCATTTTCCATTAATACACACTGCAATCCTGTtGCCATTTAAGTAATCTCCATTAGGACAGTAATACATGATTTCAGATCCATTTGGATACATCTCTCTTTCTGCAAAGCCAGGACTGTGGGATACCAAGTGACATGGGGGAGCGGGTTTACCACATTGTGAAGCTGTGCAATAGGCATCTTCATAAGTCCATACTCCATAAAGGCACATAGCAGTCATGTGACCATTTAAATCCAATCT
>gene=isogroup00124
aaTAATATGACTATGTTACAGTACAGAAATGCAGAGAAATCGAATTggagTTATAATTATATAGTACCGAAGAAAGGTGTAATTGCaTAATTTgTTTTtAGTAATAaGATATACATACACAatTttCTTGCAATTtGTAATTtACAAATTTTCTTTAATTTtGATGGAGCCGACTTTCAGCCTTTTTAGAGCCAAGATCCCATTTAAACGTTGCTGTAGGTCTATCTTAGCCATGATCATAAATATACAAGAacAAGATCGAAGATATTTtCTCTGTTCACATTGTTCACAAAGAGAGCTGATTAGAGAATTAATGAATgAAGTCAAAGTAAtAATAAAAATAATAATGATACACATGAAGTGATTGAAGAATCATCTTAGAAATAAAATATCTCGTTTGTCCCTCCAAAAATGTCGACCTTTCACATAGAGTTGCAGAGGATTTCTTAGATCGGTTTTTCTTCGCTGTCAGCGTTGCAACAGACAATAAGAGCGATGATGACGATGAAAATCTCAATAGACACAACAGCAATAGCGGCGATTCCATAAACCATAaGAGAGGAATATAACTGgTCAATACACCCGACATCGTTTACGAATTCCACCGgaTCCATagCTTTAATATTCaTTACGCATTGgTCTtCATtGGTGTAATTGTAaTTTTTCaTaTCtTGaTCTTCGTCGAGGAATAATAAGGCTGCTTCGGATTTGTCTTGCACCTCACAACAGGATaAAAaGAAGTTTTCgTTGCCGGtTACAtTTTCATAATCCtGGATACCATTGATACCGCAGCAGCCAACCGCATACTGTAAGAAATTCCATCCCGTTGAcTCGGGGGTTGTTGGAACGGGGGGTGGtgTaggttgtgTAggtCCAGTGTATGAActGATATACGTATCCAGtGTTGATtGAGCACTGCTTTCAAACCATGCAGGAGACAAGATGATCAAAACACCAACACCGGCTTGGACAAGTATAATCTGTATTACCACAAAAATGTAGATTCCgAGAAGGACTTTGCTCATACACGCACTGCCGAGACAGCCACAGAGTGACACCACAACGATAACGACACCGAGCCcGACGACgACCCAGGCAGCGACCATCAGGTACGTGGCATCAAATATTATACGAAGGTCATCAACGTTGGAGAGGATGTCAATGGTGATGACAGTGTCTGGGACGAAGATAACCAGGATACCAGCTACCATCATCAGAGCGCCAATGACAAAAAGTAACAAGTTCAGGAGAACAAGGACGAACCGAGCTATAGGGGcACAGGAAACCATCTTGAAATACCACCTCGTGTACTAGTTGTGTTAACAAAGATGGAAGTTATtCCTCAAAAACTTGATTCAAATGACAAGCAAATTGATTCGGCCTGTTAGATTTAAGCAcTATGCCGTAGATTCTGTGACATTAAaGGGGCGAAaGGgAGTGTCTTCgaCAGTTGGTGATATTGTGCAGTGATGACACCTacaTGGGGTTGGTgcGGcTATTCGTGGCGACGCTTG
>gene=isogroup00142
GGGAAACAGCTGGTGTCAACTACTTCGACGCGTCGTAAGGTCCATACAAACCTGTTGCAAAAacaCAcaCATTTCTCTAAAATGGCAGCTCCACAGAAAATCAGGAGGGCGAACGACAAAGCCGTtAAAAACATCGAGAAGAGAGGAAATGTtCcTAAGACTTTGAGAGCAAAAGAAGAGAAGTACCCTGTTGGACCATGGCTGTTAGCgTTGTTCATGTTTGTTGTTTGTGGCTCAGCAATATTCcAGCTCATCCAGTCCATAAGACTCGCATAAAACCAACTCATCGAAAACCCTTCTCATAGGTATCTCCCTACAGGAATAAGAGACACTTTTTGATAAAGAAGGAAaGAAAGCCCCATCTTCATCCAACTAGAATtGACTTAAcaGATCACAGACaTtgAAAaGAATTGTatAaTGTTGTTACagAACATTGGAAGGATACTCTGTGAGACTTCGTTTATGCaTATtGTCTACCGTGGAGGCACAaTTTCAACACAGAGATCTTCTGTCATgTGATCAAAAAcGaGGATTCTTGGTGTGCTGGTTTCACTGATGACGGGAGGTGTGAGCTgACCCTGAAcCAAAAAAaTtaAAattGgCATTGTCTTCAATACAAaGTAGgAaCACCAAATAGTCcTCAAAAaGATTGAaGCAatGCAAGTgTTTAGAATGCTGCTTtGGAATTtAAGATAATGCAATTTTATtACATAAGGgTATATTTTtGTGTCATATCCAGAGCCTGTTTATGTGATCTGAAGtTTTtATGGTGATaattttGcttCTCTGCTTAAGACAATGTTCCAGGGCAAGAGTTTTAAATGAAATGAGAATCGAATACACTAATCTTTTTTttATAAAtATTACTACAAGTTAtGCTtAaGCCAaTGTGGCATCACACTGCTGCATCATATGAAAaTTtGGGCTATTtCAAAtgACAAGACACACAGtAaGCTAtGGGgTAGATGtttctATTTtATTTTGATTTGATAACCATGAAAATATTTCACGGgTGGAGGAAGGgTAgaGaGGGGgTtGAaTtATaAaTTTtGTCCACAAaTGTCAccTGATCAAAGttttGAaGAATCaAaTCATAcTTtaaaaACAaTATTtAGGAGTAATATCTAGAATGGAAACACcTGGCTGGAATAATTCTTCACAATTTaaaaaaaGCCAaGAACTCTTTGGGCTGCAAttGGGAtCCGAaCCCATGGAActAAGGGTTGCAATCCcaAAaCTTTCTTTACTATCTTCAGAATGCAAAAaTATGCTTAAaGagAAATAAGaatactaCAACAACAACAAAaTGTAACGTAAGTGAACTCCAGTAATAAATTATGTAAAATAAGATTCAGAAAAaTAAAaGTAATTGTTTTTGTGTGTAATGATACTAGTTTTAAGAAATTTCCTACGTGCCTCAgTCTATGTTTTAAGTTCTGTGTTTGtGATTTCTAAGTGtTTGAAGTGTATCTATCACTGCCTATaAatTTtAGGCAGTGTTCCtTtCCTTTCtCTcTTtCAAAGTtGGAGGtGTACTtACCATACAGgTCATATTACTCAcTTTtCCCCCATTTttATtACCCCcTTCTTTttCTGCTTTCTGTTCATCCCTTTGtAATATTTTGATGCATTCCCCGAAAAAAGAAGATGTTGCTgaCAGTAGCTAGAACCCAcTTCCTTAGACTTGCAAGCTGAAGCTGCCTACCTCAAAGAGAAAGGAACCGTTCAAATCTCCTGTGCAaTCCAGGTTGCCCCGaGAGAGGAGTTTCACGATAAATCTagtttcGtcGTGCACCAGAGGTAAAaTgTAGTCgTAAaGTCCTGGTGACATTTACTCTCcGTGTTAcGAAGgaCaGCCTcgTTAATTtcTTtAATTAACTTGTCCATGGTACCAtGgTAATTTCAAATATGAACTGGATA
>gene=isogroup00144
ATCATCGAATTTCTGCAACGtcGTATGAAAGTACggCATTGGAAGTCACCGTTGCTATATATATTTCCTTGCTCTTAATTATTGAAAGAGTTACAAAATAGATTCGGTAATTTCTGGAGATTTTTCGtGTTCAGACATATCTttCATTTGTAAAcAAGGATTttAAggaaGATttaTTCAATGTAGTAACGGAACGAACCGTTATATTCATGAGATGATGtGATCGAACAtGGAAGTTTtGAGATGGAGCTTACGGAAagTGAGATGAGGACTGTGTTtGATGCTTTTGATGAGCACAAAGAaGGAgTTATCaGTACGGATCGTTTTCTGTTATTGGCTCAaGAATATTTCGGCAGTGCTAATAGAGAGGAAGTAAAATCCATCGGGCTGCTCGAGGCTCTCGATCCCTCCTGTACCGGATACATTGACTTTCAGGCTTTTCGTAGAGGTGTAAAGACcATCCACACAGCTCGtAAAGGTGCTTCATCCATGTCAGTACCAaCCgCcGCCATTTCTTTCTCgTtCAACATTGATGAgATTCCAAACAGAGCCACcTCAGACGATGATACACATAGCAACGggACTTCaGAAAGTACTTTCAATGAATACGACGACAGCGTGTTGACTGACATGAGCGAAGATTCATCGCCGTCTCTCCTCATCAATGAAGTGTTCCCGTCATCATCCTCATCATCCCTCGAATCCcAACagAaGAAGAAGAAGATATCGTCCTCcTCCTCATCATCAGATAATCACGGTCgtGTCgTCGAATCGAGATGGACGAAAACGTTTTAGAGgAgAAGACTAACCATaTGAATGGCGACCcGTCGCCGACCGACGAACAGACTAACCCtttGAAACaGAATGGTGAAGAGCAATATGAAGACTATGGAGAAAATGATGTAGGAATCGAAATaGATGTACAAGACCTGTCCAGTGCCTTGGATACAACAGAGGCTGTCAACGGCCAATCACCTTCCAACAGTTTTtCTTtCCCTAGCTGCCCAGGAAAGCTTTTCATATTAAAACGaGATGTCTGGTCCCAAGCTCACCAAGTATCTGGCCTTAACAGAAGAATCAGTTCCACAGAATTTGCAACGCAGCTGTATCGGTCTTCTTCCTCTAATAATATCCCGTTGGGGCCCGCGGGGgAGGCCTACGGGGAGTATGCCGCATCTGAGGGCGACATCATGGAACTGACGGATAAGGTGAGAGAACTTGAATCACAGGTGCTGTACCTTGAGAAGGATAATGCTTGTATAGAAGATGGTCGAgAaAAaTTGAAAAGTGACAACACACATCTACATAAACACAAAGAATTATTAGAAGAACAGATGAAGGAGTTAGACCAGAGGCTGGATGAGACaGTGAAAGAGAGAGAaGCcAAATATgCTGAGGCCTTAGCAAAACGAGAGAGAGAATTTCAAGAGGATCTTTCTTCACTCCAAAATAGACTTTCAGTACTTCAATTGGAGAGGGAAAAATTAGACAATGATATTtCACAATACAGATCCAGAGTGGTTGCCTtAaCACAACAAAACAaGACATtAGAAGCACAACTtCAGGAAGCTGACAGTAACTGGCTTTCTCTTtCGgTGCAATACCAGCAaAAAGAaGAAGACTACAAATTAGAAAAGGAAGAAATGGAAGACGTCATTcACAATAGTAACACAATGATAGATAATTTAtCcAGAAAGctAGAAaCACTTCAGGCAAACCACCAAACCGAGATGGAGATGAAGGACGCACTGATGAGGAGTCCgaGCATCGCAGACTTACCGAGTAGATTCACAGAAaTGAAGCAAGAGGtCCAtcAGTTACGCagAGAAAatcAACAGCTTAAGGACACGAACGATGAATTGAACGTCCAA
>gene=isogroup00152
ttCTTCTTCTTTACCCTTTttCATAAATATGTAAATGATGAATAATCAAAATTCATcTGgCTTTTtGtttaaaTaTTCATTCCATCAGAAAaGTGGtAATGGGGGATTGTTTtGaTtGacAAATtaTTATTAAAGtCAATTTTAtCCTTTTtATTAAAGTTTTTTTtCCCcTtCTTtATTTTTGTGAAAAGAGTGTTACGTATTACAGTCACAATCGTTTTAATTATTtAATGCCAGAAATGTAATAAGAAGTTTGTAGAAAGTTCAGTCATAAGTTGTTGCATGGATTAACAATGCTTAAGCACTTTATCTGCTATtGTGTGAATGTTGTATGTGACTCACCAGGGACTGATCAGCGAGGATCAATtgTATGTGACGCATGAgCAAGTGATCAGTAAAGATCAATTTTGAGTGACTCACCAGGGACTGATCAGTAAAGATCAaTTGTTTGTGACTCACGACCAAGTGATCAGTAGAGATCaaTGGTTAGTGATTCACCAGTGACTGgTCAGTAAAGATCAGTCGCAaGTGACTCATTTTACCCACTGATCTGCACAGATCAATTGTATGTGACTCATTACCGAGTGATCCGCACAGATCAATTGCATGTGACTCATTACTGGTTGATTAGCACAGATCAATTTTATGTGACTCATTTTACCCACTGATTAGCAAAGATCAGTCGCAAGTGACTCATTTTACCCACTGATTAGCACAGATCAATTGGATGTGACTCATTACTGACTGATCCGAACAGATCAATTGCATGTGACTCATTACTGACTGATCCgAACAGATCAATTGCTTTTGACTTTCAGGGACCGATCAATATGGATTGGTTATTTGTGTCTCAATAGAGGCTGAGTTTGTTTCATGTGACTTACCAATACAATATTAGTTGTTTTCCGCCTCCCATAGACTTTTGTTTCAGGTCAATTATATGTGACATCACAGATTCGATCATTACAGATGGTTTGCATATGACTtAACAGATTCTGATCAGTACAGATCAATCATATGTTACCTCACCCTGAAGTATTTCATTTTCTCATATTTTAAACCTCTCTAaTTATtCCAAAATGTGTTTCTTTGAATCAAAATTAAaAAAAaTGTGTTTGATGTCTTGAAATtCTGACTGAGGCTGACGaTGCTATAAAGAAGAGTACGGATTCAGCATTGgAAGCAAaCGAGATAAGAGTACTtGTCACGaGGCTTAAACACCAGAAAGAATTGTTtAAaTAAaGAAaTAGTTAAAAGGTTAaGgAAGACACAAaCTGCAaCCACCcTCTCTATAAACatATTTAGCATTTTAaCTCTGAAGTTtGCATATtATAATCTTACTATTTAGAACTAAAAGCAACTTTTTTtcatGTTTctGAGGCTTAGATTGTTAGTGAAaTATTTTTCTATCatCACcAAATAAACATTTCATTTCTGCA
>gene=isogroup00179
ctgtttttttCTttttCcTTtCATTCTTTGCCTTTAGCAATCAACCCTGTGTTAGTCTCTCATTTtATGAAGATTCATGACCTGCAGcGTAGACTAGGaTtGTGAAaTGtCACGTATTGCtCTTCCcAGATCTGTATTACACTGAGACACACAGTGTTGGATCAATATTATCATTATGTAGGTACCGTGTAaTAATACAACCcGGATTAAaGCGAGGGCCATTTGTCAACTGGAATGACTGTCAAACATGTGAGATCATGGCAAATATTCAAGATACAAGtCAGCAACAACAAGTCATAAGAAACATTTAGTGCTCGgATAACCTTTCCTGCAAGGGGCCAATGtGAGGAACAGTACCAgtTTtGACATTCCATTTGGCTACATTAGAATTAACCACTAAaCTCAAAGCAaCAGGAGGAATTCACTGAGTGTtACTTCTAGTTTTTCAACTTAACTGGGGAgTCtATCAcAAATTTAAGTGGAaCTGAATGTGACACAGCAAACgTGTATTTACTAGAAAATTTACTAGAAAACaGCAAAGAAGttACGGCCtCTCCAAATAGTTGCTTGCTCTTTTCTCAGTCAgATTTTTCCATTGTTTTAAGTACTGTATAATGTTTCAATCTGCATActtaaTAtAgAGCACTTAATActtaataCTTTCAAACTaCATAACAAGAAAcCCTTCTGaTAAAAGTTTgTTaTcTTACCTgACATCCAACTATTAGTTGAAtTTAAATCcCCTCAtctTTTAGTTTGTCAATGTTcAaGATTAACATTGCACTCATTATCAAGTGTGAGAAAACTGATCACAAAATACAGAAGGTAAGAAGCCATGGTATTAAAATGCaGCACTcCATTCCgACTGATTCTGGGCAGttgaCTGATGCGTCAAAGCCGTTAATTAAGTATTGTAGGGTAATATTAACACAAAAGGGGTGTCACAGGGGGTCCAAGTCCACAgGtTTTGTTGACTCAAAGACTcAAAACAGACATCttACGACtTTTGATAAAACTAAGCAACACCATAACAAAAtaCTGTATACAGTGAGGTCTAGTCTAGAAGGGCTAAGTCCAGATTGTTCCCTAAATAACTGGATTAATCAGTCCAAGACATCACACcACTTCCAAGCGATAAGAAAGAAAACAAGCTGCCCAAaTAACTTCTAGTCATGTGATGTTATCCTACCAATCACATCTTTAcGTTAATCAATAGCAATtCCCcTAATACCcTCAAGATTCTTGCTAAAGCCaCTATTAgTTtGTTGATTGGCTTGTCATGTTTACTtACTATGTACTAAGGATTACtACTTATCGTGTTTActaGgTATGTAGGGTGACTcctGGGGgAAACTCAAAAGGTTGCTAAAAaCTTCTCAGCCATATAGCACCAGTGCAAAAACTTACATCTCACAACATCcAGGTTATTtGcTTGAAAAAaTtcGTTATTTTCCAAACAtCcAAAaCTGTAAATAaTTTttGCACACATAATTTGGTGATtAATGgAACTcTtCCATAgtCaCATCCCCATGGCAATGCAaTTCATCATTAGCTTAaCTATATAGCCAGCTTTCTtCACCAGTAATTATGAGGAAAaTACCcAcACTTCTGAGCAAAgaGTTTTGCCATTtGAATGTGGACAAAaTTGTTCGTAATTtAACAAACTAAATTATATAATTATATAATAATGAAGAAAATGTCTTAAtGGATATCATGTTAGTCGATTTTGCAAATTTGATATTTCGTTATATTTTGGGTACCAAAGATCACAGAGCTGCCTTGCTGCTTACAGCAACTCCAATATCATGTTTAACAAAaGCCTAAAGCATTACAAGTAGAAAAAaaTCCaCCAAACATCCATAACAAGCCTTTtCAATTGGCATGAAACATGAACATTTTTTttGCAAGATACAGAGTAATTATTCCCTTAGTTCAAGGTGACCATTAATCAAGTTCAGTGGAAGCTATACCCAGGCTCCACATATGAATGTGCTTGAAAACTTGGTACATGTTtGGTAACATTACAACtGTTCATGAAATAACAGCCacTTAATCatGCAAGTCAaGcaTATAGagCTACAGCAGACAaGTTGTCACATCAAGTACTAAACTGTTCACAAAAATAAAGCTGTtaCtAAAaGCTTCACTTTACTATTTTACTtCCTCTtTGCTAACCAATTCTCTGTCAGATTATACGATTCCAAAGAGTCATTTTTCATGAAAGATGaGaaggTTActAGTATTTTCCATTTTCTCATTTGA
>gene=isogroup00186
taaaagaagcAtGGATACACAATGCATGCATATTTATGACATAATATATCATAGTAcCCTTTTAGACAGACAATCATGTCATTAGCAATAGTTAGAGAGTGATTAATAACCAATATaAAAATGGCAATTAGAGGTAGGGTTGGGCGATATTTGCTTTTTAATGTCACGATAAATAGTTAAAAAaTTATCGCGATATTTCGATAATTACGATAATTTTTTCTTGTTGTTTTTAGTGTGTTCCCGAACACACTaaaaaCAACTGCCGATTTCCCACCGGTGTTTTCGCGCAGCAAaCACACCGAGCATAATGGtGTGGGGTtcAGGgCCCGCCTTAgagCCCcTttGGGgTCAAGGGGTGGAACCCcTTGtaGGGGTCCAGGGgCGAAGGcCCCCGGaAAAgttAAGTAttTTTtCGTGTCTGGCGAcaAAAAAaTTCGCAATTGAGGatTtCAAAATACTGACtAACtTtaTGAATTTAAATTGTCACGAAaCTGATGAAagTTTTAAAATGACAAGTTAGAGTAGCTATATTATGTgATAAAATGAAAAGAGATTTAATCTGTCTTACAATCTTTATAAAGTTTAACTTaCAAAACTGTCGATAtTATGAAACaaACTACGTgCgGCAAAGtcccGTTTCTAGACTGCCtaACAAtCAGTTtACAACTGCAGTGTTTaCcgtACTTAAATATCACGgTAGGCtatacATGTGCTtCgAaTTTTCCCAGGTACcTTGCcAAACAACCCCCtGTCTAACACCTGTTTGTtAACATTTTtGGCACGgttCCaaAAaacTTTtCATGGAGTAAACTaTTTtGGCTCCACtcTAGAaTTAATTaGGTCAgTCAGTAAAGGATcGgtAAAGTTATGCGaaatATTATCTTagACGTTCaagAAaGTAggTAAaTATCCCcGTAaCATtAAGGTAAGTAAAACaCACCTcAaGCcAaCcGACTCCTCCGCATGAACAAAACAattCTattCCCCATGATaCACGAGgCACAGtCTATACCATACAGACATAGCACGATATCAAGGCCCCaATAGCTACaGTATGGccAtcTTTATgAAAgtAAACctTgcAattcCCATgTTTTAGGCCActtGGCaTGATTAACTaAATGCTAAATATTGTTTCcATGTCCTtGTAgagaaCGTCAACTTCGCAAAATACAattAGTTGTgTTTTtgTTGTTACGtGAgatccgTAACCGACGAAGTGGTTAGGctATTTACTATACACTTAACTaTGgTAGgaTaTtAattaTTaTtaTTTTTTTtgtGGAAATTCTAGAAAaTACTTTCTTTtcccccGCTTAACACCAGATGTGGtCTTAtGGttTtaaTTCATAAAtGGGtGTACTAGAGCCTTGTTTACATGACATTTGTTGCATTTAGCACGATATGCCAgTTtCGCGTGAATTTTTCGAAAGTaTTTTGCtcgATctTTCGTAAAATTTGAAAGGTGTACCAACTTACTTTTCGTACACAATTGGtAaTTTCTCTACTgAtTTTCAGAGTTTTgTtCTCTATACAGTcAATGTTGTAAAGgACGGgTTTTACGAAGTtCAAAAGTCAGTAAaTGAAGTTGATAAaCTTtATTTCTTTTCAACTTTCTTAACCATGGAATGCTAGAAtAACATTTACACataAAACGGaGAAAGgATaatTGCAtttttccACATTTATTTCAAATTTCTTTCACAAGAAATTATCGTCATTTGTTCAATCCTcAAAAaaTATCGTCTTGAAAAAAAaTtATCGCGATAATAATAATTTTCGATAcATCGCCCAACCCTaTTatCctATACGtcTTTATACgaTtCTGTGCGTGTACACATGTACAGTCTAGTGCTACTCGATGTtgaGCCtaGGCCTAGTGTTTTTtGTACtAatATTTAGCATATCAAAGTGGCGATCACATTTTCATTCTGGGCGACCAGAATTTGGgAAAAaTTtaGATCTAGtcGCCACAGGATTTTCCTCCTGGCGACcTCATTCACTGGGGAATTAAAAaGGGTTGcaCATTCGccgaTAAGCTAaaGTAGTGTAGGCCTAAGTATACATCCActGACtcttgATGCTGTTTGCTAT
>gene=isogroup00193
GCTTATAAGAGTCAAATACTGCATGTAGGGGCTAAACCCccAAAAACAGAACGGTCCTGTACTGTGcACTTTATTATTGAGATGTGTAAACcTTTTTACACCAATCAGTAACAAaATAAAaCTCACAAAACTTTGTtCATGTCATTACCAGGgACACcAAaTATTCTtCAGTTGAgAAAaGCATTTGTACTTAAGAACTCACTACTTTAAATGAAGAatAAAAaaCACATGgATTTCTTAGTTAAGACTGAgAGGTATTTCCCATCAGGGCAAaTACCTAtcTATGGCTTGCATGTCAGGCTTATGCAAACTTCCTGTCCAACATACGAAACATAATTAAAGTGTCcTtACGGTGTTGTtCTCGAGGGGACTCACACGaTGATGATAacaacaTaTAATACAaAGTCCTTTAATAAACAATACTAGAGAGCAGTATAACTGTGTGCTTGGGGGATCATATTAAACCTTCGAcGGCTAAACAATTAATTTAGGACATTTaaTTTTGAGCCGACAATCTTCAAGGACATTACCTACACGATGGACATGTAACAAGGAGTCTTGATCaCGgCATACCTTAATACTTAGTCCTAAAACAAGCTTGATAGTCTCAaAGTAGATAGTaTAcAaaGTGTTTCTTTACATtATGTAAACAACTGAAATGAAAAAaCTTAAGACAGACCCTGcTTtAaAGTTTaGACtCAGtGTCGAgCaGgTTTATCTCAAGTAATGATGGAATTCATGGACATCGTTGAGCCATaTGCATtgAAaTTtaTTGATCAaCAtATGAATGTGTTACTATGTGCAaGATAGACcACAGACAGAACATTGTGTTCATTTtTAacGTtAAATGAGTtGTGTTGAGCTCcTTtAGaGGgTAACTGTACAATGTGTgTACTGTAGATAAATGCTAaCATACCATAGCGTGCTACTGCTGAGTCAAGCTtGGTGAAAGAACAACAGTGCATTGAGTGTGTGAGACTGAGTACCGAGTCATGCAAGAACACTACGGGATAGAATAAGTGCTGATAGGACACAGTGTGCTGCTGTATGCTGCTGAGTCGATCAAGAATGAGTAACTATGTATCGTATATGTGTagAcAGAACACAGAGTGACGCTCTTGAGTCgaaCAAAATTGGATAACTATACACTGTGAACACAGTGCGATGCTGTTGAGTCCAGAGAGATCGAAAaTAACTATGCCTTCTGTATGTGTACACAGGTGTGCTAGCTACCGTTGAATCGACAAGATTGAATTACTATGCATTGTATATGCGTAGGCTTAACACAGTGTGCTTCTGTTCAGTCCATCAAGGTTgATTAACTATGCACTGTAtATGTGTAGACTGAACAAAGTAGGTTTCTGTTCAGTCAAGCAAGATTGAAAAACTATGCATTTTATATGCATTGACAGAACAGTCAGTTCAGTCAACCAAGCTTTAATAACTATGCACTGTGTATGtGTAGACTGAACACAGtGTGTTTCTGTTCAGTCCTTCAAGATTGAATAACTATGCActGtGTATGTGtaGacGGAACACAGTTtcTTTCTGTTCAGTCAAGCAAGATTGAAAAATGTACTTTATGTGTTCACAGAACATAGCAtGCTACAACCGAGTCAACtaCTTTtAAAATAGTaTACATGTaTTAACTAAATAGTATATATATAtACTTTtATTCATATACAGTATAACGAACCTACCGTACTCTATTtACTGTAATGTTAAGTATGACATTGTACATTGTTGCAACTGGTAATCCAAGAAGTAAAGTTGATTCCTAATAAACATGACCTGCAGGTCAAGAATAACAGGACAACCCTGGGGAAAAGTGTCTGGGTGCCACAAAAGTTATGAAATTTAATGTCTTTTAAACAAATTCTCCTGGTCTGGTATTCTATGCTGAaGCTGACACATATTGAGTGGCTAGCTTCTGTAGTTCcTtTTCCTTtGCCATATAATCTTTGATGAAAGGATGACTCGCATGAGAATCTTTCAGTTGGGAGAGATAACGATTGCTCACCTCGGgAGCTTtCCCTAAATGCTGCGAGAGTACAATTAAGTtGATCAACGTCTCTGGGCTGTTGCTGTCCTTATCcAGAGCTTCTTGCAGCACGTCCTCTGCgTCTTCTAGCTTGCCTTGCTGTATGTaGgCCGAGGCTTGACCgTTCAGgaGAAGtGACGTCGAGCTGTTcTtATCGGCCAACTCTTGAAAAaTGTAATAGGCATCTTGAAGTTtCTCTCCACCCACGGCGAGGTTAAaCCAAGCCTGGGCCAACTggTgggAgTAGCATCATCATCCTGCTCCTGCATCTtCTTAACCtCTTTTTtGGCTAAATCCACTCTATCAATTCGgATGtAAATCTGAACCATCAAAGcACAGCATTCTAGAGAATCACTCTGGTGAAgaCATCTCAaGgCTGCATCAAAGTTCTCTTCAtGGTAATAAATTGATGCCGCCATtAAGAGGAATGtATCATCGTCGACACcAaCaCTACTGCTCATCTtCTTGTCTAGATCTTTCACTATACcGCtCCTTTTATCGgAACTtgCTAAGTAATCAGCAAACGTTCTCACGgCTTGAAGTtCTGGAGGAGACGAAGCTTTGATTTCATCgaGAaCAACTCCATATTTTCTGCCTGCGAggTAAGCTCTGTACataaaaaTATCTTTTGTTAGCTTCAACTCTGCACTTGATGGCTTGAGTTTTTGTGCTTCATTTATACACTGCTGGTagCTTCCGATGTAAAATGCATTTCTGACTTCGAACAGTTCATCGACTTCGTTGTCCTGTTTTGCCATGTTGGaattggaGGTTTGGGTTACaCGTATCGTTTCGTaTCGTAGCTTGAATTCC
>gene=isogroup00234
GTACTTCAGCGTACGATACGtaTATGGAAGGTTcTgTTATGCACAAGGCGTGCTCAAAGGACTGGCTTTACATATAGTGTATTACTCGGAACACTGTAACAAACACATTCAACACTTTGAGAAAATTGGAGTGAGACGTTAGCAAATTTAGCAAATACGTGCATTCAAGGACTCAAACATATATTTTGCGATCTTCTTAATTAAACTGTATTTGCTGATTAATTTATCGTAGCCGATAATCAACCACCTTGCTACCTGTGCAGATTCCAATATCCGCCTGTGCTAACAATACACTTAGTGTACGTACGACGCTTACTACATACACAGCCTCCTCTGCAGTTTGGCTTACGCTCAACAATTTTTTCTCCGTGGAATAGGATTAATAAATATCAGGAATAATGTCTTCCGTCGACGGATTTAGGAAGAAAATCCAAGCTTTAAGAAaTGAAAAGGAGGAAGCACTGAAAGAaaaGAAGATTCCGAGAGGAATCTAAAAGAAGAGCGAGAGCGGGCAGAAAAAGCTGAGGAgGaAATgGCCAACTTACAACGTAAACTACAACTAACAGAAGAAGAACTTAGCCGTTCTGAGGAAAGAGTAGCTGATCTGCAGAGCAAGTATACCGACATTGAACAAAGCTCAGAAGAAAACgaAAgGCaAAgGAAAgTaCTTGaGAGCAgGAGtGCGGCAGATGATGAGAGgAttGTCAGAGCTGGAAACCCaGGTGATGTCGTCCAAGACCAGTTTGGAGGACAGTGACCGGAAATACGATGAGGCTTCTCGTAAGCTGACCGTTACAGAGGAGGAGCTTGCACGGTCTGAGGAGAGGTCAGCAGCCTTCGAAAGTTCGCTTAGCCAAATGAAAGAGGAGCTCCACCAGTTGCACAACAATGTCAAATCCTTGGAAGCCCAGGAGGAGAAATTTACCGAGAATGAAGAAATGTATGAAAAAAAaGTCAGAGACTTGGAGGATAAACTCAAGGTGGCCGAGGATAGGGCAGACATTGCTGAGGAGTCTTTGAAGTCACTAAAGACATCACTAGACCAGTTGGAaGATGAGCTGATGATCGAGAAGGAAAAAGTTCGTGAGATGACAGAAGAGATGGAACGTACCATTCAAGAGTTGAACTTCGAGGTGTGATGATACCATCCTCCTCGGTGGATATTCGTCTCGTCAATTCTATGTTTCGTCTCTTTTTGTCCCCGTGCTGGTTCCGGTTCCGTTCCCCGACATGATTCGGGGGGTCTCCTCCAACGAGCTGAATGTGGAGGGAGAATGCATCACTTTTAAATGACCCCATGAACATTGTTTATTTCTTGTTGTGTGTCGCGCTTATTACCTtCCCCCcACCCCCcAAAAAagAAAAaCGACTAGGGctgaTTCGAAaCTAGATAAGAGCGATTCTCAAATtGAGAGGTCTGTATTGTTGTtGGTAACAGAAAaTTTAAtGTCAATTTGCTGAAACCAAagTGGAACAAGAAATATTTGGAAGAAGAAAAAAAATGGAATCTTTTTTGCAATCGACACTcTtGTAATTTTGATGAAtATTTTTTtAACTCATTGTGTAGCATAAagATTGTTAaGGgTCAAaCAGCTTCCGATAGTTATTCTCCAGTTTTTCTTGaCtCcTCTCAGATGATAGaCaatagaCGATTGTTAGTTTGTGATTTTTAGCTAGTGTGcGTGTGGAAGGAAAaGCAAGTAGCAGGGCTTATTtCTCTGCCGACCAaTTTTtGGGAACTTTtCGGgTCGGGCAGgATcaGGTCACATTAGTTTTCTTCCTCtCcacaTGTTGCCCcGTATTCTCTCTAACCCCAAaTTtGATGGGAGGACAAAaGAGTCGCTTTCGAAAtGGTTtCGTTTTtCTTCTACTAGATcTtACTACCAACTTtGCCTTTTTTACTTTCTGtCTTTTTTtCATTtATTTATTGtGTTCAAAtAATTTTtAAAaCTGCgCAtGACTGTAATAATGAGAAGGAAATTAATAGCATTAATATAAAAaaTGCAAATGTTGCATTGTTAAT
>gene=isogroup00239
GTTCTGTATTGTATTTTATTTCAACTCTCTtCATTGTcTCCCAAGGATGATAAAGGCTAAAaTCTTTCAAAAACataTTAGTAGACTtcTAGATATAATtATtATGGgAGAGAGTAAaCCActcATTAAaCCTTTAAAAaTTaTTCAAATTAGATACATGaTTtAAAaTCACCTGAAATAGTATCAAaTCAATATtATCAATTGGGtGTTAAaGTCACcGCcAAaCTGTCATGGCGTCTGCAGCATAaTGAGTAAAGACGTTTATGgTtATCAAACTTTCATTCGACATTGAACTGTATGACAGTAATGATATTCAACATTCTTAAaCATATCACTGCAAACTTTTCCAGAATAACgTTACCTGTTTCATCCAAATATTGAATTATGGATTATGTGTACAAACAaaGCAAAGAAAAAGTTGAAACATACAGCAACCAATAGGTTGATTAACCATCCAAAGATTTCCAAAGTATTAAATCTAGTCTATAGATGTCAGTAATTATTTTCTTTCCTGAGTTTGTCCATCCATATCACACCCATTCTTTGACATCACTCAAACAAGCTGCCATCTCACAAAGCCAACACTAAATTATGAACATAAACATTAGTGACAAATTTCTAGAAATTTGTACAAAGCAGgTACAGCAGAAAACAAAGCcAGTGCATCCTTCATTTGCATGAGGCTGCGATTATTTGTTTCTCAAAaAAAaTtATGCTATCActAtCcTGTTAGACTCTTCTTAACAATACAAATTGCCACAAGTTGTCAGAGGCTGTGAGCTGATAAATATACAGTAATAGTAGTAcTtGTGTCCACTGTGGAACTtAATGGTCTTCTGTGGGAAAACTTAGTaCTATTACCAGCAtCCttaaCAAGCCCctGATTCTGAAGGTCATGAATATTCAAAAtGGAATAAATTTGGTTcAggTTTtGTCATTTGAACTGGAACTcAAAaCCCTATAaTGACcATAAAGtGAAAGGTTttcTTCTTtTttCATCcTTTTGCACATACTTAAATACTAaTAAGATGCTTTTCTTGCgAGACTTGAAATTTAAATCTGAGACAAaGgCAATGGGCGGGGCCTAAATATCGgTGAAAATCACAGCCAATCCGGGACAATTGTCAAACTTTTATGTGTCAGctGAGTAAAAAGCAATACAAATtaTCAacGTGAAAAAAACCcATAAAACAAGTAACAAAGATAGAAGTTTTGCAaTTAATGTTCCCTATTTTGATATCTAAAGAATGAAAAGCCTGtATCATtGAAGACAACTGTTCACAATTAACACATATTAATAGGTATCAAAGGTGATTACAATACCTTTTCTTGATTGTTTACGATTACTGTAAATGATCAAAGAAAATTATGTGAATGGCTAACAAACAAGCAAGATGTTTGTTtAGACTGAGTGAAACAATTAGCAGTTGTCTTTCTTTGGTAGTACTTTTCTGGTGTTTTTTAAGTTTGAGGAAACGTGTGAAATGATGAAACTATTGTTTGTTGAATTTTAATTTATTTATtATTTTGTTTCTTTCTCTATTGTATAACATACTcAGAAGCATAAACTCTATACCAATCCTCTCTTCACATTACTACTTATTGCAAATATTGTTCTTGTAAAAGGAAAGGAACAATATTTACAATTTTGTAACTTAAATGAAGTATATGTAGTGTTTTTAGCTCTTACGAGCATTCACAAATATTAACGAGGTGTATCATTCGGGATAAAGCCTGCTGGTAAATTAATCAGTTGATGTAAAGAGCACACACTATTAATGACTATGCCATTAAGTTATATGGTTATCTGCATCTGTAATTTGTCCCaGGAATGTTATTTTTGTGCTCGGGCATCTTTGGTCCTACAATGCTTGGCTCTTGCAGGAACGAGtGTTTTGACAAGTCTATTCGAAGTTAGGTTTTCCCTCCATGGTTATCCCGGAGGTCTGGATGATGTAACTGGCACAATAATTAGCGACCTTAATACACTCTTCTATACTCTTGTCTTGGATCAGTTGCGAGATGAAGCCTCCAACAtAGCAATCTCCAGCCCCATTGGTATCTACAATATCTtCTTTTTtAACTGCACGGATGGGATACTCTGTAACTTTACCACCTTTGGCAACAATTGTTGGTAAATCTCCTTGGGTGATGACAACAACTCTCTCTCTCTTCGAGTTCTCCTTTGGAAAAGCTGCTGCTTTCAATGCAATTTCCTTCAAATCTTCTGTCCCCATGTTCTGCTCTTTGGCATAACAAGCAAATTCGGTTTCGTTTCCGAACAGGTAATCTACGTAAGGCATGACGACATTTGCTGTTCTTTGAAGAACTGGCAGAGGAAGGGAGCCGATAAATTGATGGAGAAGATCTTGTTCTTTtCAGCTGCATGCTTCCCGAGAGCTAGCATGGCaTCAGTGGCCACTGTTAGATGGAAGCCTGCTACATAGATTAGTTTAGCTAATTCTACGTGTGCCCAGTTCTCTGGTTGCAGTAGGTGATCTTTCTTATAGTGGTTAGCTGCAGCTAGGTTAGCCACCAAGGATCTGTTGTTACCGGTCAGAACGCAGGCGCAGgTACCGgTCGGAATATCCTcGTTGACGAGGTAGTTGACGTGGGCTCCAAACTCCAGCATTTTATtCTTCAGAATGGTGCCGTATTTATCATTTCCGATGGATCCGAAGAATGCACACCGCTTGGGTTCTCCCAGTATCCACTGAGCCATCCTGATTGTATTCTGAGTGGCTCCCCCTGGAATGTAATCCACCTTCAGATTATCTACCATGTCTTTAAACATCGGGACATGTTTTTCTTCCGCCAAAATTGAGATATTATCCTCCAGATCATATTTTTTCAGAAAATCCAACGTCGCCGTAGCAGAGATATCCAGCAaCGGGTTGCCTATGGCAACAATGGCACTTTCACCGACTTCGATCTTCGCCTTTTTGATTTCAGGTTCACCATTATTTGAAGCACTCATTTTGAAGTATTGATAATAGCTGTAGTAGCCTCTTTAAAAAAaGATGAAGTTTCCCGTATCAaTGACAGGTATCACTGACAGGTATACAGAaTGTACTTCCGCTTATGCAGCATACAGCGTGTTCAACAGAAAGAATTGGGGTTAGATCTGAGCTAGCTAGCTG
>gene=isogroup00242
TCCTtATCGTCCCTCTTCTGTCAAGCATTCGTGACCCCGGGCGTTGGCATAGAGGGGATGGAATTCACCATAGCTACGGGTGTCGTGGGCGGATGGTAGAACTTACAACGCGGCCTCGTGCAACGGTTTTGAACGGCATAGCGACACACTGTGACTTTTCCGTCGGTTATTTCCACATAATCTTCAACGACGTGTGCGTACTTGCAGTTTGGTCGTTTACAGTTGCCAGACTTGAAATCCCTACAGACCGGTAGAGTTTCTGAAGTATTCTGGTTATGTATAAAGTGTGGGGCCATTAGAGGAAATGTAGGCATCATAGGAAGAGGACTTTGTAAAAACTGCGGTTGCGCCATCATCGTCATCTGAGGCAACTGGTTGTAAACTAAGTTGGATGGGAACATAGTAGACTGTACCATCTGTGGCTGGGTCACCATACCAGCCTGTAGCTTTGGTGGCCTCGGGTAGCAAGCTAGACTCTGATGATTCTGTGCGTAGCTGCTGTATTCTGGGGAGGACGGCCATCTGGATGTGTCATCCTTTAAACAATTCCACATCAGTAGCAGGTCCTCCTCGTCCCGTGGGCGCTTGCGGTTTGTCGGAAGCACAGCGGCAATGTTAGGTGGTGATGGCTGTTGCTGCAGTTGTGACGTTTTGATTTTCGCCTGAAGGTGAGCAGGAGGGTGGAAATACTTGCATTTCTCGCGCGTACATCTCCCCTTtACAAAATCCATACAGACGGTAACAGTGTTATCGGTACTATCAACCGTTAAGTGCTCATCGGGGTGTGCGAATTTACACTCGATTTCCCCGCgGgAaCAGTTCCCCcTTTGGAATTCCCTACAAACCttCTAACCGGTCaTTCTTTGCTTTtGGTTGTAAAAGCTGAAAGGAAGGGGCACCgAGGGCGTTgGGTATAATTGGTGTCTGCATGGGGATCTCGGAAAAACCGGGGTGAGCGGTGGAGTGTGCTGAACCAGGCAATGAAGTGGAGGTTGCTACCGTAGGCAAGGCAGTTTGCATGGCTTGTGAAAAATAGGACCCCGGGTACATGTGTGGACTAAAGGTACTGTGTGTCGCACTGGGAGCAGAGTATCTCACGGAAGGGACGGTACCTACCCCAGACGGAAGCGATGTAGGTACTGTCGATAGTAACGTGGGCTGGATCGGgATGGGgTTGCCCTGGGCAAGAATTTGGTtCTGCAGATGCGCATTCtGAAGCATTCtGCGTGCAGCTATGTTGTTCTGGCCTTTGATTTCAAGCTGTGTCTTCAGATGAGGAGGTGGATGTAAGTATCTGCAATTTTCACGGGTGCACTGTCCcTTCATGGAaTCATAGCAAGCTATCACTCGGCCATTTtCCACGACAACCGAATTGGACGGGTGGGCATATTTACATTCTTGTTCGGTTCTCGAGCAAGTTCCGCgCTGAAATTCACGACAAGCCTCCAGAGTCAGCCATTCTTTATCACGAACAGCCATACTTGCGGTCAAGTTTAGAAGGGATACCCCTCTTtCAAATGAGTGAGCAGCAGAAGGTGTGAAACAACAAAGAGGGGAGATGTTCTAGCCAGTCTCCTGAGGAAAATCTGTTCTCTCTGGTTTTTTGAAGCGATCCCCTTTTCTTTTTCGAGGGGTTCGACGGGA
>gene=isogroup00258
ATGAAATTAGTCCATTGAATGCCAAAGATGTTACAACTGTGAACACTGCCAGAGCCAAGAGAGAGGAAAgCAACGGAAGCAGCAcgACTCCTGgTGCGGGAAagAGGAAACCGCTGAAAAGAaTCCGCTCCATTACAAaTGAATGTGaGAGCATTGAGGATATGTTGCCCAAAAaGAAAGCTCaTATTACCATGCAAGCTCcaTGTCAACTCTCCAAAGAACAGAAGTGTGTGCTCAATGCTGTGCTTTCGGGGAAGAATGTTTTCTTTACTGGCAGCGCAGGTACAGGGAAGTCTTTCCTGATGAAGAAgaTCATtGGTGCTCTTCCACCTGACTCGACATTTGCTACGGCTAGCACcGGGGTAGCTGCCTGCcACATAGGTGGAACAACCCTACATCAATTTGCAGGTATTGGCACTGGCAGTCAaCCATTAAAACAGTGCATTGAACTGgCctCCAGACAaGCCAGAAAGAAAACCTGGAGAAAATGTAAGCATTtGATTGTGGACGAGATCTCAATGGTTGATGGAGAATTCTTTACAAAGCTTGAGACAGTGGCTAGGATTGTTCGCAATAACcAGGAaCCGTTTGgTGGAATCCAGGTCATTCTTTGTGGAGACTTCCTTCAGTTACCACCGgTGgTTAAAacaGGAGAGAAAAGAAaCTTCTGTTTTGAGTCTCcTGCTTGGCAGCGATGCATTGagTAAACTaCGAGCTAAGGACcGTTCGTCGACAGAATGATCCagTaTTCATCAATATTCTTCAACAAATCCGgGTCGGCAGTTGCTCAAAAGnGGTATCAACGAGACTgaTGTCAACATTTAAaCAAGTGGtcGAGAAGAATGgAGTGGAGGCGACCAGACTCTGTACTCACAAaGAGGATGTGgAACAACTAAaTAGAATACACCTGGAGAAACTCACAACCGAGTCCAGGTTGTTTGAATCGCAGGACAGTGATCCTCAGCTTCGTCGACATTTGGACAGCCAGTGTCCcGTAGGACAAAAAaTAGAaCTCAAGATtGGTGCGCAGGTTATGCTGACCAAAAaTATAGATGTGAATCGAggtttGGTGAATGGTGCTAGAGGTGTAGTGAAAGGGTTTGAAGCAGGGCCaCGAGGTTACCCAGTTGTAAAGTTACTATGTGGAagAGAGGAGACCATTAGACCAGAACGATGGACCGTTAAGGCCATGGCTGGTGTCCTTCTAACTAgaCGTCAGCTACCTTTAAAGCTAGCTTGGTCAATGTCTATtCATAAAAGTCAGGGTATGTCACTGGACTGTGTAGAAATCTCCCTCTCTAAaGTATTTGAATGTGGACAGGCTTATGTCGCTctGTCCAGGGCAAGgAGTCTAGAGGgATTGAGGGTTCTGGACTTTGAGAGTAGctGCGTCcGAGCTCATCCTAGGGTTTTGAAaTTCTACGgAGGCATGAGAAAaCaGCAGATGGTAAACCAGGCATACCTTGGAGAatATTTTGGAGATCaGGAAAACCAGAGGCCTCTACAGTAGCAGAagATACTTtACaCAGCTTTAAACAGAaCCAAAAGAAGAAGTCCaTCCAAAAaGAATATTGCTTTAAAGTATATTCATCACCATATCAGCATAATATTCAGCCATTTGTAAGGCTGGGTCTGGTTATCtCaCAAAAGAtAAATTCATAagTGTGTGCTTATCTCCTGTAAtGAATTaCAAAAaGtATTTtCCCTgATTTGATTATTCAAAAACTGAGATacATGCAGTtcAAAACTGTATAACCTGCGACCACATTAACCCTGCTACCCTCTTAAAATAAAGTTtAAaTAAAAatATaTAAAaTATCAAAtAACCTTTAAaagTTATTTaCAAGTATTTgaGAATGACCAACaTTtGACAgCAaCTGTTTtGAATtGcttACAGTTTGATTAGTagTTCATAaCACTtgTGTTATATCTAGccCACTTTATAGCatAACAAGGAGTATtCcTatATATTCAAATAGCAAAAGACTAAATGACATAAAcTAAagTAACAAAAACTGgCAGATCAaTACAAATTAAATCtgcTTAAATGTGTCTTGGAAAGTTTCATCTAACAGAATGGACATCTATtGGTCaCCAAATtTTGGAAATGGAACTTTAATCcTATCACAATCAGCAACATGTTTATCTGAGTtttttATCTCCCTTtAATTATGTAGTGATATATTGAACTGCCTAATGCACTTACTTCATTTTTTTAAaCaTTTTTgTTACATTAAATTAGGtGgATAATTGATTTtGTCATCgTTtAATAAAaTTGCTAAGCAATgtCAATAtCTCCTCTCAATGAAAGCAGgTTtAAtATGTTTGTATtAaTTCCACAAGTAGcTTTtATGTGCTATTAGCCAaGgATTGATTAgTAAGATACAAATCaTAATCACTGAAGTCATTTGTTAGAGTCTTCAGAGCCAAAaGGAAaTGCTTGtAAaGTGTTGCTAATGTTTCATTAGAACTGTATCAAGTTTAAGGTTGTATCATGTTTCAAAGATCATTTTTAAGTTATTTTAGtaGCACAAACATTGTACATTAcATATTTTAgAaaGCAATACAAG
>gene=isogroup00268
CCTACTTTCAGTTCCACTCCTTCATAAGCTGGTGCGAGTTTGTTCAGGCAGAGATACACAGAACttaAtcAGGTCATCGGGAGAGAGTAGAATCACcGACCAGAAATAGTCGGCCAgaaGTCTCACAGaaTCTTCAGACGgcctGCTGGTCTCcttCTATCAtCTCTAGAgtGTTtgCGAGAGCTAGATAcGGGACTTtgTCTCCTTTCTTCCAACAAGCATTatCgaCAGGATGATAGTCAGACACACCTGGCTTGTAaCTACTGgCTGCATCTTTCTCTTCAGATTTCTTGCCTAACCAAGCgAaGGCTTGTTTCTTAGGTTTTGCATCttGTgaTGGTGTACTGGTCTTTGAATCAGAAtTTtccTTGTTCCTCTGTTgCTaTGGGTTTaATTTCTTTCTCgtcTtCTTtcTCTTCATcTTTGATGcttAATTTCAGATGCTTTGcTGGGTGTGGcTACTTCTTGAGGTGCAGGGACATCCTCGTCTGTAGACAcCGCTTTAAGTCGTTTCTGGGCCGGTTCGGAGGGTCCTCTgGTGGGGGtcGTTTCGAGGCTCGCgACCTTGGAGGActTTATCaTCcGATGGACTGCTCTCTTTTgTCTTTCTCTTCAtGTGTTTTTtAGCgtCTtCTTCTTTGCAGAttCcAGAGCTTtcAGgTGTTTTAGTTTTCTGATTCTTtGTtGTTGTtGttgTTGGAGATGTaTCCATCTTAGAGTCTGGAGAGGTAATTGCTTCCTCTTcgTTGCTTTCTTGTCCTTTTCTGATGGTgTtGtcTggTTTTGTTTCCGGCTTGCTTTCTTCTtCCACCTTTGGACTAaTTGCCTGTTTCGGTGATTTCCTCATGTGCTTACGAGCTGTTTTCCTCTTTTGGATTCCTCCACTGGAAGAGACGGTTGCGCTGCTGGGTGGAGTCCTATCTTCTTTAGAAGATGACGGAGAACTCTGAGACGGTGCCGcGGGAGATGtcACAGGAGaTGTAATGTTCTTCTTTGActCCTCTTCTTCACTGTTAGCTTTGAcGGTTTCATCTTCCTCATCGTCACTGTCCAACAGTCTCCTCATCTTCTTCTTTGGTGTTTCATCCTCATCTTTCCCTGAGCCTCCATTAATAGGCTTCAAAGGGGATctCTCCACCTtGTCACtATTTTCCACAGCcTTTtCTTTTTCTTGGGCAGCTTTCTGCCTCGGGCCGAAGAAAGACATGATTGAGCGCTGGGCCATGATGATATATGACTGGTAATGTTAACGCCGTTCGTGCAACAAAaCTTCCTCCAATTACACCTATgTTCGCTTAGTATTAGTCCAACGTTGCTAATTTGAGgTAATTTCTATTTTATGAGCGTTTCTGCTACATtAGGCATTCTACagTATTACACTCcGATTGCTACTGCATAACAAGTTTCCATTCACTTACGTGCTGTTGTTGCTGTTTTGATTAATAGCGCATTGCGTGTACCC
>gene=isogroup00269
TATTGACATGCCTCACAACCACTGGTACCAAGTAAACTTTcccTATGCCAATGCATTGTTaTATCAGTTTGTGGTTTCCAcCCCCaAAAACTTGTGATTATGAATTACAATTATATTATAAATAGgCTGTGCTGCTTACTTGTATTATTTAATgaTATTGCCAATCACCTACCATCTATGACAAAAGGTGGGCAGAATTTTACCTGTTTCAAAAGTAGTTGctAATtAAGATCAGTgtGTGCTgAaTCTGACCACTGTATGAAaGTACatcTCTActGtaGGCTTTTAatAaCTTACattttcTCAaCTGTGATGTACAATTTGATTGATtctCTGTAGATAATATTCCAAtGTATGATAATACAGGGATGTGCCCAGGATTTCCTGAGTGCCTGGTATAACGATCgCCGTCCTgGGGGAGGGGTTTTGAAGGTGCtCAGATGCCAAATGCTGGCACTTGTGTAGCTTTTTAAGCACATACACAAGTACTAGtTTTGCTAACAATTTACATTTtAAaaTTTTTTttAGTGAAATATATTACGTACCTGGTAAAAGTtATTAGTTTGTTTCAAAGAGATTTTACAAGGgACcGATTGAGAGCCgTAaGTAATGTTtCTcGCATgcGTAACTGATGCATTATtAGTCTGTATGATTTTGGCATAGGCTAGGCCCAATTTAtGTTGAATATATTGTTAGGAaTGTCGGgATTTtAGATGAAAATAGTGCTGGGCGGGATTCACATTTTTAAGAcagtgctgggcGGTAATTTTTAGTGCTGGGCGGGgctGCcAaGTGCcGCCCAGCgTGGGCACATCCCTGATAAGATGTTCCTCTCTAGCACAAGATGTTCCTCTCTcGCATAACATGGTCAACTAGAACAAACTGAAATTCATTGGCTACCTTTTCTACAGTGATGTAACAACCAACATAACTGTGATCTTTTCTATACCAAACAGTGAATGTtGATGTtgTtAGGAAGACTACCCCTAATGTTAAATACATTAGAGTTAAACatgTTTCAgTGAAAaGGGAACAAaCCTGGACAGCAGGCTActGTTtAATCTCCAGGTGCctCtttaTATCaCACTGTATATGTGAAATTACATCAATActACCACTAGACATaTGCTGGTGCtAAaCACAGCTTATCTCCCACAAAATGATAGAAATATGAATTCTTCAgtAGCAATCATGaCAAaGAAATAGTTGTTTATCTATCTTTCTGTAGACTTCAGGATGTCTTAGGTCAATATCATCtgggCATTCCTTTATCCACATGTGGTTCCTTCCTTGTCAGTTACCTCTCCATAGCATCACcTTCTtCACTGGGGCTTATCCTGACACCTCCAGATGAAAATaTGTGAAGATTATTATCAGCTGCTCCACATAAAAGTagCTCAgcTATGGACCAATCAACagCTAGGACTTTATCTTTAATACCGGACATGTCAAACAAGGGAGCCTTTGGACTTCTAATGTCCCACATTTTGATTTGTTTATCGTAACCACCTGACAGCAGTTGGTGTTGGTTGTCAGGTGACCAGGCAACAGACGACACCCAGCCTGCATGAtGAGTCAACGATGAGTGCACCACAGAACCTGATTTTTCTCTGGGGTCCCATAACCGAACgTGTCTGTCAACACTTCCTGAAGCTAACAGTTtACTCAAAGGGGAGTAAGAAATGCTAAGAAAAGCTTTAGTACCAGTCAGAGAGGAtgTGTGGGTTGCTGTGGTTACATCCcATATGTTCATTGTGTGGTCCcATGATGCACTGCATACTTCgttttCACCAaTCCAGAGCACAGATGAGACAGCTTCTTTATGgCcTtCAAGAGTAATGAGAGGTGTCCTGGTAGCAGGTTTtGGATTTtCTGTTTtGACTTtCTTCCGTTCTTGTTCGCTTtCTTCGGAtGGATTAtCTTCAATTTCTGTTGACCATATTTtGAtAGTTTtGtCGAATGATGcACTGCATATCCTGCTGCCACTGGAGTCTACTGCCAGAGAATCGACACTCCTGGAATGTCCTCTGCAGCAGTACAGACATCTGTGTGTGTTTGAGTCTTCCTTCCATTCCcACAGAaGGAGAGTCTGGTCATGTGATCCACTCGCAAACaGACTCCTATCTtCTTCATTCTTGATCCATGCAACAGATTtCAcaGGTTCTGAGTGATATTCCAAGGTAGCAATGGCACTGCCATCTTTGTTCCAGAGTCtCACGTGGTTGTCATAGCAaCCAGTAAGTATTCGACCACTATGACCtctAACAGTGCTGATCCAGTCATCaTGAaGAACaCTACCCACAGGCTTAGGACtAGGAAACTTTTCAACATATTCAATGTCAACTACTGTTTCCGTAGATACTCcTTtCTCTTCCAGGTGTTCACCCAGTGAgaGTCGCAAGAATTCGCCATTGATGaGAAAATCAAAaTCAaCctGTTtGTGTTCTTGCTCTGTCTTATCTTGAAGAAGCAATTTATTGATGAGATCACTCAGATCTGAAACAACAATATTAGCTGGGACAGAGAATGGGGTGTCAGCCACAGAATATTTCTT
>gene=isogroup00271
TCCTGTATTGGTCTTTTCTCTGTGTTTTTCAAAAGACCAATCTTCCcTAATATTATCagAATCAAatcGAGTTCTATCTAATTGgaCCCACTgcTGCcAcGATTCTTGTAgCGGgAAaCATTTcTtCTtGAATTCTaGaCAGcTTTtGAaCGGAATACTCTGGAATATATCTTTGATGAGCTtCCTTGCATTTTGGTTCTCATTTTTCTCGTCATCAAAATCTATATCGCTGTCTAAaTTTtAGTCACATTTTCCAGTGTACCGtAAGCTTtAccTCGCTGGTAGCATtGACTTAcAAATTCACATAAcTTTTGTTCAAGGCAGTTTATTTGAGTTtCCCCCACAAGTATCGATtGACTATTtAACAGGGGTCTCATATCCGGGATATtCGTCTCCTTTCcAGTTACTtCGATGAAcAGAGATTtGgTtGAcGCGCTTTTAATATTtCTAACGtACtctaCAtAATCTACCTtGTTTACTTCTGAAaCAAATGTTATGGTCAAGTCTGCTGTTTTGCAACAAAACTCTGTTTGGATCGGGAAAGCTCTACAATCTCCTCTTAAATTtAGAAATGTTGTTACATTCTTGATTGTTTCTTTcTCTGTGCCTTTCCGAGGAAGAAaCCAAAcGCTCTCAACAGTTCCTAGTGAATATTTTGGCTTCACTTTGTCACTTTCGCTATTTAAGAAAAAaTGATGTAAATCATATCCTTGACACAAAGACAACATGCGATTAaGTATTTGTGACTTAGAGATATACACATCGCCAATTCGCAAAATGGCCACAGTAAATGTTGGGTGCGTTATAATGgATTTTTCTAGGGAGAATGGATCATCTTGTCCTTGCCATTTTTTGACGATTCTACGGCAAGCCCAACGAAGTATTTCAGGTTTCTTTTCTCTtaCCCCTTGGAGGAGGAAAGGCACTGCcAACTGGCAGGCTGATAGTTtCTctAAAATATCTTGTCTGAgAAagTCATCAGAaCAATGgAGAAGACTAAAaATGAAaTCGCGCATACTGAtATTTTCTGGAaGAaGATTCTGAGATAAAACAATCCTGTGGTCTAGTGAAGTGATTTtCTGCCAGAATGTGTGCATTaAaCTGGTGTTAGCACTGCAATCtCGTACAATAAGAAACTCTTGcAGAGTAagTTTGTTATAATGTTTACCAACTAAaCCGATGCATTCTAGTAAATcTTCGAAGgTTTTtGGTAGGtCGTCTTCcTCtTCATCATtCGAAGATTCTGGTTCACTTGGAAAATCATGGTCGctGTCATCTTTCtCGTATGCAAAATTGCATACAATGTTAGCTGCATCACGATtGTGGACCTTCATCAGAGCAGCTTCCAGCCATGACAGATCATTCTCTGTAAATAACCCGTTGTTTCcAATGTTTGCCAAAACTTTTGGTTGtatACCCGTGTCtTccaAaCCTAAAAttaTtATCcTCATCtttcGCTATATCCACTAATTTCTCCAgaTCTTCTGTGCTAAGTTCAGCTTCAACTtcAGTTAGCATATTCAAATATCGAGAACTGTTCTcTTCGTGAAACGtCTTtcGACGCTTCGCAGGTTGACTTCCACTCGGTTCTTCTGCATCCATCTTCCCtccACGGATTGTGTAGATTACTCacaTGTAGCGTCAACACGATATTATTAgACCTATGCtATGGATATttATATTTCTTCCGTCGGATTTGGtaaGCAATACCTTATaaaaCCACCATTGGTTCGATAGTCAtTAAGC
>gene=isogroup00283
GGTCACACAGCGCTAACACTCCTTGCAGCAGCTATCTCGCTACACATCGTACTTAAGCACGCACCAGTATTACTAACGGACGTTCAATCTAGTACTTAGTACTATAGTAGTGGAATTTAACAAGTTTCTCTTCCAAAGAACTAAGCAGTTTACGAACTAATCACGGATCgccTGctAGGAGCTAAAAGTCAGGACAGAAATCACTAAACTTCCAACCAAAATGGCCTCCATAAGAAAGAAGCTTGTCATCGTAGGAGATGGTGCTTGTGGTAAAACCTGTTTACTCATCGTCTTCAGTAAGGACCAGTTCCCAGAaGTCTAcGTACCAACTGTGTTCGAGAACTATGTGGCTGATATAGAAGTTGATAGCAAAACAGTTGAATTAGCATTGTGGgACACAGCCGGACAGGAGGACTAcGACAGACTGAGACCGTTGTCATATCCAGACACAGATGTTATCCTCATGTGTTATTCAATAGACAACCCAGACAGTTTAGAAAACATCCCAGAAAAaTGGACCCCAGAGGTTAAaCATTTTtGCCCAAATGTACCAGTCATCTTAGTTGGCAACAAAAAGGATCTGAGGTTtGATGAGAACACAaCGCGAGAGCTGCTGAAGATGAAACAAGAACCAGTAAAGCCGgAAGAAGGAAGAGCCATGGCTGAGAAAATTGGTGCTTTTTCGTATCTAGAGTGTTCTGCGAAATGCAACGAGGGCGTTAGGGAAGTATTtGAAATGGCGACTAGGGCCGCTCTGCAGGTCAAAAAGAAGAGGGgACGTAAATGCACCCTTCTCTAaGgAGGCAGACAGTACTACcGATCTGCATCCTGGTCTTATTCAGTGTGAGGTACATCATTACtCGAtATCTTTTttCCtCCTAATTTTTtGGTtAcGATTTCCTTCCATTGTGAGGCTCTTAATGCATCTCGACCTCATtGGACAAGTTtAGGAAAAGATAGTTtCCTTTtcTTTTTTtCCCCTAACATGTGGTTCCTGTGGAAAGTGTCTGTGCATGTAAACAAAAAGTTTTGCAAATAATGAATCACAaGAAGCTGCCTATTGGAGGTAAAAaCAaCCAAAAAAAaTAGCTCAAaGAGAGAGTTGTACTCAATATTCAAAACATTGTAGCGGAAGTGTATTGCAATAGTTTGCGTAAGGTGTAAgAACTAACACTAtaTCCAATATAGTTATAACATTTTCTAACAAATGTAGCTTTAAACTTTAATTGACGATGCAAATTTGTAATTGTAAGCCAATGCCATAGCTATGAGTAATGTAATCTTTGGCACATATTGGCAGACGGTGGTGGCAttAGAAGtTTcAATAtCCtTTTTTtCCTATTGTTCtTTTGTGGTAGCATTGGAGGAAGAGTGGGGTGGGAGTTGGTTTTCATGGAGGGAAAACAAAGAGTGGGAGAGGGGGGAGGCATCGGTTGGAACGaTGAATTTTGAAGAGGGTACCCCAgGGGGAGCTTATATTTCCACAgGAACCACATaATAATCATCCATAGTACAGTTTACCTCCACTtAGTGCCAGTTTTTGCTAGAATATTTGGTACAATTGATTAaGGCATCTCAGACCAGATGATGAGAAGAAGAGGCAGGTCTTGGATGATCTATTAAGACATGGGAGACAAGATCTGGGTTGGATCCCAACCGATGTTGGGGTGTTAATTCCAAGAGCAGGAGATTTCTTCACACTCGTCTCTCTGGGTCGTTTGTTTCTTCTGCACATCTTAGTAATTTTGAGAGAGGCAGTCGCCACCGATCCGGTGTAATGAGTTTTTGTTATTtCCATTAAAAAAGGAAACATtATCTTTTTAtTtGTGGAGTGTGGTTTCAAGTGCTTTGTTTAAGGTAAATGTGATGTTGTAACTAAAAATGTACTTTTttCtCCTTCCTATCTATAATGCAGTAtTtcATGTGATGTGAAtcTtagtgggATTtCTAACTTTATAattGTTCTTCCTTTGCATTGGAAaCTCTCTCTCTCtcTCaCtAaTTGTTTGTAACTATGAAATCTACTATTAATAATGTtTTATTATTATTATTAttaTTATGATCATCATcatTTTTTtCTCTGCTTTTATTTTATACTTTTCTTAGGGACCTTTGGGTAGACAATTAACTTAGTGTATAGTAGTAACGTTgGttcaaacaTAGTTAGaACAGCTGCAAAcaATTTCCCaaatttGTAGCTaaaACAAGGAAAAAAAGTAAGAAAATAATAAAATAAATTTTGTATGAATTTTGATTAATTTTGCCATTGTTATAAAGTTATGCTTGGGTACCTCTATTTTGATTTTAGTTAGGAAACAGGTGGAAATGTTAATTCAGGCAAGATTCAACTCTTATAAaaaCAACTTaaTGGAAGAGGTAGAGTTAAaaTAAGAAAACTaTAAAAAACAATCTTGCGACCTCTCTCTAAAAaaGGAAACAATAAGTTGAGTTGCAGAGATATCAATTGACCTCTTaaTggAAAGCAGCTCTGCCTTTGTATTGTGATCGAGAGGTA
>gene=isogroup00284
GgCACATGACGTGATATATCTGAACGCAACAGTCGAGTTTGAAACAAGTGTATTTACGCTACGTTAAATGGAATTTTTTtCTCTTtAGCCTTCACTTTTTATTTGGAATATTGAAAAAaTGAGGAGTATGGACAAGTCAGAAGTGGGGATTTTTCTCGGTTCTCAAGTAGCAGCTCCGTGGCAGGATGGTATATTTTATCCTGGAATCGTAAAGTCCGTTACGTCAAGGCCAATGGGTGACACACTGTACACCGTGGAGTTCGATGACAAGTACATCAAAAATTTTACCGACAGACAAATAATGATTGGAAATTGTTTTGTTCAAAACACGAAAGATATCCACTTAAAATTCAACCAAAGAGTTTTTGTCACTCATGGCGATGTGGAAATGTGTGGATATGTCCAGAAACATCGGAAACAGACGAATGAAGTGTTTATCAAGTTGGACGACAGCGAAGAAACTTTAATCAGAAAAAAACTCGAAGAAGTCCGGTTACTCTCTCGCAATAACAACGAGTTTGGATTTCCTACATTTGATGATATTTTCACCTTGAATTCCTCTTGCACGTCAGCGGATAATTCAAAGAAAAGGACAGTTACAGATGGAATCGAAGTTCCATGTGCCAAAACCCTAAAAGTAGCCAAAGAGGAGGAAGAACCAGCGATGAACGAAGTTATGGCGGCCATGGTTCTAACCAGCTTACAGACAGCCAGTCCATCCTTTGCACAGTGCCAGCCTATGGACTGCACAGGTCCTCCCAGTCCACCTGGTTCTGCATCCTGTTCTTCCTCTTCGGATGCTTGGTCaCAGGTCTCCATCTCTTCTCCTTCACCATCTGTCAGCAGTGGGAACTTCAGTTGGGATATCCAGTCCAGGGGAACACCCTCACCAGGACTTTCAATAAGTGATGCAGAGAGTTTGAGTGGGCCTATGACGTCACCATTTCAATACATGCCTCACGGCACCCCCCTGGAGAATATGCCAGGCGCCCTGGTGTTCAGTTCCTCTGTGGACGAAGGGATAGACATGGGAGAAAaCAGTTCATCTGTTTTCTGGGACGAACAGAGCAAGAGCCCAATCAAGTTAAAGGTATCTTCAAAGACGCTTTACAAGTGTACGTGGCAGAGGTGCACCAAGACGTTATGTACGATACAGGGCATTGAGAGGCATATTAGAaCCCTTCACCTCGGGAAGAAAGAAAATGATTTCAGTGACCATGAGGAAGAATTCTACTAcACAGAGGTGGAGTCCACGATGGAGGCATTTTCTGACACGTTTGCAAGTATGATGGCCTCGTCTCCTCCCCCCTTCcAACAAGACAGTAACGGTAACaCGGTTGTTACATCAGGAAaTGCACACAACAACAGTGAGACATCACTAAACATTTCATCTCAGGCATTCTtCcAGCAAACATGATCACTGAGCAACAACTGAAATGCAATTCgAaTCGATCTtCTTCTCACAACTCACTGAACAATACCTCAGTCTTCAAGGCCATTCCAAGTACGActCATCAGAAAAGTTGTAAGAAATTTGAATCGGAAGAATTTCCAAGATCTCAGTTTGTGCAAGAACCAAAATTGAGCcATGTGGCAAGTCCACCGACTAaGGCACAACTCCAACTTGCaGgTTTgACTTGTAGcACCAAGATTCACGCAGAGGgCCGAAAGTGCCGTAAGGTATATGGTATGGAGAACAGGAGACTTtGGTGCACGCAaTGCAAaTGGAAGAAGGCTTGTGTTAGATTTGTTTGAAGAAATGTAAGAAACTTGTTAAAGATAAGATGAAATGATGGgAAAGAAGAAGATGCCTTGAATAGCAACTGACATTATTTtGAaTTTATATGTGGTTTTGTGTTTACATGATGTGATTTGAAATTGGTAATATCTCATCGTGTGATTGAAGGGTTATTATTGGAGAGAGGTTTCTtgCCTACTATTTGTGGAAGTTAAaTTGGGCCTAAGTGATGCAGCTTATTGAAATTGTGAAACACaGgTTGTCTGGATTTTATTCATTGGAAGTAAAaGAAGTCAGTAGTTGTGGCTGAAAAGTGTGAGAACAAAGTATAATAGTATTGGTTAGaGAATTTTtCTgAAAGCATTCTTGGATGTACTGTAAGCTTaTTGGAAAAaCTGATGTATGAAATGATGGCTGAGAAGTGTGATTTCTCTTAAAAAGaTGAAAaGTTGATTGgAGAGAGAGATTTCtGGATATATTTGtAAACGTaGTGCTGGCATCTCATCAAAGTTTAcTtAAAGGGGGCCTATCAGAATTGAAGTGAAGGAAGTTTTAAATGAAAATgaTTTCTTGGAAAaCAAaTCAAGAAGGTTCATGGAGAGTCAGGAATGTTGACTTGTACTGAGTTAATTGGTCATGCTTTGAAAcGTTTCATCATCTCAGTGTATAATTGGGAAGTGAATCTGGAGATGGGgTTCTTTCCCAAACAATtCAAATGAATGTCATAAATATTTGTTGCCAGTATCACATTTAAG
>gene=isogroup00288
AGTGAGACTGAGCCCATCATCAAGATCTTTGAGGATCAGACTGTCGTGGAACAGATTGAAAGTACGAGAGACGGcAGGGAtCTCTTCCAGTTTTtAGAAAaGGAaCACAATTTtAAGCTGAAAATGCTGGACACTCTCTACGCCTATGCTAAATTtCcAATATGAATGTGGcAATTACACTGGAGCAACAGAATACCTATCCTTCCACAGAGTTCTGGTCCCACCAGaGgACAAGCGGGCTATcaGTTCTCTGTGGGGTAAACTTGCTTCAGAGATTCTCATGCAGAATTGGGATGCATCACTtgAAGACCTACAGAGGTTaCAaGAAGTGATAGACTCCAATCAATCGTTTACAACACCTCTTCAGATGTTACAGCAGAGGAACTGGCTGATCCATTGGAGTCTGTTTGTTTACTtCAATCATCCCCAGGGGCGAGAGTTCATCATTGAGAGGTTCCTCTACCAAGCACATTACTTGAATGCCATTCAGACAGCATGCCCACACATTCTACGCTATCTGACTACAGCAGTTATCACCAACAAAAGCTTGAAGACGAAGAGACAACAAGTCCTGAAaGACCTTGTCAAAGTCATACAACAGGAAACTTACACCTACAGAGATCCTATTACAGAGTTTATAGAGTGTCTCTATGTCAACTTtGATTTTGACATGGCTCAGCAGAAGTTGAGAGAATGCGAAACGGTTCTGACGAATGACTTCTTCTTGGTGGCTTTATTAGATGACTTCATTGAAAATGCgaGACATCTGATCTTTGAGACCTTCTGCAGGATtcACAACTGCATCAGtATAGATATGCTTGCTGAGAAGCTcAaCATGGCCTCTGAACAGGCAGAGAGGTGGATCGTGAACCTCATCAGAGATGCCCCTCGGGATGCCCCTCTAGATGCCAAGATAGATTCCAAGTTGGGTCATGTTGTGATGGGCATTCAGAATGTCTCACCCTATCAACAAGTCATCCAGAAGACTAAGACACTGGTGTTTCGCAGCCAAAACTTGGCCATTAATATTGAAAAGAAGGAGAAGGCCTTAGCGGTCTTAGCAGCAGGGGGTGAGAAGAGATCTTGGACAACTGACTACTACTAGAAGGCAACAtcGTGAAGCTAAcAACTGCCATTCGGgAGAAaCcAACcTCATTGAGGTCAAGCTTTCATATAAACCTGTGCTGCTGTGAGAAGAAATGAACACTTGGCGACTCACAGcACTGTCTACCGAAACgACgAGCAAGTCTGAGAAGAAACATCAAGCCAATGCCTtGGGAGGAATGTAAAATAGACATACATTGGttAAAGGCATTGAGTGTTCAATCAGCAGCCAGTCAGTTCAGAGTGCTTTGTCAGGGATGACAAGGACTGTcTAATAGATTAAGAATTTCATGTAACTACCCcTTCCCTcTGACAGGAGGGAGGCCCATGCTTgagCTTCATTCtGTTTTTAtGATTCCCTTGTAGCTACCCCAATCTATtcTACCCCTCTATTCTAtCCcACTCTATTcTACCCCACTCAATTCTGCCTTGGAGTcGgTTAGTCTTCATCTATCAAGGAgtAgTTTTTAGTCTTTAAATTaAAGGAATTGTCTAGAaGTCgTTAAACAAAGATAAGTTGTATTTTaTGTGATGagTAGAAAATGTGTTATTTTAtGAAGTAgTtAGGGTTGCTGAATTGCaTCTTGATAAGTTtAGGAAGTATTTATGTATTTGACTTGATTCTCCaCAATGACTGGGTATCaAAAtagaaaTAAACCATAATTAATATAGGtTGAGAGTATTCCTTGCATGATATTGTTAAATTGGTTTGAATTTGTCaGAAgCACATGTTACCCATGAAaTCCTTTGGTATCTGTGgTATGGTATATGTGTTTAACTGTTATCATAGTGCAATACAATTaGTGTGGAAaGGACCAGATGGGAAaGGGAGgTGGTGGtGGGgAGATTTGATGAAACATTGATTTTgCTCTGTAATTaTACATGGATTTGTAGAGTCAGCTGCTTTTTCaGCTGAATTCCcaTTTctGCAACAGGTTTAATTTAAGTAGGGTAATGAAGTTAAATGCAaCCTGTAAGTTTtAACATGTGAAAacTttAATTTGGTTTAGGCTtATTTTAAcGGGTTCCTCAGTTCCTTGGGCAATGTGTGAAACtGTaATTTGcATCTGTAATCTCTGTATCATTTACTGCTAgGTcAACACCAATAAGCACATTTTCAAGCCaGATCACAtTGGTTAACgTCATAACaGCAAtGCaTACTGATATAGTTTACAGATATTGTGAAGCAATTGAAAGTTTATGCTACCTGTtaTAGGCTCAACCATTGAGTCTTAGGAATTATTGTTGAAAtACcAGTTtAATTTCcCTTGAGAAAGGAATCTTTCCAACTTGTATTATCCATACgCATTAAAAAGATTTTGGAATATTCTGCATATAAaCACAAGTTtGAGGTcAaTAAATTTTCCAAGAATAAATTTACTTA
>gene=isogroup00312
tttcccaTCtaaGGATGCCTTCAAGTCTGTGTTGACCTCAATTTGCTTCTCACTGTCACCAGGAACTGTCTTGAGGTTCTCAAGCTTTGTCTTCTCTTTCTGCAAaTTCTTTtGTAATTtCTTTTGTTTCTCCTTGGTATGTTTCAGGTCcTCCctGCATTtcACAtCcTGTTGTTCAAACTCCTTGAAGTCAGCCTtcTtCTGTTCcAAAACTTCCGTCATTTTCTCGTATTTCTTGtaCATAGCCTTGTACTCTTTAGTCCTGGCTTTGATGTCATTGGTCATGTCTTGTAACTGtGTGTTGATGTCTTGCATTTTGGTCTCTTCCTcTTtcTtCTTGGCCTCGgCGgCATCGGCAGCTTTACTACATTCAGATACGTAAACTTGGTACAGCATGTTCTTCTTCTTtGTAATCTCATTCTCcAGCTtCAGAAACTCTTGAGCTTCCTTCATtGGTTtcTCcAGcTGCTCCATCTCAGATTCCACCGCCTTCACTCGGCTCAGCTTTtCTCCCCTCTCCTCGTTGAGTTCTTCTACAGCCTTGGCCAATTCTTCgATCGGTgCCTTGAATGTGTTGCTCCCGATGATGTCCTCCAGGTACTCCAGCATGCCCTCCTCGTGcTtCGTCAGTGCCTTGGGCTTCATCATTGCAATCTGCTCAACCTCACCCTGCAAGATAAGAAaCCGATTGTGGTCTAGGTCGATGCCGCAATCCTTCAGCAGCGTTGTGACCTCCTTAAACGTATTCTTCTTCCCGTTGACAAAGTACTGACTGCTGCCGTCCTTGTACGCTGTCCTGGACACCActAACTGACTGCCTGGGATAACCTCATAGTCTTTATCATCTGATCCAGTATCGATAaTCTTCTGGAAGTGGACAGCCACAGAGCAGCTCGATAGATCCTTGAACTGATCCGATTTATGGATCAGAACGGACAGCTTCTTTGATCGGATTTTCGCTGCACGATAGCCAAACACAAACAGCATAGCGTCgATGGTGTTGGACTTCCCGCTCCCATTTGGACCGATGATACAGGAGAAGCTCTTGTgAAATGGTCCTAGGGTTaTTTTTCCAGCATAAGATTTAAAGTTCTCGGTCACTATCTGAGATATTATCAATCGTGCTGTAGGTGATACAGAGTTTGTAGATAGCTCTGATGGATTCTCTTTTgtagtGTTATGGTTATCCGCAGAAGTCTCatGGGTGTCCTcCcTTGAcTTCTGGACCCTCTGGCGgATCCTCCATGGAAGGgTTTTCCtCAGTTTtAATtCCAGGCATAGTGAATTGCACAGAATCCTACTGCTTGTTCTCTGCCGCCATTCTTTCAGAATTCGTACGTTTCTCCC
>gene=isogroup00320
GCATCTAAGTTAGAAAAGTTAAACATTTCTGGTAGGAGTTCAACTtGTATTGTTgaCCcTtCTTATTTAATACgATATTTTCAAAtgATTTCTTCAagAgAAAAGGGGCTAGAGTtAAACgaTTATACAATGCCATTCATTTTTtGGGAAaGAAACATcAagaCAAGAGGCCTGTAAGGCaTTGTAATCTCatGTAAGCCTGTTTCAAAGTGCAGGCTGTCAATGTGCAGGCTGTCAGTTATTtATCCATgTCAGGAATCTGTTTTGCACAAAAAAaCTGAAAACAGAGTTACTTAAATTGtAaGGGAAGACTACTGCAGTACAGTTCACCcagtCTTAtgTCTCcGGCTAaTTTTGAGAtaTATATATCTGAATGTTGccatAAGTTTGtGAATTGCGgCATCAATTCACAAGGAGTGAAaCCATTTTCACAACCTTTGATAAAAGGGTGACTGtGgTCACAAAaTTAATCTCTAGatGCCTCTCGGTGTtATtcGAGAGaTtAAAaCcATATTTAATTtGTCCtACTTtGCAGTTGGCAGTCACAACaTGGagcGCATATTAAAGtgCAtattaaaaGTGATGTATGTATTTAAAAGTAaGTCTttCTTGCAGAtaTTtCTTGTGGTTTGCAAGCTgGgAcTAGCAGTCAACaGTGCTGcAAGttCtCAAGcTCTTATAAtAGAAATaATGGCAATCTTATTAGCCAGAAaGTttGCTAaTCaaTTaTtaTTTTtGAACATTCATgtTgCTGGACAGGTAATAAAAGTCTTAACAAaTAGTTGTTACAGAGAGTATTACATGAAGGTCATTGAGAACTGTAGATTTTTTAACAATCTGcTTTTtGCATtGCTACTTCAGTAGCAATTGGTCCTTCTTTAACCGCTGTCTTTTACAATACTGgAaCAGAAGCAACTGCCACAAGACCTTTtGTGGTTTGCAGACAaTCGAGTCACTTcaCCAGATTTTATCATTTCTTAGAAATTTACAATtCGCTCaCAGCAAAGGCCCTGTATGTGTATAaaatatgtCatcTTCTTTtGCCCTGAGATTaTCACTTCACTGCTGTATATGAAAGCATAaCCAAACATCTTGACACATTAAAaCTtGTTCTGCTtGCCATTTCAGAATTTGCCcTGGtGgTtCTGAGTTGCAACTAAGAGTTGGGATGTCGAATTTTGGGACTTTTTTCTAAGAACCTATCTTGTCACATTTGACAAGTCGAGTAACAAACTGTCAAACGGCATATACTCTtATtGTtCATTTAAGGTGTCAGTACATTtCACAGGTGCTTAAAGCATTTGAAaGAAGTTCcAGCAGTTAGTTGCCTCTTCTTCAgAAACGATACTGAAGATCATACAcTTTtGAAaCACTGTCATCTTTAGTTtCCCATtCACAAACATCGTACAATGTtCTCaTTTAAaTGTCTcGTTGGATGCgaTGATATTTGCAAACCACgCATCTGTAACCCAATCATGTCaGATAAATGCAACAATAAaTATTGTGTATTTTATTTCGATATTGGGGgTTTtgTTtAATACAAACcAAATACCATAGTTCTGATATATATTTTTTCCCCCTGCTTTAACTCCTTATTGtgCAAATTCACTTCATTGTTTCAAACAGACTTAATGAcATTCTCAGTGATGAAAGTTTGTTGATTTAATGCCATGATTGGGTTAGGTACTCAAGAACTTGTAAAAaaTGAGAAAGTTGTAAGGTACAATGGGATGCAATTAACTTGAGGAATAAACAGATAAAaaGAGA
>gene=isogroup00322
CATTGAATGGCCGccATGTTGTTTttAGAGAaCAAAGGATTTGTTACGTTAtATATACCGACCACATGGTCCcATGTATAGATTATATGGCGATATTAGTAGAGATATGATGGCTTTGAGgATTTATGgATTATtAaGcTtGTTTCCAATTtGATtaCTTttATTGTATAGTTGTTTTATATGTTAactCcTTCGAAgAATATgtACTTCAcATTGTTTCATGatatATTTTAAGaGTAATtGTGTGgTTATTATGTCTAATCTATACAGTTTCTTTCCTGgTCAATTGCCGgTGGATTGGtACTTTTATATTATTTGTGTGTATATTTaTTTGGTATAGGTTCTGTGTACACGTACAACATTCTatACTaGGCCGCTGTCAccCGtTAccCTGGatCCgCCACTTAAATGATCTTGTTGGGTTGGTGAGTACTTCGGTGGTTATGtATCGCAAGTTGTTGAGAGTcgAGAtCccAAATGTATtgCCACTGTATTACCTGGTcggAATGTAAATGGCTAGAACACcttGGTTAAGTTGATTCtTtGAATGCATGtTtATCATTCTTAAACTATATATTGCCAAGTAACCTaTGTTAAaTTcATTAAAGTGTATTGTACCaTTGCATcATATTGAGAGATAGTGTTTCATCAAtGACATTTAAGCTCGAGGTTATAGTCTTATTGTTATATGAGATGGTATATGTAATTTAGATTTATGTTGTGActttACCATAATACTATCATTCaTGTTTAAAGATAcTTtCAGTTGTGACATGAGAATGTGAtTTTGATGTTCTTGTTGATGTTCGTATTTGATCCTATTCATTTTGTGGTTATTCATTCTTATATTGTGctAttgttATTGATAtgTCATAGATCCATagTTATTGTCTcaTAGGATACTGTGTCAgaTTGAGTGTTTATGGAAAGTATtAATatCACATAACATTATGGTACcTGTTCTTTAGCcTaTTCTCATGTgTATTTATTTCACCTATTTCAGAAGCTGTTTTTCCTcccctcaaTACAAaGAAGACGTTAaCGTTAAAAACTGAGTGTCGCCTTTATTGTTGTCACTGATCTTTACCGACGGGCTTACCCATTACCTtCcTCTCCCGTTTGGCCGCGTCccAACATaTtGACaTtcAATGTAAGTGTTACACTTCTGTATGTATTAGTATTACAgATATGGTTATAGTCGTATACATGATATtGATATACATGATAGTATACTGTAGTGTAGgTACCAGtcTTtAccGTATCAACCGtggcgTTAGTCCACCAGGAAGTGtaCTGTtAGCgCAGgTTTACAATTtCctGATCATTCTatGTAGTGTTCAAaCGATTGTGCTAAAACAGAAAATAACgATTAATTtttCcATAATCGGGCCgaTtCcGAtgacTTGatAAAgaGAAAaTATCCCGTTTATACAAAATCGGCAATAAAGTATGTGATACTGATACTAGTGATAGTGATaGagacaaTTATTGTTGTGCTTTTCCTCTCTGTCCCCTTTCTTTCATTGCACTTatGTAAAAaaGGGCTCTTATGTATCCAtttGGATGTATCaaaTCACCTCTTggg
>gene=isogroup00334
ACATCTgTACAGCTTtACCCCTTCTACtGAATCAACAAaTGAAaTGTTCTGAAACCAGAAGGTATGcTtAGTAGATAATAAGTACAgaTGAATGCAGTAGTTTAaGACAGGCTTAATGACTTCACcGgTCATCTTACAGATGTAATCAGATGATTGGTTTtATGGctAGAAGTTTGCAAcAGGTAAAaCcATTtAATTtATCATGGTTACAGTtGCACAAAGCaGgAGTtGCTTCCTTtACATATATGCTCAAAGCTAATCTAGTCGgAGGaTAAGTGTCCTCCCCAGAATCCAGCAAAGGAGCTTTGGCCAACCAAGACGATTCCAACTGCTTCACAATCATtGCTGCTTCATTTCTCcAGGTCCACACACTCTtGAGACTTGCTAGTAATAAAGCTGTATGGATTTAGGTTTCACACCCAGTTACATCTTtCTCTTCAGCTGAGTtCTGTTCCTTACTTTGtGCCTTctACCAAACACTAACTCTCTGGTAGCAAAGCCAGATGTtCAGCACCTTCTGTTGCAGAaCTTCACTCCcACTAATTTTTTacATCTTTTCTACCATTTGcTTACTGAaTTTGACTGATGACATgATACGTTCACCATATTTTCAACaCGACAAAATTCATTTATAGAGGCAAGCATTCAATGTACTGACAATCGCAAAGATCAGTACACATTACACTTTGCcAGGATtACATGAGTTTATtCTTCAGTACTTTCATATCCACACcaCATGCACAAAATTGCAAATATATTTGATTGgAATGgTACTACAGACAAGGTTCTAGGTACTGATGCTTTGGCCTCTTGCTGCCTATCAAAaTAGATCCTTTCTTTCACCCGTTGCGACTGAACCGCTTTCAGTTTGTTTtAGAATTTGAGGTGAAATCCtGGTCCTACagCTGATGTTCCATGTGTtGGAAGTGTAAGTCTAAaTCCCTCAGATTCATCATCTCCCAGTTTaTTAAACTGCATTCCACCCTCTGGAGCCTTAGGGCTCCTTTTAGCTGTCCTTGACTGTTCACTTTTTGCTGGCCATGTTGGAAACATGGACTCATCTATTGGTTGAGGAGATTCCTTGAAATACTCCTGTTTTAATGCATCTTCTGCTGAaaTCCTCTTGGCGGgATTGTATGTCAAAAACCTATTTAACAAATCAAAGCCCAGGTCAGTCAGATATGTTCCAAATCGGTTTCTTAGATTGTTGTAAGGGTACTCTGTAAAGCTCATCTTCTTCACAGCAGGGAGTTCATTGTATCCTGGCCAAATTTTCTCACTGGGTGTACCAAGCTCTTTAAAGATCCTGTTGAGTTGATCAATTTCAGATCTGCCAGGgAAGAGAGGTTTCATAGTCAGGAACTCAGCAAATATACATCCCACAGACCACATGTCAATCTTGACAGAATATTCCTTTATGCTAATAGTAGTTCAGGAGCTCTATACCATAGGgTcaCTACTATTGGGGTgTATtGCTtCAATGGTGagCCATACTCCcTGGCCAACCcAAaGTCACCAATCTTCAATATtCCTTTGTGGCTGAGGAGGAGGTTGGATGTCTTCAGGTCACGATGTAATATCCAATTTTCATGCAAGTGATTGACTCCTCGCAGCAACTGTTGCACTAAaCACTTGGTTTCACCTATTGTGAAtGgTTGTTTCATGGTTTCCaTCAGGCTCTTGAGGTCATGTTCAACATAGTCCAtcACTATGTAGATCTTATCCATGTTACTGCCGACTACTATTTCTCTGACTGTGACaaTGTTGACATGCTGAGCTTTCAGCAAAGTATTTATTTCTCGCAGTGAAGTTATCGGGAAACCTTCTTTCTCCTTTTCCATTTTTAACCGTTTCAGGGCAACAATTTCATCATTTCtCTTTTCTCTGGCCCTGTACACCACTCCATATGTTCCTTCCTCTATTTTGTTCAGGTGCTCAAACTCTtCcACATTTCTGCATCCAGCCAGAGCTGGGTAGTAtGctGGcAGTGaTtCCTTCAGCTCTATTGGTGAATGGTCTGGAGATGCTGgAaGAAaCTTCTCTTCTTCTTCTTCCATTTCTtCtaTTTCTtcAACTtCTTCTTTATCatCCTtCTTCGGCGACCCATCAAATTTTGACGCACTTGCATCATTAGCAGTAGCCACCTCTGCTGACTCCTcTGACCCCTCTGATTCTTCTGCACTCTCCTCTTCACTTTCCTCTTCTGAaCCCTCCTCCTCTGAACTAGACTCATCTGATGCAGAAGCTTCCCCCTcTTCTTTCTCTACagCTTCTTTGTCTtCTTCTCCTTCCTCTTCACcAGAAGATTCAGACTCTTCACTTGAGTCATCTGATCCATCcGAGTCACCTGATTCCTCTGATGAGCCATCTTCCTCCCCcTCcTGCTCcTCTCCTTCAGGCCCATGACTCTCTTTTTCCAACTCAAAaTCACTGACAGgTCTCTCTTCTtCATCGAtCGtCtCTTTTTCTTTGtCAGGTTTTTTTCTGGTTCCCTTTCTTTAGCAGATTCTTTCAAATTTTCTTCTTTGGCCTTCCTCAGTAAGCTTCTGTCTCTTTGATGGGAGgAGGAGgTTCCTTCTTTATCTGCTCGCAACTTGCTGACATTGTTGCTTCGTTTATCTACCAAGGAAACAaTTCTTCTTGACACTTCAACCTGTCTAGGACCCTCTTCTCTTCTCCTCTCCTCATGATCACGTTGGATGTCTCTTCCTCTTCCTGGATCTCGATAAGACTCACGGGGCCGGTCTCGACTGTCCGATCGTTCCCTCCAGTGAATTTCTCGCTGCCTTTCATCCCTCTTCTGCTtCTCAAATATTTCTTCCTGgTGgTCCAACCTGTCAGATCTGACAATCTTtCTATCTTGACCAAgTAATTGGTCTCTCTCAGGTTTGTAGAAGTCCCTGCCAGGGCCCCGTAAGCCCACAAGTGATGGAATAAATTCTCTTCTGTCTTtCCGTTTTtCCTCTTCAGGTCGCTGGACAGACCtACCAGACTCTTTACTTAATCTGTCTTTATGACCTCTCAGAGAtGATTTCTCCTTCATTCTCTCTCTTCTATAATCTCGGTGTTTACTGTGTTtCTCTCCTGTATGCTTTCGTTCATGtTTgtCTTTTCTTCTTTTATCAGAGTCTCGGTGAGAaTGCTTTCTTTTATCgTCTCTTCTTCTGGATTTGTGGTCCTTGTGAGCTTGTCGTTGAGGAGGTTGAATATTTAAAGCATCATCTTCAATCCTTTCTTCTCCAGAAGAGGCACGTTGCTGCCCTTCATCTCCATCCTCCTCATGGTCACTGGAAGCAGATTCCAGTACTATAACTGAATCCATTGGAATTACAGGCTCTGTATCTGTTGTAaCATCTAACAACcCCTGTTTCTTCTTTCTTTCTTCCCTGATCTCcTCTAagCTTTTCACTCTCCAAGAATCTTTCTCTGCTTtGTCTACTTTCTGCTTATCCGACATAATCTTCACAATCCTTGTAAATAATACACTGTTGGGTACTGTGTGGACCGGTGGTTGTGCTCCCACAGCAAGCAAAGTGTTGCATTGGATAGAAAAaGTGTAaCTgCAGATTTTTCAAAGGATTATCTGTCAGTCACCTTACTGTAGCTGCATTGCAGGTAATCCTTGGCACACCAAATATCTTGAAACAAAACAGTTACTGGATAGTCGATGAAGACTTCATCcAAGTATCACATGCcGTtATCTCTAGTCgTTATTGCCTTGCAGCAATTTCGAACTTCC
>gene=isogroup00338
GTAACCTGAGGATTGCAAATGGATGAAATGTTACaGAAAAACCTTCGTGAAATACATGTTTgAGgAATGGCTGGCGAAGATGAAGAAAaCGTCGTGATGGATGTAGAGGAAATAGAGGATGGTGAAATAAAAGATCCCTCTGAAGTTtACGTTATCTTGTCAGAAaCAGACGGGGAAGATGAACCGGAATCGGTTGATTCCTATGGTAGAGTGAAAAGGCCTAGGCCTAATAGTGATGTTGCATCGTCATCACgCATGGACATGACTAGAAATGTAACACTAGGCTCGTTGATTGATCGAACAAAAGTTAGTGTtGGTAAGCCATCTCGCCGATCAAAACCAGATGTAAATGTTGGTAAaTCGTGGGATGTTGGAGACGgCAaTAaTACcAGATCAAATAAACTATTGGGGAGCCATATCTTACGTTTTCGCGACAGAGAAAATTCAAGTTTGACAACAGGGAGTCGCCCTCGAAGATATCGCAATGATATATGGGGGACTACTAAAGCTAGTAAAACTACAAAAAACACTAACCTTGGGAGAACCAGaCAAGAAGACATTCAAAGGAAAAGGAAAGCAGAACGCAATAAACCAAAGCACAGATCAAAATCAACCGAATaCAATACACTTTTACGAGATTATCGTGAAGTCCAGCGAGCAGTGAGAGCTGAAGAAGCTCGCCAGAATGCTTCTTCCACACAGCGTGCATCAAGTGTCAGGAGGAGTCTCCCTAGAAGACACTTCAGGTTAGCGGCCAACTCCAAGACCATACCGAGACACAGACCACGGTCCAAGACTAGCGTGCACAATGCAGAATCTGCAAAGGAGAGTAAGTTAAAGACAAGAGAAGATGAAGATGACGAcGAAATGACAGAGTTGGAACTCCGGAGGGCAGCCCTAGTCTCCGCCAAAAAAGGTTTTGAAAGCAAGAAAAGTTTGACTGATGATCtGAATCCTGCAAaTATCGCAAAGGAACAGAGTGGGgTTGTtGACATGAAaGAGACAAAGTCATCAAGTAAAGACCAACCCATTGAACAGGACAACTACGAAGAGGTTGCTATGGACGTCGAAGATGATGCCCTAGGAACAAACAAGCcGGAGAATGTCTCACCACTTACTGAGGGACAGGATTCCAATATCCAGATCAACTCTCCATCATCAACTAAGAATGATGAAGAAGATGAAGACGAGATGGAGGAACTTGCCCTGAGAGCTTCATTATTGAAAACCATGGCTTCTAGAAAGAATGCAGTGGTtCcAAATCAGAGTGAAGAGAAGGGAGAAaCTATCAGCTTGTCACCAAAGACTGAaGTACTAGATAAAGTGATGCCACAGGAGgTACCCGAATTACCAaCAGGGGgATCATCGCCATACCCAGAAAAACTTTtaCATATCAACCCACCAGAATTAaCAGGAAACCAGTGATTCCTTCCCACGGTCCTCTTGTGATCACGgtAAaTGGTGACAGTGACTCCagTGATGAGGAACCAGATGCAGATCCCTTCTTTGAGATGAAGCAGTACATtAAACAAGCCAGGAACTCTACAAAGCAaCCcAAAGaGACCCagAAAGAaGACTCCATCAAAGAGgAGaCcAAaGAAAAGGTAaTTCCAAAAACACCAGAGgCCTTGAATAAaTTACCTGAAACcCACcTAGCtGAATACAGAAGACTTAAAGAAGAAATCGCCAGACGAGAGCAAAAGAAGGGGAAGCTGAATGGAAAACAGTCCATATCTAAACAGAAAGAAAtcAaGAAAATTGCAGACTTGgAACAAAAATTAAATAAAAATAGGACATTAATGGAGAAAACATACCACGTATACCAGGAGAGTGCCAGgCAGCAATCAGAGAAACAACGCAACATGCAGAaGGCTCTCTTtAaGATACAGAAACTTAAAGAACAAATAGCTGTcaTGGAAAAGGTTGCTTCcTtAAACAAGAaTCTaGTtAaCAAACACTATGAGGAGCAAAAGAGAaGCtCCTCGTCTTTAGAGATCTGTttATCAATAGAAGAAAAACTGAGAGAGGAATTGTCTGCCcTTAAGGTGACTGAAGTAGTTGATTTtCCCCTCcTAaCTACcATtCAACAGCTAaGAGACGAACAAGCAGCCATGACCAAGAGAGAGACGCAGCTGGCCTCcAAAGATAGGATCAATAATTATGGAGTATCAAAAGCAGGCAAGACCCGAGCCAaCGAGTTACATAGACTGAAGAAACTGGAAGAGCaGTACGCGTTGAAGATCAAACGATATAAAGAAGCgcAaGCTAAaGgCCTCTAGTCAACCcAGTGCAGCATCGttGAATGGTGATagTAGGAAGAGGAACTCCAaGGaGACTCCTCgaCCAGCCGTGTCAATTTATCAGAAGGATAAGATTCAGTTCTCCGTCAATAACACACCGActCAGACGGACAGTGAAACAGAGAAGGAAAATATCGACAGAGAAAATAATGGCGTGGGCAGAACTAAAAGACGAAGATCCTGGTTGGACGACAATTCcaGTTTAACTCcGCAGTTATCAGGGAAGCAGAAGAGACTGACTCAAATAACAAACTTTACAGAGAAACTCAAtcACAGTCAAGACGAGAAAAGCCTgaTGGAAGCTGGAAAAGTTGTTGATGGCAAAAAGAaGAAAATGTAATagTTGATAGGTACTCTgaCAGGCCTCTTGTAGGTCCTCAGAGGGGTGATTATCTGCACCCTAGTAACTACTTtACAGCAGAACTCTCGTTAGGAAAGAACAaGAAACACTGGATACCAATGGGACGTGCAGACGATGTAGAAGAGAAgTTTtCAAATGTTACcATGGGGACGTACGTTAGCCcTTTGTTGTGCTTTAGAGCCTACcGGCTCCATAGGTCATATTGGAAAGCTACAGGTGTTtctCCGACATCCAGAACCTTCTCCAATAATGTCGACCCCAGAAGAGTTCTCTGCAAGTTTGAACTGAAcGGTGTTtGTAATGACTCGAGTTGTAAATGCCAACAcGAAAGAGACTACCTCCTATCAGAAGAGGCTGTaTTAaCTGATCTTCTGTCATACG
>gene=isogroup00361
CAATATCAGTCATTTtaTTAGCAAGTCAAATTcAATTAAcAGCATAagTTcACTCGATAATTTAcAAAaTTtGAAATATTCCAGTTAAAATCAACAGCTTTgAaTTCTTTtcgcATTGCGTagCTAGCCAAGgCTACAGCAAAAGaCAACTTTTtATTtATATTAAaCTTCAAACCaaTGCAATTCTTTTaCACAAACatAcTTTAAAtcAATGaTCACTAAAAAGTTCATAAttaaaaTTTGTCaAGAGTTGGaaaTTATTGTGATCGTAGTAGcCGGGCTTATTCCCACTCTGGGTGGATGGTGAAATGGCGCTGGATAGgTCGATGTGGTCGTGTAAAGAGTGCAATGgTATTGGAAACgGgTCCgGGGTGTTTGAAAgATGGAAgATGGTGCCACGTTtGGAATTCTTCCTTTCGGTTGCGAGTGCATGGAGTCAGCAGCGCAGGTGGCGGAGCTTATCGGGAGTCTGTTTACTTTTGTTTAGCGTcACcGAGGCAACAGGTTTTCCTTtCCTAaGGGCTGTTaAgCActtGCTGTAGCTTATCTCCATCACACATCTTGCAAAGTACTTCACCCTTGTGGTCCTTGTGGAGGTGATGATTaAAGCCCTCCTTCAtcCCCATCAGTTtGGAACCAGCCAAGCTTCCGAAGAATtGGATTGCTACTTCTCGATCTTTTGCATTAGCACCCTCcATCCAAGTCTCCACTGCCTTTCGTGCATCTGGTTGCAGAGTCCGTTTCAGGGTaGTGTCCACGTACGATTTGTCTGCcGCgTGTAGGGCGTTCTGTATCACCTtCTTCTCCGACTTGCCGACAGAGCGgAGCCAGTTTTCTGCGGCTGGGACGGCCTTTGGGTTGAGGCTTCTTGCTATAGTTTGTTGAGTCAATTGAACACCAGAGCTGGATGAAGGAACAGCTGGCAGCTTAGTCATCTCTCTTGTGCCATTGATGTCTTCGTAAAATCGCTGGTTGCTGTCGGCAAGAAGAGCAGCTTTCTGTCTCTGGTAGGAAGGCTCGTCAACGATGAGACGAGTGGgCACCTTCCAGTGCATGAACATCGTGGCTGGGGTTGTCATGTtGTCATTTCACCAGTACTTCTATTTTAGATGAACAatCTATTTACAAAAGTTAGCTTTGaGTAGTTTCTACAGATTTCGTCTGCCCGGTGCACCTGTAATGTATTCAACGTTCCTTTCACTTCGCACATCACAAGTAGCCTCC
>gene=isogroup00372
CCTCCGAGGCTCAAGAAGCAGGAATCTACAGATAAGGATGAATCTAGGgTtGgTAGTGGCAAGCAAGTTtCAAATGTCATCGTTGACAATGCTCAGAACTCGGAAGATGAAGAGGAaTCgTTTGTGgTGGAGGAATCtCAaCCTCTCATCGATGATGGACCTGGGCCGATGCAAAGTGAGTCAATAGAAGATGAtGGGGATCATGGCGGTCTAGTGAAGAAAATCCTTGAAACGAaGAAGGAACTAGAAGGctaCgAaGAatGAGCAGAAAGAAgaGAAACCTGTCATTATGGATGCTGCCCATAGGAAACAAAGGGAGCTGGTCCAAAGAGAaGTTGAAAAACTCaGaGgTAGTATTCAAACCCTGACCAGGAGTGCCAACCCctGGGTAAGATTATGGATTACCTGCAGGAAGATGTcGATAGCATGCAGAAGGAACTGGAGATGTGGAAGAAGGAAAACAGGGACcACGAGctAGCTATCAAAAGaGAACAAAGTATAACAgaCTCGGAACTAGAACCGTtGCGAGCACAGCTCTCAGAACTGGATCAGAGTGTGGTAGACCAACTAGATGCCATCGCCATGGTCAAGTCAAACaTCCTCAGGAACGACGACAAaactAAAAaGATgaTGGGAAGTGtaGCCTTCTCTTGAGAtGgAAGaTtCTtaGTGGCCTTGgTATTAGATGacGGTGTGTGAtAAAAacTTaCtaacAGCTAAATTTAATTACtttttGGTTTAACTagCAAaGTGAGTTATTCgaGATCGGTCTTTCTTAGACGTTTGTATTATGCAAGAGTAAGTATAGAAGTTAGGGTAACCTGTATCTCTACTCACATTCCCATGTTtGCCCTTGCTGTCAgacggtGACCTATTATTAACTTTTCgaCCAAGAATTTGAGGTCATAGGCTTCAGCTTTCTCTTTTCCTTAGGTATCTGATACTCTACTCAAGGACAGCTTcTtCTGCTGtGTGTTATGCACAaTAAACaCATAAatGGATtAAAGAaCTTAAAtGATGCTATATCATATCTGTAGCTTTGAAGGTGGACTGCTCCGATTGGTCAAATCTCCTGCCTTAGATGAACTCTTAGTAGAGTTTGTTATCTCCTACAATATAATCAAGCAGGGTTGGTTTTACTTGACTTTTGCCTTAGATGATCACTtAGTAGAGTTtATCTCcTACAaTATAaTCAAaCAGGgTtGgTTTtAaTtGACTtCTGCcTtAGATGATCACTCATTAGAGTTTGTTATCTCCTACAAAaTATtCAAGCAGGgTtGGTTTtACTtGACTTCTGCCTTAGATGATCACTtAGTAGAGTTTGTTATCTCATACAAAATAATCAAACTGGGTTGGTTTtacTTGACTTCTGCCTTAGATGATCACTtAGTAGAGTTtGTTATCTCCTACAAAATAATCAAGCAGGgTTGGTTTtaCAtGATTTCTTCAAGATTaCTGtAaGGATACAtACACTAAGTACAACATCAATTAAGAcGTGctCTCCTGTTTTtCTTGAATAGTTTGTTAATATTCAAAACCATTtGTTtATTTGTGTCTGgCAGTGAGGAGTGGCTTCTTGTATAATCATCTCTGTCATAAAaGATCAAGTtGActATTCAGTATTAGGTACCGGCAAAAATGTGCCTTACATTGCATGAATAGGGATTGAAAaCTAcgAGCAATCCGTTTCTTATCgaTGGCTTtAGTATTtCTtGAaTTTtATGAAAGGTgTACTCATGCTTTtGGAGATCTTACcAGTAGTATGTATAAGTTACACAAATATATGAAGAAActGGTTTGAATTTTCATTTAAGTCATTATTGTACTGCACTAATGGCTGTAAACAGGGTTAGGgTattaagTTAGTATTAAGTATAAaGTGGCTTAGTAGCCTGATGGtaTAAGAATTTCTCAATAATGTGGTACAGCTGTTCAGTATTggaCAGTGTATTACTGACAGCTTTGCTGGTGCTGTCTGTAATTGTGA
>gene=isogroup00375
TATCCAGTGTTCAACAACTTCCaaTAAGTGTTTGAATATTCCACTGAATGACTTGGTTGGTGTCAGCGGTGGGATGAACCGATCAATTAACTAACTGGTGGAACAGGTGGGGCATTGATTCTCCTTTCAACTTCCTTGCAATATTTTTCTGGTACCCCATTATCCCTGAGTTCAGTCAGTTTCtTTcTtTTGATGTCaTCCAGCTTGGCTCTcgTGGCGCGAGCTTCCTCGTTgaTCCGCACCCCTTCTTCgAAAAaGGCAGTCCTGTCCGCGATCCTCaACTGTTCCTTCTCTCTGATTTGACGTCGcACGGATTCAGCGTGGTCCAGTCtttcGTTGTGGgCGACTTCATCTTGTGTCTGTtCCTTTTtCATTGCCGTTACCTGTGCATTGAGAAcCCTCTCAAACTccGCTCTcTCCcGTTGAGCTTGAACGCCTAAGAAaTGTTCCTTGTTCCTGACTTGGACCTccCTCGCTTCTTTCAGCATCTTCTCCGTCTCGGCTTTCTTGATGCTGTCCTCCAGCTCTTTaCGGCGCCATTCTCTCTCcctcTCCTCcTGGTTtCGTTTCGCCCTCTTTGCATCTTTCTCAGCCTGATAATCTTTGGCTCTTTCCTGCATGGCCCGGAGACGAGCTATCTCTTTTtCCTtctCCAGTTTCAATCGCTCCTGTTCGGCTTCGAAAGCCGCTtCCCTGGCAGCTTTCTGTTtCTGGTATTCGACCACTTTGAGATCGGCcAGCTGGTTCTGTTCCTCTCGCCTCttcttttGTTCCTCGgATTCTAAGTTGGCGACGGCGATGtccTTCTGagCTTCCAACTGAATCAATCGtTTCCTCTCCAGATCTTTcAAATCTTCCATTTGcAGTTTCTCCAGGTATGATAACATCTCGGATGTCTCTTGGTCTTTcCTCTGCTGATCTAGCAACCTGCTGTTCatTAGCCTTCTGTAGCAGATACTCCGACTGCTGTtGGGCCTCCAGTTCCAGCTCGTtCAGTTCTTCGTTCTTCTGCCGGGTGCGGTCAAACTCTTGCATTTCCATCTTGCGGTTGTTGCtGgCCTCAGAAGCCATTTCTTtCTCCTTGGCTCTCcTCTGCTGTTCTGCTAATCtcTCcTCCTGAGTCAAGACTTTACtGgCATCCATGAtCGGAGAAACTGAGCTCGGTCAaGAAtgAGAGTCTGACCagACGgATCGATCCTtGGTACTGTTAGTTTTCtgATGAGATCTTTGGTAATAaCTTGTACTTCTTCCTTCTGTTTCGAACTTCTCTGTCCcGACGATCTGCCACTCTTGTTGGAGAACATATCTTCAAAGCCTCCATTTTGaGTACGTGCgTCACcTTTtGCCTTGGTCTTTTTCGACCCGAacAGACTtTCGTCGACcGACGAGGTCTTACTGACCATGCGGTACTGTCTCGTTCTGGCTCGCcTGGATCCAGAGCTAGAGGCAGACTCTAGACTTGCAACACTTTTAGGCATAACTGAATGTTATTACGAaGTCCTCGAACGtGTAAAGATATGAAGTTTACAGGTCTGTTAATCGTCTCCTTtAAGGAACAGTCGTGATATCTCAATGAAGCcTAACGTTTGGCCTTCTTTAAATtGCACAAAGTATAAATTTGACAGTTTTCTATCTTGCAAATTACAAGAAACTTTGTTGTTATTATCATAAGATTAATATTTGCAACTtATCGGTGCACCAATATCAGCTTTGgTAAACTTACACTAACAGTTGCCTAACACACATTCTAAATTTGATgaGAGATCCGATCCTATAAAGCTACAGTACAATctaGGCTACGTTCGATCCTTCAGTCATACACTGTTGGTTACCCC
>gene=isogroup00382
aCCTTTTAATCAAATAATGGCAAGGAATTTTCTTGCTTGAAAACTTTCTAAGATGGCATTGTGAACACAATTTCCCTGCTTATAAAGTGCATAGCATATTTCTGAATATCTGTGAAGCCTCGATTTTTGTATagTTATTCATTTTGCATTTtCCATAACCCcaTACCATTAacACAATAacAaGGTAGCAATACCAATAAAACAaTACTAATAATAATCtAAAAGCTACTtCCcTTTCCCTGCCTACTATTCCATTGTtCTTTATATCTTAACACATTACTTGACTGTCCTAAAAGTCAAATCAGAGTGCTGGAGGGattCTTCtattttCTAGAGGTGTAtGGACTTGATACCTTTCaTTTCTGACACTAAATAATTGATAACcACCATTTgAAaGATTgTatATTGGagATACTGgCCCAATGCAAGTAATTGTtAaTTgcTGGgTATGCTAAGCTCTTGCATGTCAGCAACCCCAAAacTaCAGATAGAGGgAAaGGCACTATTATCATTTAtGTCTCCATATTTTCCCCTTTAAATTGGTAGGGctGCAACTTTTTtCCcTtGTGCTATCCTTCCTTGTTACATTTAAGCAATAAACAaTAGACTGCTTGCTTTCACGGCGATTCACTTCAGTTtCTGCcTCTTCACCTCGTTTAAaCTCTCGTCATTGTCcTCCACTAGTTTGTtGTGgACGTACATCAGGCTGTTGAAGTACTTCACGGTCTtCACTCGCAGTTCCAGAGTAGCATCTTCATCACAAACGAATATCGCCCTCGGGTGTTGCTGAAAGGCCGACACAGTCCACATGTGGCtGaCTCCTTCCTCGATGGCTTTATACAGAGCGTACGACTTGTGAGCACCAGTAATTATGACCATAACCTCTCTAGCATCCATCACTGTCCCGACACCGACGGTCAAaGCCATGGTTGGAACCTTCAGAATGTCGTTATTAAAGAAACGTGCATTCGCAATGATtGTGTCCTGGGCTAAGGTTTTAACTCTCGTTCtCGACAcTAAGCTGGAACCAGGCTCGTTGAAGGCAATGTGACCATCAGGACCaATACCTCCCACAAAcAGTTCGACGCCACCCGCTTTGGTAATTTCCaCTTCATACTTCCTGCATTCCTCGTCCAGATCCTCGGCATTCCCgTCgggATGTGGACGTTCTTTGGGTCgATGTCgATGTGCTTGAAGAAATTTTCCCACATGTAGTTATGGTAACTCTCTGGGTGGTCCTTAGCTAaGCCGACaTATTCGTCCATGTtGAAGGtTTTtcaCatACTTGAACggaAaGCTTGCCGGATTTGTGgAATTCTATCAGCTTCTTGTACATACCcAGTGGTGTACTTCCtGTTGGTAATCCAAGAGtGAAGAATTTTTCAgGTCCAGGTTTAAATtCTAAAATTCTGTTGCGGACATATTTgGcTGCCCAccTCgCTGGCCTTATCATACTCTTCCAATATCAcGaGCCGCATCTTTCTGTTTTCAAAACAATAGCAGGATTAACCTTGCAGTaaaCTGGGTGcGAATATCGTCCTGCAGGATTGTGGTTACTGCATCActtGACCacAACATATGCCAAAcCGCACCGAACTTGGTAGGTACTCCTCTATTAAAACAACAAAATATCAAACCCC
>gene=isogroup00400
TCTtTTTACTTCTGTGAGGCAACAAtGAtGAAAGCCTAAGGGTTCAGCTTAAAGATGGCCAGTGGTcTCTTCAGAGAGTTGATCTCAAGTGTGAaCGAAaTACTTCACTCTCTTCAAATATTGCAAAACtATCCTCACAAAGGAAAatAaCAAAGGCAAATAaCAAAAATTTAAGGGTGTaGCACACCcATAAaCTTtAAatACATAGAGgTACTTTCTAGAATACTAAGTGACAATGTTTAaTCAATAATACAACATCTATCCTTACAAAGGACAATAAATACTGTACTAAAAAGAACAATAGCTCTTTGTTCTTTGCAACAATTAGGTTTCACTAATGTGATGAACACTACTCTCAGTTGTAGAAAGACATAACcGTTCTTGTCGAAAATAAAACCgaGACACCCTACACcAaTTGAATCAaCTCTAAATATtCATAcTtAAaTTATACAAAAaTGATACGAAAGCTCTTTTtCTTTCTTAAaTGAATACTATGAATACTTCAAAACATTATACCATCTCTGAATATTCCTTTGTTCAAaTTGAACGAaCAATGGAATGTTTtGTCCTTTTCTATTGTtATTTTTCATCTATGAAAGTCTCTTCAGCAAGATAAAACCAGGACACATTATATGAAAGCTCTTCAAAAGTTCTACTCATGACCTTtGTTTTTtCTTAAAGGAATACTACGAaTACTCCAAAACATTAaTCCATCTCTGAATATTCgTTTTCAAATTGCAAGAACAATGGAATGGTTAAATTTTTAAGTCATTTTTAAAGCATGGTATACATATATGGTCAATAATACAATAGAGGTGTATTAAATTACATAAGAaTACATTCTTGTTTTTtGTTTATTTTtAAATTTTTCAATAGCAGACTTAAAATGAATACACAATGAGTATAAAGGCCAAAGTGAaGTGAAGGTCGCAGTGACAGTTGAAAGAACATTTGGAAATATTGGCTAAAaTTTTtCAATATTTTAGTAATTAATGACAATTCAAGGATAaCAGATTGCAGgCTACCAGCTCTACATAAATAATGTTAAGGCATAACGTACACACTGAAATATGTGTTTACTATGTGCAAGAGTTGGAAAATTACCAAAAAAGACAAATTTGGACAAAACATTCATACCAAAAACCACTTTAAAACAATGTAGTGAATTACAAaTTTtAAaGTACTGCTTTAATTAAGAaCCATCAgttttttatGTCATGATATGCAAATgAGGTTAATTtGgTAATACATAaTCcATAGTATGctGAACATGAGAGACAAACTACAAAAGGCAAAAGGTGTTCACACtGATgACTCGGCTGAGGTTTGgTtGTCTTtACcTTTTTTACATTCAAGCAAaTTATGACcAaTAaTTtCCAGATACCTGAAAaTaTcTtGAAAATGCAACGGTaTTGGCATTcaGTacAGTTGAATTTTAATTTtCCcTTGCCTTtGTGAAaGTACCTTCTaaataaaCTatCAAAACTGATTGAGAAAAGTgtGTCCCTATACAGCAGGAAtGTGTAAACATGGAACAAATAACATGGaAAAAGTTGtcGATGGAACAAAAtATagAAAACTATTATTGATaAAgTATGAACTTTTtAACCACtAAGTTtCTgCTATTAgTTTCTATTATCATCGTGTCAGTTTAGCGGTGGctGAAGTCGGCcTGGCTTGATGTGTGCGgaTAGCCTGAAGGTGGTACACGCTTCCACCGGCTTTGTTCcATTCCtCTTCGAATtCCCTCTCCAGGATTtCtgCGTTTGCCcTTCGGgTcAACCCAGTtGCTTCTAAGGTCATTTCACACATGTTAAGATCATCCTTTCCAGCaACTAAATAACCGGAACCTTATTCGGATGAATTTCCATTTGTCTAGCTATCCAAGGACCATCAAAATGGGCGAACCAGAATCCCCTCTGGCCCATCTCACCCGCGGCGAACGGCACGCGAAAGTAGCGCTGACCTGCTGGCTGTTTAACGGTCGGTTGAGGTCTAGGaGACTGTGCCAATGTATCAAACTCCATAGCTGACTGTATgaCgGGTTCTGGGGCTCGTTTCTGCTCctgCTTCTGAGCgTtGGTCTtCTTATTTTTtGgTCTtCCATGCGTGGTAAGTCTTCAACCTACGATGGAATtCTTCcTtGCATGCTGcgAGCAACTCCACgTCGGTAGAAGTGTTAATCATATCTCTgaAGTTCAGCgTACtTtCAACTTGGACAAGTCTtGCTTGGAaGGGGCAGATGACTGAACAAGTATTTCCGATACTGaGACTGCCGGCTCTTCCACTTGAATGACtTGAGCCTGGCTCTCGGCCGCCAGTCGATGCGCCATTTCCTGGTCCAGACGTTCTTGTTCCAGTTGAGCTTGTCTcTTTTtcTCctCTTCCAACTTCCTCTGGTTCTctGCCTGTTtCTTCTTGTCCATTtCCAGTTGTTTCCTCTCTTCTTCCAaTCTCTTCCTCTCCTCTTCCAGCtGtTtCTGtAACTCTTCTTCCTCCTTtCtTCGTTTTTCTTCCATCTCTGCTTTCTtGCGACGTtCTtcTtCCTCCAGTTtCCGTTtcAATTCTCTCTCTGCTTCcTCCAATTtCCTGATtCTTtCCTCCTCcTCCTTtCtcttCCTCTCTCGTtCCATCTCCTCTtGGATCCGACGGAGGCGTTCCTGTTCGGCcGCCTCCGCTTTCTTGAGATtGATCAAACTCTTGATGTTCTCTGCcAGTTCCATCGATATTTTCATGTGCTGGTCTTCCATTTGCTTTCTGGTCATAACTGTAGTCTTAaTCTGTTTGATGTACTGTTCAaTCTTCGCGTGAGTTTCCTTTACTTGAGCTTTGGCTTtCTTGTCTTTTATGTCCTTAGCGATCTtAGTCATCTTCTCgACTTctGAGAAGAGTTTCTGCGCATTCTtCATAGCGATGACGCGAGGGCGGTGTTTGCGAAGAGCAATTATCATTCTGAaTACACTCTGCATCTTAACCAGGGCGGCACGTCGGTAGAGGATCTtATTTTtCAATTTGATTCCcATCAGAGTTCCATACTGtGCCTTtcTCCATCGGgCGCAGCgCAaCCAACGTTTCACCTTCTCCACCAGGACCTTCAGActCTCCGGGTCCGACCGCAACATCTCGTCAAACTCcGCAAaCTtCCCCGGTCGAAAAAGATCTtGGTGAGTCCGAACTTGTAGTCCTCGTCGTTGAGACCCAAGGCGTGGAACAGGGCCCTACAGAACATCCTGGGATCGAGAGTAGATAACTCCTTGGGGAGGTAACTCTCGTACATTCGATACAGGgTAGCAAaGTTGgTtCTTGAAGGGAACCcACCCTGCATCAGGTCCAGCACGGATACCATtCCTGAaCATTGCAGTTGGCTGAGGATCTGGGCTCCTTCATAGTCGTTGCAGACCATTTTACCGTTCGGTTTGATGCAACGGATGAAAGAAGATCCTGTGCTGGTCAATTTCTGCATAAGCTTTCcGAGTTGCACCTtGAATTTTGCTCCTACACTCTCAAAGATCAGTTTTTGCACCTTCTTGTTAGATCTCTGGGGGAAGAGACTCTtGAGGAATGAaTCCTTGCTCTCTTGGATGATGgCCTCAaGAGATGCATgAaGGGCATCGTTGTTCTTATCTATAAATTCATtCGTTTGGTAGCAGACGGCACCTGCAAAATGTCTGATAATGAATCCTTCGTCATCTCTtaGGTTACGGTGACTagTCAGcttcGATTTCCTTGGTATAGTAAGACGGAAGTGAcTCTtGTGGgTCTGATGCACCGAATGggTgAaGTTGTTTGGGTTAGCCTtGGgAACTTTACTCTCCTCATCAaGGAGGTCCATGATACCAGTCTTAGCTTCAATCAGGTCAATGCAGTCTTGGTTATCCACGTAAGATACTTCGTTGACTCCTAGCCCTTCTTtGgCgTAtAATtCTTGTTCCTCTTTCAAAaCTCTTTGGTtGAAAAACTGTTGCAAcTTTTCgTTGCAGTagTTGATGCAGAACTGTTCGTAGctGTTGACAGTgaaaaaCTCgAAaCCTGCGATGTCTAAGACGCCGATGAAATTTTGTGACTTTTGGAACGGAAAGCACTGGTTGACTCGATAGACGAtGTTATCgAaGAGATGAGAGTAGATGGCTTTAGCGAGGGCATCACGAGCATTATtGACCTGCTCCGCCTGTAAACGGaCCTTGATCACACCCGAGGCAGAGTTCATCTTTCGgCAAGTCAGAGCCTcTGTAACTCTTGAGACTTGAgaCTCATGAGGCTGGCCGTGAAATCCAACGAGTCTTtGGTTTtATCAGATACAACGGAACCTCCCTCTATtGCATCACTACTTTTGAATGCTAtGTTGCCTAGATGTAGTACAGCGGCCGTCACTCTCATTATTtcATCctGTTCCTTCTCGGTCAGTCCAATCTTTGCCATGGCCTCTTTGACTCGGGTGAATCCCAAcACATCGTCCATCTTGATGTCAAATAAACCTCCTTTCTTCTTGTACtGGTAACTCTTCTTATCgTCGggCACACCCTTGGCAGTTTCCTTGGAAGTGAAGTACTGAGTGTTG
>gene=isogroup00414
GAGCATGACAGTGAACATTTTTTACATAGCCTATAGGacTTAACTGTAGAAGAAGTTGTCTTAACGTCACACAAAGTAAAACACATCGGTTGCAAAATAgAAGCCAGCCAATTCTTTCATTCCATAtTTTATGATACAGACCTGAAAAGACATGTCTCGTGGCAGCAGTGCTGGTTTTGATAGATACATTACTGTTTTCTCGCCTGAGGGACGGTTGTAtCAAGTCGAGTATGCATTTAAGGCAaTAAACCAAGgTGGGATGACAtCAGTTGCTTTGCGTGGGGTTGATTCAGCAGTTgCAGTAACACAAAAGAAAGTTCCAGATAAGCTACTTGATGCCAGTACTGTGACTCATATGTTCcAGATTACTGAACACATTGGCtGTGtcATGacTGGTCTTACTGCTgATAGCAGATCTCAGGTCTATAGAGCCCGGTATGAGGCTGCAAACTGGAAGTATAAATACGGCTAtGAGATTCCTGTCGAAATGTTATGTAAGAGAATTGCAGACATATCTCAAGTGTACACCCAGAGTGCCCAGATGAGACCACTTGGCTGCAGTATGATCCTGCTTGGAAtTGACGAGGAAGCCGGACCGCAGGTATTCAAAGcCGACCCTGCCGGTTACTTCTGTGGTTACAAAGCTACCAGCGTAGGAGCAAAACAGACAGAGGCTAATAGCTTCCTGGAGAAGAAACTCAaGAAGAAGAAAACTTTTACCTTTGAAGAGACCATAGAAACTGCTATCAAATGTCTATCATCTGTGCTCTCTATCGACTTTAAACCATCTGAATTGGAAATTGCCGTGGTAACAAAGGATAAACCAGAATTTAGGACCTTGTCGAATGAGGAAATTGACGTCTACTTGACAGCTATCGCAGAAAAGGATTGAGGATCCTTCAGCTTACTGTACAGTGAACTTTTTGTATTTTATTGTCCAGATCCACAGAACCATAAATGTGAGAACGTGGACCCTCGAAGTACCCCTGATGGTACCACCATGGTCCTCAACTATTATCTGTGACACCCCTTTCAGATTTTAAGTTCAaTATTGATGGAAGATTTAAGTtGGCTTTTTTtAGTGAACTTTGAATGCCTAGAGTTTGAATAGGTGGACTCAGAGTTTCTGCGACTTGCATTCAGACAACAGTCCACATCGTTGGTATTTATACAAAGGAGAAAGATGTCTGAGTAATAATAGAATTTAGCTGATGgTTGAGCTCTCAGATTCTGCATCCCcTCCCCCTACCcACCATTAAGTAATATTTGAATTTGTTTACCATTATAGCAAGATAATGAGaGGCATGTCACCATtGTGTGAAGATTCCTAGCTCAACTAATCAAGTCTGTTTTCCAAAACAGGAaGATGAATTTAAAACAAGTTTGAAGAAaTGAATTTGGTTtAACCTGTGCATGATTCTATTtGCATTATAACTTGGTAGAaGgATTAGCAGATTAaGAATTGTCAACCACATGTCATAGCAGTCATTAAaTtGAGACTtACTCTTCCACTAAAGCAGTGTACTGGGTTACACAGAATacAcTtaTCTAtcATGGTCTgTCAGAATATATGTCACTaaTtGcAAATTTGATTtGTcaTtGAGAAATGTaTtATTTCAGACAGTCCTGAAATGAcTtGTTACCTTTTTCAGAACAGAACTTTGAAAaGGAAGCAACAGTTACAATCTCCTATTtCAAGTATTtATCATTTTTTAAAGTGGAAACTTGAAACTCTGACattGtAAaTATTCTGGATAGTTGATTGGTTCATAGGTTAAGAGAAGTCAAGCAAGGCACAGGCTCCATGGGGGTTAnAGATAACTGATGTTAATGTGGCCCAGGTACTTTAtCTTATCTTcTAGTTGAA
>gene=isogroup00465
AATTTGTCACAGCAATACACTTAATGCGAGGgTTtCCAAATGTtCTCCCGAATTCGGCAGATTCTtCTAGCTTTGCAATGAAAATTACCGTACGTCATACCTTtaGAaGAATCAGCATTtATTACCATGGACGGGGAAATTGAAGAGCTGATAAAATCATATGTGAAAAAGTTAAAGAAATTTCAAGACGAAGTtAAcGATGAACGCCATGAGAAGGAAGCAACGgagAAGAAAGTCATCTCTTCGCTGAGGGACCTGACAAATTTATATCAAAAAGCTCACACAGCACAGgAGGATGAATGGAGGTTACAaGCTCAAGAAAACAaGGAGAGATACTCTACCTTGGAATCCACACATCGACAGATGgAGGAAAAaTTGACGAGGATGGAAAACATTTACAGAGAAAGAGAGACGAACTGAGAGAAACAAATGGAAACCATAAGGAAATGGAGACAAGGATGGAACAGCAAAAACtACAACATAAGGAGGAaATTGCTGCaTTGAAGATGAAACTTAAAGAagTCAACAATTCCAAGAAAGATGTTTCAAGGACCCTTGAAAATCTGGAATCTGAAAATGTAAAGCTAAGAACAGATATGAAAGCTGCAGCaGAAAAGTATCGAAAcGAgtCgaGCAGTTtGAAAAATGatCTGCAGGaGgCAAAGCTACAAACTCTCTCATTGGAGAAGAGGCTTAAcACTGTCCAGGGAaGAGAGAAaGGTTtGGCAGacGATGTGgAACTCAAACACAAAGTAACCTGTGAACTGTCATCAAAAaTTCTGGAAATTGaGAGcAAATGCAATCAGCTATCagtcGAAAATAACCAGCTAGAcGAAAAGTTGAAGAAACAaGAGAGACATTGGCAGCAGAagTtAAaGAaTGCAGATGAAGAAAaGTGTCATTTAGAGGCAGATAATAACAAATTGGaGGAgAAaATGAGGAGAAagAAaGAATTtACAAGAGAGACTGCAGGAGTTAGAaTCtGgTAATGCCCAACTTGCCACAGAGAAGAGAAAGATGGAAAgagAAgCTAaTCAAAGAGAGACAGAGCTTCAGACTCTTGTGGAGAGTATTGAAGCCGAGTTGGTTCGAGCAAaGTCCAAGACTCAGAAGTGTGAAGAAATGATGATGTCACAGGAACAACATCTtAAAaGAaCAGATtGAGGAAGTTGAAAACAGGAGATATAAGATGCAGATAGAGAATGATCAGCTgAGAGATGAGATGAAGACAGTGAAAGATGAGGCAGtGAAGAGGGTGCAGGAACTAGAAAAGCAAAGACATCAGATATCaTCGgAGCTGAGGAAACTTAAGATCGACCTGAACGAACAGGACCAAGCAGCAGGAAGTAGAATCAAGAAATTGGAAaCCGACATTGCTAGCCACAGAGCTGAGAGGATTGACCTGGTCAAGTCATGCGAAGCCAAAGAGCcgATCATTGAAGAAAAGTCTCAAAAGATTCATGAACAAGCCATGACCATCGGTATGCTGCAAGAGAGGATCAAAGGTCTAGATAAACAGTTGTCAGAAACCATCGCTGGAAAGCATGACCAACTGTATAAAGAACGAAAGCAAATGAAACAAGCAGAGGAAGAGAAACTAACAGAATTACTGGAAGAAAATGTTGCCTTGGAAACTAAGgCACACCGTTtAGAGATGAAGTTgAgTGAAATTCAACTGCAAAGTGAATCtttGGAGAGgAAGATTACCAAaCAAACTGatGCTATGCAGAAGGCTCAaGtcTcTGCAGAagatGAATTCCTtcGCCTGAAAGagAGCTaTGAAGAgAAACtgAAGGAAGAGAaGGAGATACTGCGAGAgAAaTGTGAGCTGGAAGAAGAAGTGGAAACATTGACATCcAGAGTGGATGAacTTCAAGTCAAAATAGAGAGGAGAGATTTGGAAATCAAAGAAGTACTGGTCAAAAATATGGACCTAAGAACAGAtcTGAAGCACGCCAAGAACAAGACTAATAACGAGGTGATCcTATCcAGATCAGAGCTGAGAGAGACAAagAGGAAACTCcAAGAGGCGgAGGAGACGTTAGGGGTGcTGCAACACACCGAAGAGAACTTAAAAGaGAGGATGCAGGAaGAAGAGAACAGACATTCTGAGATGGAACAACAGCTACATTTAGAGATACATCAACTAAAGGAGAGTAATCGACAgTTACGGTCggCagCAGACGAACACGAGACAGATCACAGtGTAGAGGTGAGACAACTGACCgCTGAACTaGACAGTGTtAGGAGGAGGGTgAAGGAGAAAGAaGAAGCCAtGGAGGAGGcGACcaGACTAGAGATGGAGGCACAGGAGAGGATCATACAGGTGGAAGAAGagAAaGAAAAGAGATGAGAAGAtAtAAGAAGGAAAaGAGTGAACTAATGGAGAAACtaGAGGAGAGgAAaCAAGAACAAgAGAGGATCCAGGctGAGATCTCCTTTGgtACATCTGAACTAGAGGCAGAGCTGTCAAAGGTCAACAGGAAACTAAaGGctGCCGAAGGAACCATACAGGAACTCAAGGAGAGTGAAGAcAaGTTAAGGTCAAAGGTCAAATCTCTAGAGCTATCAGAGAGAGAAGCCgAtCAAGaacggaaGAGTTGGTTGAaTTAAAGGAGAAaCACCAGGCATTACGCAGTAGACTAGCCTCACAGGCTGGCCAAAATACCACAAaGTTAGCTGGACTGGAGCgaTCTCTCCACATTCTCCAGAATGAAAAGGCAGAGCTCGAATCAAACTTGGAATCAGAGATAGAAGCcAaGGAAATGCTTCAGAAAGAACTGTTtGGTCAAAAGAaCAAAACGAACGCtGCTGAaTTgaTACAGAATGAATGTGACAtGCTTCAAACCAaGTTAGCAAAGTTGGAGAATGACAACTTGAAGAAAGTGTCTGACCTTGAGGAATTATtGGAGgAGACAAGGAGTGCCAGAGAGGATCTTGAGACAgAGGCGACCAGGCTAGAGATGGAGGCACAGGAGAGGATCATACAGGTGGAAGAAGAAAaGAAAaGAGATaGAGAaGaCaCAaGAaGGAAAaGAGTAGAAAC
>gene=isogroup00466
TGGAACTACCAGCCATTAaCAGAAGTGACATGTAGTTGACTGCTTTGGGACCCTGAGGTGCCATTATATTATAATGAGTGtAATtATGtAaGgATgAaCATCAGCTTACAATGTATGTAATTATCAATGGGCTTCCCATTTtGTCCTTTCgTCTTCCTTATAACGTAGAATACGTCACATGGTATGGTGGTAAGTGATACAGATGAACCAGTCGCCTTATTTTTCACAACGATGTTtATTTTAAGAACTAGGCAAAGATAGTTGGCTATTTAGGGTTAATATCCTgTACTAGGTACTTAAGCAAAAGTATTATCTGACCATTTTGGTGGTTTGTTCTTGTTTTAGACCTCATTGAAACACCCTCCACAGCTATGGCCTGGGGATTGAAGAGGTAGCCTGTCACACAATTGTGGTTCCATTAATTTTGGTTCATCTTAATCAATGAACCGTaCATGCATTTGATATATGAGTtAATGTATAATCAGCaCCTAACATGGCAGGTAACAAGTTCAAGGTAACCAAAGGCCTTgTGTGATTGAAaTGAACATAAGTtGATGTAATGAATCTAACACTAAATGTTTGTTACCAATGAAAAGAAAGTGCCAACTTGGTACAGTGTCTTGTATATTCTGCCTTTGAAATAAGTTCTGGTAAATTGCTCTtGTAATaTTTAAAACCATCATTTACTTCTCTATACTCCACAATAATTATGTTAACTGAAATCTATGCTTTATAAGGCTTTCTGGTTCATTTTAACTATTTAaTCATTTTCTCtAAGTACTTAAATTCTTGTAATGCCCATAAGGCCTAACCATGGCAGTACACTTTTGTGGTACCAAAGTTTttgggggggggggttttGtCATAAGGTAATGATACTAAGAAATGGGTGTGAGAGAACTTTGATACTACTATCTAGAaGTACTTTTGGCTTCATACAaTGTTGTAACTTTGAGAATCTGTACTACTTCACAGTATGCTTTtGgACAAaTACAACCTGTATAAAAGATTTCAGTGTGACTTTTAATGAGGGTTGCTGTTACCATGGTAACAAATACTTAAGATGCATGCACTTGTATGGTGATTTTGTGATGATTGAGCTGTATGACTTtGGTGGCAACGTAAATATATCAAACAGACATGCATTAATTGCAAGTTGGAATCTCACCATTTCCCCAtCCCTTTTGCTGTAGGAGTTGGGCAATTGTACCTGATCTGACACAACAACCTGGAAGCCTAAGGTgaTTGTGGAACTATGGGAGGAaTACAGCCACCCACCATCTCATGGATTTTACTATCACCAAGATTATTACTAGGATTTGGGATTTACTAGGCACTGAAATAAACTTTTttAAAAatCTGGGGAAgCATAATTATCGAAACTgAAAACCTGTGACCGATTATTGATTTTAGATCACAATGATTTGTTTGTATTCTGATTCATGTTATCTTATGGTAACTTCAGTGATTCCAACTGGATgAGGGGTGcACTTCATTTCCTAATGCAGGTAAGAAaGTTGTGGAAGCTCTAGTGACTAGGTAACAAATTTCCTGtGCCATTTGATAGATActGTGGAATATTTATGTCTTTTGACATATTCTTTAATTAGTTGTTTGGTTTTCTTTCTTCCTTCCTTCCCCTGCCCTTATTTGATGTTTGCCATCCTTCCTTCATCATGATGTTCTTCTTTGGGTCTCATTAGGACTTAACCGTGAAGACTGGTAATGGAGTGAAAGAAGAAGAGAAACCTACCAAAAAGAGATCTCATGTAATTGTGTGAATTTTCTTTTCACCGGCCGTACCTGATGTATGGAAGCTGAATGCCGTTCAAGATGACCAAAGCAGAGACAAAAAAAGaaGTCGCAGTAGAAGCGGCAGTAGAGGAAAGAGTCGAAAGAGATCTCGAAGTAGAAGCAGAGGAAAGAAGGCTAggAGTCCTCACAgATCCAGGAGAAGCAGGAGCAGGAGTAGAAGCAAAGGAAAGAAGAAAAGCAGAAGTAAGAGCCCAGAACGAAACAGATCTCGTTATGACAAAGATAGAAGAGGGTACCGAGGCAGCAGACACGACAGAGACAGAGAtCAtgGaAaGGaCAAgTACGGTGGTtATTcTAGTAACAACGAtAaGACAGCAGACGGAAAGAAGAGTCCTTCTCCTACAAAGAAGAAAGAGACAGCCGACTCTGAAAACAGAGATGCCAGGACTGTGTTTGTCATGCAGTTGTCTCAGAGAGTTAGGGAGAGAGATCTTAAAGAATTTTTTGTTGCTGTTGGAAAGGTCAGAGATTGTAAAaTAATCacTGACAGAAACTcCCGAAGGTcAAAAGGCGTTGGTTACGTTGAATTTGATGATGAAGcTAGTGTGCCTTATGCTCTTGCCTTGAACAGTCAAAGACTAATGGGTGCACCGATAATTGTTCAGCCATCTCACTCGGAGAAGAACAGACAAGCAGCCCAACAGCAGACTCTACAGAAgGGGaACACCgGAcCTATGAGAATCTaTGttCGGCTCtccTCCACTtCAACAtCAaTGAAGaTATGCtCAGGGGTATATTTGAACCTTTTGGCAAAATTGAGAATATCCAGCTCATCAGGGACACAGAAACAGGAAGATCTAAAGGTTATGGATTTATAACATTCAGTGAAGCTGATGAAGCAAAGAGAGCTCTTGATCAGCTGAATGGCTTCgAGcTGGctGgAAGACTGaTAAagTTGGaCATgTgACGGagCGTAcCGATAATCCCCaAGaTGTGTCaCTCTTGGaTaGtGATGAACTGGAGAGGACaGGAATAGGAATGACACAAACAGGCAGACTTCAACTCATGGCAAAACTAGCAGAAGGTACCAACTTTGAGATTCCTAGGGCCAcagCAGAAGctCTTcAtcCTcTGGCCcAgGTGCCTGGTATCGCTActCCTctGGATCAAATAGCAGCAGCTGGAGACCCcAGTACGCTACAGGCCTCTCTAGCACTAGCACAGCAACAAGCCCAaCAGGCaGCCATTGTaAGCCaACAGCAgGCAACTGGTGGAGCAACTCAGTCAACAACACCTTGTTTTATGCTTTCCAACATGTTTGACCCCACCAGAGAAAATAGTCCCACTTGGGATGAAgAGATAAgAgaTGATGTGAtCACAgAAtGTaCACAACACGGTGGAGTGCTtcATATTcACGTTGATAAaGcTTcaCCAGagggaAGGGTtTACATCAAGTGCCCTaCCGTTGAGaTAgCCCTTGCTGCTGTCAACACATTGCATGGCAGATGGTTTGCAGGTAAAATGATCACAGCCGCCTTTGTGCCTCTCTCCAACTATCACGATATCTTTCCCAcCTCTGTgAATGCCACTcaGTTAcTGCAGCCAAgAACATgaCCACAGACCACACCATTGTGGAAGGAAAGCCAGCTACCTAAAGGATTTGATGATTTACAGAACAGTAGTTGTCAACATTCCATAGTAGTCTTTATCATTTCATTTTCCTGGGgAAAGCtACAGTAGTAGTACACtCCCtTGCATGTGTGGAGAACAAGTAACCACTTTCAACTTAGAAGATGTGATAGCTTTCATGAGACAAGTGTTGTGACACATTACTCTATTTGTTAAATGTTAAAATGAACTTGAGGAATGCTGGAAGATGCTAAAGACAGTGTATTATAGAAAGAGTGAGTGTAAAATATAGTgaGAAGAAATTCAAACATGAGttGTAAGTCAGGTGTGATTTGTAAATAGAGATTGGTTCCGTTCACAACTTTCAATTTGAATGGgACAATAAAAGCATTAAAACGA
>gene=isogroup00467
ATTCACTCCATAACAAACAaGCGTTATGAGAAACCACCTTtGAGTAACTTTTCATCATACATTTAAGAAcatGTGTAATGTCATAGCGAAGGCTGCATCGATAcAaTGTGGTcggAGTtCTCatATTCCAAACagTGTCATgCcAGCCAGTCgCATTCACAGaCCActGCCAAACAAGTGAtcAAATACaTTtCAGTATCATAGTAACAAAtCTtctAAAGTtatAAAGATCTATAACGTTACTGCCTCATAAATTTCTAGAATTAAACTTTACATATTTAGAaaaaaaacTtCAATTCCATATCAAACATACTTTTCTagCAAAACATTTTGAAAGAAATACTCACtaTGTCCTCTGAAAGTcTTTtGAaTtCAATAtTTcctttttGTtGCAGaGAtATGGCTATGATAAACTGTCAGATACTAaCTGAAGAATTTTCTTGGgTGAAaTATATCTTTTTGAGtGtGAaGTaaCcTTGCTGATATATCTActGATAAaTACATCGCATGTGAGAAACTAAGAaTGTTTACAAAAGgTTtGATAGTGGAAGCATTAAAACACTTcTGTgTACAAGTATCCCCTGATATCctACACATCATGCATAAATCTTTgTCTtAACTGTGGGTCATCCAAGTTGAGACCcAGTTTCCATGGTTTAAAGTCATTTCAAAGAGATTTTGgAAGAATTTTtATCgaTTAaTTtCATACTGCTGTTGAACAAAACATGAATATATATTAtAGAAGTTGAAAATAAACATTACAACATGCATTCCAAGCTTCCTGATAAGTCCCGCcTTCCCcTGATAGGTCACgCCTCCTCCTCATAAGTCCCGCCTACTCCTGCTAGGTTACGCCTtCTTCCGATAAGTCCTGCCAAATCCTGATATGCCCACCTGGCCACCTtCTATCAAAGTGTGACCATTTGCcACATCATTAACTACAATGTCTCTGTGGAACAACTGATTCATCTCAACCATCTAAAAAaTATCaCTTAAAAAaTCTCTTACAaGAAGACCATTCAaTGCTCACTGGCATCATTACTACAAGAaTGCAGCAAAACATACTGAAAAGTTACTCAagGGTATTTGAACACATTTCTCTTCTATAATTCTCAAAAACATAAATATCTGCTGTAAAGACTCAAGTTTTACAGACAATCAGCaaataGCAACgTCTTTTTTtATAAACGTTTTTTtcTTCTTCCATTTTTGAACTATGAGTCCCTTTCATTAAGCAGACATCAATTCCTCCAGGTAGcTTGtGTTTGAcAAATTCCCGCTtaCAGCCATgGaAGGtTtcCCGTTGAACATCTTCTTGGCAAGCCTGACCGCATCATCGGCGGTGATTGCATCGATGTCaGCTACCACCTCGGAGATTGGTTTGAATCCTCCGGTcGCCAGGGCTTGGATAGCGATATCCTCCAGGATGGTcTCTTGGTTCTCGTATTTCAtGaGAAgGgatGATTtCAGCTGGTTCTTTGCCCTCTGAAaGTCTTtGGAATCAAtATTtCCTTTtGTTGCAGCTCTGAAtACACCCATGACAGACTTCAAAATAGGATTCATATCtTGGCTCTGAGTGATAGCACAAACTCCAAAGATGCCAGCATCGGTGTATGCCAAGTTGAAACAGTTTGTTGAGGATGGCAAcGACGTGACCTGGGCAGCACTTTGGTTcaGTCGAGAAGAGGCTACgTTGCTCCCCcAcTTAACATGCTGCCCTACtCCCaTCAAATGTTGCAAAACACCAGCAGTGAGGAGATCCTTACTGGACAGGCTGGTGCCCTCAACTCCAATGGCTGCAAACGCTAGCGCTGAACTGGTGGGATTACGACTTTGTTGGCCGCCATGAAATTTTGCTGGTACTTTCTGTACAACTCCTCCTTCCTTCAGAGGCATCTTGTCACCGAACGCTCTGAGatCATCATGATCAACACCAACTCCAACGAGAGCcATATTaCCGGCCAAGAaGTGaCCGTCAACAAaGTCATGCAGCGACTGAGGACTGATGCTGGGGATCATaAACTcTGGTGCATAGAGAGATTTACCGAGAGAcGAGCGGAAAGCAGCAGAGTGAAGACCCTCGATAACGTCAGCgATTAAGTCgTTATTTCTGACAGCTAGATCCATTTTcAgTCTGaTTTTATTGtCTTTCaCTTcCCAGTCCCGGAACTCTTgACCCGTCGtTACAGCGGTCAGATAATGGCATGCTGTATCTAAGTTATCTCTCAAGCATTGAACGGTATATATCATGTGCTCTTTTGTGGTTGTTGCCTCCAAGCTGGCTCCgaTGTCCTCAAGtCCTCgACTgaaTGCTGAAACTTGATGCTCCCTTCGATGTCAAATTAGCAAACGTacGGAGGCAATGTGTGATTCCCAGATTTTCTGATGTCTCgTACCTCGAACCGGCATTGACGACAACACTGACCTTCGAGACAGgAGAGTAGTTGTCCAATGATGCCACCGTTAAGCCATTagCTAGTTTGGAGACCACAAcATCTTGTTTTGGTAAAATCGCCCCTTCTTCACTCTTCCTTGTGGCAGAAGCCTGAGCAGAAtAGCACCTCCTGGCTATCCTTGATACCGCGGGACGAACGCCTGACAAGGACaTTTTCACtCTAtAACAgCTAGGCCTTACTCTCGAAGCGTCC
>gene=isogroup00487
GGCGATTATCTTCATAATGTCAGTCTCTATAACACTATTCTTATCAGGATACTCATCATATCCATCcAACACgaTAaCcACAGATAAActgTgtCtcagTATTTCCAGGATGTCATCAtCcGTCAGAGGTGATTCCggtGGcaTCAAGAcAAACGAATAGCTTCAAATATTGAAGAAATATTtCCCAGAAgCCTAAGTGGCAGCaaaaTGAAAACAGCGACATTTTtGAGCTGTGATGCAACATTTCCCAAACACCAGTCATATGCAGCTTGAAGTGTAAGGGTTGATTTCCCGTAACCAGGGTCTCCTTCTAATAAGATTCGGTTAGATGGAATTATATTACTGTCAAAAATGTCTCGGAATGATTTCAGTCTCACTAAACTTGATTCTTCAAATGATTGCGAGTCAAGTTCTAAGCCAGACTCAACATATATATCAtcAACGCAGCACATCTTCTCTtGTATGTATGggaTTGGCTGAATTCTAtcGTACCACAGGGCGTATGTGTGTTTTAAAGAGTTCgtGAAgaTCTTTAGTTTACCTTCTTCCTGAGCCTTAGACTGACCATCACTGGAACATAttaTCccTGTATGTtCCTCATACAGCTTTTtCACACGTTCCTCaGTcccaaaaaGACACATTTTCTTCAGCGCagAcaGAAGTGTtAGGAtATTtGTtGgCTTTATTtGTCCTCtcTCTTCCAtATAACGAATCATGAGAAGGCCCGCACTGACTGCAGTACccaGCTCCTCTATGATAACAGGCGGATATTCAAAgAaTGTAGCAAGTTGAAGAACagTtGtAaCAGTCAGAACGTCagCAAGTGCAaCTTTgAAaCTACCAAaaCcGTTCACTGTCTTCctCACATCTGGTTTGATGTCCACGGgATTcAAaTTGGCAGCCATCTTAGGTaCTTCAATTCGCC
>gene=isogroup00497
TTGCATCTGTGTAttGTGATTTCGTTTATAGTGTTGAGTTcAGTATGGATTTATCTATGaTGCTGACTAAAATAAaTaaAAAAttaaaaTTAAaGATATAATGTAGAATTTAAGAATGCaGTTAAAAAGAAaCAAAaTGCACTCAGTAAAGTTAAGAAGAAGACTAAAGAAACCGTTTCACCGAAATATtcAATTCTGGAATACAACTCTGATGTTATTGCGGAGCTTCATCAAGTCATTTTGCAATTATCAAACAGCATAGCAGACTGTGTATTGTATTGTAAGTCCCACGTTTACAGGCGGTTCTATGAACCCATTCACCCAACGAaTCCAATTGTTGTCAAAAGTGTTTTGTGTGGGTTGAATTAAACAGGTTCTTGAAAAATGTGGCAACACCCTATGGGCTTCTGTCTGTTATACATtAGTCACCCACAGAATAATGGGGTACGAATTTTACGTGTGTtAATCGTTGTTAACTTTGAGGTGTGTTTCGGTcTAGTaAAaTTTCaGTTATTTAACAAgCAACACcTTTTAGATTATCTTTGAAAAAAaTCTTCCTGTGAAAATTTGAAAACTgTAGGtaTACcTGGCgTaaCTGTgTTATTATTaTGTTATGTTGTATgtttCATACATAcATATTTATGCTCACTGgCcAAGTAATTTTGTGTTATTGTCACCTAATATTCCAGTTGCAACATACcCAATtGggTtcAaatcTaGTTCCAGCGATGTtATATGTTATcTTtGgTGAAaTACTCTTTTtACAACAGAAAAgCAGACTGCTAATcACGtgaTAGTCATGTGTTCTCCATTGTTtACCTTTTAATTAAGACGTTACTACGAGTTTAcAAAGAGGGTAAAACACCATGAAAACGTTCGCTGTTGtTTTATTTTTACCCGTtCACTTCTAATTAtaTAtAggCTGGTAGCGTTTGTAATGAAGTCGAGCCATAtTTCCTTTtcAGTCCAACTCAGTTTTCAAGTCCAAAATGTCAAGATTCCAATtttttttCGTtCAGTATTGTCAATACACAAtCGCcGTaCTCAGATGTTTTCTGTGCCATCTGCTGTATATGGCCTGTcAAATTGTTGCCTTTCGTCGATCGATTCAgTtGATTCAGAAAGCGGTGGCTTGTAGATGGAACCTGCAGACGATGTTGGTCCTGATATCACACTAACACCATCGCCCCTTGATGACATCCGTGAATTGAGGGCGTTTGCGTTGTAGAATATTCTCTCAAAATGACTGAGACGTTTTtCGTCAACGGAAGATTCAGCATCTTGTTCATCTTGGTAGAATACCTCGTTATCGTGTCCATATTTCCTCATCTCGTGGTCACCTTCTCGTcCTCTGTTCcTGACTACTTTTGGGAATCTGATAGTTCCATCTTCCAGACGGGTGgAAGGATTGACGACGACTCGCCGATGGGAACCCACACTTGGTGTCGATCGTGGATGCAGAACCTCCGCTACTCTTGTcGGTTGTTGGTATCGATAGGTCAtTGCCGTTCTTTCCTTGCGCCTTGTGTTTAAATAGTACACACATGCAGCAGAAGCAGctGACGAAGACGAGGAGCAGTGTTACCATGGCAACCGTTAGACCTATGACCAATCCAGTATCGGACTCTCCAATAAGTCGCTCACATCTCGTGCCTTcAAATCCATCCATGCACTGGCAGTTAGCTTCAATGaAACGGTTGTCaTATCGGCAGGTGCCGCCATTCTGACACGTGCTTGTTTGGCAAAAATATTCCGAGCGATCTGCAACATCGAGTCTGTTTGAGTCGAAAGTAaTAATGTCTCCTTTAGAGGTTGTGActGAGACAATACCATTTTGGTCcATGtTCCCAAGAcTTtGAAATCGATTCCTTCAGTAGTTCGTAAGTCGTGGTCGTTtGAGGAGAGACAACAGTCACTTCGACGTAGCCGATAaTTGAACCACTtcGGAGTCCTGTTACCTtGGAAACAaCCcTTtCGGgAACTGCaTCATCAATCAATGTTTTAATAACTCCTTCGACTTTTTtGtATGGTTCTGATTGCGAATCTTCATGCGCAcTtGTAAAAAtAGCTtcTTCtctATTAAATGTGGTGACTGGAATGAGAGCCCTCGCTGTCAGAGGTTGGGGACAGCCAGTGGATACgGTATCGACGGAGCAGTATGCAGccAGCTGATCatCGCAACGAACGTTGTTATATCCAAACTCATTGTTGACAACCACAACAGCGCCGCAGTCgAGGCCTGCTCCCGTCTGGGGACTGGACGTAATCCAGTCACTATTTGTATCTAGtaGTTGTGTATTCAACCCATCGTTCCAaATGAAAGCGTTTGATGTGGcACTTTTTCtAAAGTCAACGAATAttGgATGGAAATAAAGTGCcTGGAAATAGGAACTggTgCCGTTACAACTTGTTCTAAGCCAGCTTCGAGAtCCTCATCTGCAAATTCAACAAGCCTACCGCCACTTAGACCTcGCtgAGTTGctaTTGcAGCGCACTgTGACgTCTGGAATGTGTCGAAGTCAtgAGCGGCAGTTTCGTCAAAGaACACGCATGTGCCTTGTGCaGTTAAATATAAGTTATCGTCAAATGCAGTGCCcGTCGGATTAGGACAGCAaCCTGTTGTCTGACAAGCATTCGTATTTCCCGGTATCGGATCGAACCCAGGCAGGCACACACAGGTAAAATCGCCATTGTTGAAAACACACGTTGTAGTAGCGCTATCACACGTACTTGCTTGAGCCGTACATACGTCATTACAAGTGGTCCGGTCAACACGCACATAGTTtGGTAAACATGCACATGTAAAACTTCCGACGTTATtcGATACACGTAGTGGAAGCGGAATCACAGTCGTCCGtCTGCCTCACACATTCATCAATATCTGAACATGCAttTGTCAGACCACCAggCTCGAAGcCTGCACGGCAATCACATGAAAAACCACCTGGAAAAtTTCTACATGTTGTcGAGATTggGTCACAACCACCATTATTTGTGTCACACTCGTTGATATCAGAACAGGATCTAGaAgtCAACGGTTGAcACCCATCGcGACAcGGACAAgTAAAaCCACCGTCATTGTTAGCGCATGTTGTGGTCGctAGGTCGCAGTCGTTGTCCGTTgaTTGAAGGCATTCATTGAAaTCATTACAAGGTCCATCCGCGGTgaCAAGTGTAAAACCAGATCCGCAACTACACACTCTTGTAcTTACGCCtGtAGAGGTACAGGTGATCgTAcCgGGTCCCGTgtTATCGCATGGTGACGTAATGCACTCGTCCACGATTGGAAGACACGAtTCAGTGGTTGTGGGATCaActtGGAAGCCATcCTGACACATACATGTGAAaCTCCCAGCTGTGTTGACACAGTTTTGACTGACAGTATCGCATACCGGTACTGGGTTAGCACATTCGTTGTCATCTACACACGGTCCaTTCGCAGTTTGTAgcgAAAaTCCACTATTGCTGCATTGACAGTTtCCGTTAGAATTGCAAAATATCCCGGAGCCCGCACATTGTACTTCGGCACATATGTCGATTGgTATGCATGTGCCAGGGTTCgCCGTGTCAGTAAGGCCATCTTTGCAGTTACAAATAAAGCCGCCATCGTTGTTTACGCAAtcTTGCGTtaGCGTATCACATgTtGtACCTATTTCACATTCATTAATATCAACGCAAGGGCCCAATGGAGATGCGAGTCCATAGCcAGTAtcgCAGACACATTCCACGGTACCAAAACCAGGAGAAGAGCACGTGATtGCAGcGCCCGTGGCAACACATGGCTGGGACAAACaTGGGTCATCAGCACAATCGAAGGTTCTCTCAAATTGGCATAAGGGACGTGCCggggtgccaCAGTTAGCGAGGAACCAATCTGCAGAGTTTGGCGAGTTCACCGCTAAAGCGCAGTTCACCCcAaCTGCTCCAgaGGGTTGTCCAGAACCCcAAAATGCTTCACTTGGTATAAGTTCAGTTTGATCTGTTAGCCAAGTAAATGTATCtACCGTTTCAGGAGATACGGCctGTGTTCTGGTCAGACCAATCCAAGCGGTAGCTGAGCTTGGGTTCGCAGTGAAATAGTCAATAAGAAATTGGTTGAcaccTGTTGGGGgATTTAtGCGAGCAAGCAGTCCTCCAAAGTCCTGG
>gene=isogroup00505
ATATAATAATGaaaCCaaaTATCCTCaaaaaCACCTTCAATATCCTTCAgggTAGAACTAATAtttaaaaaaTaaCGATGTAAGGGCAGCAAACTTTGTGTGCTAGGCgCCTCAAACTTCAACAATACATATATTCAACCTACATCTCTAGTCTTcaaGGTCTCCAGTCAAGTCATGGCATGACGACTAATGTGATCTAGTTGTATAAAAGCTAATGAAAACCTGTTACAGAAaTTGAAGACAATTACCCTGCCCAGGCTCTCACATACCTACAGACATTTCTCCCTGTCAGTATTAAtCGCATACAtcAaactttttAggCCTTTTTTAAAACTTCCATTATTtCcATAatATTTGTCcAgCcAAGCTGATGAAATACATTAGGATTTCATtCTGAAAATTCCCCcACACAcaaccccccccACCCAAAAGAAGAAAAAaCTTGAGTCCTGGATTGATTTTCACATTGTTTTGCTCCATTtaGGCTGgaGTCCCACATtGTGctGTGATGGAGTCTCCTGTCCTGTaGTGTgACATCTCcgACAATAcAAAcACTACctAAtATGTCGACTTGgcATTTACAATgaGATCCTCACAAtAATCGAGTCcaGTgTTTtCTTTttGCCTGAATTCcAACAAAaTATTGGAAGAGCTTTCCCTCCAATGCAAACAGTCTCACTATTTGAGGCTTTCCcTTTTtGAAGTATATTTCAACTGAAAaCTTTACATGTCATGTTTGACGGTCcAAaTTAAATGGCCTCATTACTGTAACAGTTTATtACAGCAATATTACTCTtCAAAATGTCCTGAAAATCAAAGAGGTTGAGGTGTAaCTATAATTCATATAGAATATGAAGTTTCTTtATGGTAACTGAGAATTCTCTCCAAATCCCTTTGAAGCTCAAATTCAcccTGGACGGCCATGAAACCATGCCGCTCTACTGCAAGCCATGCTTGGTTTTGGAAGCGTAAAACTTGACTATTGAGAATAAaGGGTTCTCCTGATCATAAGAGCAACATTTCAAGTTGAAACTAGTCATGAGAACCTTGCATGTTGTTTTCACTGCAATATATATACTTTCTACAGTCATAAAGGAAAACGAAAACTGGAaGTgTAAaCcGTgAGAATtAcATTATTTCTTtGTCAAAACTGcAaGTtCccTCTAAAATGCTCTGAATTTtCAAGTTTACATtAaaAGAACTACCAAGCAGGCTGCTGTAtAGAAATTTTTCTCAGCAAATGTCTGGAAGCTGTTACGTTCTCCTGCCACTaGGGGGGgCCcGggCcAGTCaTATTTCAGGCTCAAATTGGACAATCGTAGATATGTATGGCCTTGTCGTCCGAAACTGAAACAATCTTTGATCCgTTTGCGTTGTATTTTGCCTGCCATACCTGCTCTAAATGATCATAGAATGTTGCTACACACTGTCTTGTGCCAGCATTCCATACcTtGACCGTTTTAtCaGCCGAACTTGAAaCAAAATGTGTGTTGTCCGGACAGAAATGgACGCTATGcACCCAAGATCCGTGACCTGATAATGTTCCAGCCAGATTTGCATGTTGTACATCATACACTTTAATGTGTCCATCATCTGAGGCTGTAGCCAGAAGTTGAGAGTCAGGAGAAAAGCAGAGGGACCTGATTGGCATAGCGTGACCTTCCAAAGTGTGAaGgAGCTTTCCAGTCTGTAGATCAAAAaTATTcACAATTCCATCAATGGCTCCGCTCGCTATGAACTTTGTATCTGGGCTATATGCTATACTAaGAGTGAACTTTCCCCTGGTATCCATAGAtGACTCCTTCTTGCCATCATCCACCTTAAAGAGATTGATTTTACCaCTATGACTGCCAgACGCCAGAAACTTCCcATCAGGAGAAAAGGTCAACGTCCAAGCATCAACTGGTCCAGCATCGATGGATCTCATTTGCTGCCCAACTTCcAGATCCCACAGCCTTATGTGACTGTCTAAAGAGCTtGATGCAGCCACTGTGCCTGTTGGATTGATGTCCACTGAGATAACACCAAGCTGATGACCTTCTAAAGTCCATCTCAATTTCAGCTCATCAttctCCCAATGCCAaCACTTGACCATGTCATCTAAAGATCCAGTCACAATATTCTCCATCCCAtCTTTATCACTCTTGgCCCAAGCAACAGTCCAAATACCATCTTCGTGGgCCtCTTCTTGCTTGAACACTACACTATACATTATGGTTCAAGGTTTCAGTTTCCTCGACTTGAAATTTTTAATGAAATACAGGAAAGCCAACCTGTAACACGTTTTCGTTTCCAATGTAACTTTTGGTaGTCC
>gene=isogroup00506
tctGGTTtGtCTTCAAAGGTTATATGTTCTATTATACATCTTTTtGGGgtACATACCTTGTAAGCAGTATGTACGTGTCGTTCACAGGTATAATTTtAACAACCTATATAACATGGACAAATATGTGGTTATTACAATAATAAAGTAAAATTTACATGCTTGTTAATAAGATtGGGAAGACCAAAAGATGTTaCcATCtcGAAAGAGTAGCATTTAAAAGGTTCCCAAGCTTTTGAACAAATAAATTTGAAAACTTTTgCAAGGcCAAAACATATCAAAacACACcAAaTGTTAGGCtaCcTATAAAGTAAAtGTGACAGTTTTAACTCTATGCTAACTATTTTAGTAGTTAGTGGTGAGTGGGATGTTCAAAGAGCCATAAACTCCAGACGTGACaTGCTGAAGCCGTGTAGTtCCACCACAGTAAAGTGGtAATTTCTATATCGTCAACTTATTTCACgCTGACTGCACCTTCTATCATATAAGAAGTGTTCAAAtCAGTTTTTTTtCCcTtGCCTTTcTTGATCAAAATTCAAGACCTACCAAAGAAGGTTTCCTTTTTCGAGGCTCCGTGGGAACTGTGTGGTTGCTGCTGaaTGaaTGTTGTGTATGACTACATTTGGTTACAATGTTGAGATACTACCATGGAACAATGATaaaaGTTTCTGGCCATTtGAaCcaCTACAAGTAgATCCCAGGTTCCTaaactttaAaGTATGtAACAGTTTAGCAGATGTATTCATTtAgTtctttttttgCaCTAGAAACTGTTAaTtGTGTAaTTAATAAAGGCTAaTAAAAACATGTGGAcAATGTTGCCAACATGTTACTTTCAGAAaTAAaAAAaCAAATCATTTGAAAGAAAAaGTAACTAAGATTTTGTAACAGTGATTAGATCTGTGAGATCTATATATCAAAaCAAATGGTTATGCCTAGTCGAAaTGTTtAGCAACCAGACAACTTAGgTATTAACCTTCTtATCTtAAGCAATTtAACCTATtAaGCTTTAACATATTAAATCATCAAATTAGagtcAATcaTCAAaTTAGATTAAAaGTCTGCTAATGGTTAAaGTGTTTTACAagCTTGTTTAATtAATGTTAACcACAAATgtCAGCACTTGCTtAAAGTTTGTAACAGGTGCTTTACTGGAagTACAAaTGATTCTcaTATgAtAcaTATGtGgCagTTAGTaTCCCACTgaTtGagAACATaTtAAACATGGAAATAAACACAGTTTACCAAATTGTGGATcaCcAcTTtAGCCATTTCTAGCATATTTTGACCTTTCAAaTCTTCAAAAGAGTACAGTtTGTGGTGGTTGgACACCATTTCCTAcaCaTATCATGCGTTATATTGTGACCTTTTCACTATATTGAActAAaTGTTTGAGTAGTAACACCTTTGgTGTCTTAATCCGGAGAGGTTAACCCtgCCTTATGAATtGCTTGTCAAAACCACATCAATGCTTATAaTtACTGAGTTACAGAAGTGAACAGATttCTgATtCTCctCCTTTGTCCTTCAGTCGATCTTGCAaTGACTAAGTTTTTATCTGACCATTGTAGAAatAAaGAAGCCTTACTTtGATGGtcGATAGAAATGCAAATGGACTATGTACACCACTTCAACATGACCTTtGACCCCTGTGGATCATTTTtCACCTCTTGCCAGCTCTCTTTTTCTCTGGCATGGTTTGTTTCTGCTGTTTCAGGTCTTTTGCACCAGAGAGATCATACTGAAAACCTTtCTTAGCTGCTGCTGCCTCTTtCTTcAGAACTCCTTTCATGATCCTCTGCTTCAATTCTCCTTGTGTCAAAGGTCTGTTATCTTCATCACTGATATCTGACCCTTGGTCACTGTCATACTCATCACCGGTTGATGGTGCCATGATCAGAAGCTGTTGGGGGGCTGGAATGGGGCCTTtACCAAGCAGACTTGGAACCTTGTTCTCAACATCTTCTGCATTCTTGACATCTACATAAACACTGACAGACAACAGTTCGTTAGTCCTCTGTTCCACAAGACCAaGGTATTGCATAATGGTTTCATCTGAGACACCGGTGgTACTGCCCAACATCTCATCAATaGTTGATCTGTCACAGTTGATCTTTGTGAAGAGTGAATCGACCCCAGCTTTAAGTtGGTCAAGGATTTTATtGACACTTTTCATCTTAGCTTCAAAATCATCTGCCTCTTTGCTGGCATTTGTCTGcTtCTCCTCCAAACCCTTCAGGAtTTTTTtCCTTTCTTCCTCCATCTCCAGACCTTGACTCTCAAATTTCTTGATCTCATTTTgaGTCTCCCAAATCTGTTCTTGGAGTGCTTCAATCTGGTTGTtCTTTTCATTGACATAGTTGAACAGAGCAAAGTTACGATCTTCAACTTCAACAAATTTGTCGACcAGCTTGTTGAGGTTATCTTCACCAGTAACTTCAATGATTCTATGGAAGGCATCCTCaTAGGCCTCGATAGAATCTTCCTGTCTCTCACGACGACGTTTCTCATCTTCATCTGCCTCTCTCTTGTTCCGCAAAGCCACtAGTAATTCATCTTCCTCTCTTTCcTTtcGATTTGATGGTCATAAATTCGCGAAGTTTTTTCTCGTGATCGATGATCCTCTGCAACTCCTTCATCTCTTGCTGGTGCTGGGCCATATCCTTGTCTGCTTtCTCCTTTAAGAGGATCATCTTGGCCTGGGCCTCATCTCGAGCATCATAAGCTTGGgTGGACTGATCTATGACCTCACCCATCTGGGCtCTCACATCTGAATATTCCTTATCGAGCTTCTTTCGAATGTTTTCGAAGCGAGTCCTTTCCACTCTGAGACTGTCAATCTCTTCTCTCAGTTTTGAATTCATTGTCAGCATGTCATTGAACTTGGAATTGGCCTGATGAAGTCtGTTTTCCTTGACTCTGATAGCCTTTTGGGTCTTGGAAGTGTGTtGTGTACTAGCATGgACTCCTCCCATCCTCTTATGTtGTTCTCTtATCTCCTTCTCCTTGGCTCGGATCTTTGCATCCAGCTCTTTTTGACGATCATGTTCTTCTTGTATAATTTGCTTGTATTTGTCTCTTTCATCGATTAACTGGTTCAGTTTGTCAACGTTTCCATCATCTTTGCTGAGATTAGTCTGACTGTCTGACAATCTTAGATCCTTCAAAAGTTCAACTTTTTCAGCTTCCAAGGTCTTGATTtCAGCTAACTGTCGTCTGATAaGATCCTGAGATTCGATGTTGTATGCGTTTCTGTCCCCTTCCATGATTCTGTATTGTCTTTGAAGCTTTGCCAGTTCATTTTCAGCCAATTGCTGATCTGCATCAACATCACTGATGTCTGATCGCCTACTGGCTGACCGCTGTGCTCCTCGTGGCATGGTTATCCCTCcTtCTCTCTACAGTTTGATTAGAATGAATGTTACACGCCAATGTCACTAACCTCagCTGAAATGCGACCTGATTTTGCGGCAATAGTAGATGTCAGCAGATTTTCAGTTGCAAGTTGCGTTTAATTTAGATAGAATAAGATGATACAGTATACTGTTGACAATGTCATACGAaGCAGACCACAGTCTTCCAACAATCCGAGGATTTTCCTCgCTGCtgCACgTACAATACGTAAGTATAGTACCTGTTTGCAATCC
>gene=isogroup00514
ATTGCCCATGTCAGTAGTGAAATAAGCCCCTTGCATTTTTCTGCCAGTAGCCATTAAAAATATAAACACATGATTAGTTGAGGGTAACAATTGCATGActtCTCTACCAATCATAAGCCCTGGATTACTGCTTCTCATCacTAAACATTTAATGTACTCCTCCCATAAACCTGTAAAGTATTCCACAATTCAAGaataTGCCGGTgggaaCTTGATTTTAGCCAGTTGACATTTTAAGCACTTACACTTTATAGCCAGTGGAGAAAATTGTGAAATTCATTCTTGCTAAAGTCCAATTCAATCCACATTTtAATAATATCTCAACTTTCTCTTTGCTCACATGACTAAAAGAGTCATCATATTTCATGTACACTAATTGTGAACTCGTATTAAGTAAACAACAAATCTATGTGAtATAATTTCTGTTGTATCTTGATATGACTGTTTAAaCTCTCaCACATTTTATAGTCAGTTATTATGGAATTCATtGTTGCCAAagTTCAATtCAATCCACAGTTGAAtAATATCTCAAaTTtCTCTTTGACTCATTTGACTAATTAGAGTTATGATATTGGCATATGTACACTAATTGTGAACTGGTATTAaGTAAacAACAAATCTATGTGATGTAATTTCTGTtGTATCTTGATATGACTgTTTAAAACTCTCACACATgTTATGTGAACTAAAtAaTgAGtcACAACTCaCACCtCttcttttttaCAGcTGATTCAATACCTCTATCAAATCAaGATTTGGCAGCcTTTTTCAaTTTTAGAAATCCGActGATCGTAAaTATCTAACAATGAAAGGAGTGCAGGTTAACGTGACGGCAATTCGAACAGGAGCAAaACTTTGTGGACACCGTACGCGACTACAAATGTGCTGGCCCCTGCGgCTAGCTTGGATGAGATGATATCCTCCCCAAAGTGTAGCATCTTCAGCAAGCTTTTGACATCAAGCCCACTTGAAACTGCCAGATAAAAGCCTCcAAGTGACATGAGCGATATGCAGACATGAAATATAATGACtGTtGAACcGTAaTCTCTAACTGCCAGCTTTAGACGTTGCCTTTGTGTCAGACTCACCTGACCATCAGGTgCAGCACTTGAACTATAGGAACGCCCACTAGACCCTTGGGCCACATCGGCCATCGCCAACTTGCCAAACATGGAGTTCGTCCGGCAGTATTTGGTACTCCCAGGAAGGCAGGTTCCTTGCAgGATACAtGCAATATCTTCCGACCACAACTGGTGTGCTGTTTGTCTTCCgCtGTTTTTGGCTCCCTCTAGCGAAAAGTGTCTACTCACGTCGGAACTCGCCGTGTTTGGTAGGAATGGTCTGAGGGTGTGGAATGAACTTCTCTGAGTGCTGAGGGAACTCTGATTAATGTCATACAGGGaaGGGTTTACCAAACATGGAGTTTGTACGGCAGTACCTGGTACTACCTGGCATGCAACTGCCCTGGAGtaaTGCAGGCCATATCTTCCGACCATGGTTCGTATGCACCGAAAGGCGCTTTtCCCTGCCGACTGTGCAAACATcTACTACCTGTGGAtGgCCGGgTATATTCTGTTCCCAAGAACTGAGTGGGTTCTCTTTGTTGAGCAACTTGCCCAGATGTGGCTGaCCCCACTAAAGGTTTATACATCAGTTGACTGAAACAGTTGGGTTTCAcAGTGACTCTGATAGCATTGAGGCTCATTTGAACCACAGCCATTTTTGTTGTATTTTTTCTcTTTTGGATACCTAATTAAACTTTTGTTAAGTTTCAAGATATTGCAGATCCCCTTTTCCAGTTTGAGTCTACTGAATTATCACTTCAGCTTCAGAGTGGTAGCACTTACTAGGcTGGCTTgCGTCCGAgGTTTTGGATTGCAAAGCCTCGAATGACTTTGGATTTCTAAGTTCGGGTTAAGATAAAATAAtGCAGTGTCATGTATCAAATTTGCTGTTGCAAGATGTATGTTAGATCATGT
>gene=isogroup00520
AAATACAGCAAAGGATGTTTTGCTTTCTTTTCCTAGAGTCATATAAGACAACGTTTTATGGTTtACAACCTTGATATGCCCACATGACACTAGAATACAATCGATaCTAAAaCTGTTTGATCTTGAAAGCTGTTCATGAGACCAGCTACTTAAAAGGAGTAATTATTCTTGTAAGAAACTTTTTCTACGGTTAGTAATCAAAAAGTTGAACAAAAGATCCTCTCTAATTTCAGTATTCATGAGCTTCGACTGGAAATGTCATCAagTACAGCCATTGACTCAACCTAGCAAAGTATTGAAATGAGGACGaGgACCAGGAAGATGGTAAaGAATTTGGTATTCTCCAAACCTGTGATGTCAATTTAGACAATCTGTCAGCAATGATGAATTTACAAACTGTAaCAAAAAAGgTTTATGAAGTGTCcTCCTGTGGTTTCATTGTAGTTATGTCTGAATCCCAAGCCAACAGAaCTCACACAGTTGATTTTTGTGAAAACTAACACTACCTtCTACCAGTCGAGCAATGCCCCCTTCATCATGGCACCGTATATTCAAAGATGTTTATATACATTAGAGGCATCAAGGCACTGACATACTGTACTTTGTCCATTTCCAACCATAAATAaTTTTGGAAAAAAACAAAATTAAaTAAAATAGAAAAAGAGATACATTCATATTTCCTATATACGAGATCTGAAATGTGACCTTGTAAGAGTAAGACAAGTAAGTTTATCATTtAGTTATAGTTTCTCTTTAATCAATTTCAATATATAACCACAGCCGGATTCCTTCACCAAAATGTTCATTCACCAAACGTATCATTGTAAAAaTTACAAaCAAACACAGTTTtGCTTtGCGGCATTCTTTTAACaTTTTTGAAAaTTTGAAaTGCATTAAATATATTACAGAAAAAaCATAaCTCTTAaCTGAAGATTTGTGgAAAAGTAACACTACCTGGTAATAGACTACATAAATTAAACTATGATTGGTCACcAAACCTCCGATGGGAGGAGCACTGCCATACACTTTGGAAAAAGATCAaTTCACTGGAATTTCTTGTTAGACACCTGTGAATAACTTAATGCCCCCCCCCccacAcacTAAATAGATAGAATGTTAGCTCAGGGGTACaGCATATACCATGCAGAAGTTTtAtAGTGCACACATGCAACTAACaCTACAGCACAGGTTTGtCTGGTACTGGAAGAGAgAaaCTTTAAACTTTGTAGAAGACAAAAGTTTTTGGATAAATGCTTTTAATATCCACCCTGAAaTCACAGACTGTAACAGACCTGCATCCCATTtATGGACTGTATCTAGCATAGTTGAAAAAAaTTCTACAGCATCTTTTCAATCAAAAGCTAACAACTTTCACTTAAGCAAATGGATCCAGgTCGGGATGAAAGGAATCCCcAATCTCCGACAGGGATGAAATATTtCTTACATTGTTGGTAAGATCTTCTCAAACACGATACAACATTCTTTTACAcAGCTTAAGATAAATAATAaCGTACGTAATGTTGtcTTTCAATATGCCACTTTCCTTCACAAAaTCAaTgTCAATGGaaaaCAGACCAGCTCTTCTCTCCTTCATAAagACATTTTTTGGCatGGATCtcGGTGTTctCTTTGAAtCAAACTAAAaCACTGATTTTCTCTTTTtcTtCTTCAAAaTCATGACACgCAATCATCCAGGGAAATGTGATTGAGTTTTATTCTACATAGATCTAAGTCATtttttttCATCTACAGATGAGCCTATTTTCTGCTACCATTTGTGGTCATCAGAAATATAGAaTAAAATAGGAAGCCTCTTACACTACCcACTTGCCATCAATTGCCATCACTTGCCATCAATTGCCATCACTTGCCATTCAGAAACATtCACTTCTTTGTACCTTACCTCTTtAATATtACCAATCAATGGCAaTCTATCTTAATGGGACTATACAGATTCAGAAATTtGGCTTAAaGgTTACGgAAGCtgTACCAaGgAAaCCtATTTTTTtAAAGTtACTTTATTTTCAGTTATTCTCAATCCacAAAaaTaCCATACATTAAGTCATGTTGGATACACTCTTCTTGTTGGAaGCTAAcACTATCGATACTGGCATATTAATatttgatGCGGCCAATAAATGTCATGAAATGTCAAGGACTATTTCCTTTATTTGAAGTCAATGAGGAAGGaGTAaTCTTCTGGTCCCTcGTCTTGAAAAACTGCTGGTTTCCGTCTCAGGTATTGTATGACATAATCTGTTACATTAACAGTGCAGGCtGACAGTGTGGTATGAGACACATAACAACGACGaTGAACGAATCTTGGTTCGTcGaTACAAAAAGTTaCCGTTCACACAACTGAAGAATAATTGCTGCAGTATTTCCTTCTGATATACAGTATCCACTCACAAACTTCACATTGTCCATTCTCGTGGTCACTTTGCAAATTACAGAACAAAATCATCACAAATTTCCTaACAAAAAAaCTAACaAATAAGTGaaTTCTTTccTGAATCTGGttAAATCCAGTCATATATTTGACCCAAAGATGGAGCACTCCAACAACtTTTGAAGAAGTTAGGAAATTGTACCTCAAAATGGCAGCATTaTtAACTGGACCTGACATATTCTGTTTCAGCttaGCATTaGAAAATATGATATGACAACAcAACCTTATTTCGATGTGACTTTACCAAGTACATCATGAAAACAGTATTTTCAGGAGAAAAAAaGCTATGAGGCAAGGGTTTgCACCGTCTCAAAGAGATTTAATACCAAGAAGtga
>gene=isogroup00529
TCAATTActCTTATTTATTACAGTAACAAAAGTTATTGGACATACCCTACCAACAGATCCTCTCAATAATCACATATTTACAATTCATCCATTCCTTACTCTTTACTGTAGGGTTGTAACAGGTAGagTcACTGATcTTCCctAATAGAGACAATATACAGTACCTTGTTGAGCAGCAGGCTTTAAACTTACAGAGCTGCAGTATTTcAAAAaTAaaGACTACTTTTCCTAGGATATTAATACTCAACAGTCAtGgacTTTGATCCAaCAATGGATGTGTTCCTTCAACATCAACCTGCATTtGGAGTTGAAacGTtGTCAGCTTTCATATTCAAGCATTTTTAACTTTCAAAATATGAAACCCAAAGACATCTGGAAATATAGCAGCAGAGATTATTACTACGGCAACCCAGAGACCATTGCATCTATTAcTATACTTGACAAGTTACTAACAAGCTTCtTTTTtGGCAGGGCcttTTTACTATACTGTAACAGGATTAAAGTCAAGGCATGTTTTtGATGACTCCATAAAATGGAGTGACTATAGTtACAAAActaaCATTGAACCAGTATGAGtAAaCACATCATTTATTGAAGAACAAACACACAGAAATATAACAcACAATCTACAAGTtCTGATTGTGCTTAGGTAATTGCAGAGGCAACTTTAAAACaAAAaTGaaTTCAATTTGGGGACTCCTCACAAACCATATCATTTGCCATCACTCCTTGCAGAGAAAAGAAAATGTaTAGAAAtCATACTCACACATTATGCTGTGATATTTGCAATCTGTGAATGCATTtAAAAGGAaTATTTGgTAGCTGAAGTTGAATTCTTACTAGCAAACTTGCTCATAGCACTTTGTATGGCAAAGATATGAACATTTCACATCCTCATAGcccTTTGTATGGCAAAgATATGAACATTTCACATCCTCATAGCCCTTTGTATGGCAAAGATATGAACATTTCaCATCCTCATAGCCCTTTGTAttTCACATCCTCATAGCCCTTTGTATGgCAAAGATATGAACATTTCACATCCTCATACAGTAGCCCTTTGTATTTCACATCCTCATAGCCCTTTGTATGGCAAAGATATGAATTTTTCAAATGTtGTAAATGCATCTGGCAACAACATAATGTCAACAGcgCACTTCAGcTGAAAaTGCCTtcGTTTTtGtCAATTTTtCAGACCTTtAAGCTACATGGACAGATGCAGCTATGTCTATATGTTgTTGCCTGAaCTGCTGTTTGTGTATCTACAGTCCAAGTTAGGAAGTGAGGTAAGGAAGTGAGACCACAGTTTCATTTGATTTCAATCAAGATAAAGGAATTAAACAAGCACATCAGATACTCAGATGATTGCTGGAGATAAAATTATGCTttAatGAAATATCTAGCAaTCTTGACTCCTGATGTAATGGAATACcTaCAAAATAAGCAGAATATATGCAAGGTAAATATGAATAGTgtCAAACCCTTAATTTGAAAACCTGAAcTgctGAAAATTTAAGATGCAGGGAAAGTGAAAAATGTCTCTTGTGGtGCACTCTGTAAAAAaCCACCTCAAGGGAGACTTGACCCAAATATTGTAATtGCTCaGGATACAATATGAacTTAATAGAGaTTTAATTAAACTGtGATTAAGTTAATTCATGCCAGAATACAAATTTTGAGCAAAGCTTGGTAATAAATGTCAAATTTTGTGTAATGAATACATCTATTTTTTGAGCAAAGCAAATCTAATATTCTGTCACTTTTCTAGAAaaTACTGC
>gene=isogroup00534
CtgttttgaacActttgcAGTCTGTcccTGACTAcccTCATCGAtttCAAGTCtaccTGAAGGAAGGACtttCaaaCTTGAAATCCTCAAAAGTATCTGAAGGTCAAACTATCTCTAGtACCCcTTCATCGAAGGAACAGGGCACCGAACCACAGACTGTTtCCGAGGCAGAGCCAATAACCACTAAtgATACTCCTTTGTTGAGGTCTCCTACAGAAACAGGCTGGTTTAGAAGTTTTAATACTAAGACAAGTTCCCTCAAGAGAACAAAGGAAACAGCATCTGCAGACACTGAAAACCCCTTGGATACCGTCAGTGACTCGgCACGTGAAGTTTCGGTGCCTTtGAaGGgAGGGGATTTTCTCGAGGAGgATGAGAAGGCATCAGCAGTCAGTGATAGTGACCTGACCTTGGATGCTCATGGAGATGACCTCACCGATGGTATTAAGAATGTATTGAGAGTTTCAAaGAAAAAGACAAAGCCTCCCGATGAACCATTTCcGGAAGAAACTTCCGGTAGTTTGATATCGACCATCGGTCATTTTTTTATtCCTTCCCAGCTCGGCAAACATTTCAAGTCAaCAGATTCATTGCCACCTTTGGAAAGATCTCAAGAACCGGATCAGGATTTGAAACATGACACCTTCTCATCAGATCAAGATGCAGATATTAGCAGTGCATTAGATAAGTCTGTTGAAGAGgATGGCAGTGACTATGATGAATGCCAGATAGGCCAAGAGgAGGAGATCAAAGAGGAGgTCAAAGGtcAaGCACAAGAGGAGGgATGGATGAGACATCCTATtCTTTtATTCAAaCCTAACACTTACAGAACTCTGgTGAaTAAAACGCTTTCTTGGAAGGGCAAGAGCCAAAGTTTAGACAACTTGTCTGATCCAGTAATTGCAaCTTTtAATGTGACATCCCACAaGCAAAAGAATCCACAAGACGACGTCAACTTACTCGAaGATAGcACCGACGAATCAGAACAGATAacTGACTTGGAATTTGAACACTTACAAGATGTTTTTAGTGCCGCGAAAGCAGTACCGAAGATtAAACCTTCAAAGTTGAAATTTTGGCAACTGGTACCGTATGTTTACTTGGGAACCATAAAGCCAAACAACACAGAACATGGTCTTAagAAAGCGACTAGTTTAGACTCGGTGGTTTCAGAACCGTTGAGCCCATCTATCCCAGTTCACGAAGAAGAGGGCGTTAACTTTGTAGACACGAACGACAATTTCAAAAAaTTtATAATAGGAaaTCAAAGGTTACACATCGATGTTGATAGGCTGAAAAGATTTGCCACGACTGGAATGGCCGAAGGAATTAGCAGCAGTGgACAATCTGGTACAGATGTAAAGAGTGGTGGGATACTGGgaTTTGtgAGAGGtGCAGGCGGACGTCTCTCAGCTTTaGGgcTTtCAAGGAAatCAAAaGGCCAtGgCTCAGCTGCCACTGCAAACGGTAGCAAATCAgaTGCTCAAAATTCaTTGAAGCAAAaCGAgaGTGGCCTtCAACCAACaTCTTCGATCGATCTGGACGGTaCAgaCTCTAGGAAaGgAGAATTAACAgAATCTGATaTTGATATctCATCATCAAtaGCTATtAaGgAAGATATTGACcAaGGTCAACAATTAGAaTTAAGAGTTGAGACAAAATCATCTGACATTGGCTCTGctAGTTTGGAATCGTCAGTGACAGAaGAAAAGTCAAGATTCAGTGACTTTAAGAGGACAaCTGGTCAACTTCGAACATCCTTCAGACGCAAATTATGgaAGGgAAAGAAAGTTGCCTGACCGTGATAAAAGTGGCACAGAATCTAGAAAAGATGAAACAGAGGTTAATGAATCAGCAACAACGTCCATCAATGAAGACATCGACAAAGaTCAACAATTAGATTATggAGgAAGgAAaGCCTCaGAtAGAtttATGGTcggCAGATGAggtTtGATAATGAACGTaGTGgCTCTGTGAGTTTAGCATCTTcgCAGTCTGttCATTAAAGAaGAAgatGAAGAAAAGGAaCAAGAAgAAGAAggaGGAACAAAATTAAAAAACTTTAaGAAAACAGCTAgtCATCTTCGCTCATCCTTTAGACGCaaGTTAAGAAAGGAAGAAAaGTTGACCGGTGATAATAATGGTATAGAATCTaGGgAAAGAAGATGcGAGGGAAACtGATGATGTtGATGTCAcAGCACCAACATCTGTCAGTGAAGATATCAaGTTAGATGtGAAtGTCTCTTCTgGGGCTCAGTTAGACAGtAGAGAGAggAAACTGCCTGACaCAtTTGTTGCAACAGATGAGGtTTCTAGCAATGAAAATAGTCGCTCCGCAAATTTGGTATCGTTACAGTCTGAGACTAAAGAAGGAAAAGGAAAAaCGAGATTGACCGATCTGATGgAaCGAACTGACAAACTTCGCTCATCCATCAAaCGCAAGATCGGAAAGGAAGAAAAGTTGCCCGgCAGCAAAAGTGAATCTGGAATAGAAGAAGTAaGGGAAGCTGATGTTGATATCTCTGCAATAGCcGCTGTCAaTGAAGATAATGAGAAAGaTCAGTTGGCTGTTtCcACCAACgaGGAGTCGCCgaGTAgcTTTCCAGgCACgTTtGAGGAGAAAaGTGACTCTTGTATTTCAGAAGCAACACtATcAaCcAGTGaGAAAGAAAcTGGGAATAAaGtcGGTAaCTTTGTGAGAGGCACtaGAGagCGTTtCTCATTGGTCAGAAGAGGAAAGAAGAAAAAaGACCaGTTtCTCATCCCCGAAACTGGTGAGTGGGTTGTTGTAAGCCAAGGATCACCAACCGTAGGTGATGACCCCGTAAGTAACGAACAGATTGATCAAaCGTCGCCGCCCGCggaCAAAGA
>gene=isogroup00537
CATACTGCTGACCTCCTGTtCGTGTTtCAATCtCTCTTCGTtAAAtgaGgACAGCTtGGCctGTtGATTCctCAGTtCtgCATCAACTTTGTCGATGAAATTtCTCGagTctCGgAcTTCCTGATCTAGCTCAATCTTtGCAGATTTCAGATGGCTGATTTCAACATCTTtCAAaTTCAGCTGTTCATCTTGTtCGgCCcTCTTTtCcAAGATATCTTGCATTtCCTTCTGCAGGTTCTCCATCcTGTGTGAgACTTGGgAaGACTGCGACTtGAGGTTTTCGTtcTCCcTGAGAATATTTTCGAaCCTCTCTGAGgAGTGCGAtGAAGACTGTTGATGActCTCCAGTtCTTTCTCGAGTCGTTTACATTTCCCTTtCAATTGTCTGATGAtATCTtGAGCTTTGGTTTTCAGgtCTGCTCTTTtCTTTTCACTCTGTTCCAACtGTCTGCTTTGCTCTTGgACTTTGATGGATTCTGATTCGCTCACGCTGGAGGAATCTCgCAACCTGgTCTGCAGATCCTCCAGTCGAGAgaGAGCTACTTTTCTCtGCCTCTCGCTtCcAGCCAaGgTCTCcGTCATGTCCTGAAGCTGTtGTAAAAGTTTACTCTGGTtcTTATcTTtGTCTTCAAGgtCTCTGTTGAGtGTATTgaTATGTTGTAACATCTGTTCTCgCTGTTtCTCtGTTTTCTGgAGTCGTCcTCtgAAGTCaTCTTCATCTTTtAGTCTTGAGACTTCCGTCAGCTGTTGCCTCATCCTCTCTATTtCTTTCTCCATCTTCACTCTCTCAATTTCTTGTTGTTGCTGAGCaTAtGGCtCATATATgTCAGGGAGACTACTGCTAAGTGAAGGTGcTTtAATTTTTtGTTCTCTtcTCTGCTGTGCTGATAAGGGTATACCTTCTTCCTCCAGAGCCTGCTGGTAGTGACCCATCTGATCTTGAAGGGATCTATATTCCTCTTTGGAACGATGGAAGTCATGATtGAGTTTTTCAACTTTCTGTTCCAGAggCAGACTGGTTtCCCTCACTGCGCTCCAATCTTCTACAAGTCGCACTGAGGTCGGCAGCGAGCCTTGCTTTATCAGATtCTGCTTGAAGCAGTTGCTCTCTTAGAATTTTCTCTTCGTCCCTTCTCTGGCTTGAAACCATATGTTTCACTTcTTTGAACATcTGTTCCTTTTCCCTGGCAaGGTCTTCCCTCTCTCTCGCGACCTGTTTCCTCTCTTCGCCCTCCTTCTTCCTGTCCAGGTCATACCTGACTTTGGATTCTTGTTCCAGACGTTGTTGTCTCAaGTCGTTCTGAATTTCACGCAGACGTTGCTCGACCCTATCGGCAGGCTGACTGCTCTCATTGGTTGATTTgCTCGGTGtCcTGctgATGCTCTCGTTCAGGTcGTGGTACTTCCTGTTGGtattCAAATTCCAATCTATTTCTGTTTtCTATCTCTTGATTAAgCTCCgtaCCTAGCCTCAGTTGGTCGCTGCTCAGATCTCTCACAGCTTGGTGTAATTCATGAACcTCTTCACTGGTTtCAtCAAaTCTtACTCCAGgTgtttGATGGTGAcGTCTAGTACTGGCTCCACCAGatACCCtGtaTtCTCTCAGAGGAGATGTTGGATTGTA
>gene=isogroup00538
AGAACAGCAACAATTCCATTAAAAaCAGAATGAATTTtaCTTCagTtAGATCGAAAAaCAAGCTTTAAAATTTGATGAAAGTTTtgTTTGGggTGATCAGACGaCAAGAAAACAAAAACATTATAAAAaTAATcaTCTTTACTTAGTGAATTTGGCatAAAAaTAATTTGAagTGGAAAATatACTtGCATGATTCAATTtAACTGCACCAGGAATCTgAAaGAATtCTCTtGATTTtAGGACGGCAGATtAAATAGAAACTGATCAATTTGGAGTAATTATGaGTTATTAAACTGTGTAATACATAAAAAaTtGCTATTTCAAGgaTTTTTAAtCCcACAGATCAAaTGGGCGCAGTACAaAACACTTGGGTTCAaTtGTCctACAAActAtCTCcAAAGAACTtCAATGTATAAAAttAATCGTTTCTtGTGATAaTTTCcaTACTaTCATACATAGtAAaTaCCcTTACAGTATACATCGTGAACTATGCCAATGAGAAAaTGTTtacAAaaCtcGTTTgATGATTTGGGAATGTTAAaCAGATCCAaTTTtCAGCGCAGCTTGTTtCTAGTGAGATATACAAGGCTGCTTAAaTCGGCaaataGTTGTgTGGTAAaCcgaGTGGAAaTTGATCCAAGAGTTGTTGAaGgTTTCTGTATATtcTGATGGTCAGTTGGTATAGATTTATGCTGGTTGGTTAAAaTTACAGGTCAAaGATCAAGTTTtCCCTTGCATATAGAGATGGTGACAAAACAGTCAAACATCTTTtAATTTCCACGAaCCTAAAAATCTATGTGCATTATGTGTGtATACGGGCATCCTAAAAGATACAGCACTCACAtGCTAATTGCTTAAACACACATTCTTGGAGTGAGGTATTTCGTTTTTAtaTCTTGCATAATAATAATTTGGATTAAAATATTTCTTGTAAaCAATGTTCAACAaCAACAACAAACTTTAATTGAAATGGCATATTTTCAGCTTTTGTGAGACTAAATTATGTCAAACATAAtAttCTCGACACATTTAGTGCTaaaaaTTCAGTACtGTACTTGAttCTTTATATTGCaaGAAAaGAACAGGGAAGAAAaAGGTATAAAAATAATCAACAGAAATTACTATTTCTCAGGACAGAGTGCCATTAAGACAATGGTTATCTGCAATTACAGTTTCATTTTTGGAAATATCTTTTAATGTGACGAAGTTACTGGACTTTGAAAGACTTTCATTCTATAAaGCaaaAAAAaCAACCCCCaaaTGGCTTCACTGATCTGTCATGCATTTAATTACCATATTcTGGGTGGTATTATTGGGTAGGGGTGGATCCAGAAaGGACACCCCATGGAGCCTAGGCCCACTCCTCTGATGTTGTTTTTGGAGGAACtCAAAATTTGCTGCAAACAaCAGTTTTCTCAGACcAAGGTACCTAGTTTAAAGCATTCATCATAATTTCTGCTTtGGGTGCAGCTACTTCTAAGTATTTATAGCTTTCTGTCTAAAAACAACCAGATGCCTTGTCTCGCGGGTCTCCGTTCTTTCAATCAGCGAGTGGAATTATTGCTTTTATTATTTTAATATGAACCATtGGCATTTACAGCGACAACTTTAAAGAAGCCGCCaGaaAAAaaGGaAaGaAAAaaGACACaaCTGCTTAATCCtcTAAaTtGCTAAATCCTCTAAACTGCTTAATcgTCTAAATTAATCCCTCACGTGACAGCTCTTTtACtCCCTCCGATTTATGTTAGAGAGGAATGTTATGCTGCTATTACCCACcAGACTACTTATTATCCTGTATGGCATGCATGGCATACATTATCCCTCTCAGTAGA
>gene=isogroup00557
GGACACAGAAAATTTGAAGTGCGatCATAAcACACACACaTCAAAaTGTCGGGGgAATTTCAAGTGATAACTCAAGCCTATGTTAATGTTTTCATtACAAGCACCCTTACATCATTCgaGGCAGagAAGCGCTTTGCCAAAGATGTCACAATTGGAACACTTAAGTCaAAACTTGAGCTCATATCAGGATCAAATGCCTCAAGTATGAAACTACAGCTGaTGGACAAAGAAGGAAAGCTTGTGGGAGCTCTGGATAACGATGAAGCACTTCTAGGCTCTTACCCAGTGGACGATGGAATGAAAATCCATGTTATCGACaAcAGTGAAAAGACCAAAGGGGAGTTTGAAGATGTCTCTCAAGtgGAGAAGTATGAAATccccGATGAAGAATATGCAAAGAgATCAGAttCTGTGAggAGCTTTTAAATTGaAACACAAGATGGGTCAGTTTAAGGAAGTCGATCCTGAAGAGAAAGCGAGAAaGGAaGCAGAACAGAAGGCAGCTCTGGaaatGGAAGAGAACTTGAtCGCTAAGATGGCAGTTGGAAGCAGATGTGAAGTTAATGTTCCAAACAATCCTCCAGTCAAGAGAGGGACAGTcATGTATCTAGGAAAGACAGACTTTAAACCGGGATATTGGGTCGGaGTGCAATACGATGAACCATTGGGAAAGAACAATGGAAGTGTCAAAGGGAAGAAgTATTTTACCTGCGAGGAAAAGTACGGtGGCTTCGTCAAACCTCAGtATGTTACCGTTGGAGACTTTCCTGTACAACTGGATGAAGAAAtGGATGAAATGtGAAGTCCACGGTTAACTTGCcGAAGCCAAGGAAGGATAAATCGTTTTGGAaGATTCTTTGGATCGTTGGCATGAGGATCACCTTGACATAAAACTGTTCAGTCAGGTCACCAAGATTTCTTATAAAGTTAATTCCAAGTTTGCTGTAGTTGTGTGGGTAGTCActtAAAGTTGATTCTGAGCAGgATGGcAGATAAGTAAAAGGTTgTGAACcTAGaTACTTATGTGATGgCGgTTAAAATAATTGgTGAATATTtCTGCCTGTGAGTTAaAGCttttCTCAATTGTCTgAGaCTAAaGTCAAGAGTcTGCGTGTtgATTCTTCcaTTTTgTAAATGATTTtATGCGGCaTTGATTCTGAATGAGCCATTGTGaATGCTTAAAGCAGtCAgCCAttCCACTGCTAGTGTAAATGATTTCAtGAATTGACTGTAATCCTGTGGTCATAATATTcTACTgaAGCAGTCACAtATTTTCtTtGAGGaaTGCCAGAtGTGTCTTAATGGACATATCATGTTGTGTtCACCAAAAaGAGTtGTGTGCAAGCTCTTgCATAAGTTATAAAATGTAATCGTTTTtAGAAAGCAGTCATTTTGAGACCACTAAGCGGTCACAAGTAGGAATAGTCaAaTGTCTGTTAAGCCCAGGCTTAaCATtGAGAGGTATTCAAAAGTAACTCATTTTGGGTGAGGCGAAaGGCGCAATAAAAGTCGCTTTTCATAAGAGCATGGTTCAAGTAATATACTGCAATGGAATACTGTTTTGGACTATTTCATATCTACAAGATATATTATGTGTCCCTCGCAAGATGAAACAAAATTGATTTCCATTGAACATAAAAGAACACTCTTGTATGAGCCAACttttcccaaCGTCgTTtgttttttGCTGAAGTAaCTTAGAAAGGTaTGTACCTAGAGTCcTAGACAAACATTGCTAATATTGTGATGACATTTTAGAATCTTACAaGATGATATTtATGAAAATCTGAaTGAAGTtGGAAaTTTTCaGAAATTGCAGttttGTAACAtttgTAAcatttaaTGTTTCTACAAACTCaTGTAATCCTCAAACTTtCcTCATAACATCTGCATATCAGACTTTCCTAGTCTCTGCTTTACTCGTCAGTAAATTAGGCTGAAGTAATAATTGCTATTGAACTATTATTGCaTGGCCTCGATCTTAAGGAATGTATACAAGGCTTGTATCATTTTAAtATTGATAATGCAACCAGCTACTCTAAAACGcccTTTCACTGTAGAAAaTTAATGATGATGCaTGTtAAACAAAATAaTGATAATCATATAATCAAAGCTTGTATAAGGCAAGTATTGtCAGtAaTATTtAATAATTtATTATTTtGATAATGTAATGGGTCTGAATCGTATTGCTCATCTGTGACTTTCTGTAGTATAATTTGCATTCCATCCTTGTGAGTTATTTGATGTTTTCATGTTTTTGCTATACTTATTCCTTTTACAATATGCATGGTAATACGTGAAGGCAAGAATGATGATCA
>gene=isogroup00562
CGGGAAAGGTCTTGGTGGAAGAGATGCTGGTAGTTTCCGTAAAGGGATAAGGCCCTACCAACGGAAAATGAAAGACGCATTGAAAAAACTTAAGGAAGACATGGGTGCATCAAATGGGAAAGAGTTATTGGAAAAATTTGGCTTACAAGCCAAAGAAGATCCGATGCCAAGATGGGTGAGAGTGAATTTACTGAaGACAACAGTgCAAGAAGTGGAGGAcAtcTTCATTGCCGATGGCTGTATTTGCATTTTAAGCTGGAAGGacGGTAgCGACTTAGTAAGAGGcAAGGATGCCAAAGCTATTAGTTCTTtGATGGAcgaGTAatCAccaaGTCCCTAcAACCGTGGCAGTTTAtGTCAGATCTGCACCTTCCAGATGtCcTGGTCTTTTCtCCtGCAACTCCTttGTTCAAACaCCACCTCACcTtGgATAAGAAGATCATTTtGATGGATAAGGCTTCctGTATACCAGCAAGGGTCCTATCGCCACCTAtAGACagTCATGTGGTAGACGCATGTGCTGCTCctGGAAaCAAAaCAAACCATCTCTCATGTATtaTGCAAAaCACaGGAAAagTcTTtGCCTTTGACCTGGACcAAAAGAGgACAGAAaCCTTAAAAGCTATGGTGGAGAAGTCaGgTTCtACCAAtGTGgAAGCCCAGTGTGCGGACTTCTTAGAGGtcGACCCTACAGATCCCAAATAtgTGAAGGTCACTCACATCTTGACCGATCCATCCTGCTCCGGTTCaGgAATAGTGTCACGAAaGGACCATCTGACAGGtGAGACcACcAGCCGCACcAGACTGAAGTTACTGCGAGGTCTCCAGCTTCGGATTCTGAACCACGCGATGAGCTTtCCaGCGgTAGAGAGAGTCATCTACTCGACTTGTTCGGTACACAGAGAGGAGAATGAAGAGGTtGTCTGGAGGATTCTGGAAGCTAACCCAGAATTtGACTTGGAGACCGTACTGCCCTCTTGGCACCATCGCCCGACCAAAGCCAGTtCACGAGACGAGGAGGGTGAAGATCAGAACGAAGAGGAGTATTTCGAAACAGATGTGAATTATTCGCATTTGAGAGAAAagCTAGACGAGGAGATAACAAGGAAATGTTTAAGAGCTTCTTTTAATGTGGACAAAaCTAATGGTTTCTTCGTGGCTCTTTTCAAGAAGTCAAGAAACTTTTCCAACGAGACCAGGCAAGGAGAAGGCGAACATACAGTAGGAGAAGATgAAaCCCAGGAAGGAGAAGTGGAcGGTAACTGCAAaGATGATGAATATGCAGAGGTTGAACAAGTAAAACAGGACAGAAGTAAACTAATGGATGCATCAGAACATGGCCTGGGTGCAACAACAAAATCTAAGAAGAGAAGATTTTCAGAATCTGCTGAGGAGGACTCGTCGTCGATTAAAGGGGAAAaCTCTTTgaaaaaGAAGAAGaaaaaaaGGAaGAAAGaCAAAACTAGAGaCAAATCtaGtgTAAATGAAGATGATTTTGgaGATGTCAAaCAATTTGACCATTCCTTAGAGGATGCTAAAGTGACACtGACATCTGACGATGtGgATAATGACGTCGATGTCAAGGCAGAcGTCGgtAAgAGGATAAAGAaGAGGAAGCGACAAgaTTTGATTGAAGAATCACAGGGGaGTCATGAtATTGGTGTAAAT
>gene=isogroup00586
AGTATTCTTTGGCTGCTCCAGTTATTGAGCAGAGTCAAAGGTCAATTGAGGTCATCAGTGGCCAAAATACAaTAACCTCaTAGTCGAGTTTAGTGAACATCTGtAGCAtcGGTAAAATGTCATagTTAGGTGGTAGgTCCCCcTcactGagCATTACACTTTGAGCagTTcTGTtAagAGGTCAAATGTAAaTTGGAGTCATCAGCTGCcAAAaGCCTGAAAtCcTTGTCgaCAtagcTtCAAAATCAAagCTGCgATtATCCTCATGCTCAGAAATgTaCAAGAACTGAATGTTCTATGAAGAGGTCAAagTCACTTAGGGTCAAATTCTGACCACCTTGATAACTCCAaaGTTAAGGTCggATGAATCGCACACCTGGTATgATGGTGCCCCCACTGACATTGCAATCATTTCCTTTtGGTGAaCATAATTTGGTCAAcTtCAgTTttAGTTtGTGAAGTGGctCAAATTACAGATAGGTCTGAaGTAACCTTGAaCAATGCATtAaCAGTCAATCAGGTAAATGATATCTGCTTCAGAAGTGATAATCATGTGTTGgATGATCTTAAAACACACCTCAAGTGATCCCTGGCAGTTGTCACTAGTTGAGTCTCaaaGGGgtaaaCAGGCTGTCTGAAAagTTGcTTtCTTCTGTGTAGtTATATATACTagATGGCTTTggttttgAAAATATTTTAGTGTATTGAAGGGgTAGgTTGGTGGCAGAGCTGATTTGCTAACTCAAAAAAaGgTAAAaGGTAaTGTCCATTtGCTCATACATaTtCAACATctaTGGGTCTATaTTtCACATAAAAGGAaGACTGTTCTTtCTGGATTTTAAaCCaTTTTtGgCCATAAAacTTATGTactGTAAAAaCGTTATCAGTGACTGAATAGGTTGATGTCCAAAGAGTGAGTtaGTACAtgTTttGTGGTCTAGGGAGTTtgAATtGTCTGatCATTtcTGgTtcTCAcTtAATtCTTGAAcAAaTGTtAACTCACTtGACTcTAcaTCAGTCAGATAGTCAAGTGGGATTTTgTGCAAATTATAtGgCAAGAAAATCACAATTCTTTGCCCCCTGTCTAGAGAATGCtaaaaCTCCTCTCTTTGGGGGgTTTGATATaGATGCAATATTTTGTTGgCACtaaGTGGACATAGTTT
>gene=isogroup00591
ATTGTTAAAAGCAtTGGCCTTATTGGAAACCAGCtTTTTGCTGAATAAGCAATCCTGGaAAAAACTaGTGaAATAATaAAAAATaAAAAATAAATAACATTTACTCAAGGCTCATAGCTGATTTATCATCACACAGCAGCTTCAATGTCTTGTGGATTTCTTGCTTCTAGTTCCATAAGGTCTCTAGATGCTGTGCTGCTATTGGGACTAGATGAcAAACCTGAATCTGGGAGTGACTCCTGTTTCTtcAGATAGGACAGGAGAGCGGtACACTTTTCAATGGCATCGTTGTTGCTTACTGGTTGCTGCAGAGGTACCTCTTCTTCTTGCCTAATTGAGTATTCAGCCTCTGCAAGATCTTGCTGTCTTGAGTTCGCACAATTTCTATAAAACTTCCTCACATAATCTTTAAAAAGTTTCGAGGGAGTTAAGAGGAACAAGTTTATCTCAATAGTAAGAAACACTAGTAACACTGCTATCAAAGTTGGTAACCTGCTTATCTTGCCCTCCCGATCTTGATCTTGCCacATGACCTTGGCTTtAACTGTAGAGTTCACAGGTTGAATATtCcTGTCAGTTCctGACAAagAGCAATGGACCATAGTATCCATGATTGGCTCATCAAtgTTGTAaCAaCAtCTAGTGATGATGTCATAGTAACCACTGGGgTGAGTGTCAATCCTGTtGGTGATtGgAGAAAGACAACGgAGATCTGGAAGGGTGTACAAATCAAGGTTCAGgTCaTAGTaGTGGGGTACACCcTtGACAGAACAGGTAATTGTTtCTTCcGTAGTCATcaTGAGTGTGCAGGCTTCcGgTTGacTAgAGCACCcATCAATAaCAGGCAcAGGGagCATtGATGTGGCTGAAAAATaaGAAAGACATAACAGATGCATAACCACttacTATAaaCATaTCaaTAACTACTCTGAAAGTCACATAAATG
>gene=isogroup00604
TAAGAATTGCAAaTATCTGTGAAGTCTTtCcTTtCCCCCTCTTCTATAGATGAAAATGTAACACACATTAAAGTTGTCTAGCAACATCACtAAACATCTCATCAACTTTGTAACTTTGTtGCTTTCCAATGGGATGCTTTGAGGTCTtCCcGACACATTATACAGGGATCCAAATGATTGTTTCCAACCGCATCTCAACATTCAAATGAGCACATTTTTCCTCCACCTAATTCTTTTCCACCTTATTATTTTCTATTCTGATCTATTCCATTTTAGCCGAAGCGTAACGAACGCTTCACCGTTAAGTAACTAACCTCCATACaCAGTAATGGCTTCcAATGGGTAGAGATAACCGTAACTTAAGATtGGCATTTAAGTTACAGCTTGCATAACATTTAAATTCACAATATCATTGGTATGTTGTAcTTGCCAATACCTtGgACTTGCTTTAACATTTTAAGTGCAcAAAaTAATTTACGTGTCCCAAATTTCCAAATAGATTTTCAGTTGAATCACTCACTGCACTTATTCACCCGAATGGGATAtCCTCACTaTATATCCAACTCTATTAgAAttATgATAaTAaTAATAATAATTTAGTtCCAATCAAATATACCTTTGCTCACAAATCTTGATATTGACTACCTGGAATATTGATAACATCCTAGCAACAAAAGAGAGTGATTTATGACGTAACTGCTTCTACACACTGATTAATCTCTTGCAATCTCACAGATGTTTAGTACCTCTCTGTTAAACgTTACTCCTGCCATCTAGATATAATACTGCAaTATAAAATCAATCCTTGACGACTTagaaaGGATAAAATTAATGTATGTTTTCACAAGATGAAGTGTCCAATtatAGTGcAATGACCTTTATTTGACTCACCAAGAAGCTGTTACAAGTTGGAGAAATCCCTTAAAACTTCTTCATACTATTCATTATCAATtATGTTtAAATACTTTAACCTGTTACCTCATTTAaaaaaaaTCACTAaCCCACAATGACCCTGAAAGAAAACCCCCACCAATATAAaGTTTtACACCTTTGAAAAGTGTTGAACGGTATGACCAAAAGGAAAGTAACGATAGGgTTACTCTAGGCAACCTAGAATTCATATCAATGTTTTGATTGGTTGAATTTTAGTTGTTGCTGTAATCTTCCGGGCATCTCGCTAAATCTGCTAGTAATCTATTACACTATCTAGCCGAGGAGAGAATGTCTTCTGGAGATGACGATCGTGATGACGATGATGATAATGATGCAGATTTTGTTtCTGCTGAATGTtACAaTCACCTCCcAGCATTAGTGAGACtGAAGAAAGGGgCaCcAGCAAGGGAgAAGAAAGACTGCATAgAGGGGgAaGGGgTCTAATGAGATGTCTAATGATATGCAtaCTATTGGCTCaTTAAAAAGTGCATTCTCCTGATTGATTCAGGCCCTTCTTGTTCaCACTTAAACGGCAACGAGTGAAGAAGGGTAAGAGGAAGGGAAGagTATCACTTCTAAAGCTGTCATCCCTGACTCATCCATCaCCCcTCATCTGTCCCAGCCTCTTGCAGTAACTATGGTAACCTTCTCTTGACAGgCATTACACAATTACTTTAAGTGAAACTGGTTCCCTGATAaTGTCTTGGCTAAAGCAGGACAGTCTATAACTTATCCGACAccATACATAAACGCAGACAAGAAACAAGTAAATCCTTTGCAaTAAAAAAaCAaCAACATCGAATACCATTtACCCcGATTCTAACAACTgaTAGCAGTTTGAAATGAGAGCAaCAGGAAGGTCATGAAACTACCTTTTTAGCAtttttcccccccATTTCTTCTTCTTCTTAGTGGTGATAaTttACAACTATGGGGACAACATATCTTAAAATGATGAGGGGAAATTGAGAGCAAAACAAAAAGTTGACTATAAACCCAGAAAGGGGCAGGTAGAaGAAGATGATGgAAGGGACTAGAATAACAACCCACTCATACCACCCATCTCGCTCTGTtCcTTAACGAAGATTTCAAAGTATTGATAAATGATGGTGACAGCCAGCAAGATACcGgTTCCAGATCCAATCGCGCCCATCAGGTcGgCCATgaCAGagAGAGCTCCGATGCACAGACCACCGAATGCTGCGGCTGTAGGGATGTATCTGTTGAGTTCATGAATCATGGATTTctCTCTATGTCCTCTCATCACCATCTGCTGTTCTTTTAGCTGTTTAGCAACATCTTTTGCTGAAGATCCAGATACATCAATCCAAGTCTTGGAAAAGAATGCACATGATCCCAACATGAAGACAATGTAGAGCACAGCATGTATGGGATCTGATAGCATGTGAACAAAATTCTCAGgCGGGGACATATAGTAACATAACCCTCCcGTCGGATAAGACCTAGCAGGCCCTCCATCCCCTGcTTCCCCCcAAACtCCGAGGAGACTGACAAGGAAATTACCACTAAATTTAACcGCCAACATTTGTGATATAACATAAAGATTTGATACTAGGGCACTCTGCAAAATAATGGGAATATTGGAGGTGTAGAATAGCTTGATTGgATAAGAGCTGTACTGGCCACGATAACGAGCAGACTTGATGGGCAGATCCACTCTGAAaCCcTGGAAGTATATGACGATACCAAACACGAAGATGGTGGCAAgcAGGTTCATGAGATTGGGGAGGTTCTGCCTGTAGAaGgCTTCCCTCAGTGCACGGACTTTGTCTTGTCtcGTGGCCAGCAGGTGGAAGAGGGCGATTATTGCTCCCTCAAATTCAGTACCTCGTCCGgTATTGACAGTAGCAGGGCTGAAGGCACGCCATACTATGGTTTCaCAAATGTtGgTagCgaTGAAGAGAGAGATACCCGATCCCAAACCGTAaCCTTTCTGCAACAGTTCATCCAGAAGTAAGACAATCAGGCCGGCAACAAACAGCTGGATGATAATGACCAAGCAGATACCgaTTCCAATCTCggCAGGATCGCCGTACATTCCAGTCATGACATAGACAATGGCCTGACCGATGGTAATGATCATACCAAACAACTTTTGAGCTCCGTTGAATAGGGCTCGGTCTTTGGGGGTGtCACCaaCCTCGATGATCTTGGCACCAGCCaagAGTTGCATGATGAggCCGGATGtcACAA
>gene=isogroup00612
TGCAACAAGGGTTGTCCTAAACTGGTTAGGCAATTACTTTGAACATTGTAGAAACTACCAGACCGGGAAGTTTCCAAATAAGCAACAACTTCTTTTCCTCATCGATAGCTTTATCTTCTTCAAAACCGACCAAGTTCAAGTTCagCTAACTCTTACgAgAGAACTTCACCTATtGGAGGAAATCTGCAAGCATTTCCAGCGGCAAGCAAGCTCATCTTCTAAGTTCCTGACCTTTGAAGCTCTGTTTGgTGGGAGAaCCATCCCcAGTGATAACGTtGAAGAACACAGACAGAaGATTCTCCATAAGACgTATCcATGGCTTTGTCTCTTCAGTGTCAaGAGGTCCTGGAaTGTGCTGCGgTTTGGTTACATACTCAGAATCTTTCACCTTGTGCCATGGGACTGgTTGATAGTATCCTGATGGAcTtCTGTGACCTGCTGCCAAaCACcTCACAtGCACTGgAGAGATTACCTGAAGTCTGCCCTCAGTTTCTAAATCAGTTACTACCCTGTGTCTTCAGCTATCTCTGTGTTCAAGGTTACAAAGATGAAGAaTTTGAGCCTTGGACaTCCATTTTTCTCAAAATTTCTGCTAATTGGCTGAGCAAGAACCCAAACGTTTGCCTCcTCCATGCGACAAATCCTTTTCCACAAAATGCAACGTTTCACAAAGTCTCGAAGGAGAAGaCCgTACcGACagTGGGTCCAGTTGGTCACCTTCTCCTCTTTACcGTCATGCATCCTCTCTGGAACTtAAAATCGTCAAGAGAGAaTCACAAAGAAGAGACCTTGGTTGTCTCAAAACTATTTTACTATCTCATCCAAGCCATAACTGCTACTCcaGCAAATTGAACGAGATGGAGACAAGGTTTACGTTATCCCgAGGCAGGATATTCTGAATGTTGTGACAGAGATGAAGAGAAAACTGAAAACTATTGTTtCATCGGcAaCAGCAGTAGAGATGAGCCTAGATAGACTAGCAGAGGCTGTACAGATCGGGAATGCTGCCAAGCAACTCGAAATATCTTCAGGTGAAATCGAAGACCTTTGCGAGGGGTTGCCGCCATCCCACTTACTAGATATCGTTCTGCACTCCAGACATGAATAAACTTtACAGTGGCCAAGATAATTCTGGATTAACTtcGCATACACTAATATAGTTTtCAAATTATGGCTTCCAGACCAATTACAGTGGTACCTCATGATATGAGGCTGAGTTGGAAAAGAAATaTCACATTTCCCGGATAGAGAGACTGACTATTTCTGAAAATAAGGCAAAGAGATCTGTTGGTGCTTTaGgATTGCCTGCAAACACATTGTGGCATCTTTTTtACTGAGTCATTCCTGTATTGCTACTACTCTGTGTTAATTTCAATTGTAAACAATAGTACTTAAtGGCATTGAAGACAACAaTGAATTTGTACAGCAAATCGATGGGCATACCACACTCGAAaTCGTCCGGtGAAgTTtGATTCCTTgaggATGGCAAAaGGAATCTATaCAaTGGCGAtgCTGTGTATgTGTGTGCATGTGAGTTGCTTGTGAAGTTCAGGAGTaAAACTTGGATGATCTTCAaTCTTGATATGCAGATCCACcTTAATAAGTTCcAGgAAGGTCAAtcTTTTTtGCAGGTTGAAGttCTGgAAACCTTGTAACATGGTGTAAGATcTAGccTGtAaTTAggTGAaCAgAAGATCGCAAACGTTTGcTtATtGAGGCCAAAGGTCATTTaGATTATAAAAGGTTAACAGTCTGaGgACcTtGTATAAAGTAGTaCCAAAAGTACACCTTGGATGAATTCCACCATAGTGAGCaCAAGAAGAGTCACTTTTtCtgTGGATCTAGCTAATCTACGgCAAAACCTGAGGTCATATAaTGTTGCCAGGATGCTGACTGAATATACCAACCCTACACCAATCaa
>gene=isogroup00617
TGTATGTAaTTCAATGCAtCcTTGATCTTTTGTCGTTtGGTCTtCtGCaCcTTGCCCGgTTTCtGTTTACCGAGGGACAGAAGGTCGTCCAGATAACATCtGGGgTCgTCCCTCAGGGTCTCGTGAGCCTGCTTGAATTTGTgAaCGATGTCctGAAATCGGTTGAGTTTGTGGACcGCTCTTGCGACGTtcATCTTCTCAAAGGGCTCTTCAATGTGGATTAACTGCGGTCTCCAGCTGTTGATTAAACTAAAATGCGATCCTATTCGAACGCTGATGATATTTTTCTtAAAATTGAAAAaTGCGACgtGCTTGAAGAAGCCCaTCAGgaGTtCTCCGAGGCTTTCTGTGTTCCTGGACTTAAaCCGGATGGCCGGCTCCAaGaTGCGGCCATTCAAAGATGCATGTATTCTGAGTATATCTTTATGGGGGTTGAAGGTATCTGGATAACtcTCTTGtaGGCTAGGAATGACTGGAGGGGAACATATATCTTGTAGATAATGCAACACTAATAGAACTAAaGAGTacGACGACAGCGTTCCCTGACTGGCGTCgTTTATCTGGTTTGTTTTAGCCCAGTATTTGATCCACAGAaCTAGAGGAACCACACGCCTgTCCACTTTGGAGTAGGCCTGTAGTAAGTGTGTGTTTCGAaTTCCTGTTATATTGTTAATATTGATGTCACATTCTATACCAGTAATTCTGTCTGTAAATCTCATGATTGGAACTTTTGCATAAATGACGCAGGACTTCcATACGTATGAAAAATTTGCTCTCATATACTGATGAATTTCATCTAACATAAAACGAGCATCATGCCTCTGGTCTACCTCCTGTAATGTTACcAagAGGCAGAAGTCGGCGTCGCTCCcACGgCAaCCAAaCCCaTTtAGAGATGATCCCACTAGGACCAGGTCGCTtCTTCTGTAAaCTTCTCTGATACCGTTTTCTAATCTTCTTCGTAGCTCTtCCTTGACAAGGTAATCAGGCTCCTTCTGTACGTGAAGCTCGCAATATTCACATATCTCaCTCGAGAGCTGCTTCCTCTGCTGTATGACTCTGTCgAGGTCATCTAGtTCTGCGTCGCTATCATCGCTGGAaACCACTACTTCGGGATGGGAGGAcGccGTAGGAGGATCACGTCTGGAATTTGACGATGGAAGATGCTTCCGTTCTGGACTCCTCTTGCTCTTCTTGATGGCAGCTGTCTCCCCTCTTTGATCATCTTCATCCTCGGATGTAAaCTTTCGCTTTACTGGGTAATTCCTACTGGGATTTGATGTtCcAGCTGCTGAACGTTccATaTTCTGCTCTTCTTTGGTTATTAAGTTTTGTTtGTTCTATCgCATGGGcGCTATTTGTCTATTAACTCCACTTTGATGTGATGGCCAGTCGTTGGGACGATATTGTGGCATGTAGTGGtGAAGGTtGTGATtaCTTGCACTCATCCAAggCAGGGAATACATATGTTGGCAGCAAGGCACGCTGTGGTTGTAAACCATgGGTGGGCCAATAAAAATTATAAGCCATAATGTAGTTTCAGAGTCTACCGGAAGTTACATCCTTTCTCAATTGAGATCTTAAGAATAAACTACTGAAATGATTTGGTAAATGTAATTGACTGCTGtAAGCTCCGTTAAGTAGAATCCTTCTAcAGTCCAAACtTTCAGCATAGGCTTCTaAgTTCTAGTAATAGTACTAATATT
>gene=isogroup00618
TATTATTTTCCATTGAGAAGCAGGCTATTACATATTAATTAAACAAACCTAACTTTAAAAGCTAGAGTTCATTTTATTATTTTGTTAATATTATTCATAGTTTAGCAAGAACAGACAATtATTTAGCAGAGGAAAGAACAAACATTCACGTCAGCAAGTTtcAATTAaCaggTAGCCATaCCAAATaaGGTGTGTGAaTGtCctGTAaCTTTcActAaaCATGCATTATATATATATCAATGTaAAACATGGccAGgCACACAAaCATAGTTGcTGATTTTCCTGTAACTTTTAACATGCAttttATGTAAATGTAAACAGGgCTAgCCACATAGATATATGTGTGTgAtTtcCctAAaCCTTTTAATTAACATAGAATAAATCAATGTAAAACAGAGTtAGGCACACAAATATATTTATGTGATTTTTCCATTGAgTATATCAATGTAAACAAAGGTAtGCACACAAACAAATGTGTGTGGCTTTTACATAAATGACATCAAGCACGAAAATcCCCTTTGaCAAATAATGCATTTATCATTTCTAAATGCTAACACCGATTTCACCACTGGTATTAAAACCGTATTATTCCTACCAAGATATCAAAGTTTCATAAActACTTGAAATAACAGAAAAAGAaGAAATGTTaTTAAATAACAAtGTTTTactACTGCaCTTAAATATTGATCAatATCCTCctCTCCTTAACTGCCCcAAaGCCAAACCACCCcTACAATTGATACCAAAATTGATCTACTGTATCAAGTaTAGATACAaTATACCATACTAAGTATAGATACCATGTACCATaCtAaGTATtGATACCATGTACCATACcAAGTAaaGATACCATGTACcATAccAAGTaaaGTATGTACCATACTAAGTATATATTGTATGTACCATACTAAGTATAGgTATCATTTACAATACTAaGTATTGATACCAAGTACCATACCAAGTAAAGATACAATGTACCATACTAAGTATATATTGTATAATAACATACTAAGTATAGATACCATTtACCATACCAAGTATAGATACCAAGTACCATACCAATTATAGATATTATATACTTTCATATCATTACTATTAAAAGCTTGAGATATTTTCACTTATTACAGATAGCCACCATACAGATTTACCAACAACACTGCCAATGACAAaaTACCTCTTACATTAACACTGAATAGgCTTCAACATGTTATTGgtAgTCTACTtACTATATTTTATATTTAAGAAATAGGAAGTTTGTTTAGAATTACCATCAAAATTTGTAATGTAGCTATTTAATTTCATCATGATTTTATCATGATATGACATTCACACAAGTATCAAACATTTAGCATtGAAATCACAAAGTTACGTAGCATATAAACcGAAaTGGTCACAGTTAaCACtgaGTATTGAGAAGTTAAAACaGaCACCGCATTCATAAAtGATGTTTGTAGTAGTAGTcGTtCAAATtATtGGgAAGtAAAaCACATtATACATTCTTTATTTTCTTTCATGTGAaGAATTAAGTAATTCATTAGATTATCAATATTttGTCAACCTGTGCCTGTAAGTCTCAAGTCATTGAGTCCAATGGCAAATAACCACAAGGTTTACTAGTAATACACTCATTTGTTTATACTTCCACAATGGAGCTTAAAAATTGAAAGTTTTTAAGAAGGAAGGCTGCTATGGACGATGAAATATTTCCTTTTAATTAATACCTAATGCTGATCCAAGTTATTCCTAAGTTTAAAATCTGACAACAAACAAAAGGACTTTttGAAGCTACAACACAAAACCATTCT
>gene=isogroup00634
TCAAATTTAGTGATCCCTTGTATAAATGCATCTGGCAACAGTAGAATGGAagATGTCATCAGGGCAATTCAGCTGCAAATGTcttttGttTTTttGttAtAATGGTGTCGATCAACTTTGTTAGctAAGCAAACATTCCAAATATATAGGGTTGCATGCAgcgTtAactcaTATCATAGCCTAAGTAAAGCCTATTGGAAGAGCATTTGCACAGATTAAATCAAaGACCCTTACCCCTCCCCCCCCCcctCCcTtCtGTGATGCAACTTCCTGGAaTAAGAGGgAAaGGGGAGGGTACtTTtACAACGAACttAaTTGTAACAGTATgCACAGCTATCGAAACaAAAGCGATGAATATAcATGAACAACAGCTGGGGTCAATTTCCaTTCTCCACTTTGTCGGACAAAAGAAGTACCATTATAGGGTCGATGCGTTTTCAATGCAGATCATAATTTTCCGGTCATCTCCGCCCTACgCCAaccCCcTGAAACGTTGTCAGAtttttttAGGACAGATaCTACTGtAGTGGACGGCAAGGTCTATGTCCATTTGAAAAGCTGAATTTTGGGAAATCTCTGTTAAATAGTTTTACcTTATCGACAaGTTGTCTTCCACCTTCCCtTTTTCtGTCTTTTTGGTACCAAGTGGTTCTcAtGACAAATTCGGATACGAATAATATTCTAGTTATTTCTAAAACAGCTATCTAGTCAGTTccTACAACTATATCTAATACATTTCTGtGCAACATaGaAAAAAAACgTGTGTATGTTTTCACACGGATGAGTTAATGGCCGTTTAAGACCCCGTCACCGCGGCGAAGAATGAATATGAAGCCGGGCTCcTCCCCGATATGAAAAGACGGCCTCTCCTCGACAGTGGCGCAAAGTCCTCTTTTCTTCAACTCGGAGAAACAATCATCGAGTTTAGTGCGTGAAAATTCTTCAAACTGAAaGTTCCAactGGCGCAGctGAATATGAGGTAGCCTCCTGGcTTtACAGCCCTTAACATCGTCTGAATGGTATCaTACGAGAGATGGCCtTtCGCAACTGACCCgCCAcAGCTCACCGCATCATATGAAGCATCATCCACTTCTGGTAtTTTCTTGGAATCGACCATGCAGTGGaAgTATTTTTGGTAGATGCCTTTCTCCTTCGCCAGCTTTAACATTCCACTCGATCCATCAAGGGCATCCATATTGCAGAAGCCGTGACCTTTCAACAGGAGGCCTATTTTGCCCGAGCCAGCAGCTAGATCCAAAACTTTCGCCCCTCTGTCTTTGACGTAATCGGCGAGCGccCTGCGCTGTATCTTTGTGGTAGATGAAGTTAGCATGCTCGAATTGGTCATCATACAGGGTAGCTTCCCCGTCGTACCACTCAATGACGGATTTGCCAGATGAGTCTTTCGTCATTCTATCGTGGAGGTCGGACCGCTTCACCAAGTATTCTTTGAGGTGGCCGTTGGTACCCCCgTTGGTTATACCGTTGGTGGTGCCATGGGTCATGGGTTTTATGTTTGATGAGTCGGtCGtCATtTTTAGCAGCTGAGGTTTGaaCTGAACAGTTTACGGTGTGGATGAAAACGAATAAGGAAGGTGAAGACATTCTTGGCAAATGTTTAAAATATTTTcTTATGTTAAAGGCACCATTAAGAGTCAACAAATGGTTGAACTTTGTACTCCAATAGAAATGGATGGGGCGCAGCAAAGATGGTTTATTTATAGAGACGGGACCCTACAACTAGGATCCTTCTTCTTGAAGTAGCATAATGAGAGAATACTTCAAGGGTACTCTTAAGAAGAAACATGCGTTTGGCACTAACAGGTATTCACTTCCCTGATAAaCAATTATGAACCGACCCTGTGATTGtcTGGTGTTCTTCATGTGGCATTAAGCTTGGAGAGGGGAAATGAATGGGGGggCaGggTGGGGTGGGTGAAGGAAGAAACAGAAACaGCCACATAGCtGTcAaGTGATTGATAGTgCCTAcaGACCCTTCTTACCCCAGACGTTTTGtCTACAGGTACCTGACGTTGTGTTCATGCAGTtCACATAAAGACTATACGCTAACCCAGATaTTGCAGACAGACACACACACATCATCTAATCATAGTGCAGGCTAAGAACTGAAACAGACAAGAAAACCAATCAACTGTACAACTGCACCCCTCCCAAAGTCTGTCGgGCTTTCACATATGTAAACAAAAaTATAGAACATGCTTTAAAAAACACAAaTGACCACATCTGCGATAAATGTTTCCATGACAGGTAGACAAGTTTGCACTCGTCAATCGAGCCATGGTGTTAGAGGCTTTATGAAGTTTTGCCTCGTCATTTTTGAATGAAAGCAAACAATCCTTACCAATGGCCTTTAGGAACTTTAAAATGCGTATTACTAAcGCTTACTACCGAGAGGGAAGCATGTCAATGTGTCAGGTAGGCCCTAGGCAGAGGCTGTTTTCCTCtGgTATGTCTGGTCCCCGAATGTTAGCTTATATCTTGGTGGAACAATAGCAAAGTCATTCTaCcGCCCAAGAGTGACCGGGCGAGATTGAAAGATCTCCcTTtAaCTTCCCCAAGTtGCATAACATATACATTTATACACGgTACGATTGACTCAGTGGTTTtATGCCACGACTGAAAAATTGAAGAATAAAAGgAacGGAAATAAAAAGAAAGAAAGGTCCATATCTGTTGATGGAAGATGATAATAAAACTGTTAACCAAGGTCAAaTTAAAAaCCAtGgAGGGCCTTCCTTCTGCCTTCCCATAGCAaCAACCAAAGGCCAGACACAACTCCAAAGCTtCTCTCcACCAGCCAACTGATGATGGACTTGAGGGCGCTGCAGCAGGGACCTGTCGGCTATGTACACATGGCGAATAACTCTACGCCACGGTCACGAATGCTTCACACAGgCCCGTTCTGGGTTGGCTCTGTTGTCACtGGTTTATCTTTGGgCCctGTTtCTtCcAaCcTTtGCAaCTCTGCTGCAGGGCCGTTaGgTTTGACAGTCAGAGGTGATTCTAGAAATATCTGTTGCTTCCCTTGctGtCcAG
>gene=isogroup00671
TGAGTGATCAAGAAaGAGAaGATGGGTAACCTGTTTGCACGACTAGATCCGAGGATtATGATATTAGTcGGGCCGCCCTTCCATCTTtCAAATGCGAGCCTtGTTAACTCTTCCTCGCGTTCTTCGATAATTTCAGTACCGATGGAGTCTTTAaGTTTAAaGgTCAACCCTGCTCTGATCGACTCCACGATAGCAGGTGTACCGCCCTCTTCTCTCTCCTCGATgTCAGTGCTGTAATGGTGCGTTtCCCTGGTAACATAAACCACTGTTCCACCGCCGACATTATCTGGGACCTCATTCAGGAAAACGTGTTTCTTCGCTATTAAGATTCCTGGAGTACCGACCCCTCCGACAAATTTATGAGGAGAGAGGTATACTGCATCTTTGCTGTAGTTCTCGCCATTATCGCTgactGGGTTCaTATCAATCTTTAAGTATGGTCCTGCAGTagCATAATCCCAGAAAGAGAGGGCGCCATGTTCATGAAGTTTGGCAGAGACTTCATTCGTGTCGCTGATGATACCAGTTACGTTAGAAGCAGCAGAGAAACAACCAATCAGACGGCGAGATTTCTTCTTaTGttttttAaGCTTGCGATCCAGATCTTCAGTGTCAATGTGTCCCGTCTTTGTGTCATTGATTCTCTCAACCATTGCCCCAGATTCCTTCCATGGgagTATGTTggAATGGTGTTCATAGGGTCCAACGAAGACAACCGTGTTCTTGCCACCGCCCGATTTCAACTTTAGGGCAGAAACCAATTTGTTCACCGCCCCAGTCGTTCCACTACCACAGAATATCAGGACGTCAcTCTCGTTAGCGTTAACGGACATTTtGATGAggTTGTCTTGCTTCCTTTCTGAACTGTGTGGTTTGCCTTGCCATCAACCCTGTTGTCGTGTGTGTATTGGCGTATAACGGGTGGACATGTTGGCTTATATACTCTTCTATGAACTTGACTGGTCTTCCGGACGCAGTGTAGTCGCAGTAGATTACTGCTTTAAGCCCGTACGGACCAACAAACGTTGTTTCGCTGCCTATTACGTTCTCTTCAACATAACTTAATAGTTCTCGTtcTCCTCGCGAGcTTCgTCATCGGACTCTCCTCTTTCTCCAtcTAaTAacAattcGTCGTCTCCgTCgTCATCGACGTCACCTCTATCCTCAAGTTCAGTGGTTCTGGTGGTTCCCTTTACAACATCCGGGTAGCGCCGGGAATTGATAATAACTCCTCTTCGTTGTGAtACTTtACTTGCCCTCCTGGATAGATTACTTGCCCTCCTTTTGATCTCTCTCAAGGGtcTATCATCTTGGgCAGTCATCCCAAaGAGaGgTTGTtCAcCGCTACTGCAaCGGGTTGTTGTTTTCTCCTGCGATGGTTCATCCGGGGAGTTATTGTTATTGGAAACGCTTACCACCATGGtAGTGGGAGAATAACAACCCCGTTTATCCTCACCAGCAGAGAGACAACCGATGCACTTCATTGTATGCTGTGACCGAATGCAATACCAACTTAAAAGATAAAGTATGGGCAATGTGCATTtAGCACACTCTTAACaTtGCTCcTTGCCAATgTTAAATTGGTATATACTGAAGAGTTGTATgTGTTtGTATTCCcAAAACGACGATTTTCGCTTTCTGTTTGGCACTGACTGTTGATAAAAACTAAAATTCACTTCCTTcTtACGAAGAAAGTAAATAATTCGAATCACTAGCGTCCAAAAAGtAACACAAaTTTTGCGTACCACATCCAGTAAGGTACAAAGTCACTTCTGTTGTTGGTTAATATATTACGTGCACATATTATATACCC
>gene=isogroup00676
TGTCTTTGTGTGTTTCTATAtaTACTTcaTTGtCATTTTCCATtGATAAGAACTTTACCAatGCGGATTATaTATTTttttGAAGATTTCAGTTCGACCCAATATTATAATTTtATTCCACTAGCAAGACTGTATACATTCAGCTCgaCAATAAGAAAaTaCAAACCAAGAAAAACAAaGAgtAAAAGCAAAGAATttCTTACGCACTATGACGTCACatACtAatAAAaTGctaGCATCctGACACAACCTTGGAAATCAGGGTATCtGGTATTAAAgagagagaGAGTAGTGTAGTAGGCCTAATCAAAGAagAATGGCTTTCTagATACAAATGTTCACTGAGTTtgAAATTATGTTCACTGAGATTTAATGTTCACTGAGATTTTCACTGAGATGTTCaCTGAGATAAATGTTCACTGAGATTTAAATTATtATATTtCAaTTtCTTGAGCTAAACGCTCAAAGAGGTCGATCATCTTCACCAAATGTTGAtgAGTAAATTCGCTGTTTGAAAAAaTCATCTGCCAGAagTTGACCTTgTCCTTGACTGGTTGATAcGCCATCAtcatGACcCcTGACGTCATCATttCcTGTTtcAAAAgtGGCGCAAACTTATGCAACTTGTCAAATAGTTCTGGTCCATCTGGTAAGTTACGTAATGACGGTGGAATGTACCAGAAACAGACGTtGTGCACTCAGGCTCCCATAGCAGTCGGAACCCcTCTCGgTTTCGTAtcAGgTCTGCgCATTGTTtGGCCAGATCAAACTTATGGTCAATTTCTtGTTCCAATAATAAGTCCCCTTTGGCCTTCCACATAAACCAAGCCTTAAAGGCgTCTGATAGtCGAgCGCACTGCAGAGACTTATCGCCGGTGTCATACTCAGCACCGTAAAATTTATCAGACTGGAATAGGTAAGACGCcGAAGCACTATGACAATGCTTTAACAGATCACCCTTTTTGTTGAGAACTAATGCAGAACATTGTAATGGtaCACCCATCATTTTATGTAAACACCAGCACAGCGAATCGACGCGATGAGCACCTTCCATTTTGTACTtgTGTtGCCGTGACAACAGCGCACTGCCTCCCCAGGCAGCATCGACATGTAaCCAAACACCGTGCTTTTCACACACGTCTGCAAGTTTATCCAAAGGGTCGTAGGCTCCTTGAACAGTCGTTCCGGAGGTTGCTACCACGATCATTGGGGTGTCGCCCTTTtCTTTTGTAGAAACAATCGCCTTTTCCAATTCATCTGGtAACATTCTACCTgCATCGTCTGATTTtACtaTCTgTATGTTGTCTGAaCCAATGCCCATGAAAGAAGCTCCTTTTGTGATCGAATAGTGACTCACATCTGACGTAAATATtATGCTCTGTTGGTAACCTCTGACCCCTTTTGTTTTCACTTCCGGGTTGATTTGATATCTTGCGAGGTTAATGGCGTACATATTGCCCATCGATCCACCGGGACAAAATATtCcATCCCCTtcAGAAAACCcGCATAAATCTCGTATTTTTtgAAGGATTGCGTTTTCGACGAGAaGgAATACTGGCGCCATCTCGTAaGTATAAACACTtGTTTtCAAAGCATGGGCTAGATAAAGACCAGCCAAGCCCACAGCATCCACTCCCTGCCATAGCTGGTTGTTGAAAAACGGaTGCGTTGTACGAACGCTGTTGTCTATGGTGGATTTACACAGTTCCATCAATtCATCgaCTGTGGAAGATTTGTCTTGTATcTCCAGATctAACGTTTTTTCAGATCCTTcGGGTaCTGGAACTtGAtGACTTTATTTTCTTCTTtcTTCCcATCTtCAAGGACATCGTGAACAATTAGTTCGAACACACGTCGAAGGAACGTCGTATTGTTGTGTGGATCTTTGTGTGAAATCCCATTCTCGTGACCAATgcGGCTGTCAGCCATTTtACTCGATGATtCTGTCAAaGTTGAAAAGCGTGTGGAAGCTACCATGCGAAACCCGTACTGTTTACAGCTGTCGAGAATTAGGCGATTGAAATGTTTACGAACTTTCATATCCCTGTATATGAAACTTCTCATTGCCATTCTGTATC
>gene=isogroup00687
ATCTCTGAAGTAGttGACTGTCATCGctAtgTACGTGGACCACTTTAGacGcAaCTTTGtGATTGcaTCAACAATCTTCTCATTATTATagTCTTGTTCCAGcaTACACATCATAGCAAACTTTTCATGTTtAAGGTTgttttGCAGATAATTTACAATTTTACCcGAAGCAGTcTtATTAagACCACAGGCAAATCTGTAAaCATAGTGAAGTTCAAAGGGATCCAAACAAcGGAgCAGTTCAGCTACAcTCtgACTCTCtgTTGtggCAGAGGTTGAAGATTCTTGAGATAgaTAATCAGCAATGTAGtGGgCAGCATACCACTCACAGAACAATTTGTGGTAGAATCTaaCTTcaTTTTtAttAGAGAAATTGATCAcCAGTCaggAACtTCTTCcttCgAAAAATATTCCAGTTTTAAGgTACTGCTCATAAAAGTCaTCCCCAAGTCGTTTTCTCAGGgAAgtACTATCCCACACAATCAGTTGgTTTCTACcGctCAATGCCTCAAAAgCAACCTTGTTCAACTCATCATGTTTtAaGTCAAAACATACCTTTTCAATTGgTTtGTTCATCAAATGACTAtGtAAGCAAGCTATCACATTAcgAAAGAagCTAGTAACtgATTTGAATGTCTtcAAGTCTTTGTTCTCGTGGCTCATGTGAGCAAACAAAACAAACAACAAACGAACTTGACACAAGTCACCAAGtAGAGGGTTtcGTTGGAGTTTAAGTATTATTTCCCTGgCAGCTTGTTCgTCACCGTGTACAACTGCTTTtcGAATATATTGATCTCGGATGTCCTCGTTGAAaCCTGTTAAACGTATTCGATCAgTATGCGgTGCAAATtCTTtCGGcAAGTAGAAAGGCCTGGTAGTCAGAATGACGTCTATaTCCTGcAaCATTTCTCTCCGAaGGATAaGAGAAATATCAGTCTCTtGATCGTCTTTATCAGGGTATTCGTCAAATCCATCCAAAATAACCAATaCACCTGAACAATTCTTtATGATTGATTCCACtATAaCCTCACTCAGATCTGAGTCTCTGGgTAATATAAAACGCcGTATTGCTTGGTATATTGACTTCACCCCTCTCAGTTGTCTtAGCCGCAGGTAAaTAAGTAtcGGTACaTTACTTAAAGGGGaTttTGGAACTCTTTGGCACcAATCGTATGCAAGCTGTagTGTCAGTGTTGATTTTCCatATCCGGggtCgCCCTCTATAaTTTGCCTACCACAATTCTCAGGTTTCTTTAGTAGTtCATGATGTGACTCTAAAAGTTTCCAAATTTTcTTTCCATGTGCTtGTTcAACTAACCGTtCAATGCCGCTATcAaCATATACaTTtATCAACACAATACAttCTGTCTctgaTGTAAGGCAATGGTTGTACGgAGtGaTAAAGTATCTCATACTTTGCCTTTAATTCcTtGATGAaTtGTTCCTCCTCAGGTGTCCGGTCAGTCttGGGCAACATCTCTTCGTCTTCCACAATTTTCCtctGACTCCTTCGGTAGATTAACAATCTAACAGCACATAAGTTcgtaagtttACCACTTcGACTGGTTCCGGCAATCttttattttGAGTATGATCGGCGATCttttGTCGCGACTTACGCGAAcccATACATACTGTAGT
>gene=isogroup00743
TCTttttcAATTTGTATTACCTAgTTTTtAATAACaTAACATGgACGTCGAAGTGAGAAAGTTCATTTCGAATGGTTGTGAagTtGTATCGTGAGTTGTAAAGGATATAtAgCTGAGgaTGAAACTAATCAAGAAaCCgAATAagATAACTGaGACAtTcctATGTTCAAACGTATGAAaGACACaGAAATATGTTAAGTAAGCGTTATTTATTATTAGATAcAATGGGGGAAACAAAATATACTCATGGTATAAAGTAGCTTGAATAAaCGAGAaTAAaCGTATCCAAACATGCTCTAAATTAACACCCGCCACAACAACGTCACCAAACACGACAATACAAAAGGCAGCAAAGACAGATTTTAATCGATgGaGGTTGAAGGAGGGCGGCCGaGAAAAGAAAGGTgtCGTTTtctATCGGCGtaAGCCAACaaTTAAAatAtCCCTCCcATATAGAAGTcGATGGTAACCTTCCGAGTTATgAACACCAgTGATGTAATGCTAgCAACAACAACCGTCCTCTCCCGGCAGCTTAGGTGGCGCTGGTGGAATACATGGGCAACATGATAGACACCTCCACAGGCACATTTTGCACTTGTTTGGTTTCTTGACTCCTGGCAGATCAGGCATGATGATAGTTGGTGAGAGTAGTGCGGTTGTAGAAAACtAGAAACTAAAACCCTGATAACTtGTTCCACGAAGAGCTCTTGTTGACGGTAaTTCTGCGTTAGCTTATTACTACAGTCGCTTTGATAAGTGGCTGCTTCCGTGtGGTTTTGCAAAaCTGGCAGCGACCGCGAATGAAGCGAAGAGCTGTGATTTAGGAGCTTTATGTACGGCTGGTTGGGTGCCAGTTGGCTAGCGTGGgTTTATTGTCAATCAGAATCGCCCCTGCAAAaTTaGATACTgATCTCAAAGGCAGTGATTGTATTGTCTTTACTTTCTCAATCAAGTTCAAaaGGGgTTAGGCATTGCGTGAGTAATAACAaGCAATACGTGGTCAAATCAGGCTTTGCaGAGCCTTTTCTTTTAATTTATATATACGTTTATACATATATAGATACGTATATATAGAGTGAAATATTTCGATCAAGTTTTTCACGGTTCGTTACACCCTTTTCAGCCCGGGCCAGGATTTTGCC
>gene=isogroup00746
CTCTAAATTaaagaGTTTTTTCCATCGgTGTAGGAGCTTAGCTATTGGCAGCTAGTGCCAGCACAGGTCATGGACTCATGGTTATAGCAATGAGgCACAGTaCCTTgCATGTGTtGGACCTAGGCTATATTAGCATTTAGCCAATATAATCAGTATCCTCATAGGGTTATCCAGCACATAGAGCTGTATGTCAGATCTTATCTGGTCTCTGGATATCGTCAAATGACatACAGACCGATTTCAAGTACATTATGTTGATATAGtCTTTCTGCCAaCAAATAAaCCATCATTATATCATagTCTAATCTAACCACAGTGATAGATTGTTTATATTTTCTACCATATTCTTGGACTGTATAGAAAAGGAAcAtGTTTCTGTAGACTTtGTCTACAAAtGAagCtGTTGTAAATTATTCAATTTGAGTTtGTTTAgaCCACCATCATTTttaGACTTGGTGAGCAGTGGTAtaCATAGCCTAAGCTAatCTaTGTGTGTGAGTCAGGtACAcaTTTAGCaatGgCCTAAGCTATTaTATGtGcGTGGgTtAGGTTCACATTTAGCAATagCCTAAGCTATTCtgTGtGTGTGTGAGCCAAAaTCACATGTAGcgatAGCCAAGCTATTctATGTGtgTGAGttAGGTTCACATTTAGCAATAGCCTAAGCTATTCTATGTGTttccGATaacaTTCACATTTAGTaaTAGtGTAAGCTACtCTTTGTGcaTCAGTCCGGCTCTGGCTTAtggAAGGCTCATTGTATTaCTAAGATACCAAAATTGcCAGTCCATCAtaCTaTAGTaGgCCTGTCTGGGATTcaGGCTCTACAATCTCAGATagAAAGagAAAATGAACTACAcTTtGGAaGAAGACTTtGGGTacTGGCCTTGTTtaTGTGTATCTGCTAAGTATGATATGATAGAACTTGTTtCACTGtgTTGCCcTAAGAGTAAcTtACACTGATCAATAaaGAT
>gene=isogroup00748
AaTACCACAAGGAACACctGTGTTGAAACTAAAACATATGAACATTATCAGCTCTTGTATGTgAaGTCCTAAATGTGGTTTACAGATTGTAGAATGAGAATAAAAATAAATAAATTAATTGATATTAATTTCCTTGTAAGGTCAAAATGAGCAGATCAAAATAAAacATGTTCATCTTCTCTATTTATTTCCcaCTCTtGAATAGTAAGATTCGATGAAATTAGCCAGAAACGTGAATGGGTCAAAGGTCaTAcGGCAaGGtGCGAGTAGgATGTGTtGACACATAACTTCCAGATGCAGaGAAATACTGTTATTCTACAATAACAACAAataCACatATAGACATAatAaGCAAACGCTCCCCACTtGTCtAATTCTTCATACATGGGAGCTACTGCTGCCTgtATAAAcTATCATCAaCCaGATAAAGgAaGGCGAGAGCAGGTGACCAGATCAACCCTGTTTgCTGGATTAACTACTgTATCATCAACCCCAATAAAggAGGGggAGAGCAGGAGTCCAggATAAACCCCGTttGAcTGGATTAACTATCATCAACCCGAGAaaGGAAGGCGagAGCAGGAGTCCAGATCAActCTGTTTtAcTGgATTAACTAtcATCAAtcTGATAAAGGAAGGCGAGAGCAAGAGTCCAGATCAACCCCGTTTGAGCTGCAATTGGTAGGGGCTAGATAAGGTGTAAACCTCACAGAATCGTTTCTTTATAATACCAACCAACTCTGTACGCAATGAGCTATGGGGACATGTATACAAACGACACATTATAACAACGGTTTTCCCCTTGGTCAAGTTCTttGGTCCACTTtACCCCTACCAAAATAATCCCCTTCCCTGCCCcTGTCCTtACCTATAGAAATCATCCAATGTGCTAACATCAATTTGAAGGTTATAGGGTCAGAGTTTAGCTAAAA
>gene=isogroup00762
TAAGTTTTTATTGTATATTTGTTACCATTCTtaCTTCCGACCCTTTCTGACGAAGgAaCAACAACAACAGGAACTATTTGCCTCAGTTCCtCcTTACCcACTTTCAGAGCAATTCATCACCCATTACCACCAGCATCAACACAAGAGAGTGTTTTTTTATTTTTtATCGTAATCTCATATAaCATCCACTgaGTTTCTCATAAGACCAAAACTTCAAACAAAATAAAGACTTACAAaTTTTAGAGCACTACATAATTTGCCTACTAAGAGCCTATCATATATGATGGCAGTATTTCTGTTCTGTTAAGTACAgAGAGATTGTGTATAAATTCACtGGGAAGGACTCAaCAGAACATATCACATGCATGATACTGCTGCTACTTGATGACAGCATATTTCTGTTAAGAGGGTTTAAAAcTTtCACTAAATATTATCTATCAATCCTTTCAagATCCTCATCGtAAGTTTCATTACCTGACCTGTAAATGAAATCAACCaTAAATAACAAgATAGCTTGTATTTGTTGGTAAAATATTATATGCATCATCTGAATAAATGATTTGCATAGATCTTAAATTCTGGAGTTATCAAATTGAACACTATTTAAGGCTTTTTAAAGCAAAATAAACATATGCCCCAAAAAATTCAGACAGGAGAGGAATACTGATTGACATTGAAACATCATTTAAATATTACATCACAAACATCTCAAAAGATTACCCAGAATACCTTTAATACACTTTAGTCTTCATGTTGATCACAACTAAAAGCAGATGAACTCAAAAAGGAAATGTGACATATTCTTATTATTATTGTTATCATTATTTATGTTCTACTAGTAGTTAAATCTCTCTTGTAAGATGAGCTGTGTTTCATGTTATTCACTGAAACTGACAATTACATTTTGTCCAGGTATTTCTCCAGAGGAGGAACTTCCTCAGATAGACCTTTCCTTTTCCTGGTATTGTGCACAACTTCGCCTGGCTTGGAAGTCTTGTCAAGGACGTCGCCTGGCAAGACTTGCCAGTGATCAAACACACACTGAGGGAAGGCTTGTCCGCCAGTCTTGGAACGCAGGTCAGCAGTAAAGCCGAAAGATTCGTTGACAGGCAGGTAAGCCTTGACAATGAACATTGGTGTTCCAGGCATTTGGCTATCCTCAAAGACGTGACCACGTCTTCTGTTCAGAACGCCATATATACCTCCCACGGCATCTTCAGGGCACTGGATCTCCACCAAGTAGACAGGTTCCAGAATGCATGGCTCTGCTGTCAAGACACTCGCATAGAGTACACGTCTGGCTGTAGGGATGATCTGACCGCCCCCACGATGGATTGCATCAGCGTGCAGGgTGACATCGTGAATGTTGAAGCGTACACCTCGCATGTTCTCATCGCAAAGCACACCCTCTTTAGTGGCCCACTGATAACCTGCAACGACGCTGTCTTTGATCTCATTAAGGTACTGTACACCTTTGGAGACATCCATCAATAGGTTGGGGCCTGTCCCCTCAGGGCCAAACGCCCAGATCTTTCTGGCTTCAGTAACTTCGTAGTCGTATTTCTCTGCCAAGTATCTTGCACGGGTTTTAATGTCTTGCCTGGGTTTGACCTCGCCCTCGTCTATATCTGTTGCGAGATCCTCTGGCATATTTACTGCAGTAAAGAAGAGACGGTTGTGTTTGTTTGGAGATTTCGACAAGCAAGTTTGATTGGATGCCCCCGCGACCGACTCTCTGTACGAGACCACTGGATCAGATTTTATGATAGGGATGCAAGCATGATCTTCCTCCAAGTCCTTTAAGCAGATCTCCAAGTGGAGTTCTCCAGCTCCTGCAACAATGTGTTCACCAGATTCCTCTGTCAAGATTTGGACCATTGGATCTGATTTCGACAATCTCTTCAGGCCTTCTACCAACTTGGGAAGGTCACCCGGGTTTTTAGCTTCTACAGCAACTCTCACAACGGGGCTCACAGAAAACTTCATGACACGTAGATTGTGCGCTTGTTCAAATGTTGTGATAGTGCCTGTCTTCACAAGATACTGGTCAACACCGACTAGACCACAGATATTTCCACATGGGACATCTTCAATGGCTTCGATGTAACGTCCCATCATCAGGATAGTTCTCTGGATCTGCTTGCAGTTCAAGTCGTCCTTTTtGCCTGGCACGTAGTTGGGACCCATGATGCGGCATTTCTGACCGGTTGCGACCTTTCCAGAGAAGACACGTCCAAAGGCATAAAAGCGTCCTTTGTCAGTGGTAGGTACCATCTTAGAGATGTACATGCAGAGTGGAGCGTTTGGGTCACATTCCTTGATGCCGATAGCAACTGCGTCATCGTGGGGTCCTTCGTACAGCATCTCCATACGGTATTTCTGGGCAGTGACAGGGGAAGGGAGATGAATGGTGATCATCTGGAGAAGGGCTTCTCCTGCTGGAAGCCACTTACGCATCACCCTCTTCAAAAGGGGTTTGCCCTCCATGTCCCTTTCTTCAGCGTCAAGCTTTTTtGTCAGATCCAATTTATCCAGGAGCTTACTAGTCTCCTCCTTCTTGAAATTCATGATGGCATCAAACATCTTGTAGATGGGGTCCAACACAAACTGATTAAACCCACGGACGTAGCCTTCTCCTCCAACCTTGTTCCATTTCCTCTCTTTCGCATTGTAGAACTGATCACCAAACAACCTTTTCATCAGCTTGGCAGGTTCAATCTTGAACTTCTTGGAGTAAATCTCTGCAAACTGCTTCAAAGTAAATGCCCAACCATGAAGACCTGATCCAAAGCCCACTGTGCCTGCAGCTGGTGAGACCTGGATGTCTCCCATGGGTCCGTCGTCAGTAGTGTAGGTGGAGACGATGACATTGATGCTCTCAACGATACGTTGGAAGGTCAGGTAAAGGTCCTCCATGTCAATCTGCAGTTCTAATAGTGCTCTGTCCATTTTGTTCATGAACAGAATAGGCTTAATCCTTTCACTGATGGCCTGTCGGAGCACAGTCTCTGTTTGTACACAAACACCACTGACACAGTCTACAACCACAAGGGCACCATCAGTCACCCTCAGAGCAGCTGTCACTTCAGATGAGAAGTCAACGTGTCCTGGGGAGTCgATAAGGTTGATCAAGAAACCAGAACCaTCCACGGTTTgagTGATGTACGACAAATCCTCTTCTTTCAGAGCGTAATAGAGAGATATTGCAGTTGACTTAATGGTAATGCATCTTTCTTGCTCATCTTTCCGGGTGTCGGTGAATCTCATCTCTCCTGCCTTTACGCCAGCAATGATACCAGCCATACTGACAAGAGAGTCGGTAAGGGTTGATTTGCCATGATCAACGTGAGCGATCACAGACATATTCCTGATGTTGGCTTTTTtGtCcATGATCGAaCGGATCTCGTCTATGGTGAAATGCACCATCTTGGCTATTCGTCGATTTACTTCGCGTTCGCAGAGGTAAAACTAGACGGCAATGGTAGCCCTTTGAAAAGCC
>gene=isogroup00765
CAGCAACTACTAAcAAGaAAACAAACCAATACAGCTTTACTTTACCTTAGAATGCCTCTGTTGTaggTATAGATAtTTGATGTATGTGAATCCTCAAAAGAGAAGAAAACATGTCTACCCAAGAAGCCTATAGACCACTAAGCAAGATGATGAGCGATGTATTCGCTTCTGTTGACTTGCTCACAACGTCCCAATTAAAACGGCTCGAAGAACATAAGTACAGTGCTTCGGGCAAATCCATAACAGAACCCTTCCTACAGATATTTTGGTCATGGCTCGTGGAGCAAATACCAcGAAGTATTGCTCCAAACCTCATCACcATTGTAGGGTTAGCATTCAACTTCCTTGGAATGGTAATCTTGATCTCTTATTGCCCAAATGCAACCGAAGAGGCACCAAGATGGGCTTATGTATTTGCAGCCTTTACACTGCTGGTTTACCAATCCCTCGATGCAATAGATGGTAAACAaGCTCGGAGGACaAACTCTGCAAGTCCGCTGGGGGAGTTGTTTGACCATGGGTGTGACTCGGTGTCTGTCAGTCTTGTCTCGCTGTCAGTCGTGGTCAGTCTTCAACTCgGTGACATGCCCGGTTATCTCTTTGTCTTCTGTTTCTGTTCATTCTTCATGTTTTATGCAGCCCACTGGCAgACCTATGTGTCTGGAACACTTAAATTTGGTGTTATCGATGTCACTGAGGGACAGCTTCTTTATTGCTTTGTCATGCTGAtATCAGGTGCAGTCGGTCCTCAAATTTGGTCTTCCATGCTCTTAGGCCTTCaATTaAAACTTTGGTCCATCTACTTTGGTCTGGCCGTGGCTTTATTTACTTTATATCAACACTTGCAAGTAATTTTAAAAGGTGGAATCGGAAGAGcTGGTTCAACCGTCGCAAATACCAGCGTCATTGCCCCCATCTTCCATATTGGATCAGTCATTCTTCTGGCGTTCCTTATTGCCTGGAGgTCAAAAATGGAGGTCTACCAGAGGAACCCTAATATTTATATCCTAGCCTTTGGGATGCTTTCTGCAAAAATCACCAATAAGCTCGTTGTTGCCCATATGACGAAAAGTTCCATGGATCTGTGGGAcGTGGCaTTTTTAGGACCAGGCTTCCTTCTTCTTGATCAGTATTTGGATTCCTTCTTTCCAGAAAaaTACATCCTTTACCTGTTTCTTATATGGAACACGTTGGATTTGATCCGCTATTCCACGTCGATTTGCAACCAGATCTGTAAACACCtCAATATCTATTGCTTTGACATTGTCACGAAGAGGCCATCAAACCATTCCAACAGCCAAGTGACGACAAAGCTTTCCCAATGATTGTGAAAGATTTTTAGAAATCTTCTCGAACTTCTTCTTCTTCTTTaTTGAGATCATGTTGAAGATGTTTCCTTTTCCTCTGTAAAAACCGCCGCCATATTGGCATATTTTAATCACCGTTGTACATGACATAGTAATGTGTGATGTAAAAtAGGGTTAATCCTGTCCGTGAAGTTTGTTCGTTTCTGTCCCCTCTGTTAAACGATTGTTTGTCagTCTATCCCGGTTCTTTCACTTTTATTCCGGGAACGAGGGGAGGAAGCTCTcAATTTGTGAGGACAAAtgAAATTCCgTGCGATTTAGGTgCCAGCTTATGATTCCCcATTGcCTGACTATTGAAAAACCTTGATTGTTCGTGGAAAGACGATatcACCgTTCCTCGGTAGCTAGCTAGATCGACGatGAAGAAaCTAAATCCTTCGTCAAaTActACATCGATGGCcGTTtGACTACATCGTCTGCAAAACTGGTCACgAaGTTGACCAcTTGAAAATCATTTCTAGAATatGgTaCGAGGGTTTGCATCTGTTATTAAATATgcTGGTGCAAaAaGATGGCTCgTTctggTaagTcaaAAAacTTGGATGCAGTTTAtGTGATTTGGAGCAATATTTCTTTTGATTTGACCGAATgGcAGcaaTGATAAtGGCATCaCAATTGTAGATGAAcTCaGCAAGGATCTTAGCACACATCTTAAAAACaTATaTCTTGTagCAAAGCTGAAGACTTTCTGTGGACAGGCTGCTTTCACaCTTTgtGAGAGTTTGAAGTTTGTAtGACAGCAATGATTCCAATTTgAAACTGGCTGCCTGATGCTTaCAGTGTTACCAACTTGATATACTATAtATTTGCCaAAGGaAAAATATGCTACAAGGAAGAAATAGATATCcgGCCTAGAGGACAATTTATaAAGTCAaGAAAAAAaTATCTCTATGAAatGTTTTAGTttGTAACACATGCATGtGtGCATACAAaGTTCCTGTGAtGAACTCCcGtATTTTGTACAAGGTAAaTATTGTGTTGGGcATTTTttAAATTTTtACCAatAATGCACTtGTAAGTTGGtCagATCCAaTGTTAGGAGTGTgTttCGATAAGTCTTaCAAAGTCATCCATtcATCTTAtATTGTACAGtgTTAGTTTAcCTTTTTTTtCCTtAcTaCAGACATtATCAAAAATTTAAAATGTCTGATTGAGTAGGATAGTGTaTTTTTATTATTCATGATTTGTGtGGAACTTtCaagggTAgTTGCCAGTTGCGAGCgTTTAGACGGAAaTATATgTATGAAATCTGGGgTGgCTTATtCTTTGTATAGGAACAAAaCACAGACTCtTTTACTTACTACGTAATCGTAGTTCTCACTACGTAATTGGACAAAGTGATGTATAAaGGCCACTATGtGCGTGCATTACTTAACGTGGTCAATAcgACTAGGATCTCCCATATGTTGGATGTTCTTGTTCGTAGAGGGAGTTCAAAGACAAGTTTCATATCCAAATTCCGTTTTCATACCAACCATACTTTGTTTTCTCTACAAGTGACACACATATAGTAATATTTAAAGAAGTCTTGAAAAATGAGTTTAATTCAtCGtGCAACAATTCTTATATAACTTTCAAGGATCGAAGGAAaTATTAaGTTTGAAATCTTGCATatCTATTAACAGGGAacGCTGAAATACAATGCCATATTATCACAATACAATACCATATTATCAATATGATTTATGACAGAAAATATGTAATACCATATTATCAaTACGATTtATGAAaGAAAATATGTACGATCAGATGTTtACAATATATGTCAGCATTtGTGCTTACGAACTAACAAGATGCAAGATCTAGAtAGtGTCAACATGGTAAATAAAaGAAAAAATCCtCcTTTtGCTTTTGtATATaCACTGAAACCTTAAGAGCCATCCAGTAAAATATTGG
>gene=isogroup00766
GCTGTGACCCTCTCTACCACCAGTGACCTCTGATGGTGGAGCATCACGTcGTCCtGGTGAcgTGGGTTCCTTGAGATGCTGCTcAGATTCtCCttcttCCTCTTGTCtTCATCTCCCTTCTTCCTCTTgTCTTCATCTCGTTCTGAGTCgCTCCGTTCTTTAGATTCCTTCTGTTTCTTCTTCtCcttcttGCTCCCTTTtCCACTGCCTCTCCTGAAGATGCTGTTCTTcGTCTCTTTCTCTTCcGTTGGTGACTCACTCTTGCTATCTTtCCTGCTCTTcTtCTCGGCGCCaGCGCCCTGTGTTGaTTTGGTTTCGAGCTGAtCGTCTTTACTGtTAAGTTGCTGACGTTcCGATGGTCCATCGCGGCTGTAATTATCTGACCGTCGAGGTCGTTCTGTTTGGTAATATCTGCGATCGCTGTGCCTCCTCTCTCTGtGATCcgACTGgTCATACTCGTGGGTTCTtCTGTCGTACTCACGAGTCcTCCCGTtGTAATTGTCATAGTGACCTCGTTCAGGATTATCGTAGTtGGAAGATTCAAAGTTATCATAATTCCTTCTGTCATAATGATCGTCATAATAGCGCCCTCTACTATCACGATACTCCCTCTCCGgaTGGCTTCTtCCTTCTGAGAGTCTTTCGTAGCGTTTATCtCGATCTTCCGTgTCTGGTCTGTCCCTCTCTCTTGACTGAAATCTGTCTGAATGTTCCTGAGGGATCCTCTTCTCATCCCGATCTGATAGTTGGTCaTCATCCTCATCCCGTTGGTATTTCTCTGGGGGGTAATCTCTGTGATTCTGTTGGTACTTCATCCGTAGCTCCAACATCCTTTCTGCTTTGTTCCTAGCCTCCTGACTCTCGTCCCTCTGCCGTTGTAAGGAGTCTTGgATTCTGTCTTGCTCATCCCTGGCATCCTCTCTCCCTCTCTGTTTATCTTCCTCCTCCTCCGGCCTCACAACTTGGATGTCATCTTTACTGATTTCACTGTCTTTGTCTTCGCTTACAGATTTTCGATTCTTGCCGAaCCTGAAAAATCCCTTGATgCCCTTAGAGTTTGTGCcGGTGCCaCCAACATCcTTTtCCTTTTtCTTCTtcTCcTtGGTAGCTCTTTTCCTGTCTCTGGTCAGCTGGgATCCTtCcTCAGGTTtATCTTCCTTTTTTtctGgTTcTTTtCCTGGCAACGATCTaTCAaCAGCTGCTCTAAAaCTCTCGTTTAACCCATTTTTCCTGGAGAGTCGACTCCGGGATGGTCTCTTTTCCGTcgCACTTCTCCTTTCTCTCTCGTTCAGTCTGTCCATcgAACTAGATTTCTTCAGATTTTCAGTTTGGTCCATCTTGTCGGTTGAGATCTGCTTGGGTTTAtcAAGCAGAGAATCCATAGACGAGGCTCTGATCAAGCTCCCAGTACTAGCTGCAACATCTCTTTTCATAGGAGCTGGGGCAATGTCaTCAGTATCATTGGTATCCTTGTTCTTCTTATACCAAGCCATTTGCTTTGCATCCAAAGATCCgCCCTGTTTCCGTTCTGAGAAACTAAGCCGAGCATAGCTGTCTCTCTGGAACTGGTCTCTCGTAAGTACTGGACTGAGCTCACCATCTTCTGTCTTCCAATTGGATAACCACTCTGGAGAAGACGGTGCTTGCGGACTGCGAGGAGAGATGCTGTTTGTGCCGTTAGGACTGTGAACACCAACATGGACCTGAAGTCCTCCGTTCTCGATGACTGCTCCCTCCTCACCACTACTGGgCAGCGTCATACcACCAGCAGGATGGATGCCGACcGTGGCATAAGGATATGTTACTCTGGCTCTACCcTCAGTCTGAGTACCAGAGCTGGAGCCAAGCTTAGGGGACAGGCTGAGGTTGTGCTTGGCTGAGAGAGTCTCTGAGATATTCTGGAGCAGGGAACCTTGATCGCTCATCAAGGGTTGCCTAAGGACTTCTTCAGCCTCTTCATCCTTCTCTTGAGGTCTGTCGACAGATCTGATTGGTCGATCTACTTCGCGTGAGATATCGATGCCTCTATCGGGAGATGCCTCCACACCTGCCTCTACCTTGTTGTGGGCATTGTGAAGGTGGCCCGGGACATCCTGCCGTCTGGCAaTGACCAGCCTGATTGTGGAACGAGGTGACTTTTCGGAAGACATGGCTTTCCTGAGAGTGTCCATGGCTtGGCTGTTGGACATGTTGATCAAGGACACATTGTTGATGTATAACAGCTGGTCATTGGGTCTTAACCTTCcATCCTtGgAAGCTGCTCCTCCgTGCATCACTGATTtGATAAAGATACCCAAGTCCTTTGCTTCACCTGCATTACCCCCTCcAGTAGTCTTACCCTTCACGCTGACCCcTAACCCcgCTGACCCTGTGTCATTCAGAGCGATgTCAAAATCTAAGACTGTCTTaTTATTTGGATTGCTGTAGTCATCTGGGCTGAGATCAGCAGGCAGAACTCGAGGAAATGCCTCATCAgcccccACAGGTTCCTGGCGAGagaCCACCAGATTGACCACtCCACCTCGGCgAaCACTTCTtAGAATAGATACAGCCTCATCTTGACTTTTACCGGTCATTTCGATGCCATTCACCTCCAACAGCCAATCACCGGgCTTGAGGcGTCCgTCTGCTATGGCTGCTCCATTTGGTAAGATGTTCTTGATGTAGATGGGgTgCTTCCCTGCGATGGGGTTgTCCCTTGTGGTCACgCTAAAACCcAAaCTCTGcGGTCCTTTCATGAGTTGAATGTACAGCTTTCTTCCTAATCTCTTTGTGCTTGTCTGACCTCCgACCAAATCCTTCTTGCTTCTGGTCAATGTGGTTTGCGGGGACCTCTGGGGTACTGAAgggggtaccttggaaggg
>gene=isogroup00770
ttcTCTTATGTAcTTgaGACAATATTGAGAGCACACATGGTCAtTGTTGAtTTCTGGaCAGGTCCATATCATTCTACTTGTCAGGAcATTGGGGGGGGGGGGAGTTTAAtACgTAAAAtCAcaaccaaTACCAACCGTTCTACTAAATAGTAATAAGttACACAGGTcggTGTTCTCCAGAGCaatgTGtGGTCTCTGATGGTTttGAAATCTTAGCCCTAAAcACAAGTTAAATTTcaTAAATTATTGTTATCAACTGAAATTAAAAATTCTGGGTGCCACCTGCAATACAGCTACATAGATGCAcCAACCCCTAACCCAACTTtACTTTCTTTCTTTATTGTATTTAATTTTAATGTATTTTGCATGTAACAATGTCCACTCATGACTCCTAACCAGTGATTCATAGCCAAtACTTTTACATTATgACACGACCAAACACTGGTCACCGTTGGTGGTAACCATCTCAGAAAACATTAAATTAAAATGTAAACAACTTTTGTTAATTACTTGATTCAATAACAACATTGTTACCTCTAAATTCAACACAAAGTGCTGCTTTAGTaTGAAAGATTaCCTTATTAAGAAAGAGAAGAACAAAAGAGGCATTAGCCtGAGACAAAGGTTTaTCTCACTAAttAATACTTTCTGAcATTTATAAATTaGCATAGGTTATTTCTAAGAGCAAAATCAAGGTGGCTCTACCATTGTTGCTAGCTGAAAAGTGAATTAAGACACAGGGAAAGAACTCTGGTAGGAAAATCAAAGGAATGAGAAACACtATGGTCACATGACTAGATATGAATATTCAcGACgTaTAaCCAcACCAaTGAGAGGCaAGGTcgTACGAtATCACACaCAaGTcACATgATgTGCAAcAAGTTCTTAATGAGTCACATGACTATATAtcGCTTctgcttcAGGTCATGTCTcATCCTATTgGtTTAAAgGTCATTATTATTCACCCaAgTAATTCAGCgTAACTAAAAACTGCTGAAACTTTCCAAAaGTAAttCcTtGGATaacTTTCATtCTCcAAAaCaTTCTCagATATTGTGAAGGGGTCAACCTAGACTtGAGTAAAAAaaCTCAGCGTGGGATAACGTGCCTTGAGAGTAGCAATCATTGTCTTTGTAAaTtaGAATATATAATTGAACAttCAAcATATTAgTGGCaaaaTCaaTCaCcTTTaaTGAGATACATaTCTTGATCaCAATATTTtACTATtAAaCGaTAAAAcAAATTGGCAAaTAAgTTTCATAGAGcACAACGaaCAAAGATATTTCTTCTACTTTTaAAacTAATCAATTACCAGCTCcAGTTTCATtATtCATTTTATGCAAaTGACATCATGGTTGtATCTGATGTTTTGTAATCCCTGGacTTTGttGaTGTTTaAagTCAATCTATGtacTAACATtACTATTACTGTAACAaCCAACAAGTAacTATAGgTtACAaTAGTTTTtATAgAACTAGAAaTGTCCcAAGAAATCATTtCAAaAaGGgTAAAATAAAgtACTTtATATTATGTGATATTAaTCTCTTGCAATTTAaTTGcttGTGTCTATAACTGtTTtAaTCAGAAACTACTACATtgaacaTTCCcTCGgAAtccGACCAACCAGCGATCTGTGCATTGATCATGTGATGAaGTGAGAgGTAtGCAAATACAGTCAAACTGGATGAGATGTCCTTCGGTAAATACTCTGGCTTGATGAGGAATGTTTACtGgCTGGCTACGTAATGCCATTTGTCAACTTCTGGGCTGATtGGATTAGCATCACCTGGTTGTGGGCTATCATCAACGATGCTCTTAGCAACATCTGCACTGATTTTATTATCACCAACAGATTCTTTGACgATACATTTTTCAATGATATACCACAGgCATCTGTTCGTCCTGTAaTGAGTTCTCTCCATTGTCCGTGGGTCTGCTCTATGATgTCcAgaGcGAAaGCCTTGTCTTTTGGTTTtGAATCAAaGGCGAACGTGTTTAGAGGTTTGCCgTCGGgCACTTTGTAGATTTTAAACCATTCAAATGTACTTTCTATAAAACCAGGCATTTCTCTCTGAATATctGCAATATCGTTtAATTTTTCGGCCAGTGGGTCgTCAACGTTGATGGCCAGAATCTTCcAGTCTGTTTCTCCTTCATCAATCATGGCAAGGGTTCcAAGtACTTTGACcTtcATTAcTtCACCCCTAGCTGcTACCTTGTAACCAaTTTCACATACATCCAAcGGGTCgTTGTCTCCTTTACATTTAGTGTCCTTGtCcGTaTgaTtaGGGTCCTCCCAGGTCTGtGGgAGAGCACCATAGTTCCAAATGTATCCGTGGTGCGGGAAACAGTTCTTGACGTACCTCAGTTTCCCTTTCTTCACATCTTGTTTGATGGGGTTCATCTCACCCTTTACAGATATCTCCATTTTGGCATTGGTCCATCGGGGCgCctCAACCACCATGTTGAAAACAGTTT
>gene=isogroup00772
GGCTCAGTCTGAATTCTAACTGCATGCGTAGTtCTTtCAGTGTGTAATGTGTGGTTGGCTGCCCTGTACCAGTTGCGTGCTAGCTCTTGTATCGCGTGTtAACACTGTATCACAACATTGATCTGGATTTTATTCCGGGTGTATTAGTGCACTGCACACCAGAATTTCTCTAAAACTTATCGTCAACACTTCATTTGTGCTTAAAGATGAGTTGGGACGCATACATTACCAATCTTTTAGCCACCAACTATGTAACGGAAGGAGTGATCTTAGGGCATAATGGGAGTGTTTGGGCAGCTTCCCCCGGCCTGAAGATACAACCAGCAGAGATTACAGCCTTGATAGCAGGATTTAAAGAAAATTCACCCCTTCATGCAACTGGAGTCCATATTAACGGTGTAAAGTATTTTACGTTAAGAGCTAATGACAATGAAGTACTTGCAAAGAAAGGTCCGACGGGAATTGCCTGTTACAAAACAACACAAGCAATTGTAATAGGATTCCACCCTGAAAGCGTTCAACCTGGTCAATGTACAACAGAAGTTGCAAAAGTTGCAGATTATCTAAGAGAGCAAGGTTACTAACTCGGATATATATCCTTTACTTTTGGACAGAATCTTTTGACTGATTGGAAGGGAACCCTTTTTAAGTGCAGGTTCTTCCTGCATTAAAAAAACGGCGGTTGTCTCAAGGACGGAAATGAAGATTCTTTACCCAAGCTTTCGGTCTTTTGTTTTTtGTAGAGAAAAAAATGGAAAaaaGAaAAAaGATACATGATATGGATAAGTAAAATTAAGAATTCCTTCCAACACTTTACTGGCAATACACTTATATACCGACAAGTCAAGGGGAAGAGAACGGCAGATGGTTTAAAACAACGAACAAGACCACATTCAATTGGCTGAAGTGCTTGAGGGGGGAATACAGGAAGTGGCTTCCCCATTTGACGATGGATGTCGATCGAGGTGGTATCGTGCCTTTTCCAGAAAATGTTTTGAGCAGCAGTCTGGTTAATTCAGAATTGCACTGAATATGTCTAGATTTGTAATCCTCTTGCATGCTTCAAGGATGATGAGTGGGAGAGCAATTATAATAACAAGGAAAGTCTTGCCCTTTGAATGCCGATATCACTGTGGTGTTTGGATCCGAGAATACTTTGATTTTGATTAATTCCATTTTGGTGATCTATTTTACGTTCTTCCCATGTGTTAAAGTAATCTGATTGTGAATGTCTCTGATCTTAAAGAGAGCATTCCATTCATGCTAGTGGGACTTGTGTTACTTCTTTTCTTATAGAGAGTATTTGGACAGTAGGCAAGTCCCGAATGGATCAGTGTTGCAGGGTTTGTATTTTATGATCTTCACTCGAATGGTTTGGTACATTTTTTTCTTGCAAGAGTTAAAGACCACATGAACCAATGTTTCAGATATATGTTGTGGTGTTGTGAAGAACATGGCGCTACCCGGTCGCTCAGCAACAGTGTCATCTCTGATTAGATAGGTATAGGCTACAAAACGCATTGTCGTTTTCCAGGCTTGTAAATCATTACAGCCATATATCATTGCAAACAGTTCTGCATTTTGACTTTGCCAAGTTTTCCATTTTGAAGGGGGGGGGGGgAATCCTCAGGCATTGTCTTGAGTGGTCAGTATCATCTGTTCTTTGGtGAAGAGtGTTGttGCATGACATAGTTAGTGCTGATTCACTATTGACATGCATGCAGTGATGAAACAGTACTAACGAGGTGCTGGCAGCATATcccccccccgTCcTACcATAActACCCcAGcCttATTTGtGATTACAAAGGTACTCATaCTCTcTGTAgCAtTaGCTgGGGCAATGTATCAAATGATGTAACAGTTAAGCACATAACTAACCATTTTCCGGAAAGCATCATTTTGCATTTGGATCGCAACTTTCAATTTACCACAAGGAACAGTCACTGATCAAGATGCACtGTGTAAATTGtCaTTGATCATCAACCCAAAATACACCAATGAAAaGTGGTACTCATTTCATGTTTCAATGCAGAATGCTGCACTAATTAGtAGTCCTTTAATGTTTCTTGGTGATTATCATCTATGACATACTGTAATTGTTTGATTTGTTTATTGATACTAACAAGCATTAACAGAGTTGAAAGAATTGTTTACTCGAGTCGAGCAGAGAAAGACTAATTAATTTCAttGTTTTATTTGCTGCTGCAGAATTTGCATTTGAAATAAAATGGAAAGTtGTTAaGTCCcaaAGATTcCATGGACATATGTTTCTTGTTTTCATTGTACTATTTtAGTCTTTTATAtGCAGTATTCTTGGTTCACTACATCAGTAACAATTGTCTGACATGAATATCATGTACACCtACTTTGAACCAGaGGGCATAAATGCATTGTGGATTCGATGATGTAACGAGCAGTTTTCTtCATGAATCTGACGTAATGTATAGTGAGGTGTACAACATACTTGATCTTaGTCATACAGTGATCCATGGTGACCCCAAATGACCTTTGAACTCCACCA
>gene=isogroup00776
TAATTTGTCGGTGAAGATTTTGGAAATCAAGTGCTTTCTTTTCCAGAGGTCAGACAGCAAAGTTATTTGTGTAACAAGACTGTGTGATTATAGCGCAAACAATTATAATTATATTATCTGATTGTCCTGAAGACAAAGgTAGTGTTTGCTTGTGTCATAGGAAATTAAGTCCTCCACCCTcTCCCCCCCCccccAcAGGACTACCTACTTGTTGGTTAAGTTATGTAACAGAAGGTCATCGaaagaaaTAATGTCAATCTTGTAATATAGAACCACTtCcTTTAAGGAAACTACAacaTGTGTGATTCTGCAATTTCCAAATTGTAAATCTTTCATAAaCAATGATtGTTTGTGCAAATAACCAATATAATCAGTTTTTCTTGAGCATTTCATAATATTTTAATtACAAGCTATtGagCATTCCATGGCAATTTTTAGACAGACTTTTCCTtACAAaTCATCTTTCATCTCTATAACTCTCTCTTCATATAATGAAaCACCCTtCcATCACATGGTTCAACGTCGTtAAATTtCATTCcTGGCAATTTCAAAGTAGGTTCTTGTTGCCAAAGACATTGTtCGGGTCAAGGCTATTTTTCACCGATTGGAGAGTTTCGTATCCTGTGTCCGAGATGGTGGACCTCATCCACTTCTTACGGATTTTTCCGACTCCATGATGATGCGACAAACTGCCTCCGTGAGCGATGATCTCATCTCTGGCAGCATTCTCGATGGATTCGTAGGAATGgACTGGATTGGGCAGACCCTTGTAGAAGAATCCAAaGTAGAAATAAaTACAAGCACCTGTATCATAGAGTTGGGTCACCCTGCAAGTGAGATAcGGTTCGTTTTTCACgCCGTGGTTCTTACACTCcTGACGAATCCGTTCCTTGACATTtCGACACAAaTCaTGAACCCTGTCCCATGGCACTGTGGTCTCGAAaGATTCcgCgaTGCAATGATGGTCCAGGGCAAGATCTCTGAGGTATGCAATTGCAAAGGTTAACATATAACCCCTCTGGCCATTCTCctCaCcTCCAGCTAACcCCCTGAACTGAGAAGCTATTTTGTAAACCCTCTTTTCCTGAGCAGCTACTTCCTCTGCAGtGCCCtcAAaCAAAAgAGTGAgAATGgCAAGCTGGTCCACATCATAGCCcTTGAGCTTGGTCAAGTAGAACTTCTTGAAaCTGTCACCCAAAGATGCCCACATGGATGAAGGAGGTGGTCGAaGGGAAATCCCAAaCTTgAaTTGTGCGTTGTCCATTAACCTTATcgAGGCTGGAGCaCACCTCTGttttGCTACCTaCCTCATAAAGTCCACACCgTCGTCAAAGTTGTAGAAGACCACCGACCCGTACCTcCGACAgGGTGGGATAGGTCTGACCCTCaAGGTAACTTCTGTTATGACTCCCAGGATACCTTCagAACCTAAAATTAAATGATGAATATCAGGTCCGGTGGACATCCTCGGCACTTGACAATTCTTTTCCATAACTCCCTTCGGGGTGACCATTTTGACAtGAACCAGCATGTCTTCAATGTTTCCATAGaCATTCTTcTtCATCCCTGAtgCTCTcGtGGCcAcCcATCCTCCCAAGGAGCTGAATTCACAcGAGTCCGGCTCATGTCCAGTACAAAGACCATATTTACCCAACTTTTCTTCCAGGTCGATTCCAACAATTCCtGCtTCGATGTGAGCTGTCATGTTcTtctCATCCACCCACAGGACTTTGTTCATTTGGGACATGTctAAGGACACAATCATTCGGGTTtCTTCcTTtGGACATTCCAACCCgTTGGTCACGCTCGTTCCACCTCCAAAGGGTATCATGCAGACATTGTGCCTGTCAGCTGCCTCcaCgaGcTTGACAACATCCTCATGgCATTCTGGCCAGATAACAATGTCTGGAATACGATCAAATCGGCCcATCCTCAggaaTGaaTATCTCCTGTAatGTGTGcCcATGTGCTCTGAAGAGTCTGTCTTGGCCGTCCAATGAGAAGCTCATCCcAGACTGTCTGATTtCctGgAAAAATCCcTCGTTAGTGACCGGCTtGGGTAAAGATTCGgATGGgATCTCTCCCTGGCCTTGTAGTTTaTCaTTGACTTTAAAaCCcTCTATAGATTCaggCAAAGGAACGCAGATTTGGGAGCATGCCActCAGGAGATACCTGTCtCCCTTGAACATGCCaggAACCTTCCGCATCAAaCTCAAATTTAGAATCCCTGAATCCCCAGCCATTCCACTTCAGGgACTCCTGCCTTCGCTTTGGTATTCTTGGACCGTCACGTTCGTTGCCTTCAACCCGACGTACTCCCGTTGAACTCCGCCCATCACTGCCGCTATTCCCTCCCTGGCAAATTTCCTGTTTCACGGAACCTCTGCTCAAGGTAgAACGTCTTTGA
>gene=isogroup00780
GgAATCGTAAATTCACTAGTCATCATGGCGGACACACAAGACGATGGGCGACTTCAGAAAATGGAAGTGGATTATTCAGAAACCGTCGATAGGCGGGTTCCAGAATGCGAAGCTTTAGTGAAGGATGGAAAACTTTCAGAAGCTGTGGAAAGCTTATTATCATTGgAAAAACAAaCAAGAATGGCTGCAGATATGCAATCTACTGCCCGAGTGCTGGTTGCGATTGTACGATTATGCTTTGAAGTTAAAAACTGGGAAGCCCTGAATGAAAACATCCTTGTACTGTCAAAGAGAAGGAGCCAGTTAAAACAGGCTGTACAGAAGATGGTACAAGAAGCATACACATACTTGGACAAGACACCAGATCTAGACACCAAATTAAAATTGATCGATACTCTAAGGACCGTAACTGCTGGCAAGATTTATGTTGAAATTGAGAGAGCCCGACTGACCATGACACTTGCCAAGATCAAGGAGAACCAAGGAGAGGTTGCAGAGGCTGCCACCATCTTACAAGAACTACAGGTGGAGACATTTGGCTCTATGGAAAGAAAaGAGAAAGTTGAATTCATTTTGGAACAGATGAGACTATGCTTAGCTAAGAAGGATTACATCcGAACCCAGATCATtAGCAAGAAGATTAGTCTCAAGTTCTTTGAGTCGACAGCAGAAGAAGTTCAGGCTCTTAAGCTTCGATTCTATAAACTGATGATAGAAATTGACGAACATGAGGGGGCTTACCTTGAcATTTGCAAGCACTACCGAGCAATCTTTGATACCCCCATCACCAAGGAGGATTCTAACAGCTGGAAAGAGGCTTTAAAGAACGCTGTTTTATATCTCATCTTAGCTCCGTACGACAACGAGCAGTCGgATTTGATTCACCGTGTTAGCTTAGAGAAACAGCTTGAGgAGATACAGGTGTACAAGGATCTCTTGAAGAATTTTACGACCGTAGAATTGATGAGATGGCAGCAAGTCTGTAACATTTATGAGAAaGAACTGAAGGAGGGGTCCGAGGGCAACCCAGTCACCGgaGTGTTcTCTGATTTGGAAAAGGGAAaGAAGCGATGGGTAGATCTTAGAAATAGAGTAGTAGAACATAATATTCGAGTAATGGCCAAGTATTACAACAGGATCAGCATGAAGAGGATGGCTGAACTCCTGGAACTCTCTGAAAGTGAAGCTGAAGAGTTTCTTTCAACCTTGGTAGTcAagAAGACGGTGTTTGCAAAGGTGGACCGTCTAGCcGGTATCATtGACTTCACAGCCCACAGAGATCCCAACGAGGTCCTTAATGCTTGGTCCAACAATCTGAATGAACTCATGCAGCTTGTGAATAAAACCACACACCTAATCAACAAGGAAGAAaTGCTGCACCAATTCACCAATTAGAGGCATAGACAACGAACGATGCGTtCACCTCTAGGTATCAACAAAGGTTAGCTGTACGATGGATTtAaCATGTCATtGAAAGAGACCAaGgCATCTGCCTCCaTGTAAAATATGCTCTTGAACTTTGCGCATTCAACAGCTGAGGAACTACTTtCAATCCTCATAAAAaTCAATGGGGTGgCTCTGCTTGGTCAATCAACAaGGACTTtAACcCTTATTATTCAAGGATGATATTTTCTTCTGAAAaTTTCAaTaTtCAaGTAAAAGAAATAGTTTGTGAAGCATATTCTCGACATGATTTCAAGATGGTAATGTTTTCAAAATAAGATTTCCATGTAGTTAAAAGtTGTTTGGTTCATGCTgTGATaTaaaaGgCATGCATACaTAAATCTCagATATtATGTAGGGGCATTGTACTGAGGCATTTCAGTATATTCAGAAGGTACCCTCTGCGGAAGCTTCAATAATAAAAAGTGCCAACTGCACCTGCAAGGCCTCTGTGTTCATTGGTTGAGATCTtGAATCTATGACCaTTTACTGTTCATTTGCGTAAATTGCGTACAAAGTTTTCGGgaCAGGttaAGATGGAcTGTAAAAATCCCTTTGATTTtAGCAATCAATAGTTCTTGTGCAGgTTTTATgTGCAAaCTCACAGCTAaCcTTTCAaCTTGCTGAATTACcTTGTAAAGtACCAGGATTTCATTtGTTTTGTATTTCTGTTGTAGACTTTTCCTTGATCTATGGGAACTTTGATATTCaGAAAAaGATAGCAAAAAAATTCAAATCTcTgttGTCACTTGCTGGAATTGCTTTtAATGTCTCTGCTCAGATGAcCTTTCTGTGCAACTGGCAAGGGCaTTTTCACGACGACTGTCTTTGTAAGGAGGAAGAGCGTCATAAAAGCCCTGACATTGTGTATGTGTGCTGACCAAtcTGGAAGCAGCAAATCAGTTtCAAGttttAAAAaGTCGAGACCGAATTTTGTTtGgTTTTGTTTGTTTAAAAATATTACACGACTCCCTCTCACTTG
>gene=isogroup00796
AGTTTATTCCCTGCAATTTAATCAGGATCAAGGAtGTTTCTCatGTGCGATGGAAtCTGGTGTTAGAATCTATAATGTAGAGCCCCTCGCTCCAAGGCTTCGATTAGAGAAAGATGTTGTTGGCAGTGtcACCAGAATAGAAATGCTCAATAGAACCAACCTAATTGCTATTGTCGGAGGAGGAAAAATGCCAAaGTTTGATGAAAaCACAGTCCTCATTTGGGATGATTTTATGAAGAAATTTGTCCTAGAGTTGACATTTCCAGCTTGGGTCCTAAATGTGAAACTCAGAAAAGATAAGATAGTTGTGGTTCTCTGCAACcAAaTATATGTATATAGTTTTCCAAATGATCCACAAAAGCTTTTCACATTTGACACCAGGCCAAATCCTCAAGGTGTCTGTGCTCTTTCCCCTTCcAGTGATCACCAGATATTAGTCTTTCCTGGTCACAaGCAAGGCAGTATACAGATTCCAGACTTGAGTGTAGTAGAATCAGGCTTTTCCAGTTCTCCTGTCACTATCAATGCCCATCAGGGTGAAATCCAGTGTATTGCAATAAACCAAGAGGgTACACGCGTGGCAACAGCATCATCAAAGGGgAcATTAAtCAGAGTATTTGACACTACATCTCGTAAGCAGCTAGTGGAGCTTAGAAGAGGATCTGACCcTGCTACCcTTTACTGCATCAACTTCAGTAACGATTCATGCTATCTGTGTGCATCTAGCGATAAAGGCACTGTCCACGTATTTGCCCTGAGTAACACCACATTAAACAGAAGATCAACACTTGCCAAGGTTGGAATCAAAGGCCAGTACGTGGAATCTCAGTGGgATTTGGCTAACTTtACGTTTCcGCAGAATGTGCaTGTATCTGTGCCTTTGTGCAGCCATCCTCAATCATCGCAGCCTGTGTCGATGGAACTTTCCACAAATACGTATTCACTCCGGAAGGCAGTTGTAACAGAGAGGCATACGATGAATACTTAGAACTCGGCGACGATGAAGAaTTTTAAACTCATGTTATATGTGGACTGAGGTACAGCTGTATCTGCCTGTGTTTGGTACTCTGgAAGGTATATGGCAATGATAGATGATGAAGAATTTtAATGGTGGATTGAACTCATGTTATATATTGAATGGGGTTTGTTGAACCATAtcTTCTTGTGTTTGGTACTCTTCTGCCTGTATCTACCTGTTTTTGGTACCCAGTAGGGTATATGGCAATGATAGATGATGAAGAATTTTAATGGTGGATTGAACTCATGTTATATATGGAATGGGGTTTGTTGAACCATATCTTCTTGTGTTTGGTACTCTTCTGCCTGTATCTACCTGTTTTACCATATACCCAGTAGGGTATATGGCACTGATAGACCTGTGTTATGTACAATGCTTATGTAAATGTTAggTGGTGATGACTCGTATTCAATAGTTAACCAGACACTGCTCTTATTAATAACTGGGGTTTGTTCAACATCATTACAGTCTCCAGTGGCAAATAAATGTATCATAGAGCAATAGGCACAATTGGTGAGTATGTACAATACATCGATGAAGACAAAGTTAGTTTATCGATATGCAGGTCTCGATCAAGATTTTtAGAGGCACTTATTTACTCCAGAAGTCAGCTGAAAATGTGAGAATTGGGAGATCAGTTATGCTGTAAGACTTGCATCATGGATTTCATCTATTTGGTTAATGTGAAGCTTGTTCATACATGGCCAATAATTAGGATCTGTTTATGAACCTACCTGCATCTAAAAGgTACACATTTATAAACCGTATACGGATAGAgATTCATACCTTGGAGCAGTTTTGAAAGTGGATAATCTTCACTTTTTCGAAAAGCATGCGCATTCCTGGAGTAGCTATAGACAATGGTATTTAGTGATTCTTGTATACCTCAGGGATGAGACTGAGCCGGGGaAAAAAAATCTGAAATTTATCGAttcGCCgTCcTgggggAGGGGTTTAAGAgataggtgTCCCCCttCCCCTTTAGAATTTTTTTGTCAGGTAAGGAGGGCTTaGATGCAAAaTGGTGGACTCTAGATGGAATCTATCACATCACGTAACTCGCCAAAAAAGTGTGGAATTTCTGCTTGTATAATTTATCCATTaGCTTTTTtGAaccaaaaaaaGGCTTTTTtGCTTGCTTtgtGCTACTTGATTCCACCACTGGTCAAATTCGGTGTTCCTTCCCTTCACagTCCAGCATGTTaCGGAACA
>gene=isogroup00802
AGTGAAACACCTACTTTGTAGAATTggtACAGAGCTAGTCAAGTGACTAAATTAATGGATCAAATGGGAGTTCAGGAAAGAAACATGCTATCTATCAATTATTCAGTCGCACTTGGTTTTGACCAAAGTAAAAGGTGGCAGAAATAAGACTAGAGCAAATCAGTCAAATCAAACTGCAAAACCATAAACTTTCATTCAtcAGGATCATGTCTACGTGAGgAcGACgTGgaGGTGgATGGgTtgTGGGGtGAcactCAACcaCAGaTCagtGAATCAATcaGTTTtaTcTtAAAaTaCTTgcTAAAATTGTCTCATTAACTTACAatAtGcCATTCTTTAGATAcaTTGATATAaaGGTCATTcAAAACCCTGGGTTtatGtcTtCTACAGtAacACTCTTCATACgACgtATTGACTTGACGGACACTAACATtAaGTCTagCATTTTGCAGATGCTTTTCAAAAGGCTCCcACAAaGTAcTTtGGGACATtCgatcTGTCTCcAtGCTTATTTTCTTtAagATGTCATcAaTATGTGGAAATTTGTtCCAtAAAGAAGAAatATCGTTCATTTTACTGTCTATTTGGctAGgTTCtaGAGAAGAATTgaTAAGCGTTTCTTTATCTTTCCCATTtACATCTCTgAaTCCTtGTGATTGACACTtCTCTGTTTCCTGCCTGTCAGTACAATTcATCCGCATTGCTTCATCTCCTTCagTtACTtCAAGTTTtcctttCGTtGTTCTGTTCTGTTAGgAGACTCAGTCAAATCACTCACTTCTCTGACTTTCAcAaTTtGATGGCTTTCATCATCACTGCAGTTTtCTTtatGTCTTCTACAAAGCcTAcTtCTGAAGATGATTTCTCTCTACATTtAATTCcTCAACTGTTGTACATGGAAGTCTATCATTAaCcAcTTTTCCATCTGTTAATAGTATTTCTGATTCTTCTCGCCTCTCCCTGATGTCAGATTATcGTTTCCTTCTATATTGCACCcGGTTCTAACTTTACACTCTTCaTTCGTTTTATGCTTATTTAAGATTTCAGTATCTtCcTGTCCACcTtTCTTCCTGTTtGAAGgAaTGTTTTCATTCcTTtGATCAACTTCTTCAGTCATCCCCCAACAGAGTTTCAAGTTTTCAGGATTaTCATGCAagATTCTGGGTACTCCGTGGAAAGCTAAACGGGACGATGATGACAAGATAATGACATCACCGCTCCGAAGCAGTATTGGAGTCGGTTTGGCGGCTTTCGTTGTTCCACCTACCAGAAAGATTGCAGATTGTCCAAAGCTGAAACTGATCAGAGGAGCATCgTGATCTAACTCTGAATGGTCGTTATGGCCTCCGAGAGTTGAATTCATGTTGTAATAATTGACGATAGCCGCCTCTGCCTTGAAGTTGTGAAAGCCAAGAcTGGTAGCTACGATGGCAGAAAGGATCCCTATGTCCTcTGGAAATGGAGATACGTCTtCGGgATCATAAAGCTTTGTGCTCCAGTTATAGTGGTATCCTAAAGTGACCCATCTCAACTGACTGAAGGCAGACTTCTTACCAGAGGGGTATCGTTTGCAATGTAAATCCCACACTGACTCTCCACTGACTGGGAATCCATCTGAGAGATTTGATTTATTTGTAGGATTAGGAATaTCTTCTAGTAATCTCTTCAACCAGTATCTTTGATGGCCGACCTTGAAAGGGTTGCTGACGAaTATGAAaCCTGgaGATGAATTCAGTGTAAAAGACTGCCaCTTCTTTGGaGGTTTCAGGCCAAAACAATCTGAGCAAATATCTCCACCAGtCTTAATCTCCCTCTTGGTCACTTCAAACTTCTTACAAACATCAGGCAGTCTAAAAtCcaCAACTTCTGAGAGGTcTAAACCATGTGTTCGATTTTTgtaGCGTTTAAAAaCCGGTTTAAAaTTGTCTTCCtGgTcTtGgAAAGTCtCTTTTtCCaCcAACGTGTCTGGCATCAGATCCcAAaTCCATCtaCTCtCCAAGCATtcATTGCCCTTGTgcTACAATaCTtGCTCACAAGTTGGGTC
>gene=isogroup00811
TTCGTTGGAATGtGTCCCATTAAACTAAAAGcAAGAAATGAAAATGGGGTATTTTAAATATTTACTCGGACATGGATATTTAACTCTCAACGGTTTGTGTAAATCTTCAGCAGTTATCATGTAttttGTGTCTTTCAAATGATGAGAAGTtGTCATATAaaaaactaGAGATTCcTtAGATGAAaCTGGaTGGACAGTtGACTTGTtGAAGAAAGAaGCcAGAAATGtGACCGGCATATTTCACCAaCAGTTATATTCTAGACAGCCTAGTTAAAACTTTGATGACAGCTGGTAGTCTTATTCCTACTAATTCTGTACTCTGTAGAGAACATGGAAGTATTAAGCACGGTAAACCGATAACATCAGCAGAATATTAATTCCTCTCATGATAGGCATTCAATCGACGGTCTGACTATATATAGGTTACCATAGTAACTCTTCAGCGTTATTCAAGTTGATTGACCTCTACTCTGATAAAAGAACAAGCTAGAAGCCACATCCTGCAATTACCACTGTTTATTGTAGGAAAACCAACAATATGATAATCATATCACTTAACTTGCTCCAAAACTGGCCAAGAAGAACATTCAAATCTTGAGATTTCCATAAAATGCAAACTTGTATGCTTGTATAATTTATTTATTTATTAATTCATGGACTCCTGATTTATTGTTTGTGAAAGAATAAAACCATTATGgATTCATTTTAATGGCTGTCTACcACCTTGTAAGTTGAAAGAAAAGTTGACAAAAAaTTTGGAGAaGgAATAAACAGAACTAAAAACAGATTTCATTTACACTGAATTAAGTAAATTGTGCTAATGCTATTCTTATCACCATATTTACTCAGTAAAACAGTAGCATCCCAAGTAATGTCGTAATTGTTGGTGATAAAGTGAGCACTTGAATGAAATTAACTTTCTGTTATTAATTAGCTAAGAGAAATATCCTAACTATTACAAATGTAGAAATATGATGGAGCTCTAAGTTTGTAATACAATACTTGTCATGGTGTGATTATGATAGACTTGTCCAAAACAGACAGTAATGCACGGAGACCACCCATTCAAAATTGTTGTAAAGTTGAAATGCTTCTGAAAGAATACCTTGTTCTAAGATCTATTGGGAACTGGTCCGAGTCGGAAGAAaTCTTAATGTATAAAAAACCttcTATGTCTAACATCCTTATTAACATAACATCAGTCCAGTAATTATGATATTTCTTGGTGTTGGAAACATTTTCTCTGACTTtCCTTTAAACCCTTGTTACCCATGACAAGATACTGTAGAAGATATGTACCAGCAGATAACACTGCATAGATTTCATTTATAGAGTTGGAGGGTTGGAATTCTAACACATTTTCAGTACACAGCAGTTTCAGAAATCCACACAGAGACGGTGTAATTGTACACAGGGATGaaaaaatGGGAAAGCACaaTATAAaTGTaTGTtGATGTTTAaCCTCAGTTAACTCTTGCTTtCAAATtGGTCTTTGTTCTTTAGCAGATAGGCGgCCAAGTATTCGATTGGATTTGGAGGTCTTTCTTtAGCCAGAGCGGACATTGCTTGGAGGAgAaTAGGAACtACTGTGTTATCAAGaTACTGTCGAGTGGGCAGTGACTGTAACTCCACTTTTGGCTTTGgATCACTGTCGACTTGGGCTTTCTCTGTGctGACTATcttttGTATGttGTctGtGAGGCcATGTTCTGcGTGTGGATTTTGaGgTGTCTCtgCTTCTTGAACAACagCTTGAGGTTGTGGCTCAGAAGCTGGAGCTGCTGGtGCTGCTGGGGCTgCTGGAGGCTCAGTTGGTTGGGCAGGTTGTTCTTCTGACATCGTTGAAAGAATGATTTGTGCTAAGCTTGCGCTGAAACGATTGACtatGAAACGTCTAAATTGGTCCTCGCAGTAATATACGTAT
>gene=isogroup00814
GGTAGAGTCCTACCTGTGGTCTACATGAGGTCAAAGGATAGGAAGAAAGTGGTGAAGTTTGACCcATCTAAATATATCCATCACCTGAAGCAGATTAAAGATGTTAGAGAGAAGGTAATGGATCAAAGTGGAGTCAacAaCcAgtGGTGGAGGGAGGgCAAAaTGTCCAGCcACAACAGGAAGAAaCAGTTTCCATGGGAACATGAAACTGACCGGTCGGTGCATTCTGAGaGgATTCGTGAcGCTGGGTtCAAAGGTCAaTGGAATGACaTAGCTGAAACCCAAAATGGACACAGGTTTGACATTGaCAAAaTTGAGACAAATGCGGACcGgAGgTtGGAAaGGgTtGGCTCAGTTAGTGAAAAGAGAGCAAGTGCGAaGAaGAAGTACTTCAGCGACGGGAGCTCTTCAGAGGACTCAAGTGTcATAGAGGGCAGTCTCAAACGGAAGGCAGAATATGGTCAACGTGCCaCTGTCGCAGACAAAATTTCAGGTtCAGAGGtcACGAAAGCTAAGAGGCGTCAAaTCTGTGGTGATATAAATGAAACGgTcAAAGGTCACATCGATGAGACAGGGACCAaGGGTTCCAAGTTAGTGAAAGCAACGAAGGTTAGAACAGGAGATTCAAACAGTTaTCAATTTAATTTTTTCGACAACCGCGATTCAAGTTCACcAGAAGCaCATGAAGAAGATGTAACACATGAGGTAATATCTAAAGCGGTAAACACGTCagAGCCTTCCTtGACAGAAGAATGTGACAGTAGAAATCACCcAGACTCGACGATGAACAGCGAGACTGAGAAaTCAATACTAAAGGTACAGAAGCCTGTCGGTGACCGGCAATATAATGATAACGACcATGAaGAAATAACAGAAAAGGCCTCAaGAAatGATTtACACGTCTCCTTTAAGTTAGACGATGATAaGCATCGGGgaGATGAACTtGATGGAAAAGACAGTTCTTCAGAGCAaCTTTCTGATTACGATATTGGGAAAaTtgaCGAGGgAGtCGAaGgAGaTtCAGATGATGGAATtaCATCTATAATCGAaGAGATGAAATtGAAaGGgTTtCCcAAAATagAGATGTAAATtTAGGAATCgtacGGAAaTGTCGAaGAaTCtGaGGAAACAACTTTGATAGGGTTAGAAaGAGATCCGATTTTAGAGGAAACcAACAGCAAGGTAGATTCAAACACAAGTCTGCcTCAGTTAGAGAATTTAGAgAcgCGCcAGAAAGTAGCCCACTGAAAGAAACATTTGGCAaCAAAGGGTCGGAATTTGAAGTTAAGGAGAAGGAGATTGTGCgAGAGGATAGTGACAGTATTGGtGAAAAAGAcGCCAGTACCTCGTTTGTGCGCAACTTGATCTCTCTGTCAAACCAGCGGCAAAGTGAGGTTGATAGTTCAAGTTCAGACGGCGAGGATGAGAAAACAGAGGATGgAAAATGTGATGAGGACGAGGTTAGAGAGGATGCTGTTGCCGAGGAAACGGGTGAaGAGTCAGACTCCATGTGTGATGAAAATGTTAAaGAAGAGGTCGAAGGTAGTGAAAAACTtGCAAaGAaTtGAGAaGTACAAAagAAGGTAAAGAGTaCgAaGAACAGGAACTTGAAAaGtCcAAACTTagAGAGACTCATGAAAAAAaTAAAAaTAAGGAGAGTGATGTTAGAAAaCTCGGTTCaTCTCTCTCGGtgCAAAATCGTAATTCCTCCAAaGGaTtcGAACTTCTGGTGCTTGACAGAGTGGTGCTGAGAGAACAGGGTTACCTTCCAGAGGATGAcccaaggatgCGATAGAGGCAGTAGAAGATGAATCgAGTATTTCTGATGAAGtCgTTAGTcaGAGTGATAGCTCTgatGAAgataaaGCTGGATCATc
>gene=isogroup00820
CTTGTGATGGAGTACTATTATGATGTAGcAGAATTGTgCTGGGATGAGTACTATAACAgAGGGGCATCTaaCTTGGAACTTTTAGACGTGTGGCAGTGGAACGGAATCATCAACACTGCCCTCTATGACATGTTTGCTAGTCAGAGTCCGAAAGGTGAGGCCATGTTGTTGGGAGATCAGCACTATAAGACCTTTGACGGAACTCATtACgTTtATGCTGGGAAGTGCAGCTTCATGCTGGCCCAAGAtTTtGTCGACAACAACTTCACAATCGCTGTCGAATACAGCCGCAAGGAGGGCGTGATGAGCAAATCGTTCACAGTCATCTCGGATGGAAACACATTTGAAATCAAAGACGGAAGGGTCTACTCAGATGGCGACgTCTTGGAGCTCCCCTTCTCTACCAGAACAGCAGAGATCACTCGGGACTACTCAAAGATTTACATCACCAGCAgTAAGGGATTCAAGGCGTCCTACAACGTCCTCAATGACATATTCCAGGTACagATCAGTATcTtctACTTCGGAAAGACGGCCGGCCTGTTTGGAAATTTCAACtAcGAACCCCAcGACGACCttcTCAAGTCGAGCGGTGTTgTCACTACCCAtGTTGATGAATTTGCCCGCAGCTGGGAGATCGGCAAGAAGTgCGACACCCACTTGGACAAATCAATCAccTTGCGATGAtACACCGTcCtATTAGAGAAAACAGGgAATGtGCTTGGATGTTCTtAGATGGCCTTGGTCCTGCCAGCGCTGGCCATCCCGCTGTTAACCCAGAGCCATTCTaCAAAGCATGTGTCAATTCTGTATGCGGTGACCTCACCTGGGAAgAAGTTGAGGAGAaGAGGTGCAGCGCGTTCCAGGCTTACGTAGAAGCTTGCAAACACGCCGGTCTGACGTGGCTGGAAATACCACGGGAATGCCTACGATGTGCCACCTCAGAAGGAGTCAGCTTCAGGCATTATGGCTGGTTTGAAGtaCCTCGTGGTGTGGACATTGTAGTCATAATGGAACAGGCGTCCTGCATGTCTGGCAAAAGCcGACACGTCgCTCGTCTCATGGAGGTGGTTAATTCAGCACTCAGAAaTAATCAAGGTTTGACTGAAAaCAGATTtGGcTtGGTTGGATTtGGTGGTAACGgAaCcAGcAATGATCCTCATGTCGAAACCATTAATGGAGAACTCTACGGCACTCTGCAGGGTATCATCCTtGGcTtGAATGATATGCCATTCGAtGGTGAAGAGATGAGCGATGCcTGGGCTGCAGTCAAATTTGCTCTGAATTATCcATTCCGTGCcGCTGTTCCCAAGCATGTCATCTTGATGTCGTGCTCAGAGAGTACCCTGATGTCTGGTtCTGCTGGATCCAGACGTGTCCAGAAGGCGATGAATGATATCGGCATCACATTCTCAGTGCTCGTGGGCGATTCAATCACACTTGTCGAGAAaTACGCaCACAAAGACGACGGACTCTTCGGTTATGATGAAACAAGAGTCTtCACGGATAAaTtAGCCGGGTTACCTGCCGATGAATTTAAGGGTGACAAGGAGACTCATCAGTACGTACAACAGATTGATAACCGCTACACCAGACTGGCCATTGCGACAGAGGGGGGTGTCTTCTCTAGCAATGCCTTGAATGACAAGGCCTTCAGGGATGTCTTCTCTCTGTGGGTGAACATACATAGCGTGTATtCGGAATTTGGgAAaTGCACCTGTAGTCTGCAGAAGAACGGAGTGCCTCAAAGTCACTGTGTCAATGTGGATCATTATCTATGAAACACagCAATGCTATGTTGAAAGTCTCATCAGTAACAAAGGA
>gene=isogroup00821
AAAACCACTTGAACAAACATTGTCCTTGAATTAAGCGGTTGActCTTGCTGCAAACTGTTATTCAAGGAAATAATGAAACTGATGCCTTCATACTGTACTGTATGTATATGTAGTGAAGTATGCTGTTGTGAAAtATGTTACACTCTCTTATTAATATtGTACAAACTGGATAGGCTGAAAGCATACCATAGAGTAGATATACTATTCAGCATACAGTATTATGTAAACCTGGTtcGGATTTATATGTTCTGTATCgTGTAcaTGtatgTTTACACTTtACAGTATATAAGTTTATTCTAGGCAACACTATGGTTTgTGTTATTATTACTCTAATATtATACATCTTTCATTATGAAAAGATACTAGATGGCcTTCAaTGTCTTTGATGACTTAATAaTATAGAGTTATATATTCTCAGATGGTCAATGAAAAATTAATACGAAGAGAGGTTTAtGACAATCTGAAGAAGTTCAAAAAGATaTTAACATTTTTCaGtAAGTTCTGGTGGTTGACTAGATATGTTGCCAAAaTGGGTAGAAATTTATCTTAGATGATATCTAAAGTTCTCATAGAaGCaTTGTTAGCACAcGTTGAAGTAAACATAAAACTGCAAAGATATTGTGTGATtCAGTAGCAAATGGCCAGATGAAGCAGTCAGTACAAATaCTTCCAtcTCAGCCaGGgAAaTATAAaTCCATAACAATTTGCAGGCACAGCAATTCATGTTACCCTGGATACTCTGTAaCGTAAAAaGATGCTCTATGTTCAAAAaGGCAGATCCCAGAGATATCACACTGCTGGgAaTAGTTtATCCAGTATCACATCCcAAAATGCTATGCAAAaTTAGCAATTTGCTATACACACATCAAAgaTGTATTGCACTcTtAGTAATCcAGAACCATATCAtttCATTCAAGACAATGGAAACAGCTAAaCAAAATCTGAACACTAAaTAATTCCCAGCACtgTAAGATGGGCTTATTGActAGGTCAACTGTTGGTAGCCTACTGTCCACTGcGGGTACCTGGACATCCAATTTGTGCATTCCACTAAAAACTAATGGGTTAACAATATTTTAGCAACGCaTtCTTCTTGGTCTTGCAtaGTTTATGGTATACAAGGTTTAGAAATTGATATTTAAAGTCcAaTTTTCAATTGCCAACATTAGTCTtgTGGATTACACTACAGTACCCAcAAGaGgAACAACTTGGTTTGTTTAATAGTCCTACAGTCaCTTAGTTGGCAGCTTGAAGCTGCATTTTTGGGtCAGTttGtCACAATTtGtACCACTTCTGAATGGGTAAAgTCGGCAAAAaTCCTAcTAGATGGCATTAAtGCCAACAGAGCTCTACAAAGTATGAGTATAACATaTTAGTTAaCAAAaCAAGAGTAaGCTTGtCTTTGAAaCAGTCTAGActAGGTACATGCAaTGTCTGATGGCAACgCATTCCAATCTTtCAAAGTGCAGGGTGAGAAGGaatatttatataaaaaaaattctagtgtagggaatatcatgtttatttcttgtgcTAAT
>gene=isogroup00837
AGAGGTCCGGATCAACccAACAAAAGttAaactGCATCTAAATATCCTTCCAACGTTCGAAAATGAATGCGAAAGTTAAAGTAACATTTTGTCGTGGATGAGGGTTTTCCaagaaGTTCATTGCAGTcaaGCAAGAACTTGAGAGTAGGATGGAAGGccttAATATTGAGGGCACTGTCACCCCTGATAAGACTGGCTACTTTGAAGTTGAAGTGAATGATCAACTTGTCCATTCCAAGAAGAATGGTGACGGTTTTGTTGATGACGAAGCTAAATTCGAGAAGATCATAGCTGCCATTAAGGATGCACAGAAGTAAATCATGACAGCTTGTtGATTTGCACAATACACAGTTAAACTGGATCTCTTCATGTACtgCAGTGGATCTtCTTAtGATGGGATTGACCTCAAAGTAGTCCTGGGCTGCACGGTCTTTTTCTTGacaaGAATGAAGGGAAGCcGTCTTACCTGATCTCGATCAGTTTTCCATGTGATATATTTATATACaTTtATGGATTTTTtGGAAAAGgATCATTTGGTATTATTCATCGCTCAAAGTGTTGTATTTTTTTTCtctATTTCTTTCTTTTTGGTACATtAATCCACACCTTTGTTCATTAATTTTATAGCAAAAACAACATTTTTtCtAtaTATATATTTTtCTaTGGTCTGtAACATTTTCTCCTTTCATTgaTGACTAACAGTACTATTTATGTTGTCTTTtCAtGTCTCAtCTTTTGATGTAGCAACATaCAAAaGAAAaTGATTTTTTAGCCATGTAAGCTTTCTTGTCAAAGATATATACTTtATGTaTCCTTGgaCTCCTACTGTATTGAAATTAATAaCGTCAAGTACAGTAtGTAGAATGCATTgaTAAAATAAATTGTGTGTGACTTAaGAAAAAGgGCCATAAATATTAtaTCTTGAGAaGTTAGCAAAAagaGCAGATActCTAaTTGGCaTCCACTAAGGgATACATGAATGTCAAAAAacTTttAAAAAaaGaTagAGAAGAAGAGGAAAAGGgAGATTTTtACtGAAATATCAATTTtGAtgTTGAGACTTGCTTATTGTCTTGCAGcAGTTTCTATAGCcTACTCCATACTGtATtCTATACTTGAcTCATTcTcTtGAGAGAGAAAAtGGgaGATGACAtATTTTtCATGAAATTTCAAaTTTtAatgTtGAGGCTTGTTTGTTCtCTTGAAATTATTTACATCTTAATTtAGAGCTTTGGTCCTCcTATTCTGCtCcAAGAAAaTaAACGtGTAttttgtttACTTcaTACTCTCAacTGTACCAATACTTCATActATTtAATAcTCTACCTTGTATTGAAGACTGtCAaATACTTTTCATActCTTCtCCaTACTaTCTACcATACtTtACCCATACTCTACTCTGTACTGTATAAACCTGTACTCCActCtTTtCAAaTTGTAGACTATTATGTGCTcTCCTCCCCTTATTCTGCTCtACtCCATACtATActCTGTGCTCTATTCAGCACTCTACTCTAGGGTACAAAACTATAtGGTACTCCTTACTGAACTTGCTACATTTAAATCTGTACTCTACTGTTAACTCTGCTCTGTTTTATACTCTTCTCTGTACTGTAGTCTGTGTTCTACACCACaCTGGTCCCATATTATGCCCTaTACacatGCAGCACTCTaacTCTAcAAAACAGTACAAAACTCCATATGGTACTCCTTACTGAACTTGTAATATTTAAATCTGTaCTCTACTGTTAACTCT
>gene=isogroup00863
TGATttATAGCCAACGATATATTCTTTCTTTGCTCTTTATTAATTATGACAATAATCAATAACAGTCAATTGATATAGGATAGATATATGAAGGATCAGATTGAAAAGTAATACAACCTGGTGGTTCCCAAACAACTAATAAAACAGCCACCAggTTTGCTTTCCTGGTAGACTTGTTAAAAGCTTACACCAGATAAATACAGTGTTTGGgaTGAGATTAGATAAATATTACTAGTATCACATCCAGAAAATaCCATCTACAATACAGTGAATCAATGTCGAAGAATTCACTaTACTGATCCTTTtCACAaGAGTCCAGATTGTCAGAAGAACAACtGgAATTCTTTCTGATCAGTTTTAAAaTGTCTACCTCTCTATTTGTGGGTTTCATTTTTACTCTCCTTTGTTCAACACTGTTCATCATCGGAATAAGGCATATTTCTTTTCCCCCAAGTTTCTGGATTTTTTGGATGTTGTCAGGCATTTCTTGAGACGATGAAAACAGCAGGTCAGACAAGGACAAATTATCCAGGTGATtGTAGAAGGATtCAATCTTGTTTtAGTTTTTCACTTGAAAACCACCcATTCTTATCTCTCACTATATGTTACATCTTGATGaaaaAAAACTTTTAATTTTTCCTAagAGAAAcAAATGCGTGTGAAAGGggGggggACAAACACTATCTTTAAGATCATCTCCGtCCgTTTTtCACTGTCTTGCATTTGTAGTTGTTGTTTAAaTCTCCTTTTGCTATCCTCCATTACTGTACACCAACAGTCTACAAACCTCTTTAAGGTCATgaCccagccgaaaTcTTcGgCATCTGTTCACAACCTACCAAAAaCCCCCCcTTTCCcTCTACCACCCcTCCCCATAAATTTATCATTTTGACGCCACTGGAATATGGTTGCTGATGTCATGGTTGGCTCTTCTTCCTTGCCACgAGTTCcTCCATGCTGCCcTCGgtAAGGCgATGATGCAATCcTGAGCCTAGCACACAGtAGCCAcGgACCCATCGAAGATCcTTTGTGACCCGTCGCTgTtCAtGTTACTACGgTGACCTAaATGTTTATACGCGACGCATcTGTGCATGTTAATCAGTCTCTGCATATACTCATTtATACAAAAGCGAGCAGATGgAacGAAAaAGAATCTGTGACGGTACCAGACATGGTAATCACATTTATGAAATAATGCTGGCTTCCACAaTGAAaTctAGGTtTGTATCGAGCAGTTGGAGGACCTGTGCAACGAATGAAACTTCGTCCACTTttCGTACATTTTtGAGGTACGTAAGCAACAACTTTCTCCAATGTTCAGCtttCCaaaaacGtcacaaagTCTGTGAGCTgggCGATGTGGT
>gene=isogroup00899
GGGACaatcAGACCGACAAcTactACTCGTACAGTGaaGAgTAttaGAGAACCaCCAGGCTCCTCTGTGTCTCTCAGCACAGTTGAAAGTACTCCATCCGTCGTTGTCCTGGTCTTTtGTACTGAATTGTttATTGTTGCTACcAGACAACTGATTACCTGCATTTCCACTGTATGATCCAACTGATAGTCGATACTTGTCTGCCTCGTTATTAATACTAAAaGTCGAATAGACGGCGTGAAACGATGATGAAGCGGAATCCCTCAGATCAATACGAAGCTGATACGTTTTCTGGTTGGTCATAGAGTGGATATATTTATTACCTAGCCAGTGGTCTTGATTCTTATGACCGAAACCGTCCTTGTAGTCCGACCAACCacgaTAAAAGTCAGCGGAGGCACTCGATCGTCGCTGGAtAACCGTCCAaCCTCCTCCGTTACTTTCCATCTCACAGTAAACCTGAATGCCGCTTGGCCAACCATCAGGgTAAATAGTGTAAACTCCATCACTGAGTGTTCCGGAAaCATAAAGCTCGTAGCAAtCTTTTGGGATCACcTGgCGGGTGCACGTCACTCCGTCCCCTTCGTAGCCATCATTACAGTAACATTTACGGACATCGTTCCTCTCATCACAGGTTGCGTCATCACTACACTGGTAACTCTGATCTATtatAAGCTGGTTGTTCctAcAAGTTGAATTtCGTGTACATcTTGAATTGATGTAAAACgTtGCCcTCCCcTAATACACTtCCTTTTTCATCATCGAAGCAGTTGCATTGGTTCAGAGGGATGCATTGTTCTTccTGTCTCAGATAATCACCGACACAAACACATTGCTCTGTTTCTGgGCGGgAtgTAGCCGAGATGCAAGTGTCAGGGTCATCGCAAGTCCTCTCACAtGTCGCATTGCTAAATATCTCATTAGCTGGACACCATTCAATTTTTAATTCATCTGATATTACGAATGTAcccaaaCTAGAT
>gene=isogroup00900
TCTttttGAACATTTCAGTGTATTTAaTGTTTTATTGCTTTGTCGAACTTATCAACTTGTAGAAACGACTTTCGGTCTCATCAAATGCATGCTTATGTAGAGACCTTgatAATCAACCGgACGTTGTTCAATTTTAATGTAGtAACCAGCCATTCTTACGTCAGACTTACATCTTttAATATTCGTACTATTGCAGATCAATTTCACTATTACTGGATAATTGATTCGACCTGTTGTATTgTGGGTGGACAGGTCACAGGTGTAGACAGAGGtAAACTGGATTTATCTATCAGTGCAGTTCCATCGTTtCCTTCGGTCCaTGTGAATTTAGGCTGTCTGGAGGTGCCTTGCctttCAGGATCTTtGATTTCATTACTACCAGAACGTCGGAAAGTAaCcTCGATATACCTCAATAGAATTGACAAGACAGCAAAACaTGCAATTGCGATGGAAaCAGgTAGGATGATAACAGGTATTTGATTCTCCTcAAGTTTCATGGTTGCAAGGATCGGTACTTCGGTAGTGAAAGTTACTTTCGGCACTCCAGTAGTTTGATGACCTGACACTtCTGTAGTtAGCCcTtCAGTAGTCATCGATTtcGTGtCAAGAGTTGAAGAACTTTCGTTACCAgTAGGGGTTACTGCCtCTTTAACTATGACATtGAAAGAACATtCGTCAGTATTTtGAGAAATATCTTGACAAGAACAaTTCACTAtcGTTACACCAAaTGGAAAGTCACTTCCGCTGgTTGCATtACAATCAGCTTGAATGctGTGTCAAtgTTGTCAGAACATGATGTCACAAAATCAACTCTTGCAGTGGTTCCTtcTTGtAGCcTTgcAttAGTATcTATATCATTTGGACAGCTcGCCGTAGgaTGAGTAACATCTTTAACTGTTACGGTAAAAGAACATTCATCAGTATTTTGAGACAAATCTTCACAAGAACAAGTCACTGTTGTTACACCCACTGGAAATTCACTTTGgCTGGTTGCATTACAAGCAGCTTGAATGCCTATGTCAATGTTGTCAGAACATGATGTCaCAAAATCAACTCTTGCAGTGGTGCCTTCTtGCAGCCTTGCATCAGTATCTATATCATTTGGACAGCTCGCATTAGGATGAGTCA
>gene=isogroup00902
gttGGTTtATTTGGGTCATGCtGTTTCATGTGtAAACTCAGCTGATGTTTGAGGCGGAAGCCCCGCCCGCAATGTTCaCAGACGAAGGGCAGTTCACCGGTAtGGACCCTCCTATGtAGAGTCACCTGATGAGCGAAATACCAACCcTTtaCCGCAGATATCACagAAGTGGCGCTGCagACTCCTGTGCTTTATGTTTAAGTGCACGTTGAAGGACCCgCGAGtcGGGAATGCCTTtGgACAGTGTGGAcaTTgTATTTCTTTCTTTGCGgtGAAATGCAGCTTCTcggTcGCACCTGACTGAAcggTGTCTTGAACGTCTTTGAGCAGAagTTACACGgATAATTCATACCcTCGTGaGCTTGCAGATGGAATTTGATGGACTGGTTGGTGACGACTTTGTCGCAGTACTTGCATTTCACTCgTAGGCTTCTCCTCGGATCCGGTCGGTAAGGCCGCTTTTTCCGAGCTTGCCTTCGCTTCTGGATTAATTCgTCGATTTGAGCCTTGAAGACAGGGCAGAGTCTAGAGAAGGATGCACTACAGTGCATGCAGATACAATTCCAAATACCcgCATCATCATTCTGCGGTTTGGCCAGAGGCTCTAAGTTGATTTCTTtACgAAaCTCAaCTCCTTCGTTTTCTtCcTCATTTTGGGATGGGGTGgCTGCTGgAGGGGCGgCcGCTTGCTTCAGATACACATCCTCGTTCATGAGAATGTTTCGAATATCCTTtGACAGATTCACAACTTGCACATCCCCTGGGATaTTGATCACGgCCcTCCCAGGCAGGGACTGAaGCTTGGgAGCAGTGTCGGACACAGACAACAACAGaGATGATCCTTTGGCCACACAATCAaTGATGGCTTTCTGCAAGtATTGTACAATACATTCAAGACTGctGTTTGGGTGgTGCTTGACAGTTTACGGCCTTTATCTGGGTCCACAGTCGTGACCTCATTAACTTCCTtAaCTTcTTtAACTTCCTCAACTGCAGTTGCTTCCATGGCCTATTCTTAAAAACAAACTTTGAGACTAGCAAAATtCcTATGTCTATGTtTTGTCTCAACAaCAATACCTTCAACGGTTTAGGAAACgCTGATGTGAATTTCTGTGGCTCTGAACAGTATGATGCAAACGCGCcgTTTCTCC
>gene=isogroup00913
CTAGAAAGAGATTTAAGTTTAACATTGAAGAATTCATAATTTGTTTAGGATTGTAATATTTTAGGTCATTGGACAGTGTCATCATAACTCAATTCATTTTCATGCCCTGgTACAGTATATAGAAAATTAATTGTATATGTCAAACCACTACAATTAAGTACAATAATTTTGGAATGCTTAGCTCTGACCCCAAAATATAAGAGAAACAAAGAGAGTATGCAGTAAAGAAGACTAaTTCATCTCTTTATAAAATCACCTCCATCCCCCCCCCCcAAAAAAaTAAAGCATGATAATTAAAATGAAAATTTGGCCAAATGGCTTGGTCACTATTCCTGAAACAGTAATTTCCCCAGTCTGTATTCAaGAAGAAGAAAAATGTTtGTCATTCATAATAGCTGAAAaGCCTGGGCcACCTGGTTACATTAAATTTTtAATAATTATTTAAAAAAAaTGAAATTGTGATAAACAGTATGACAGATCCAACTTTAGATCTCCCTCCcAAATGGTTTTAAACTCAGATTATGTAATtACAATATTTTGGGTTCAACAATTCGAGCATCCGTTTCTCGGCAAAGGCTTTTCTAACAACTGTCACCGGGCCTCGATGTACTAATTTGCAGAGCTTCAAACGTGTACCTGTAAAAATTGCATTTTGTGTTTTGGTTTTCCTTCCGAGAGGCAACCAGTGGGAGTACTCAAGCATTCTGACACTTTGTCGTAATTTTCGGGATCGTAATTTTGGCATGATATCACCCACTTGACAGTAATGTACAGACAAATACAACAACACACCACAAACACTGTTATTACGATAATTATCATGAAGTGGATGATCCTGGAATTGCCGCCACGATAGTCATCCTCCTCGGTGGCATTGCTGCCACTCTGATGGTTGGCTTCCTCGTCTGCTACGTCTCCAAGCTGTTGGGTGATGTCCATATTGGGGGGACTGGTGGGACATTCTATAGTTGCCGAAATCACAAGCTCCCCAGAAGAACACGTGACCTGCTCGACCCAGTCTTCATCCGAACGAAGGTCAAGGTACAGATTCTGGAGAGGTCGAAGGGAGCAGTCGCAGACCAGCGGGTTGCCACTCAGGCGCAATTTGGGGAGATGCGACTCTTCGATATCGCTAGGGATGGTCACGATCTGGTTACCGCTCAGaTCTACGATTTCGAGCCTGGGAGAGCCGAGGAAGAGTTCGGGGGTAATGACGCTAGACGTGAGGGTGTTGTTATTAGCTCTGAAGGTCTGCAGGTAGGAGAAGCCCACGAAAGCGGGAGCCGGCAGATCGTGCAAGGCGTTGAAACTGAAGTCGACGAACTCGAGTTTTGTGAGGTCCATGAAGGTCTCGGCGAGGAGGACCTCCAGTTGGTTATGGGCGAAACTCAAATGGGTCAGGTTGGTGTTGTGTCGGAACATGTGGCGATTCACATAGCTGAGCCTGTTGTTGGATAGGTAGAGCACTTTCAGGTTCGGAAGGTCCCTGAAGACAGTGGAGGACAGAGCCTGGATGTCATTCCTGCTGAGATAGATGGACCTGATGTTACCCGCACCGGCGAAGGCGTCGTGGCCGACgTTCATGAGATGGTTGCTAGAGATGTAGACGTGCTCCAGGTGGGTGGCCCCGACGAATATCCGGGGACGGAGACTCTCGATGGAGTTCTGAGACAAGTCGAGGAACTTGAGATGATGGAAGGCCCCAAAGTCCCCCTGTCGGAGGTCCCGCAGGTTGTTTGCTCTCATATCGAGGTAGACGCTACCGTtgCAcGAgTAGGGTACCGACGTGAGGTTGCGCCTCCCACAGTACGCATCCAAGTCGGTCTCGATGTAGTCACAGATCTGGCTACAACTCGGCAGAGACCCGGGGTGTCGCCCGCTGCCGCTACCAGCGTGACTAACCAAGacaaCtGGaaaaaTGGAaGAACGACGGAGTTGAGATGAAAGGTCTGCATTGCGGCAGGTTGTAaCAGTTGCTTCATTTTAGGGTCTCCAAACAGTTGTACATACAGTCCTTTTCTCCACTCTTAGAAGGTAACACACAGAattcTGTtGTACcTTTGGCTATTCCAACTTCCTTGT
>gene=isogroup00922
TCtttttCTTGGCTTCCCTCTTACTCGACTTTCTTTTCAGCAAAACATGGCAGCTTCCTTtcGATATGCTACAATTtGGAGTTTCAGAACAcTTtCCACCTAAGAGAACAAGCTTAGAAGTATTACTATCATATTtGataTCaacTGACtaTGACTATAAGTAAGTTTTTAACTCCATAGTCATAATTGATGGCTTACCCAAACACTATGACAACAAaTAAATTGCCACAGCACTTCTTTGGAAAGAATGAGAGAAACAATAaGAAAAAAGATAaTTtCTAGTAACATTTTCAATACCCAAGTCAGAAATTGTAACTTTCTAaGTTTCTAAAAAAATCTTAGTAACAAAAAAATAAAATAATAaTGTAAAATTTAAGGCTTCAAATTCTTTTATCAAAGCAAATTAAAAGAACACTCCGTAGATAaTAAGTGATCACGCATTGCCAAATGTCAGTTGTAACACATTTTTGATCATCTAAAaTCTGAATTTTAGAGGTGATATTAACAGACAGATCCAATGGAACAAACTGTTTAAcGCATGGATAGACGAGTCTCCATTTTTAACTCAACAATTATATTTAGCCGTCATGTGATTGCAAGGACAGGCACCAGCAAACTAATAGTCTACTATTTCCCAAAGTATGTATGTATGTATGTATGTATGACGACCACAaTTGTTATGAACAGGCATTTCATCTCACATGTGACTGAGTTGTTGtCACATGTTATGATCACATGAGCCTATTTCATCATATGCAaTTCTACTGGACAGTATTATGTGTAGGATTGTCTTTAtGTGGATGTGTAGGATATTGTGTAGGATATTGTCTAcTtagCCTAGTGatACACTGATACTGCACCACTGTCAGTTCTGACTCCTtCTGCTTTTCCATgTGCATTAGGATATTGTGTAGGATACTGTCTACTTAGCCCAGTGACACATTGACACTACACCAATGTCAGTTCTGACTCTGACGTCCTACTGTTTTACCATGTGCATT
>gene=isogroup00928
ACAATTATAACAGACAAGTGAGTCTAGAGTTCTTAACTAAACTGAAATATTCCTACCCTTAGTTTGATAATAAATTAAcATCATAGACTAGTGTaaagaGAAATAAGCAAATATAATAAGATAagAAAAGAGTTGAAAAGATTGCTTAATTCAAATGTAATTTCACTATACAGGGCAATATAGACATTTCTCAAAATATgaTAAGAAAATACTTTCTGCAAGAATGTCATAAcATAAAATTAACTGCGtACAAGAAGATATTgtGCacAAGTTGTCCTGTTGTACTGTGccgAAATGCTAGTCTGGAATATagaTGTAACTTcTtAAaGGGTTATGAAGCACATAGAGTAGGTAGGAAAGAAAaaTATGCACTtCATActAGataGtaaagaaGTAGAAGCActACATAGTAGAaAGGGAGAAGTAGATTAACTACATAGTAGATAGGAAagAagtaGATGcACTtGCATAGTAGATAGGAAAGAAGAAGTTGCACTCcATGAGTAGATAGAaGTGAAGTAgATtCACTACATAGTAGAAATGAAGTAGATgCACTtCATAGTAGATAGGAAAGAAGTAGACGCACTACACActAgATAGGGTACAAGtaGATACACtAGATAGTAGGTAGGAAAGAAGAAGATGTAC
>gene=isogroup00947
AACTATAATGCTGTATAAAATAAATGAgAaaTTCATTGAcATCAagTTCTACAATTTTATAATCAATtACAAAaGATAAAAAcTGACAAATgaTAaGtataGGCAaTATTTTAaaGTAACAGTTATCATaTtGGGGATATTTtTtaCATTtCgTTTTGTTTAtAATCGTGTtcGAAAACACCAtcATCTTtGGAATGCTAATGATAGTTTCAATATCAaCAACTTTGGCATGTGATTATCCCTGGTGATCTTAATTCTTCACGTTCTGCAGTTTTGCAATTTtCACTTtAAGTTTGtcAACAATaTTCCtCCTTTCTTtCCTTATTATACAgaaaaGTTAAGGCGATTGATCATaaaaaaaaCTTTTCAACTCGTGTACTTgTTCAAATTATTGCAAAaGGAGCCAGCGAGTATTTTgaTCGAATGATacTAATGTGTATCcTTTCAGAGTAATATATGgtAAAaGGGAATCGTTCGAAATTCtaCATGGTGAaCGTCAATTCCTCTgaGgAGTAGTTGGTtgAaTGGTGtGGTAGGGTGGATCATGCATCAGACTGCATTACTCcgcTACTCTGGgTTAATGGCTGgTTTTGTGAGGACAaCATTAAATGAACATTGTCGGATGgAAaCTGGCCTGCCGGgACTtGGGAAGGGTTGGCTGGTTGTGTTGTTACAGAAGAGGTTTCGACTGGGTATGGGACGagATAGTCcGGTGGATGAACcGTCGGAGCTtGTTGGGGgTTGAACGTTTCTGGGTTTGATTGAGGAGGGTACATTCCTTGTATTGGTGGGACCACTCCTACATGCTGTGGGTAATAAACAGGGCTATTAACCACGTTATTATAACTGGGCGGTGCTGCAAAGTTACTCCAATTGTGCTGGGGTGCGGGTGGTCCAGCAGgATTATCGACTCCGCTTATTACAGCAATGTTTGGTTGAGTACGAGCTCTTCGTTTGTTCTtCTTAGATAACCGATAGGAGACTACAAGgCCTATGCCGATAaaGACTGCTAAAAaTACACAGACTATCACGATCCCAGCGATGGCACCGGTTTGTAATGAGgTTTTGCTAACTTTACATCGAACAGCCGCACTTGCACAATAGCTTCCATATGTAACGTCAGATGTGTAACAGTTTCTGAGCTCgTAgTCATCATATGCACAGGAGAAGTATACGTCGGAAGGTGGAGAGTTGCCAATTCCAAACTGATCATTATAGTAGATTtCTTCATAATCGgAAAAACCAaTCTGTTTACAGACTGTTGACGCCTCATTCACGTTAAaGTTTTCTGTGCATAATCTCTCCCACCGAGATCCATCCCAGACTTCTACCcTACCTTCGTACCAATTATTGCCAGCTACCAGACGGGGGTAATATGTAaCTGGAATTTGACAaTTCACCCATGCGTCTTCTCCATGATtgCAATtATGCTtATACCAACCACTGTTACTGCATTGGgTTAGCATATGTTCCGACCCATCACATCTAaCGTCGTCCAACATAATAGgaCCAGAACCCTCGCcATATTTGGCGTtACCACCATAGCTGTCAACAGTAGGGTACCCAaGTTGTCTGCATGCAACGTgtGCGTCGtCccTttCCcAACcgTCATCACAtATTGtACCCCATTCTCcataGTGAtagATTTCAATACGTCCAGaTtgTtCCGAgAAACCTtCTACAAGTcTTAAGctGCCatCgatAGGAGATTCAagAGTagaGCACGTGAGTGCAGCATCCTGACTGTGGCTACAgCTGGAAGTTGCCCAATTACTGAAATAgCAATCTTGCCAGTACCATTCTGTTCCGACGCAACTAATAcTCCCcAGTATTGGCCCAGATCCTTgACCGAACcGTGCtCcATTGTAATAGGTATCGACACCACTATAtcCCcAGCTGGCGACATATGACGGCGgCATCTTcATAGGACCAATAGTTATCACAAATGGTTCCCCATTCTCCtaGGTAaTAAACTTCCACTCTTCCAGAATTACTAGAGTATCCATTTCTAaGGCGGACATCCCCTTCAACACCTGCAAGACATCTTACACCCACGTCTTCATAGTGTTCACaGTAAaggTGTGTTCCACCcACcATATGAGCACTGCTGCCAGtGAGCTTCATCTCCATCACAtCTCaATCGTTCCATTATTGGACCATATCCTTgaCCAAAGTAAGACTGGTCGAGAAAGTATTCATCCACGTCACTATATCCTAACTGCCTGCAGATAACTTCAGCATCTTCTCGTTGCCAAATATCGTCACAAATCGTTCCCCATTCATTGTTagttGAAAATCTCAACTCTGCCTTCAGTTGGCACGGATCCGCCAACCAGTCGAGCTCTACCATATTCTGATTCTTCAtTTCCACATATTACTCCAGCTTCTTGTGAATTCCAACAGTTGTGTTGGAACAAaCCTGCATTAGGACAGTCTAATAATGTCGATTCCCATCCAtAACATTCTACGTCATCTAGAAGTATATCACCGtACCCAgAaCCAAAGTAAGCActACCCACTGCCTGGGCAGGGTCAAAGTATCCAAGTTGTCGACAAACTACCGTGGCGTCTGCGTTATCCCAGGAATCATCACAgACCGTGTaa
>gene=isogroup00950
TtGTTATATTTAATATTAAAATATGATATGATGACAAATAATCATAATCAATAATCATAAACAATAATCaGTAATCATAATCAAaTAATCATAATCAATAATCATAaTCAATAATCATAATATGATGAAGACAATTAGTATCTCTAaCTCAAACATTACTACTGCGAAATTCGAGTACAAAATACACATTATAATAGATACATAGTGAAATGATCAAAAGGTATACCAAGATTATTATCAAATGCAATTAATCAACCACAGCTTATGTCAAGTTTCCTCAGGAGAGTTTTATTTTTCTTTGGCAATGCGATAAACATCAACTAGACATAACATATTATACTGAACTCAGCTTGATAGTAGACTTAGAAACCATCAATACAAAATGTCATGGTCCCTTTGTTGTTGTAATTTAAAGCAGGTTCCATAAGTTGATTTATACATAGTTAGTTATAAAAATTAGCAATTCATTATCATGACTTGTCAAATTTCAATGGAGAGACAAAATTAATTTCAATCGTAGTGAGTTTGGTTCAAACTCTGGAAACAAACGACTAAACGCAGACAACTGAGTACATTTACCGGGTACAAACTGCGCAAGTAACCTCGTACCCAGCAGTATAATCTTCACAAGGTAGTCCAGTATGTGAGTTGCCGCAATGTACTTCTGTTGGATAAAATAGAGCGCCGTCTGAATTCCCTGTAGAGGAAGATGACGTAAGAGTAGCAGAATGATCAACACAAGCCCACTCTGATCGATAATAGATGTAGGATTGTGCCATCAGGTAGCCGTAATATTCTCTCGTCCAGCCGTCAGGACAGTCAATGCGAGCAGGTTGCATAAACGTCACGCTTCGTTCAGAGACTGAGCAGACAGCACAGGCTACATCTCCGTTATCCAAACCACTAAAGGGCGGGAAAtTTACAACTTCGTATTCTGCGCCATACATATATGCCCGCCATGTATTGACACCAGCATCTGGTCTGTCGTATGTAGGATTACGTGGcAGACAAACATAATTGGCTCCTCCACCTTTCTGGTCGTAGTAAGCACCtGCTGCATAACCTTCATAAACCAACTGGGCAGTGCCCTCACATGTCCTACTTCCCCACcTGGTGTAATGTGTTTTGGAAGTTGTTCCGCTTCCACTTAtGCCTGAGTCACCCTTCGTACCTTGGACACCAATTCTTCCTTGCATCCCCTTGGCGCCTTTACTTCCTCTCTGGCCAGAATCTCCTTCTGTTCCTTtGACACCTTTAGGTCCAATGTCCCCATTGGGACCAATTGTTCCAGGAAGACCTGTGGAACCGCGATCCCCTTTTGATCCTCTGTCACCAGGGGACCCCCTTTGTCCCGGGGCGCCTGGTTGCCCATCTCGACCTGGTACGAGGAGGAATGGTCTCTGTGGgCACGCCTCCACGTAACAAGTACCATTCATTTCTAGGGATGGTGCTACGGTATCTGGTACGCCTAAGTCTCCCCGGCTTCGTTTCTTGCGATCCGAGACCTTTTGTCCGAGTGTGGTCTCACTTTTCATCATGTGCTCTGCTAATTTTtCTGTAACCTCGCTACTTTCTTCTTtCTGATGTGTCTGATGCAGCGAAACTTTTTGAGCgAaCTCTTCCACCAATCTTCTGGTTTCTTGTTCTCGTTTATTAAGTCCAGCAAGCAcATCATCTAacTTTCCCATCATGATGTTACTATCATGTTCCAACatGGCGTTGTCTACTTTCGTTAGGCCTTCAAACTCCTGATATGGAAGGTCGTCTGCTAAAACACCATTTAAATAAAGCACACtGCACATCCAAAGATAAATGATGGAAAAATCCTCCATGTTTAATCCTTGGTCTAAT
>gene=isogroup00960
ACAAAGAGGGAGTTTAGCACTAGATCTGTGTGAAGGGctGCAGAAaGGGCCAAAAGAAtgggActATGTTtATGCATAATGGTGAGATGATTTCAAAGAGGGAGTTTAGCACtgTAGATCTGTGTGAAGGGCcaCAGAatGGGCCAAAAGAatGGgACCATTTTTATGCGTAATGGTGACATGATTTCAAAGAGGGAGTttAGCACTGTAGCCAGTGGCTAAAAGGCAAGTTACACTTCTGTGATAGTTACACATTCACATAATGTTTGGTAAAGTTCACTGTTAGCAACTTGGAAAAAAGTTGACAAACATCTTGTCTTAGAAGAACATTTttCCTCTGAcTtCAGAGTGAGTAAAATCATTTGTCTCATTTTTAAATCTTTGAAAGAAAGTAAAAGATTTAATGCTGtAAAATCTGGACTACATTtcTATCTTCCaCcATTTCTGAGCTTCTGTTTAAATCCGCTATTTTGTtAGCATGATTTGGTAGTCACATGTATCTCATCCCCAACCAGACCAaTTGTCTCTGTGACATTTTTCAGTTTGTAGCTTAGGCcTtAAAGTTAaCATGTAAATCTCTGTCTGTATTTATCATCATATAATGTGTGCTCAGTCAAGTGTGAAATGTAACTCAATTGTTTCTTTCAGCTTCCCTTATAATCTGCCAACTAACTTCAtATTTGATTTTTTtAAGTTCTATTTCTTCTTCTtcTtCCTCTTGTTTTtCTCCAAAATGCTACATTTTGTGTGCTGAGTTAAAaTGAACAGGTACAATTCATTATTCTCAAGTTGCCATtCcGGGTAAATTATTCCTGGTCTTGTCAGGTAATATGTATTATTGTTtGTCAGTTTAATACAAGATGAAGTTTTGAGGACTTTAGATAATTAAGAACTCATATCACCTTGAATGAAAGGTTCCAAAACGGATTTTACCTTAATGAAGTTTAAGTACATAAGTAACCTtGgATACCTTGCTTAaCAAAAAAATGTTCAACAATCTGTGAATAACTtGATGTTTGTGTAACTGAAAACAACTTTGGTAGAATGGATACATCAGTTGAGAAGTAGTCTTTTGAATATGATTGCTGTATGtATGcATGGTTGGTCAATCccTGATTAaTACTGGCAGGgATGCTATACACCCATGGCTGATTAaGATAGGTGAAGATTtAGCACCATGTATTACCTTTCATAGACcTCTGACACAACAGTgTAATGGTTGTGGTTTCAGTTTGGTGGGAGTAAACTCAAACAAATTTCCAATTGCACCCATGCAAGTCATATTTACTCATtACAACCTACaTGCATTtCCCGATTATtCGTTAAAACAAAAGgTtGgTAATGTTGAGGTTACGgccGTTTAACTGCTAACACATTTGTTATCaTtCAGAACACGTGGCATGGTGACATTGATGCGAGTAATGAATTTGAAAATAAGAAAAaGAAAAaTGAGTTATGGCcTAGACTATAAATTGTTAAGGTATTGGGCTTTCagTGGAATTTGGATCTTACAaTTTACATGCAGCAACAGAGTTTATAGGAGGAAAAACAGAATTTCAATAGTCGAACCACTTATTAATTGTATGGAATGAAAGGAAaGAGTATTTtCAAGCCTTTATGATTgaCTtAGCTTCATATTATTCTCAGGATCTATCCTTGTATCCTTTCTATAGGGGGACTATAGAGGGTCACCGAAAAGAAAGGAACATTTAAAAATTTAAAATGTAAGGTTTGATGTGAACATAAATTTTCAAAGAA
>gene=isogroup00963
AATTCTTCGTTTttttGGGCAGTCTTaaccTTCCAAttGTTtATGTATTAGAGTCTGACACGAAGAGACGACCAAGTTTGAAGTCAGCAAAGAAGaGCACCTTGCATGATAAAAGACCTTATTCATAGAGAGAATGTTGTAACTCAAAGCATTGATTAATGTcAtCCCcccAAAAaTGAGGAGGGGAaCTGTACTTAATCACTCATTTAGTCTagTgCACATCTCTGGTTATTATGGGATTtAATGGGtCcTTTTGTAGTTGCCTGCAGTATGTGATGGTTTTtCTTGAATGAGTTTTTATTCTTTGTATGAGGTAATCCATTGCATTATCAGCAATGGTGACCCATTCCTTGCTAAAGCCGTAATGCAAGTGACACcATCCcATTCGATACCATCTCAGTCGATAACCATCCCAGTATCGTGATGGCATTGGTAAATTCCCAGTAATGTGTGATGGCTTGGACTTAAGCAGAGTTTTGCTTAAACAaGCAaGATAGTTTATGCAAAAGTTAAATTGACCAGTGGATGGgAAaTGTTGGGAATGCCGATATTGAAAAGCTACGTAACAGAATGAAGAATTTGTATGACAGGTGGCATATAGGGGAACCGATGGCCTCTtATCCACcAAAGCACATTCCAGGCAGTTTAGGGAGATGTAAACACAAACTATATGGGAGCAATCCTATGCTtGCAGTTtGCAAaGAAAaTAAAAATGTTTCATTtAAATCTGGCTTTGAACTTTACCAAaTGTGCTCTTTAAGCcTTCAAGCTTTCAGGCCGCAGTAAACAaGGTTTAAACCATGTATCCTTCTGTTtGTTTTTtGTTTTGTTTATAtGtGTGTGTTGTTTTGTCTATTCCTGTAGGgAGAGGGGTTCTGGGAAGAGATTGGgTGTGgTGTTTCACTTTTGTAACTCaCAAAGTTtCATGTATtCAGTTTTACATCAGTCAAATAGCAGCAAATTATGGGACAAATCTTTGACATGTAAGTTGATGAACAAAACTCCATtCTTTTTGTTTTTtGCcTCTTTTGCAaTATTGTAAATATTTATATTTGTCTACAGTACATTCTTAAATGCTTATTTGTGATGGTAAAATGCAACCAAAGATTGGACTGAAATACGTTGGCCGTTGTTTACCTTTTAGGAAGTGAAaTTCCTTATACTTCTGATGTAATAATGGCATAGCCAGGGGTGTAATCTGAGGAAGTCACTAcAACCCCCCCCcccACAcGCACACcTCCTCTTGTAACTGACAAATACTGATTGTATTTTAATGCTAGTTGAATATTCCATCATTGAGACAATAATtCGATTAGCTTAGATGAACCAgaGTTGGCTGAGAGTTAGTTTAGTaCTTTGGTGGCATTGCTAGtCCTTTTTtCTTTCTtCcTTAACCGAAGAATGAAAACAaTTTGACTCAAAaTTtAAAAGTaTGATACACAATAGTTGGTTCTTCagTGTAtcTAaTAAAATGTGCTTTTtGTAATTATTATTTtGTATTGTGGGgTTTGTAGTTTGTTATAGGTGTATTGGGCTATTTCTCTGTGCTAGTTTAAAAtCTGCTAAGAAAAGACTGGAGAAGA
>gene=isogroup00975
ACGaaCccTGGAAAGTAGGAGCAGGTAACCCTGTGACAccaGtAGAGATCCAGCAACTTCaGTACAAACCTCAGGTAGGAGAATGGGgTGAAtGTGAaCAAGGAGAAGAATGTGATCGCATCctGAAATGCCTCGACcAAGTCATGTctCTCcGAATCGCAGAGATGTTTAACGCaCCcGTcgACCTCAGTacgTACCCcGACTAcGCCATGACcGTgCCGTACCcAaCGGACCTCACCACCATCAGgAaCAGGTTGATGCtCCGTTTTtATCgaCGgCGTTCGgCcTtGCagTGGGAAGTCAGGAGGATAGAGTGGAATACAAATGCCTATAAcGACCCGAACAGtCAGATAGTGAAAaCaGCcAAACTAGTTACCAATATATTgCTGGAAGTTATCAGGGATTTGGATCtgACAATGCTATATCACTCTACAACCAGAtGGTTGGTAATACTGAGCATGGAGATAAGATGGAAGAAAGCTCAGGCTCAGAATCAGATGATGATTCTTCATCAGAAGATGACGACACTGATTCatCCAACAAGCCaCcAGccaaaaaGagACGgAGTATgCGAACGTAcgATGATAAGGCTTGGATTGAGGAATGCAGACGGCTCTTGgATATAatGTTTGATtGTCAAGATTCgaCTCcGTTtAGACAaCcAGTAGATGAATCAGTCTACCCGAATTATCGGAACaTCATTGATCACCCcATGGATCTATGGACTGTAAGGgAACAGCTGAATGCAAGATTCTATCAGGACCCCATAGAATTTGCgAAaGATGTTCGTCTGatttttacAATtCCAAAGCATTCAACACcAATAAAAAGTCACAGATCTATTCCATGACCTTGAGGCTGTCagCTCTCTTTGAAGACAAagTCAGGGATACcCTCCGAGATTACAAAaTGCAGCTAAACACATAATACTGATAAAGGGCAAGAGGAGGTCGTCATGGTTTCAGAGGCGACTGAATTTCGAGCAGAGCTCCCAAAGCGATATTCTTCTCGAGTTAGATGTCAAACCAGGGCCGTCAGGAATCTCTACCAGAACAACAAGgTCAAGGTTAAAGCAAGTAACCAACGGCGTCTCACAGGTGTCCCAGCAAAGTGACGATTCTGCCAGGAGTCACTCCGATACCATTCCATTAACCAAGGATTCCAGCAGTGGAGACGGCGAAGACCTCGACAGAGACTCCTTGTCCTTCTGGGATGGAGAAGACGGAGGGAGAGGCGAGAAAACACCCACCAAGCATTTATCGAGGAGGCGATGCAGAAGGACAAACAGAATCGCGATGGCAGGAAAA
>gene=isogroup00976
AATTTAATAAGTTAGTAAGTTtGTTGTCTATCCACAATGAGAAGGAAAATCAGAACCCAAATGAGTAAAAACGAAAAGAGTTGAACTGTTggTTGCAATagaCTGTTGTagTATAAATaTAAACAATGTGTGTAGCAAAGATGAGTCACAAATATTAAATAAATTAAACCAAGACGGGTGAACTTTTTCAActAAGAACTTgTTCTGGTGTGTTGAGAGTATCAATACACAAATTGATAATTACCTGATTAGCTGAAGCgaCTTCAAGGACTTGTATGGTAGAacTCTGTAAtAATTtGGAaTcACccctGGAAATGTgAaTAtCccTtgaaaCCAAGtCcTTAACTGActgcaGgAaTTGgTcTGATTTTtCTTCTTGTTCAAGCaTGCAAAGtaTAGCAAaCtgACGTCCCTCTTtGgTTtctgCAGgTGTTTGATGATGATGTCTGCTGCTGACTTGTTGAGTCCACATGCAAAGCGATAgAcATACTGgAGGTCAAGcGGGTTGATGCTGTTCAAggTTTCTTtCACaTtGATtGATGAcgcTGCtgAAGACGCTCCTTCACTAAGAaTCcAAACcAGATGATGAGAGGCATAAAaTtCACAgAtgATTTTGTGCCATATTCGTGCaaCCGTCTTATaTCGaCCCTtGGgAATGTCAAAAACCACTTCCTGTGCCAACATCCCGAGATTAATATAGTTATCATAGAACTCTTGTCCAAGTTCTGAAaCTAAATATGTCTTCTCCCATGtCAGCTGCTGGTTCTtCTGTGTGAGGCCATCGAAAGCAATgCGGtACAGTTTAGCTAGTTCCGTTTCAAAAGCAGGcACCCCAGTGTTAGCATCTTTCTtGATTTTCATATGATTatGAACGCATTCGATCacATAAGTGAAAAATCTTGTTACTGTGCTAAATATCTCGATTTCtGGCCTCTCGTGTaCTATGTGAGCGACCATAGTGGAGAAGAGAGGGACCTGgCAAAGATCgcTTAAGAAGGGGTTTcTCTGAAGCTCcTTTtCGATCCGATCTgCCAACTGgaCATCaTCAtCCACCGCCTTCAGGACATAGTTTCGACGTTCAGCCaCCCcAAACCCTGTTAATCTGATTCGTTTTGTtTCGGGgTGTAAGTTAGGCGGGAGgttCAATGTCCTGGTAAGTATGATGACAAGAATATCTAGAAACATTTTCATCTCAATGATGGAGGAGATaTGTGtcTTGgTTTTCTtgTCAGGATACTCGTCATAACTGTCAAATAACATGACAACAGACTTTTTGtATGCTTTGAGGAtatCCTGAATGCAAGATTCGTCCATGTCCTCATCTTCGGGCACTATGGCATGCTTTATAGCAGTGTATACAGACTTTACACCTTCCAGTTGCCTCAACTGGAGAAAAATAAGT
>gene=isogroup00985
GCATTCACCTAACTTTTATTTCGTtaTATCACGCATTTGTTAAAAGAACGTCTTAACCAGGGTTCGAAGTTAATAAAAAACATTAAAACATgaCacTTTAGAAACAGCTCTCTTGAATGaCcGAATCAGTATTaAAGTATATATTATTCAGTGCGTTATAAATGCATCcAAAATATGCAGAGAAACTGGACAtaGAAACTCGAGTTtGAAAaTACTTAATTAATTCTTCCTGCCgAaGACTGTATATGACTTAACATTATACTGTAACTAACTATAGTACGCTGTGGAGCTCAATTACCATAATGCCAACCACGTaCcGTGgTATAGATGCAAAGGAGgTGAacAGgaGGGTGGTGGGGGgATTTGCCGCGAAaCAAAGTTATTATCTAGATATATTTTtGCACGTTCTAAAGCACcGTATTGTTCTATGTAGAAGACACCCTCGTTtGGTATATCCTCCCCAGGACACATTTTAGCCACATTTGTAAGGTAATTTTTTtAGCCCACCCCTGCAGGCTAATTTCTGGAAGACAACCCTGTTTGATGATTTTTGACAAAGTCAAATGCAAATACAAGTATCAATTTCATCTTGTTCAATTACAAAGAGCAGACAGCACAGGTCACTTCATAGCCTGAAGTGTAAGTTGGACATGGTAACCCTCCTCCTGTAGCGCagTTGCCTCAACAATGTATAGTAAAGCTCCATTATGGTCCCCGGAAGTCCGGGcTATCCCTTGAGCTTCAGCATCGACACAGATgTACTCAGTGCGAGATTGCGTGTaGTGCTGTGACATGAGTATTCCCTTGTATTCCAGATTCCAGTCTCTTTCCCCGGTGGGGCACTCGGTGCGCCCTGGAACCATGAGAGTGATGGTCCTGGAAGGTGCTAGACACACAGCACAAGGTGCTTCCGTGTTCTGTAAGTGAGGTAGTGATTGTGAAGCACTGGTCTCGTATTCCGTACCATAGAGAaAAGCGTtGTGCTGAAAGCCTGCCACCGGCTCGTCAAAAATAGGATCTTTGGATAGGCATAGATAATTGGAAGCCCCGCCAGCATGGTTGTAGTGAGCTCCTGCCATGACCCCTTCATAAATAAGTtCAGCATCCTCtCTACAGAAGGGCTTTCCCCATCGTGTGTAcTtGGCTCCAAGAGGGATGTATtCCACAGACGCATcATAACGATCtttGTTATCATACTTGGGTACTTCAGCAGaCACTGGAGAAGAGCCGATCAaGATCGCATCTCTGCcATCTCTCCCTGGCATGCctCGTTCACCTCGTAGGCCATTTGgGCCCTGTGGACCAGGTGGACACATTAAACACTGACCAAGGAAGTACGCCGATTGGAAATTACTCCGCGATTGCAATAGTGTACTCAGATCTGGT
>gene=isogroup00990
TGATAGATGAAGGAGGAGAGGTATCAGATGGAGAAGTTGCAGAGAGgaTAGAGGAAGGAGAAGAGGTGTCAGatGGAGAAGtCacTGAGAGGATAGATGAAGGTGGAGAAGTTGCCGAGAGGATAGATAAAGAAGGAGAGGTGTCAGAAGGAGAAGTTGCTGAGAGGATAGATGAACGAGGAGAAGATGCCGAGAGGATAGATGACGAAGGAGAGGTGTCAGATGGAGAAGttGCGGAGAGGATAGATgAAAAAGAaGAAGATGCCGGAATaGGAGATGtGGaTGATGTGTCTGCAGATGAAGATGACGTACAAGAGAGTGGAgAaCTGGAAaTTGCTGAGAGAgagAAGAGGAAGAAGAAAaTGaGGTTGAAACAAATGAGAaTAAGGAGGAaGGGGAGGTGGaTGGCGCAGGaGgAtACaCCCCTCTCCCcTGCATCTAACATCGATAGCCCGGAACagTTTGATGATGAAAAGGaGAGGGAGAGTgggggTGAGGATGATgACCAAAGACCCcTtgAAaCGaGGgATGAAGGAGAGGAGATGGAAcaaGAGGtaGAAGtcgATGAAGACAGTAGTCATCgAaGAGAAGAAGatGGCGATGGTAGGGAAGATgctCAGGGAGATACaGAAATGTATGAaGGCGCTGAACAAGTgaGTGACATtGAAGATGAAGATAGGCAaGAAGgTGAGGTtGAGGGAGATGGACGAGAGAAGGCACAGAGTGATGATGAGAGGAAAGGAGAGGCAGACAGTGATGACGgAGAGGCTCCATCCCACAAGGTGACCGAGGAGACACCCATGAGCCCTGTGGACGGGCTAGATGCGGTTAGTGATGATGAAGATGATGTTGgCGAcGGAGACAAGCCAAaCAAAGACGCCGAAaGTGgcGAGgAAAGTGATGAGGAAAaGGACTGATTGCAGATATCTTTGGTTCTAGTGATGAAGAAGGCGAAGAATTTGAGGGATtcGGgGAAAAaGATTTGGAGCCGGCCTaCCAAAAAGAAAAaCaGCCaTTGTCTCAAGTGACGATGATGATGATGTA
>gene=isogroup01003
AAGGTGCTGAACTCCTCAGGAGtAaTTTtGTaCTCTaTAAAGTCTATCCCCACACCATGCTGTGCATCCAaCcTAAACAtGgAAGTgActCGAGTCAGGGATCCTCAAAAGAGAGgCGTACTAAGTGTCTATAAATGTGAAGTTGGTAcTCATTACAACTCACCCTCAtcTCAGCCCGGGGCTTTGATCGGATATGTTAATATGACGTGAGTGTCCGTTCCGACTCAATTTGCTTCTGTTAATGTCACGCCTACTTGCTTCAAGTTTGCTTATGTGCAACTACAAAATATGACAGCATAAACTACTGTAGGCCTACATACCTATATAGATATCTCAAATATCTTCAAGGGCATACAGTATTAGTCTACCAATGTACATGTACAGGACTTCTACTTTACATTCAGAACCACTTTGGCTCCAAGGGAAaGgAAAGAATTTCTTGTTTCACTTTGAACAGTTCTAGAACAGTTGCATTTACActATCAGTACTAaGCCTATACTATGTCACTTgCATACATGTACATtAtcAGTACTAGGCcTAtActcTGtcACTTGCATACATGTACACTATCAGTACTAaGCCTATACTCTGTCACTTGCATACATGTACACTATCAATACTGGGCCTATGCTCTGTCACTTGCATACATGTACACTATCAGTACTAGGCCTATgcTCTGTTAGTTGCATGTACACTATCAGTACAAGAAagAAaCTCAGTaTTtCaTaTGTGAATCTACTGTacTTACTTtGCAGGACTTTTTGTCGgCTaTttATAAGCATTTTTGCACCATTAGCttCACAAAAGGCAATTGTTttATATTGcggTCACtGAAAGcGCAATAATATCCATTGGCAATTGGTCATTGTCGCCaTAAAAAAGATTTCaggCTCCTTGTCATACTAAGAAtATTTTTAAGGCACGGTTCCCACAATCATGGAAAATTCATGAAAtCTttAAAAaTTCAGGTCTGGAaaCTTATGAAAAGATTgCAAATGTCAAAGATCATTGAATAT
>gene=isogroup01026
gtcgaacataaggaaatgcgTTGCTACTGCTGTTtATCGGTGTATAAATAAATTAACTTTTCACTAGATTTAAAtAATTCATATATTTGTgaTACGacTGTGATATGTACTtCGTCGACTTTCATAGCATCCAATTTtCCATAGtGATCGTCCActCTTcTTTtCAaTtCGTGTTCAGgCTCTGAAATCAaTtGTTTTGAGTAAAaTctgaTGGTCCGTATAGGTTTCcTCgTCTCAcGAAGGTCGAATTTTCATTTCGACGGATCCgaTGTTACAGTTGAcaTAaTAGTCAGTGAAGATCTGTGTgCCCcGTTCACCgTTGtAGACTCCATTGAGGTTGTCATCGGTACAAATTGATTGACAGCTGCTGCTGTATTGAAAaggctATGACAATAaTTGtcActCCAaCAagcAGAGCAacAcTaTtAGAGTGCCACCAGCCGCTTCtATGTAGCTGTGCACAGTGGAAGTTACCGCAAGCATCGTTGTCTCGGTCATGTGTACTGAATTGTttaCCTCTGTTGTAATTAACAAaaGTTACGACCTGTATTGCCAC
>gene=isogroup01051
gaccacaatctaatgtgaagaatcccTTCTTACTTGCTtGGAATAGATGAGGATCTGGCTTTACCATCATGAATGCCCCAATGTCTGTACATGCACCGCCAGTTTCCTTTttGTCTGGAAGGTTCTGTTCGGTCAAAGTTGAGGCGCGTTTCTCCATCAcGTCACTAAATACATCTGTCATAAgaGCCATGGTTTgCATTCGCTTTGTCCTACAGTCTCTTGCAAAGTGGCCTGGTTTATCACAAATATAGCATTTCCTGGGTTCACTTCTCTGCCCAGAATACGTTTTCCCTTTCTGATTTtGTTGCTGGAACTTCTGATTGTGATTGTGGAATCTTCCGTTGTTACGATTCTGGTTCCTCGTGGAATtACtGTTTtGAGTACTTCTacTATTCTTGGAGTGAccAggATACCAAccTCCATGTGCTTCTACATATTGATCGGTAAATTCACCCATTGTTGTGATGTTCTTCGGCTTtCTTTCTTTCAGAAATGTTTCCAAATCTTTGCTACATGAGTTCAAgAaCTGCTCTCTCAATATTATGTCTTGGAGTTGTTCATAAGTAGTTACTTCCTCTAATTCCATCCATCTATGGAGATAATTCTTTAATTTtGTGACATACTTGGTTCCTGTATCTTCATGTGCAGGTCTAATATCACGAAATTTCTTCCTAAAACCAtcGGCTGTAAGGTGgTATGCACGTAATAAGGCTTGCTTTACCTTGTCGTAATCTTTGGAATCCTCAAGTGAAAGTGATGAATATTCAAACAaTCCaCAACCTTGAATAAGTGCTGAAAGACTTGTGGCCCATACAGTATCCCTATCCCAACCTTGCAATGTGGcATAACGTTCAAATCTATTGATATATGCATCAATGTCGTCTTTCTCTTGGTTGAATGGTGGCAGTTTAGGTGGTCTACTTCTTGCTGCActACcATTACCATGATAACCTCCATTGCCTATCTGTGCTTGTGCCTCAGCTTGGGCTTGCTTtGCTTCTTCTATcTTGAGTTGTATTTCTAACTGcTTtGCCTTTtCTCTTtCTAtcTTTTCTtGTCTCTGCCTATCTTCTtCTTGTTCGTGTGCaTCAATcGCCCTTTGCTTAGCTCTTCGATCTCTTTCTTCATCTCGTTCTTGCTTAAGCTTGTCCCTTTCATCATCTAAGAATTGTTTTAGTTCTACACCTTtGAGaCCtAaCTTTTCTCCGATTGACACAaGTTTTTCTAACtCTAGTTGACTAGTCATGACTAATGTATAACAATGACAATGTATTGAAACCAATTACTGATGCCTGCAGTTTAGTTTAGAGTGCGCGCAATTTATAGTTACATCCGACAACAATGTAATTTCATATCATAGGTAACACAGTTGTACGATTAAACAACAATGATACACTAATTGTGTAAGTGGATTtCACGTCTGGCATAAAaCaTGTAAAATaCAAAACaCAATTAACTACTTGCCAACCAACATTACGTTAGATGTTGCTTCAGttCTTgTCGGGACCGCCAGTAAGACGCTAGAATGGAAGTACACAGGTAGACCGACCAAATAAGAGCTGCTCTTGCGGAATTCGTCTGCGAATACAAGTAAATACAAacAATTAATATACATATAATTCACAGGTTGAATTTTATGACACCAACCAGTTATGTATTTTtCACTTCTGTCAAAGAAAATGCTTATGCTTAAATCTTGGATAGAATtCCCGGAcaGgCCCCcATTTAATtGTCaCCcaCAAAAaGAAtGCAagTGgCAATGCGACACATtCGCctAGCGGCTATCCAAAaTcAatATGCAaTGtAAAAaagAAatActCCAACCAACTAATGATaCAgAaCAAGTTTTATAAATTCAaCTTCTTAAGTGAAcatgTATTTATtgAGGAGGAACTTTCTCCTtAaaTAATAAAaaaaGGAACATgcAAAATAAAGGTTACagCGTTCTGTAATACTGCTTaGgAACacGTaGgACTCCTGAATACTTAGAGATAaCAGATtGCTTTGgcGCAATcTTTACCAGAGgaTAaCATATAcTAGATTTAGCTTAACTACTGAAAaGgTtAAGACTTTCCAAagttttGATACCCCTGGATCTTTTtcAATTGCGAGAGAGCAAActGGcACGtATAAATTTAGTCTTAATATATATTAATTGGATATTCTTTtCTctAtAgAagAATGAGActACCtcTTCTAGTCTGAAGAGcTTTCCCCcTTTACATCATGAAATtCTgaTTTAACATTTATcttaaaaaaaGagTTCTGAGTTGTCACTaTGACGAATaTtGCCTAAAgaTGTTGACAATACTtGTTGACACGtGGTTGCtgATATCAGGTTGTGGTAGgTGTTATAGTCGGTgAtAAAaCTATCCTCAAAAGcTTCCGGTCTTCGACcCAATGTGAgaGGAAAGTGGCAAaTGGTtCCAGTTCTTAAACTGTCAGACGAGCTcTGCAATACAGCTTtAcTTtatCCGGTCAGGTGATGTACTTCCATCCCAACTCTGCCGACAAGCTGCCCTATCCAGAACACTAaATATTGtGTGaTaCTGgagtCTCcAgggaaaaaTTGTGTTtCAaGcTTtCACAGTTAAATGCCAGatATtAaTTAaagTATgcAGCCcAGGCTTCAATACAGGTATCCTATATAtAGGATCCTGTGCCCCATGATATGAAAATCACacTActgtAGctCCGtCTTTTTCAGCtAAgaGAtATAGCAtgACTCAATCCGATggTGGTATTTTGGAGAGTGAATAAAaaTCTTATCCAACACTCACTTCACTGGCTGGATGTGATGTCtCgCATAATTACtaGTGtAaCAATtaGCATcaCctGGCAATACAaTACATTGTCATCTTGACTATGTCCTGCCCTGGtAGGTTTCTTTTGTGTGCACTAGCTATGCTATGCTACCcTGTACCTTTGTATtATCTTAACTATGCCCTGACCTGGTGATGTTTCTTTTGTAcATgCTcaaaCTATCTTAAGATTATGctgCCCTGtgCTTTTGTATtGAATAGAGGGATTAGGGTTTATGTAAATCatGcTACATCtcTGGAtACTACTTTCCATCAACAACAAGGGTTGACTAAAATtAcAaGTTACTTGACAAACTTTCTAAAATAAACAT
>gene=isogroup01053
GGATCGCAAAGGTATGTGTTGGGATAGTGCGTAGTAGAAAAAGCTACGTTAGCTAACAAAACACCAcAAAAcAGCCTACTGGACATTGGAACCAGACAACGAAAGCAAAATTGAGTGGTTCGAGCGTGTTCGTTCTGAATATTTCTACAAGAGGTTGCACGACATTTTCTCAATGACAATGCCAAGGTATCaGCGACGTTcTAGGAGTCAATCTTACCATCACAGGCATCGCAGGAGGCGCTCCATTTCAAGCGCTTACAATCGAGATGCtaGATATCAAGaGTCAAAGAGATACAgATCAAgGAGcCGTCACAgaGAGAGGGATCgGGACCGTTcaAACTCTCGTAGAGGTTACAGAGAGAGCAGGTACTACGATGATTACAGGGGAgATGCCtACGATAGAAACCAATCTAGGGgTTACCCCAGAAGCAAGaGGAgACGTCACCaCAgCAAAAGAAGTCGGGAACACTCaTACAGCACAACTTCATCGGTGGGTTGAGTTTTGTAGCTTATATGTAGGGTTGCTTGAGTACTGTTAACCCCCATGGCAATGGCAAGGTCACCAAGAAGTTATCtCCCCCCCCccATGGTCAGGTTGGGCAACAGATGCTACTCCCATGAGAATCTTTATAGCATGAAAAGTGCACAGAAAACTGGTATGCAAACTGTGAGCAATGGATATTTGGTTGGCACTtGGCAGATGAGAAAAAaGAAGGGTGCAATGACATAAATTGACATTTGGAATAGACAGGGTATCCAAGACAGTTTATTGTAACTTTTGGTATCGGGCGGTGATCCCAGGAACGTAAAATGGGgTGTATGATATACCTTAGGAAAGGACTGGTGTGGCAAAGAACTCGTTGTTGGCTGTGATAGAGTAAAAAGGGCATCCAAAATCcTCCCCCCCCccACCcTCCCACtCTTCAGTACCTAACATTTTCCCCTTTTTCCAGATTAATGATGGTAAGTTGTTCTTTTTGGTATTCAACAAGAGTGGCTCCTTATTTGATTTGATTAGAAAGTTGCATGACATACCCGCATGATTCTTTGAATTTTTATCACATTGGGACTACATAATGAGTATTGTTAAAAGTTAGTGACTATGCTTGAACAAACTGCCCTCCCAAGTGAGGTTTACTCTCTCTCTCTGTAGAAGTTACTTTTTACGTTTCCATTTTATTTTTtATTTTTTAAGGATTGAATCTGTCATGTTCATCATGTGCTTAGGTAGCAATGTCTTTGAACAAGTTGAATGAATTGCACTCAAATGAGCAGTCCGCTATGAGGACTTGTCATCTTCCTCTGAAAAGAAGATTTTGAAAAGCAATCATTACTAAATTTTCTTTGCTGGTGTGGGGATTGTCTGTTCATTTGCTAAGCTAGGAAGAGTAAACAAGAGTTCCATCTGGTTTGATCATTAGATCCACAATTTGAGAAAACCAAACCAAAGTATCAGTGGTGTACAGTGGCATAATTGATTGGTTATTTGTATGCCATTTTTGCATCCTTTATCTATTATCCATGTAAACCTTGTGGCTGATTGTGAATCGTCGTATTCTGTTGACAAACACACAACAATCCATGATCGGCGTCGCTCTTTCGATCTGAAACCGAACTGCTTATGAACACTCTATGCCAACTCGACACCACCTCCCATCCATCCATCTATCCAACGTCCCCCTGTGCACCATCCGTTTTGGTACGTGTGTGCTGATTGGACTTTCTTCGGTGATGTCAGAAGACGCTCAAGACGgACGGGCGAAGACAGAGTGTGGTCGACGATGAGGAGGGCcATCTTGTGTACCGgCCGGGGGATACATTGCAAGCAAGATGTACAGCACCTCTAACCGTAATTCTGTATCTATCTAAGCCCTCCcAATCATAAACCACAAAGAGTAaCAGCTCTGTATAATCAGCTTTAATGCAACAGTCATATAAGAGAGCTTTTAAAGCTTTATGGAGCTTTA
>gene=isogroup01055
TAGTtATCTtGTTCTGAAATTTaTTCAGGcATATtCGCATACAAAAACTTAGAAaGCTTCATTACTCTTGgagACAATACACTTGtGGGGACAAGTATgCCcTCaaagTATtGTAacATTATGAgAAAtAaGGAATGACCtcTcAgACaattttttAGTAATCAACAtGAAAGCTacACAATCACATTCCTAATCAACAAAAGGTTTCTagTAAAgcACATATCATCATACTTGTAAACCCAGTGTTTTtCatCACAAAAaCCTAACACCCCTTTTCAAGGATGATGAATGCAacTTTCAAAGAaCATTCACCCAaGATATGgTCATGAAAAaCCCAAACATCCTGATCCACTTTTATCCAAATACATtGAGACTGCACCCATGTGATCGTGACAGTGTTACGTCAAAGTGAAAGTACCACCCcTCCCCTTCCACGAGAACAGATACTTCGTGTGATCTTGGGTAAAGGTTGATGAGTGGTCTACACTGTATACcTATATGCTGGACTTAATAATTAAACCTCTCGGCACTGTACTTGAATGATTTATATGTAGCcaTCCCTAGGTCTtCAGTTCTCTCTACCCTTGACAGAGTCACTGCAAAGAAAACTCAATCGTCTAAGATTCACTGCACAGGGTAAATCTTTCACAAAGTTTGCTGGTCACCTCTCGTACAAAATCGACATTGTCTAGAGTCCCCTGGAcAGCAAAGTTGGTCCAAGTAACTTCGCTAACAACAGACTGGATATAGCATTAGACAGTTATGCTTTAGCTTGCTACATGACAAGAAACTTCCTAGAAAGGAAACTTCTCAAGGACATATTTGAAAAGCCCCTTtCCAAGTCAGTATAATGCTAACATTTAAAGCAGAAATTTTCGTCCTAGTTTCACTTTGTGTGCACATCAGAAGGGTATATGTATTGTATGCATTGTTATCTTCCCTGCTaCTCTGTAGTCACTCATCAACTACACTTACAAATACTTTCCATGCTAACCAAAACAATGGATTTAACCATtCACcATCCAGCCTCTATATTAGGTTtcAACAGCTTttACaCTATAAAAAGCTGTCTgCTTTTTttATATATTTTTcgtATTGATTTTTGTTTGCATTCCATGAGCAGACTAAGAGAGAGTCGCGACTTtCAGACAATTtATAGACATTGAGgCAAATTTGCAGAACATGACACTGCCCCCCTcTAGACACTACCTTCAGTTTACGTGGATACAAaGaTGCGCcaTTtCTTTTCTCTTTCATAGCAGATTAAAACAaCTtGATAAaTGACTGCCAACTTGTCTAACCTAACTCTGTAgtATGAATTTAAtATACATCaTACCATTGTTAATCTATGGGTTAAGCagACTAACATTCCTCCACATTCTgAaGCTGTTATTGACATTCAAGCAACCAACAAAGAAACATTGTATTtCTTACTCAGTGTCTGCCACACAaGGgAAaTGTCACTAGACAGACACAGACCACTGCTTCAAGCCATCTTTTGATGATTAATACTTCTAAaCGACAACGATCCGTTtGACggaTgACTATCGTCAGAATtCAAACTCTGCAaCAGCCcGCCCCAaCcACGGTGGCAACTTCCTAAACACaGgCACAAGTTCACAAATAACGACCACAaAGAAAGGAAGAAGAAGAgATGACCATCTATGATCTgACATCGTCTATTTTGAGTATCATCCGGACAAGCTGtGTGGCCAGATtAACCTGTTGCTTCTTGCCGATCAGGGTTTCAACTACGTGCTGTTCCCTCATGTCATTTGTTCCTTTATTTAAGCAATCAATTCCCAGCCTaGGgTTGCCTTCCTTCAACTGTCTAGATTTGACATCTGCTAGGGTTCTGATTGAGCTCAAGCCACTGTTCTCTGCCAGAGCCATaGGAATGCACTCAAGGGCgTCGGCGAACGCCCTCATAGCGTACTGTTCGATGGTTGAGACCTTGTCGGCCTCCTGACTAACAGCTAAAGAGCACGCCGTTTCTGCTGCGCCTCCACCATACACAACTCGATGATCTTTCACTAAGTTACGAATTACACACAGGGCATCGTGTAGACTGCGCTTGGCCTCTTCTATGATCATTTtATTTCcACCCCTGATGAAGATGGTGACAGCTCGAGCGTTGGAGCACTCCTCAATGACCAGCATCTTATCTCTAGTGGTTCCGAAGGACAGCTCCCTCACAATACCTGCTTTGCCTAGTTTGTCGGTGGTCAACTCTTGAAAGCGTGGCACAATTCTTCCACCcGTGGCAATTGCAATTAACTCTATTTCAGGTCCTCcAACCcATCTAATGGCTGGAAGTTCATTCTGTAGTAAAAGGTGGTTTGCCTCATCATCAAATCCCCACTGGCAGATGGCCAAGTTAGCTCCTGTGGCCTTCACCTGCTTCACCATTTCTGTGAATTTATTCTTTTCGTATTCCCTGAGCTTCTTATAATCCTCTACAGACTTCACATCGAGCTTGTGAGTGGTCTTGGGCTTGGGCGGTTCAAACGGACATGTCAAGATGGCTAATCTGGCGTCTTTAATTTCCTTTGGCATCTGAGGATGACTGAAATCCTTGTCGACAATCACGCCTCTtaCAaGCATGGTTtCTTCCAGCTGACCTCCAaCCTTTCCTTCTACTTTGATCAATTCAAAGTCTACATCTCTCCTTTCTAaATCAGCTACTGCAATAATAGCATCTACAGCGATCTCGgCCATTTTACGCTGGCAACgaTTGATGATTTTAGAACTAAGTGTTGTCATAGCTGTTTCTATGAGAGGCTCCAAATTGTCCTTGGTGAAGTTGAAATCATCTGCGATTTCGTCCAGTTTCTGGATGGCTATCCTGGATGCCAAATCGTAGCCATCGGCAATTCTGATTGGGTGgATACCTCTATCTAAGAGGTTCTCAGCTTGTTCCAGAAGAGCACCGGCCAAAACGACAACACCAGTGgTGCCATCACCAATCTCATCATCTTGTGACTTGGACAGCTGCACCATTAACTTTGCAATCTGATGTTCCACATCCATCTGAGCCAGAATTGTAGCACCaTCATTTGTAACAGTAACTTCaCcATcaGGGCTGACCATCATTTtGTCCAATCCATTTGGTCcTAATGATGTTTTCAGAGTACTTGAAACAGCCTTGGCAGCTAGAATATGAGACTTTTGGGCATCTATACCAGTTAATCGTTGTTTTGATTCTTGATCCTTAATGATGATGAACGGTCTCCCGTACTCATCAAAGGCAAGGGAGCCTGTTGAAGCCATCCTTttAAGAAaaTGTTGAAaaGATGAAAGATCCGATAAGATGTCGGTGGATTTTAGATGGGTTGAATACTGCGTCGGACAGCTAACACAGCACCTCGTTCCC
>gene=isogroup01071
AGtttCTATACCGGCTCCTGCATGTTCAACATATGCATATCTGAGTGTTAATGCTGATTAAATTCAGTGTATTGATAGTAATTATTTGTGccAAAATACGTTCTGTTGATATGGAGTGTTTGAGTAAACATGGACAATTTTTCAAATTTTAGTTGAGAAATTTAAAAGCACAGGtGGGgAATCttttAGGtCTGATGgAGAATTTTCCCATCACTGAAGTgCTTtAACAAATGCCTTGGTTCTATCATCATAcAAaGTCTGTAgtCTCTagTGAAacTGGCAAtgAAatgtCACAGcATTAACTtGTACCAACAGCAGGTtAaCAAGGCTATGCTGTGGATTGACATATCTGAGAaTATTTAAaGCTGgTtGGACGAATCATTGAAGGGGCCTACTCATTCTCTGTTACACCCAAGgaTAAATTACATAaCACAAATACAGGGTCTTACTCTtATTTTCATTCcTGTACCTAATGCCTGATACTTtCCAAACTTCACATCTCAacACcTTTTtAaGAATGCTGAGTTTTCTTTTtAAAATAACCATAGGCCACAAAATtGATAAACTGGGCTAAAATACAGAGATACATCATCTGGAACACAAGTTGATAACcAGAAATACCATACAAATAaTAGTTGCTAAaTCTGAAACTAAaTTCAGTCCTtACTTAATAAaCTCAGATATCAATATGCTCTTACTGAATtCCcATTACAGCAACAaGGAAaGTTTCTGTCACAAAGTACAAAACAATACAACCTTGCCAATGCATATTAaTTACCTCCTATTGACGGTAATCAAAACACAGGGTAGGTTTAGCTGCATGATAATCTTGGAAAGGGTAAAGTTCACAAAGTCATTGCAATAGGTAGCATCAgggggAggaGgtGgtGAGTTAGAAAGGACATTCAAATTAACAAtGgTCTTTGACCAATGTTTGAAGAGAGAGgaTTGGgAAaTTtgACagCACtgTCTTGTaGCCCtGGgCACTGCTATCAATTTtAaGTAaTaTTtGGCACTGTGTCTTGAACGAAGAAAaCAAGGAGTTTATGACGTtAATTTCCTTCACtCCTGCCAATAGCCCACTGTCAACCACGTTGGAGGCTACAAAACTTACTGAGCTTTTGAATCTTCCTTCCATACATGTAACcGTAACTCATACCCTAAACAAGTCAGGCCTCCCTACACCTATTATTGTGAATACATAACAGTAAACATTACTAGTAAAAGCTTGAGAATCACTAAGTCGGAATCCTCCGTTTATTTAAATCTCAACGCTGTTCCACAtGTCAGACAGTTGAAGCTAACCAATGAtcAACACCATAcgATGCTACTTACTAATCTGACtgCATTAACTTGCAGCACTGgCAACCACAAATAtAaCAGTTGATATATCTCTGTAAATTAACTtAATTCAAATAGCTGCAGTCTTTtAAAGAaCTCTCCTTTtATGTAATTTTGGTGACCACTTcAATGACCcTTGGCTTTGCATTCATGACAGCTGTTCTTTCTCCATTGTCGACCACGCCAATTATCCACGCCGGGTTTCCGTCGCTGGACTCCAAAGCTCGACAAAATGAAGCTGCTTGTTCTCTTGGGAATGCTATAAGTAGACCTCCTGAGGTTTCAGCTGAGTACCCTTGTAGAAGctGGAAGAGTTTGTCGGCTGACTTTGCAATTGCTGCCATCTTtGCTATTACCGGTAGATTGTGGATGACAAATTTGACATTATTTGGTtGATATTTAGCCAGATtCTTTGCATGTCCCAGGATACCAAAACCAGTCACATCTGTGGCGCCTCTTGCGTTGTAATGGCGCATCAGACTTGCAGCTTGCTTATTTAGGTGcGCCATGTTATATGAGGCCTCTTGGTAAGCACGCTCTATgTCTTCTGGGGTGACCAGCTTGCTGTTTATTAGTCTCTTGTACcGTTCCGTATTTTGATCTTTCCACTGTCTTGCATTGACAGCAACCTGAGTACCGAGAGGTTTAGTCAACACTAGAaCATTTCCAGCTTCtGCATGGGgTGGgATAATCTCATTGGGAAGGACCGCGgATGTGGCTACTCCACCGATTATGCACCAGGGATTAATGACTGTTTGGCCACCAGTGATACTAGTTCCAGCTTCTCTTGCAGCATCCTTGAACCCAGAAATGATGAGAGGCACCACTGTGTCCCTTTCTTCTTCTGTGAACTTCTGAGGCACACCTAGTAACATCAGCATGTTATCACACTCTGTGAcTCCAAGAGCATACATGTCACTCAGGACATTAGCAGCAGCAATCTTTCCCTGAATGTAAGGATCATCCACCAGAGGATaGAAAAAATCTGTGGTTTGGACAAGACTCAaTCCTCCATGCTTGAGAGGTGTGACACTGCAGTCCATTCCAACCCCATATCTTGGAGTTGTTGTTtCAATTTTTATGTTAGGATCGTCTGACTGTTCCTGATTTGCTATGCTGAATATTTGTTCGTGGGGTTGTCGAGCTGAaTTTCCATCATCATCTTCAAGTCCCTTcAGgAGTTTGAGCAGAGACTCCTGAGGAACTTTACACCCTCATCcTTtCAACTCtGTGCTTTTCGTCAAACGAAATtCCTTCGGTAGACCATGAGATTCAGGATCAAATTCAGGTCGCCcTtCCATTGTAATGATTCTAATGAGCAAAATCACAAGAGTCCTAACAACatttATGTGAACCGTTTCCAACGGTTATTAATTCGAAAGTGC
>gene=isogroup01073
GAATAACTTCAATCAAAATATACTCCAGtaTTCCATAGCTAGTCGAGCTAATCAGGAAaGATGCTCGTGTTtCTCATATACACTACATGTGAAGTTGGAGTAGGTAAAAAAGATGACTTTACACACAAAaTCAATTGGGgTGGGGgCAACACTTGATATCATGTCCCCGCAATTTCCTGGACAAAAAaTGGTCACCTtAaTCTGAGAAGTAACTGTGGTCATCATTGATATAGCCTTAAAGGAGtCTTCCATAGATGcaGCATAGTTTAAaGGTGAGTATCTTGTAaCCAGgAACAGCTACAGAAACATGATTTGCTCACAATTAATTTTTTtGTTCGTGGACTATGAGTCTATAAAACATCAAGACTAAGATACTGCCGAAAGTCAACcTtCAAAGAACTTAaTtATTGAAaGTATTGAAAATATGAaCAAATTTTGTAAGATCACTAtGGTCATCCACCACAGAGTAGGAATTTATCCATATATATTGCTTTTTGTAGGGTCTTAAATaTAACCATGTAGTTGATCAACCGGTTACcGgTTACcgTCcTATAGATTTAAAAaGTAaCATtGCTTtACATAGCATGCATCAAACGTCTGCAAAGTTTATGGGGAGTTTTTTTtGGCCACGATTTCGTTCCTGCCCATTCTCAATGTTTTTtGTTtAtcAGgAACAAGAAaCCCTGTAACTGGGATACcGgCAGGCAATATTTCTCTAaGCAAGTGAaaCACAaTGACTAATCATATATGTATGTTtCAAaCATGCcTCAGCAATTTTTTGTCAGTTCATAACCTttttttATAGTACACACTGATATTGCATTTAATCTCAACTCCTGGTTGTGTACATGTCCTTATCTGCGGGATTACTCTGTCCGTAGTCTTTATCGGCGACTGGTTTATCCGTTTCCGTAGAGGGCGCTTCGTCTGGTTTAGACAACGCTGCGTCTTTTTCTTCTAaACTCGAtGAAGGACcATCaGATTTAATCTCTTCCGTAGCTGTAACATCcTCTGTTGGtGTCTTCTTCTGTTCGGCTGTCTGTGAATCGTAAAGCCCGTTAACCTATCTTTCACCCAgTTGTATTCGGCTtGACTTAGCTGTACcGCCTTGTAAGGGTAACACAAAGCtGTAGTACCGGACATCAAACCTCCGGAGTAGATCAACTTtCGAAATATTCCACCTTTCCTGGCTAGAACGATCCcTGTCAGACCTGCTAAACCAATCACTCCGGCTCTGGGAAAGAATCcTtCTTCTGTTTTGATGTAAGTGACGACATCTGTTGTtGTCTTCTCCACTTTGTTGTATACTGTCTTTGTGGTGTCAACAGCTCCCTGGCAAGCATCTGATAACTTCCATATCTGTTGGCGCACTACCGATATCCCCTCTTCAaGggCATtGTTTTCTCGTtCcTCCACtcGTACctCCCACTCtaGTTTATCTTCTGAATACAGAGGTAAATCcTTTGGTCTGACTAACACCTtgTTCCCGgACGACTtCTCtGCagCCTCCACCTTCATAAAGCCAAATGaCACAACTGGGGcgACCCTAGGgtGgCgTACTTCACAACACGAAACATCTTtGATTCGATCGTACTGCAtGCAGTGTACGTACTATTGGAACTCACGTACAGACCACC
>gene=isogroup01074
CGTACATTTTAATGTTTTtCCATATTGATAAAAAGGCCATGAATTTGAaTCCATGTGCTCATATGTAGGTAAAAATATTTACAAGTAAAATATATTATTTACAATTGAGAAAGTATGAGTACTGTTAAATCGACTAGCCAAATctGCGATcactAGGGCGGGGTgATAAAAGTGCCTCgagAAGGGgTATTtGAGAACCTTAGGAGGAAACTACAATTAAAAAaGAAaCCACTGACCcATGTGTCCAATTTGTACGTATGCAAATTGGTATaTATGCAAATATTAAAtACTGTATCATGTAGTtATAAAATTCCACAGTAAGAAATGCATTAAACAGTAATCATATTTTTGGTAACTTTCAATGGTAAGGTTAAGTCCATTGGTCTTATTTCAGAGATTAATTTACATGTTCATATATACATTTTCTACTTTGGTATACCATGATCCACTCTgCTATACCATGACTGTAGCAATAATAAGAAGTGTTCTCATAACATTGTTATTGAGTAAAGCTATCCATTCAATCCTGGTCAGATTAATATCATTATtATTATTATTGTGCTACTCACTTTAAGTTCATCGAGGTAAAAACTTGGTAGCAGGTCATGACTTATCATTTTCACACACTAGCCACAAGTTCATAACTTGCTTGTTAAATGCAACAGGAAATGAGCAtgaTAATTCTCATCAAATCTGATTGCATAAAATTGCTCTTTCTGACCACAGATGTAAGTTCCTATGAACCAGTTCCCTTcGCAGCAACTTTGTAAGCAGCAGGGTCTGAAGTTTCCTTCGTCCAAGGTATTTCTTCTTCACCATAGCTCTAACCTGAGAACCATCGTGTTGGTTGTTTACTAATCTGACTGGTAGACAGTTTTTAGTTATCAAGGACCACCCAGGATTACATTTCATCATTTAAGATGTGCAACTTCCtCCcGTACcTTCCtCCctCATGAacGCCGccctCTTcCCCTTCCAAATcTGATCTGTTGTAgATTGTCTGCATGTcCGTTTCCATGGTGATGACACCTTCGTTGGTCTCTTCCAGGCCTGCATCTCGCTCAGTGTCCTGAGCAGCGTAAGAGTATTCAGGACCTATcTCCCCAGCGAAGGAATCTACCATTCTTGCtTTcgGGGGTGTAAATTCCtCCTCGGTTGCCTCTTGGTTCAtAACACTTTcATATCCATACGTTGAATGAACAGTCTTAAGTGTTCTCGACATGACTCCTCCGGGgCAttATGTTtCCGCTGGCtTcTTACTctCAAATGGACtCAAACTTGGGGCGaTCAGCAGAGTGAACGACAACAATAGAACCATGACACAcGTTCCAGCTTGAGCAGGCTTGTTGCTGCCAGTAACCATCACTTgAAGCtTCTTGAGTTGACTcAACAGAgATTGGTTTTCcTTTtCCAGTTTcTGCATTTTCTTCTGCAGAGCCATGTTtTGTTTCGTACAGATCTGAACtCTCTCCTCCAGACCGTCGATGTAgaTCTtCTTCTTCTTgCGACTCTCTTGGGCTGATGCCTTGTTTCTTATCTTTCTACGCACAGTCTTCAGTGACCTTTCCTCTGCCTTtGTTAAtGgAaGGTGAGATGGAAGGGTTACactCATATCCTTGAGAaGTTTCAACTCTTCCTCTGACAGTACCAGCTGAGGATATTTCTCTGAGGTTGcagAGGTCAATgtGGTTTCGTCATAGGTgTtATCTTTCTTGGTCaAaGGTAGCAATTCCTtAAGTTtGgCTGAaGCACAGTAGTTGTGTGTGGCAATCACTATATCAGCAGCAGAAGGTTCTGAGGCAGAATCgTCAGAAGCCGGCgAAGtTGCAAGCAGTT
>gene=isogroup01077
ttcgtatttgctctaaacactaaactctcttcttttatCCATTTCTGATAATACTAGGTTGATCAGGAAGTCTTTGGCTGTACCTAGGCACTGatGTATCTTCACGAGACACGTTGCGACTTCTTCTTTGGCCTTGACGTTAATTTCCTGTTCTAGTATATGGCAGAGCGATACAGCAttACACCTCAAGTACTGTGCCAGATCTGAGTACTGAGAAAGAGGCAAGATCGAAAGGCTTTGGTAACGAGCTTTTATCCTGAGGgTGGGGGGATCCCCTCTCCCTGATGACGATGACAGCGGTGGCTCCAGAGGAAACCATCTTTCAaCGGCTGtCTTTGTGTTAACATCTTCTaTAGGAATATTGACGTGACCGATATAaTTTTtAtCtCtttcctttttttGTCGATTtCTTTGTAGACGTGAACCTTAATGGCATCTATGTCTGGAAGACAAGAGAACTGAAACTGCTCTCCCCAGAAGAGCATATCTCCTCGTAATTTGGGTGTCGTTCTGGCGAAGAGACCGTCGTCAAGGCAGATTTCACAAAAaTATCTCTTTTTACCCGGTAAGTTCTTTCCCTCCACCACCCAGACTTTTAACGAGCTGTCTAGTCTTCTTCTGTCATCCTTGTCAGGATAAATTGCACTCAGTATACTTTCAATCCATTTATCTCTCTCAGTATCAGATCTACATGAATAGTACTTGCTACCGACcGCagTGGTtaTctGGAAGCAGTgaTCCTGGCCAAGGATGCTACTGTGAAGGGGCCGGATCTCAAAGTCGCTCCCGGCCAGATTGATGAGATCCTGaGATGATCCGGGATCCAAGACCAAaGACTCGTGGGATCTGGCTGGTTTGAGTTGGCCGGACATGGTTTTCTGTCTCCCTTCAATGGTCTCGTTCCGGACACGGATCTTTTCTTGTTTGTCAAACTTCCCCGTGCTTTTGGTTCGTTTTATCGCTGTCTTGACCCGTCTCGGAAAACCGGagAtCTTTGATGAATTGCTACCATCCATAACGGTCAGACTATTGGAAGTCCCCAgCAGGGTACTACTCTTCCTTAATCGATCATCTTGTCCtGGTTGAGAGATAtcGGCTGTTCTtGGTTTCCTCCTGAAGGCACTCTGTGTTCTCCTCATACGAGGGGAAgACTGGCCTATCTTGTaGAAGAAGGTACTGCTCCCCACGTTGAGGACTGGACGATAGTTCAGAAACTCTCTGTCTAGTCTAAGAACGGGTCCAGGGTATTTCTCTTGAACCATTTCAGCATGCTGCTTATCTTTGAAATGAAGCAAACGCCGCTGTGCGAAGAGAATGACACAATACTGCAGCCGCCAAGAGGCAGGGACATCTAGGTTACCAAGGGAACGTCTATAATTGGCATcATCATCTTCTTCaTAAACTTTCAGCCAGCCCTCGATTCTTGCCGGTTGTTGTATATCCATTACTAATCCGTCGTTCTAGTTCTGCAACTCTTTCGGCAGGTGGAAaCTTATTCCTGTAtCcTTTTTTGCTGATTTTGAACCAGCAAGTAGTCAAGTAACGCCTTGAAaTTGGTTGGATTAAATACAGACAGGACTAACAACTGCAAACCTAAGTGTTATTCTGCCGGgCGCCTGCCGTGGTTTGATACATGTACACAAATGTTTGTCCTTGTAACAAGTGTCCCGAAAGTTCACTAAGATATCACATTCACAAATCACTGCGTGTGTCCGAGACCTGAGGGAGATCCATTCTCATACAAAATTGTCCCTTCTTTAGAACCTTTTCATCATTGACAAGCAGTTCGTAGTGACTCAGATTAAATGCTAGATCGAAAAAAaGGTCAGGAAATATTGCTCTCGTTAAGTGCAAAATTAGAAAGAATGAAAACGaCCTTAAAGATTAACAAGAACAAGTCAAAAATAATTCAATTGCTCAACAGATGACGTATTCACCGTATTATTATTATTGTGTACGGTGaaTGCACGTGCGAGT
>gene=isogroup01088
GGGAGTCGAGTGtGtAAAaTAAAAaaGTCTGTATCGTtGTCAAGCAAAGTTTGaGGAgAGgAaTCGTTtATTTGATATTtGTCTGCATCTAATtGTGGGTGGACTTAaGATATGAATAGCAGACTTACTACAAAGCCGTCTCGTAAAGACAGGCCGAAATCGAGTGACAAATCAAaGTCAACgaGTCGTAATAAAAGAGATGGTACCCCAGAGAAACCaGTgaGTCCcACACAGTCTCAGCTaTTGgAGGAGGAGGTtGTACCACCCAGTAAAcAAGTGTtGGATGGtGAaGACATCCAGgCTTtagCCATCCAaCAAAaTGATCTTACAAAGTTGCACGCTCCAAAACCTCCCGAGAAGTCGGCTGGACCAGACAAGAaTAAAAGAGTGGTAGTCCGCAAGTTAAAGCCTCAATCTGAATTaGATAAACCACcATTGAAGACTGTCTTGATTGCTAAGCCcGCTCCACCTCATGCTCCTATCAAAAGTGATGATTTCTCCGGTATTAGTGGGCCcAGGTTtGATGCTAaCGGTAACATTATACCGCATAGCATTCTGGGCACAATGCAGGAATTTACTCAAGAAGCTGCACAACAAGGCCATGTTACAaTTCCTCCTGGGATCCAaTCAAGACCACAGACACCAAGTGTGAAGAGTCATcaaaaGGACCAGACTTCACAACCAGCTCCCAGAGACTCATTtCTtGATGAAAACAAAGCTTTAATCAACTGGCAGAGGAAGATGATAGATCGGAAACGACAGCAGGGaTACATATCAAAGCTGCTTCAGAAACCAGTTGATACCTTGGTTATGAACCAGGCCAGTGATTTCAggAAGACCcAGGAGCAGAGGTACTTGATAGATCGAACCATACCAGCAATGGATTATGGCAAAGGATATCGTGTTGGTAGTGAATTTTGGAAACAACAAGAGAGAATTGGGAATGATCTTTCTGGAATTCATATGACATTATCACAGACTGAGAGGGGCTATGCACCTCCTGTTGAACACATCAGGAATCCAAACATCATCAAAGAAGAAATGGGTTTACcAGTTGGAGAGGGTCGTAACAGCCCTGTCTACTACCCATGGCACCAGTCTCAGTACcTCAAACAGAGAAGAGATCAaCTAATtGCAGTTATGGAGGAACTAGATCCATTTAAACCAGATCTTGATTCTCTGCATGTTTCTGGGACCAaCAAACCTCACAAGCCgTCTACTGCAaCAAAATCATCCCTGAAGAGGACCCATGagACCAGAGAGATGgaCTCTCTtGAAAACCAGGAAAACaTTGAaCCTtCAGtcGAAAAGGAAGCAGAGATCATGgAGGgCCcTGTTtCTGGTCCTTGCctGgTTTTCCAAGGCTTCCGtgCTGGATGGACCGGGGACAGCTGCAGTGGGAAGGgTCAagTAGCTAGTGGagCAAGAGTTACCTTtGAATCATTTGCTGGagAAAGAACCACTGCTTATTTAGAGTTGGTGAATGATGGTACAACCAGCCTACACTACGACTGGAAGAAAATCCCcAAGGTAAaTCCATTtGAAGCAGCAAGgaGtAACAGCAAAGTACAGCGGTTTtACTTCAACACTAGCAgTGGGgtGTTGTTaCCAGGtGaCAAGCTCCAGTTTCCGTtCATCTTCAAGTCACCGAATCctGgCATCTTCTCAGAGACCTGGCAGctGGATACGAAaCCTACCCTTTGTGgAGGGGCGACTCTGCAAGTGACGTTGAGAGgTATTGCACTGCAAGAAGATAAAACCAAGAAaCAGAGAAATGACATTGAGCAAGAGCTTTATCACAGACAAGCAGAGGTGGCTGTCAGGAGGGTTCTTGATGAGATTGTTGACGGTATCCGCACCCCTCAGAGGGCTCGCTCTCCAGTGGAtGCCTACATAACTGAAGAAGAACAGTTTGAGAAAGAAAACCCTCAGATGCACTACTCTAATGAGGTTGTCACTAATTTGAAGGAACTTTGGAAAGATCTGTATGAtgATGAGGAcgaTTtAGAGGTGCCACcTTGGAACTTTTCTGTGCAAGGCTTGAAAGAGgAGCTGCTGGGTCTAGAGgaTGAGGAAAGGCGAGAAGAACTACTGACCCGTCTAAACTCATCGGTGGCATCTCTCTCATTCCcTCCActGATGCCTGTACAGCAAGAACAGTATAGAGTAGGGTACCAGTTAATGATGGAAGCAGCAGATATGTTAGATGCAGAGGCTGAaTCTTTAAGAATATCTCTTGGaTTCCCaGaGAAAAaTCCAACctATCCATCAATGCCTGATAtCcTATCAGCAAAcGATACCTTGAGAGGTGGGCCTCCCAAGGAGAAGAAACCTGCcTtGGATAGACACAGTGCAGACTCACCAGGCGACCCCAAGAAGAACAAAAAaGGCAAAGATGATGATAAGAAagATAAGAAGGATGGCAAGAAAGGCAAGAaGgATGAAAagaaaaaGACAGACCAAAGAGTAAACAAGATAAATCCAGAGCAGGAAAGAGTCGAGAGACATCTAGTCCAAAACCgTTGAGGGAAAGAAAAaCTCCAAGAGGAGACAGGAAGGTGGAGCGgaTGCCAGTCCGGCcTtATCCTCCTCCATCAGAGACTGGAGATCCAGTCCTTGATGCCAAGTACAGGAATAAACTTTACATTATGGTTTATAATTTACTTGGAGACACAGCcGAGCAGATGGCAGGACTTTTTGAAGATATTCAAAAGAAGCAAGAGTTAAAT
>gene=isogroup01098
TTGtatCACTGGGCTGaCGAACTTCCGACAgATTATATACCCACGGgTTGGAACgTTGTCCGTGCATCTGTCCGCTACAACTACGgtGTCCGTTAaTATATGCATTTtCTCATGCACAGAGTTATTGGCTATTGGCGCtGCGCATCAAGTCCCTTGACACCcgTACCTCTTCAGGACACATGAgAGTCCCCACCATACCATGTAACATGAATCGTTTATTAACATCATCACCTGTCTCAAAGTTTTACATCCCCGCtcATTTGTGCACTTCCGTATATCCAtaGAGAATAGTTCTGAATGGGTCTATCAaTtAATTGACATTTTGACCTTtAACTCCTGGTCAAGTAACGCCCTATTATAAAGTTGgTGAAATCACGCGGGAAGACGAATtCGTGTTGAAAACACAAAAACAaTTAAGGTGTTAATGAAGTAAATAGCAAActCACAGATAATTtACATTGTGAaGTtATCGATTTTCTTGTTGTTCTAAATCGTtaGATACttGTAATTTTCCAAGAGATGAGAAGACGTACTGATTAaGTtcGgACATTTCAATGACGTAACcAAATCGTCATAtCcTCTCTACTCCAACACTGATTCCTtGActGACACCATCCATaTCcACTCACGcATCGAATATCGCTCTCGAAGTACTATAGTTtAtATGAAAaCATATATCGCAAAAGTAATTGCcaCAAaGgTAAAAtCcATAAAGACTGTtAAaGGAGAGTtcTTtCTTTTAAGATTCcTGGTTtCATGATGGTTGGTGTTTGTACTTATGTGACACCAACAGTTACACATTGGAAACGTGAAAATACCATCTTTCTAATACTACCACGAACCTTAACTTTATATTCAGTGTTACGTAACCTTCTATCAAACTATACCTATGTCACAATGTGAAaTCTCAAAACCGAGgCAGCAAAACTCATCAAGATTCCATTTTCTTTGCAATTACTCCATCAAGAACAATTCGATGAAAAAGTATTTCTCAAATAGTTTTaTGATTCTTTTCGGgTATAACTTATTGATAAGCACGTCATTCTGACATAAATGGTTCCTACTTTATAATTGGCAGAAGACaTATCCATGAAGTGATACAAGAAAAAAATTGCTTAACAGAATAAACAAATTTGAAAaCcTCAGCATAAAATCGAGTGAGTtAAAAaCAAGTATGATAaTTTAAACTAACTacATAaCTAACAaTCCCCTAAgcAAGAAATGTAAACAAAtATcGACACATAGTaTATGAAAaCAGCgatGgTGATAAAagCAAAGTgAAaGATTTAAAGAGGACGATGGCcAATGTTGTAaCAACGTCACAATTATATATAGAGACCCGAATTCCcTTtGAAGTTTCCCAGTACaCTCCCAACTTGTTTTGTGTAAACCTCGGGCAAGCAATTTTCGATGAACTGAGTGGTGTATAaTAACTCCAGCgGGATCAGAACAGGTTGTCTTCAGAaCATGTACTTGCaTAATTCATCTACCAGGATCCAACCTTTtCCCAAcGACCAGAGTCGAGATCAAGCctaTAATATTCATCATCTTAgCaGAatCAGgAgTCCAGAAAACATtCACTCCCCGAGATTTCAGTGtGgATAGAGatGGTCCGACGGgTATCgatGAGGgCTGCAGACAgCcaTtAGgtcCAGTtcTTGAATCTTTGAGAGTGTTGTAgATAGTTTAATATtCcATTAACTTCATGTTTATTCATTTCTCTCCCTTTCTCTGTCTGTATGTACATCCTCTCTATTGATGTTATGT
>gene=isogroup01104
ACCATaaTATTACAAGtaaCATAAAAACAACCcctAATATCAGATATATGAAAAGCaagttAtGtACTGGTATCacaGCAAGAGGACATACCAGGAAGTACCAGCatctgagacatcTGAGTCATTTAAAGGTaCcAaGGGTGTTTATTCCtaCACTctATTTAACACAaCATCACAAAGAGATATTGagTATCcTGCCTgAaGATACATtAACTTCTtACATGGATATCGgAATACTAGTTTCTAGTGAGATATGTGACGGAGAAGTAAACTCTCCATTAGCATGCACCTTGATCATAGTAACCTTTTCcGGTCATCgCGATGACTTtCAGCTGGAAAGTGTCTGAAGATTGACATTTCCTTGTTAATGCCAGCAATCCAAAGGCCTCcTTGTATCCACACAGTACTAACAGATTAACTAGTGTTCAATACTAATTTTCACTATGTTTAAAAGTTCTAATCTAAGGGAGAAGGATTTAAATTTTAACATACAAGTAAATGGCATCAAAACATGCCGTTTAACAAAATGCTTCCTGTTTTACACTAATGTGCAAAGTAATCAGTTTAATCAGGGATATGTATAATAGCTCCCAGGTTTAACAATGTAGTTCTGTGACTATTACAAAGTGTTAATATGCATACTGACATACAATAGTAGAAACTATAAGTTAACTGCCCGGGTATGAGGACAACCAGGCATCGTTTATTTCCAAGGTAAGAAGACGAGGCTCGCAATGTCCTTCGAAAAATATGACTGCACAGTTTTTAGTTACAAATATGTGTTTGCAAAGAAGCTTTGAACAGTCTCAGTTACTCCTAGTCACGATCAGTCCATACccAAAGTGGCCTTCCAACTCTAACTTGGGAAACCAGTCTGATGATTTTGAGCTAAATAGTCCTATCCCCTCCCTCATGATCTGCACACCTTCATCACACTGGAAACATTTTCGAATCCAATCTTTTCTGTGATATTTTTCGTTTTGACATtCTCCtcTtGATTGTTGATAAAGATCTGTCCATCTGGCATCTCTTTCCAGTTCATCTCCTTGATCCAGCATTCAaGCTCCATCTCTGTCAAGCTCCCCAGGAGATCCGAGAGGAAcGTGCGATCAATCTGTTGGTAGGTGATGTTCACCACATGGCAGATGtATTTTCTAATGGAATCaTTAAAaTCTTtCAAATCCaGAAACAAAATTGaTTTCTCGTCCACTTCaGcccaaaaTTCTCTGAACTTGCACATTTCCAGAAGCTtAGCTATGTGCAGTATTGTAAGGATGGGCTCCTCCTGTTGaAAATTTTCATCgATGAGACATTTGCAGAGAGTGAAATCAGAATGTGGTAAATTTGTCAATGCCTTCAGCAGGATGGAGCAGTGAtGGGTtCctGTAGTGCGCAGGATTcaGTTGGTATAACTTCAGCACGgCCAGGTTAGCTTCCAGTTCaTACTtGttctCCTTACACTGCATATTTACATACATCTCCAATGTCAACAGATTTTCAGGATTGTACCTGTTTATTCCTGtCATCATCTGCGCAATTCTGTCTTCCATCTCTTCAAAaTCCATTATGTTTGATTGACTTTACTGtGGTCGTCCTATTGAATCC
>gene=isogroup01112
TCTGGCGAATTTTGTTTttCAAGTTTCAGCGCCAACTTCGAGATTTAGTCGTTAAATCATGAGTTTATCGTTAAGGTCAGAGTACGGTGCAGagAAAGTAAAGAGGAAGAAAAGGCGAGAATTAACGGAAGAACAGAAACAAGAAATAAAGGAAGCCTTTGATTTGTTTGATACGGATAAAGATAGTGCTATAGACTAtcATGAaCTTAAGGTTGCCATGCGAGCTTtGGGGTTTGAAGTCAAGAAaGCTGATGTGTTGAAAGTAATGAGAGACTACGACAGAGAAGAAACCGGCAAAATCACATTCGAGGATTTCAAGGAAGTCATCACTGACTGGATGCTAGAGAGAGACCcGAAAGTCGAGATCtaCTAAaGCaTTCCGTTTGTTtGAcGACGATGACTCTGGTAAAATAaGtcTGAGGAACTTAaGGAGAGTGGCGAGAGAaCTCGGTGAAAACATGAACGACGaTGAACTCAGAGCCATGATtGATGAATTTGATCACGATGGAGATGgCGAGATTAGtcAGGAAGAGTTCTtGGCCATTATGACTGGGGATACATGAAGAatATCAAACTGATACCTTATACAGTAGAAAGgAAaCCAGCAGCTCTCCAAATATCTCGGgAGAAGGAAGTTAAACGTATCCCTGGTCAGCCAAAATGAATTAATGgCCAGCCGGGCTATTAACcTGTCCTCGTGGCCCGAACAAAaGTTAAGAGTCATATGgAAaTATTTACATTGGTAGATGTCAGCATTATTCCATTTATTTGATTGGTATGATGTGATACTATAAACATCAAAAGCCAGTTAAAACATTCTaAATTGAGAAatGTTTTTGAtaTTTGTTGTCTAAAGAGTAggTCTTTGAATCACACCCAAatACTGGTCATTtgATAGGTTAGTTAATaATGGGTGCCGGAAAGTCTTAAAATAGCCAGTTACTgTGAAGCACTGTCATAATCAACTCTCTACATCAATACATCCAGAGGTCACAtAagTTTTgCcTACACAAAtAgAGATGtGTTTtGAACATgAaGCtATTTATTACgatGATTTtgaTCGCTAATAtGTAGaAaCCCAAaTGTGTTTGGAGCTGTGTTGCTTGTATGAGGCAGCTTCTTCCAAATTACGGAGATTtGTGGGAATAATTGCTAATCAATGTGACTATTTTATGTCAaTGTCCAACTCcTTGCACACATTAACATtCTCAATGGAATGTAGATGTCACAAGTTATGTtATCAGGACAagTGCATGAaTAACTCcgTtATGGgAAaTtAAAaTTATAAaTAAATCAAATATTGAtagtAATTATATgTAGATCAAaTAAAATGAAATACGCTGGgAAGGGTATTTTGAACGTGGgTctGTGGATtACACATCCTTTGCTCTCCAGTCACAATCCCTATTCATTGATTTGTTAGcaGGgTGtCcGATtGTGAATCTGTTtCTAAACTTTTTTATcTtCCcATCTGcAAAAGATGCTgcTAGgTAGTGATTataaTAACTGCTAAGAATAAATGAaTAATGATaCAATAAGGGgTAAtCcTGTtCGACcCATAaGAGGGgATCCTTCAGGGGATGgCgAtGgACTCCAGCCCcAAGTCTtATATGCAAATTAGACTAGGCTTATGCgTCTTctATGAAagTGCCATGGAGTCAgagTAGCCTTtCaGgTTtGTTTTATAatCtgAACAGACTTTGGGGATATtcTtAAGTAATATTTTATTTTtATGATCAtgaGTTTTttGTGGTGGAGGACaaTtATATTTCAAataaaGGTAAtgtCTTGAAAaGTAAtAGCTTAGAGgaCTTTATtgACACATaTTTTGCAaGtcTTCCAATTTTTTCaTGTGTGTTATAGTAAAaCTGGgAAGCAAGAGCATTGAAAATCaCATACCTG
>gene=isogroup01116
GGAGTACCTAGAAGGAACTTGTCACAAGGAGGCgCAAAGCGAACTGTTTCTGACCATCATTGATAGGTAGTCAGTTTATTGTAATTCGAAGTGTTCGCTCCGAACTATTCAGGTTATTCTAAGGCAGGCAGAGTGGTACAGTAGCAATGAAGTTACTTCTGCTAATATCCGTTGTTGTCGGGTTCTCATGCGTCGCTCTCGGTAGTGCTTTTATGAGGATTCCATTAACTCACACCAAAAGTGTTCGCagGgAGtCTGTTATCACAAGGGAACTTTGATGAGCTGAATAAAtACaaCAGAAaTaTTcAAAAGCTCTATAACTTGAAGTACAACAGGCTGACATCACCTGTACCAGTCCCGCTTGaTAATTACcTtGATGCTGAATATTATGGACCTATAACTATTGGGACTCCACCTCAggACTTTCTGGTtGTATTTGACACTGGGTCATCTAACCTCTGGGTGCCGTCATCAAAGTGCCCTCCAtCAGATGTAGCTTGCAAATCTCATGAGCGTTATGACTCGAGTAAGTCATCAACCTATTATCCAAACGGCACAAAAATAGAAATAGAGTATGGGTCAGGCAGCATGGCTGGATTTCTCAGTACTGATGTAACCACATTACAAGGTGTAGCTATTAAAAACCAGACATTTGCTGAAGCTACACAGGAACCAGGTGAATCATTTGTTATTGCCAAGTTTGACGGTaTCCTAGGAATGGGTTTtccTGAGAtAGCTGAGTTAGGAGTGACTCCGGTCTTCAACAATATGATTATTCAGCAGCTCGTAGACCAaCCTGTCTTCTCCTTCTATCTTGACAGAAATGCAAATGATACCCATGGTGGTGAGATGgTGCTGGGTGGATCAGATCCTCaGTATtACACAGGAAACTTCACTTATGTGGAAGTTTCTAGAgATGGCTACTGGCAGTTCAgTGTTgATGGAATGTTGATtAATGGACtAAAaTCTGACTACTGCTCAGGAGGGTGTGAAGCTATAGCTGATACAGGGACCTCTTTGTTAACAGGaCCTAGTAGTGAAATTACCAAACTTAACAACCAGCTTGGTGCCCACTcaGAAATGGGGCAGTTTATGTTTGACTGCAGTCAGATcGCTTCACTCCCAACGGTGACCTTCATTATCAAtTCgCAGAAGTTTTCATTGACTTCAAAGGACTATGTTCTTGTGGAAGAAgaaGGAGGaGaaaaaaTTTGCCTGAGTGGTTTCATGCCTCTGGACATTCCCCCTCCcGCTGGcCCCcTCTGGATATTTGGGGATGTCTTCATTGGGGCCTACTACACAGAATTtGACTTTGGCaaaaaTCGTCTTGGATTTGCCAAaGCAAAaTAGCTTCATCTTTGCCATCATCATCATCATCaTCATCATCATCTCAATAAGCTGTCAAaTTTTGAGGGCCTGAAGATAGAGGGACTGAAATaGAGGGCCTAAAGTTGGAgGGTCTGAAGATAGAGGGCcTGAAGATAGAgAGCCTGAAGTtAGAGGGCCTGAAgaTAGagggCCTGAAGATAGagggCCTAAaGATAGAGGGCCcgAcATGAAGTTTCGATCCCAGCAGGATATTcTtCAGAGGCTAACTGATATCAAAACAAACTAAGAACAtcTCagTGACACAGATGgaCAGACAAGTATaAaCCCTAACCGTAaCCTaTATCTATAAACTCACAGAGATCTTAGCCCTGCAACACTCTCTATGAAGCTTTTAAGTCAATtCAaTTCAGGTTTGCAGTTTGAGCAATTTCTCTCACTACTGCTATCTTCAAATTACTTGTTCAGTTTTTTttAttttcaTTGTTATTTTAGTATCTCATGAATTTGCTCTCTTACAATAGAAAATAGGAAACGAATACTCTTGATTggTAAGTGGATAAGCAGTTTGCTAACAGTTTTGTTTTATTTTGACACACATCATGACATAGtttaaTTTAAAGCTGCTAGTTGAGGCTTCAATtgTTAAACtCTGGTATTGTGGAGTACATATGACACTTTTAAGGCTATATTCAGCAAATTTAATACTGTTGAATAtttttttaaGAGTTTATGgAATAAATTtCCAAGGGAATGTTTTtGTGtCTTtCTTCGTTTTTTCATGAAATATTGGGAGGAAGCAATAAATGCATAGATtGTtATCTTGTTTGTCTTTCTTCTTGACTCCTGatCTGTTttGCTGTCACTTAATTCATTCaGATAATTAaCagAtgAtGTGTTTATGCAtaTATTtATgaaagtgaattagtaataagtaccaatag
>gene=isogroup01121
AACACATCGATTCTTAAAGTTTGCaTACTTGCTACACTTTTACTTTCGGAGCATtagAGCGATtATGTCTGAATTTATtcAGAAACCAACcGAACCTGCGAATAACatCGTCGCATGGGGATTTCCCGGCTGTGATGCGttgatGagCGATAaCTCGCTCCGCATCAAGTTTGGTGATTTTGaGgTCCAtgATATGGACAATGAcAAGGTCATCGTCTACCTAgaTgaCCTAGTTTTCgTGgaCGGGGtGTTagTGGAGGgaTCTTCCGGTCTCCcTtCTGTGCCTTCtAaCAACAACAACCACTCCaTTCCACTtCCTTCAAccaCCACCACcTtGGAGGACCAACcAACCGACcaGgAacAACAACTGaaaGAGAGTCagCAAaGCTCaCcTACCGAAGAACTGCGTgcAACAgtCGCTCTCTGCAACCAAACcATCGCcGACCTCGTCGACAAGAAACTTTtAAAGTTTGAAAAGGCTCAGCGTGGAATATTCAAAAAGCGATCGGTCAGCcATCACCGAGAGCGGGATGACGTCATACGCGTCCTAAATCGGCTtAGCGAAGAAaGCCGTCAaGTGGTGAAGATCCATCACGATATGgcAtGTCAGCTGAAAATCAaGCAACGGGATCAGACGATCCTTAagAAAGCTGTGACCAGTTTCGGCAAaGAgaTAAAatCCAATTCTGCCGcGCGTCGAGTAaTGAAGGgTGACCTCGGGTCAAAGACcgtGCacaGTGTCGAGAGctGGAGAATCAGCTCAAGGAGACCAaTtCGAGGTGGAATGacAGaCTTGCTGCTAAGGAGCAGgAGTGTCAaCGACACAaGAAGAAGgaGATGAaCATGACTCACTTATTACGAGAAAaTAGTCAAACcTTAGATATCGTCACcTCGGAGCTCAACAacGCTAaCACCAAAATGACGTCATTACTGGAAGACAACCAGCAGCTCAAGATCgAGATGACGTCACTCCAGATtACTGCtGATAAGACCGAGTACGATCTtCAGacTtCtcTGAGATTCAAAGATAAaCTACAaGCTGAAAAGTCTTtcTTGAATCCggagTtAaGaTtCTGgAGGAAAAaCTGAGATCACAGAGGCAGTTCTTTtGTGAGCAAGAGgAAACCCTACGCAAGCAaTGGGGAGAAATGCTTCTCATAAaGGAGAGAGATTGTGAGAGGTACAaGAAaGAGgTGGAAAACATGgCCaTtACTTtAAACAAGagcAATaGcGTTGTTtATAAacTCACTGCCGAGCTTAGCAACGCTAAGAAaGAACTtaCATCaTtGCGAAaCAATAACCggAGTCtAAaGAAGActATgAaGGTTTTAGagAAAAGTCTGgaGAAagTTAAaCagAaCTTtaCtaCTGTtAaTGCCGAGCATGAagCTAaCATgCagtaCCTCGAATCGgATGTAAAGaCcATGGAAGAAAAGTTtATTtCAGAAAGAaaGATTCATAgtGAAGAGGcAAAAGTCATTAGAGAGATTCACggaGAGGAGATGGCTTgCaTGAAAGAACGAATGGATTctCAGATtGCTGCCAAAGATGAaTtAATTcAAAGTCTtcAgtCCgaTGAAAtacTAGAAGATAAATTgAAAGAACAAAGACTGTTTCAtcAAGATGAAGTgAaGGACCTTGAAAGAGAATACGAGATGAAGaTCGgagAcGGAAaGATTATGACGGAgAAAGcaatca
>gene=isogroup01125
GGACACACAGAACGAGCAGACTTCAACAATTGGTAGTTCCCTATTctGGAAACgaCTTTCCTGTTTAACGATTCTCGGTAGAAaCcTTTTTTtCTTTAACCtACAGTCGCCGTTTTCgTCTCCGCGCGGTGATTCAGATTTGAAGTTCGTTGTtCGgAAAGAAGGACAAAACCCCCcGAACTTCTCACTTCAGAGCAGTGTCGTGAAAATGGCCACTGCGGACTATACTGTAACTTCACTGGCAAGTGGCAGCCATGAAAATGTtGGACATGTTAGCATGCCGTTAGATGTACAGTCAGTCATTGGGCAACCTATAATAGACGTTAATGGACTTAATGGAGATTCTAGTGATTCAAGAAAGCGACCATTAGATACTATGGAAGGTGATTTCGAAGCAATATTAACAAAACGGCAAAACGTTTTAATAGATGATAACAAATACATTGTTAAACTACTAATACCAAGCACAGTAGCAGGATCAATAATTGGCAAAGGTGGACAAACaaTAGCACAACTTCAGAGAGATACAGGGACCAACATAAAACTCTCCAAAGCTAACGACTTCTATCCAGgtAtGTTTATTTTGtTTTTGCTTGCTTGCTcCATCAGCGAAGTCGGTTAAAGGGCTCCCTGGCTCCATGCATGATGGGTTCTCCTCAATAGTGAACCACTGTTATCTGCCTTTAAGTAATAttGTGCACTCTgACCTGTATACATAGACTGGCAACAAGTTTCTGCTCTCtcCACATGACGACGGCATGAGAGGTCATACAGTACCCATGGTTAGGATTACCCATTTTCTGGTGGACTGTTGCACAGAGACCCCCCTCCCTTGCATCCTTCTCATCCAATAATGTATTAGTTAGCTATTCCAGAGGGAGTGGGTTGGTTGACAGGAACTGTTTTAAACTTTGTAGCAGGTTTGCTTCCACTTAGACCTGATCCCTGAACTGACTAGCGCCAAAATTCTTCCTGTGTAGGTTCCAAtTTTTTTCCTTTTCTCTGTTtGAACATAAACATGAATGCTGATACCCCAAGAGTTTGTGCCATCACATagTAAAATAATTTATTACAACTGTcTCACAACATGCACATATTTTACTTGAGATTCATTAGGCGGgAAAATATTTCCCAAAATGCTGTTGAATGGTTGCCAGGGCAACAGTTgATTCAGATAACATAAaGCTGGCCACAAGTGATTGCCTAGAAATGACAGACTGTGTTTGTTTAGTTTTGGAATACACTGAAGAGAGAAAGAGAGAAAATGAGAAGGAGAGAGAAAGGGAGAGGAGAGAAAAGGTACATGCATCCATTACTGGAGATAAAACTGAGATAACGAAGTTATGAATCATACCTTTGTCTGGAATTAACTTTCTCTTGTCCATGGAATGCCAAAAGGGACAATATTTTCCAAATTCACATACATGTATGTTAAATTAAAATTCTTGACaTCAGGCAATGATAAAAaCTcAATaACTGGCCTATgCATTTGgAGttaCaaGGTCACTTTGtGTCCCTGCTTACCTGtcTCCTCACAAGCTTATCActCTCACTAAAcctGTGTCAAGAGTGAACTGGtAATTTTTTTTAACACTGTTATCACATAGCAGTTGGAAACTCTATTTGTGTCCCGCCTCATATCATCAATTGCAAACTAAATACTGTAATTtAGCCAAAaGGaCATCAAT
>gene=isogroup01129
GGGAGTGATTATGAGGTGTGTGCTTGTTGAACTCCTCTGTATACTCAAATACTATGCAGTTAGTTATTGCATGATATCAGTACTGTtCTGTGAATGTAgCCAACACGTTAGCTTTgAAAGGAGGAagCATGAAGCTAATTTCTTtGgTAaTtgCGAAATAATATTCAAAGATGGCTATGCCTACAGCAAAAAGGAAGACTTTAGAcAGGACGctAGAGTTTTTGACTGAGGATCTTGATGTCAtGCCTGCAaTTATtCATCTCAAAAGtAAaGAAaTTCtcAAaGACATAGACGacGAGAAAATCAaCGCCAAAGTTACAGAGAAaGAAAAaGTCATGGAGTTtGtAAAAATCATCAAAAaGAGGGGaGAAAAGGCATACCGAATTTTCAGAGAGTACTtAGGGGTTTGTGAAGGTTCGGAACATCTAGCAGAAGAAATGGACAAGAATTTACAGGCTGTTGAAGAAGAATTACAGGGTTTAACGAGACAAGCCGATGGAATGAaGCAGATCGAAAGATGGAAAGCCTTAGAAGAGAAATTTTATTgCTTCAGCTGCAAATATGACAACATAGGAAATtACACAGATgTTCCTGAagAAATTAATATACTTTTGATTGGGAAAACTGGGTCcGGTAAAAGCGCcTCTGGAAACACAcTTATCGGgAAaCcTTATTTcAAAGAAAGTGaCACCAGTGCGTCGGTGACTAAGACAATTaGCATGAAAAACCTGAAGGAGGATAGATTTAATATTACAGTCATTGACACACCTGGTCTTTTTGACACGGCCAAAGATTTTCAAAATGAAGATTTGGTGCTTGAAATAGCGAAAACAATGATCAACTTTAAGGGAGGAATCCATCTATTtCTGCTGGggtTTTGAGTTCtACaGCtaGATTCaCcgaGGAGGAACAAGaCACCATTAACGCCATcGAGAACATCCTTGGCAAGAGTGTTTATCAGAATTGCCTCGTAGTTCTGACCTACGCTCGTGCAAAATTTGGTTCTaAGGACaaGCAGTCGTTGCGgCAGTACGTTACaCAggAAAGGAAGATGGGGGCAAGTTTGGGGATCTACTtAaGCATGTcAgCAatCGAGTAAtAgCAGTTGAgAACTGCTTTGAAGATGaCTTTCTGacAGAGAAACATCGTCagAAACTCCTTTGTTGTTTagCTCagATAaTACACGAAAaCgAAGGGTCTGTGTATTCCAACAaGgCATTTAAAAAGcAAaGGtAAGAGTCGAGCAACAAGAGGAAGAACGAAAGAATAGagTCGCCAaGggAAaCcGAATTGACCCgTATGAAAACCATaTTGCgAAaGTTTCTTTTGCAGAAGTATCTGAAGCATTTAACAGAG
>gene=isogroup01139
ACAAACAACTGCTTCATCTTCTCATCTGTCAAGTTTGAAGCGGACATGTCGGCcTCTATATTTTCCGCAGTAGtcTTGGTAATGCCTTCTACTCGCATTGGGgCGTTTTCGGCGATGAATGACGAAAAaaTTTCATagCTCCACTTCTTCATTTCTTTcaGACTCCCAGCCTTaTaGTCcTCCGTGACGAGGTaaaaGAACATACTAGAAGGGTCACTATTGGATATTAAATAGTGCAAGAAGACCGCTAGATGTGCTGGTTTCTTCTCCAGCTCTTCCAAACTATCGAATGGACCGTGTTCATCGTAAGTTTGCTCGACATAGAAGACTGtctCTGGGTCCGACTGAAACTCGTCGTCCATGGCGATGATCTGCcGACTGTTAaGATACTGGTTATGATCTCCcATGGGGGCTGGGGCAAATATATTATGGGCAGTACTGGGgaCTGGATTAAATAGATTCATACTtTTTGGATCTGTAGTCGAGTTTCCAAAATTTTGCATTGGATCTAATGTTACGGCTCGACTCCTTCTCTCATCTCTGTCGTCCTCGTGATCCTCTGAATGCACCGGGACAGAATGAGCCCTCCcTGCAGCTTGCAACTCGTGGCTCCTCCGTTTCACTGCGTTGTCTCTCCGTGGACCCTTTGATTtaCGGTTGCTGTCTTGGGCGTCTGATCGGTTTCTTTTGACTTTGGATGACACCCTCTCCTCCTCTTCCGTCGGAGGGATCATGGAGTAGATCACCGCATCCGGgTTAGAAaCCTGacGGgTGTGcTtCGACGACACCTGCTGTTGATGCCAGTCCATGTGCCTCCTCTCTAGAATGTTATCATTTACGGAATCGGCGGTCGGGTCCTTCTTGATGGGAATCGTAGCTGTTGCCTCAGaGgTTtGAAGCTGTTTCTCTAGCAAATTCATTCgATTtCTTGTGCTCGctAATTCCTTCTTcAaTTGGTCGGTGGGATTTTCGGCATATCTCTCTTGAATCTCCACGAACGTGCCTTTCTCTTTTTCGAGCATGTGCTTCAAAGTATCCAATCTGgTTTGGGAGCATTGCCTCGCAGTATCATCCGAAGCTGGTTTTGGGGCAGTAATATCTCGGCTTTTCTCCTCCATCTGTtGATGTGTGTAGGGCATTGGTGgAaCGGTTCCTAcGGGgTGCGgTtGTTTGCCGAGTAAaGTTAAGGCCACGAATGATCCAGCCGCTTTGATTAATTTGACAACTTCAGCATGGTTGGAGCTTGTCACCAGCGTTCCGTTCACCTtGATAATTGTGTCCCCTTCTTGTACCCCACCTTTGCTAGCAGGACCGCCTGGCTTGACGCTCTGAATCcGgACTGGGTTGTCTCCGCTTACGGTTAGGCcGTACCCTCTTTCATCCCGCTGgACGATGACACATCTTTGTGTCATTAAAGCATCAGAAgctGCATAATCCTTCGAGTCTGCCTCAGGCTCCATCATGGGAATTACTATCCCCGGTCTTCATTAAACCCTGATGTAGTTTCCTCGTTTCCAGgAAAACGCTTTTAGAGCAAGTGACTTAAATCcGTAAAAACTTCAGATGATCTTAATAAAATCGTCTCAAATTGAAAACATGTCGTCGTAATCCACAaTTATATCCTTGCCATAGATTTGATGCTGAAATCTTGTCGCGAGCTGCAgTttGTTATAACGTTAGTCCACTAGCACGTAGTTGTATTGTGTC
>gene=isogroup01140
GATAGTGTGTCAGAATCAGGCGAGCATGAGGTTGGGTTCAGTtGAAGCACTGAGTCTGGTTGTTCCTGTTtagAAATCAGAGTCTTTGGATCCACTGCTGCAAATACCAGTCCTGCAGTGCAAAGAGCTTCTCTACCAAGTATCATGGCGaacaCAGCATGTaaaaGGttGGCTTACTATTCTCTCTTTTATTACTTGCCATTGGAGTGGCGGTATTGCTTGCTTTTCCAGGAGTCTACCATTTATTAATCAAGCGGAATGTTGTCCTTGCATACAAGAAAACaGGTTTTGATTCgTGGGTAaatCCCCCTTTTCAATTTACTTCAAAGTCTGGATGTGGAATCTTACAAATGCTGACGATGTCCTGAAAGGCGCCAAGCCGAACGTGACCCAAGTCGGTCCTTACACATACAGGGAAACaaaGAACAAAGAAAATGTGACTTTCCTTtCGTCGGATGAAGAAATCTCGTAcACAACCCTTTCGCAGTATGAATTTGTCAGCGATATGTCTGTtGAGAATGCAAATCCCATGATTGATAAGATCACCAGCATCAACATCCCATACTTGACTGTTGTCAATATGGTGTCTTTTtGGGgAGATAaGGAAAAGTCTGAGgTAAAATTGGCAGCCCTAcTTACCGGCTCTCAaGTGTTTGAATCGCACACTGTGGATGAACTTCTCTGGGGTTATGAAGATCCTCTTCTCAAGTTGATTGCTTTACAGAagCCGGGACTTGTGCCTTCGACAGTCTTTGGACTCTTTGCCGgAAAAAATAaTTCTGATGACGGAGTTTACGTTGTcGACTCTGGTAAAACtGATCCGTCTCGGACGAGCTCCATCAAGACATACAAAGGGAACAGTAGTTtGACCTTCTGGACCACAAATACCACAAACATGATCAATGGAACTGATGGGACATATtACCACCCGTTCATCGACAAAAGTGAACCACTTtATGTGTTTTCATCAGATATATGCAGATCCATCCAAGCCAGCTATGAGAAGCCCATTGATGTAGAAGGCCTCActGCAGACCGCTTCGTCGgTACACCAGAGGACTTtcAAAATACAACTCTAAaTCCGGCTAACCTTGGCTTCTGTACCCCAAATGCTtCTtATTGTCTCCCTGGGGGCCTTCTCAaTGTCAGTAACTGTCATCAAGATGCACCAGTGGTGATGTCACTGCCTCATTTCCTCTTTGCCGAAGAGAAAGTTTTGGAGATGCTAGATGGCGATaTTAACCCAATTAAGGAGAAACATCAGACCTCGTTTGACCTGGAACCAATTACAGGAGGTCCGTTACAAGTTTTCAAACGTTTACAGATCAACATTCATCAGAAAGCTTACAAGGACATGCCCgcTTTCcagAACTTACCAAATGCTtACcTCCCTATTCTgTGGCTTGAAGAGTCCTCTGTGGTTACTCCcGAGTACGCTAAGCAACTGGAGTGGATGACGcTAAAGATATGGGTAGTCGTTCACATCAgTCAGTGGTTATTCATTGGTCTTGGTATCCTCTTATCTATCATCATGGTGTCATGCCTCCTCTCTGGAACGAGAAATTCTTCGGACCTTGCAAGACCAGTCAATgCACCgTCTGAGAACTCTCCACTTCTTGGAAACAAGGCTTGATCAAGTCGAAGgTTGCTAAGGTAATTTGCAGTGAAAACTCATGGCTCTAGAGACTTTGAGATCAAcGGCAAAGGATTGTCAGTATCAGCCTTTTTTGAGAGTACCGATCGTGCTTTCGTCATCATCTAAAATTtATTTCATTCTGTAGTCTGTTATTAAATTCCAACAcATTTGTCTTCAGTCTTCAGCCAATCTTTGATTGAAAATtATTAAGATAATCATaaagCTTtAAATCCAAaGgAaGGAAGTAGATGGTTtCTAAGTCTTTTTATGTAAATATGAGATCATTTTGCCTGATTTTtcGGAAaTtGAtTGTCTTTCTTtAGCATGCTTGATGAACCTTACAtcAACTTtGGgTCAGAAtaGCTTtaGATGctGCTGAtATTGGcAAAATTtCcAAACgaTTCGGTtCcTTTAAAATCAGCAAATCAAACCTTTCCACGAAATGAGGCAGAATTACcCAAGAaTTCCAAGGTGATTtGCATGCTATTTTAGAAAATGTTATACTTTtAAGAATAGAAAGTATTCAGTCATAcGGTTTAATTGTTGCTAGAAATTAGCAGTTAAAGAAAAAGGAATTTCTGCTCCAaTTTGCTGGCATAATAATATGATACTTAATATCTTATAGATATGCtaTgaGCTGTTTtGGTGCTTACATtATGTGATCATAAGTTCAGTAAAGGCGAACAGTAAATATTGGTAGCACACtaCCAATAATATAATTAATTATCTTTGCTTCACCGTCATCAAAACTACAAGCAACTTCcATTTtCTAAGACTA
>gene=isogroup01156
TAAAATGCAGCTTTgaattggCATATCGGacaatGTGAACTAAGGTTCAATAAAACGTGAGCTTGTACTGATTACTaGCCTTAaaGTggctgctcttACAATGacTACTTCAGAAACCTTTGTCTATTATAAAACCATGGACACACAAacAAAAaaGCTTTTGcTtCTCAAAAATGTAATAGCAATGGTGGCTTGAGCTGACCAGTACTGTCTACTACTAGTGTTTGTTTCTAAAGAAATTTGCCCGGAAATCTGAGAATGCTTAGaGTGTCAACATGTTTCGACAAAATCCCTGAACCATTATGtcTGccTCTGAATTCGTGCTTCACTTAACAaaGCAATgAatcTtGTCTtCcAGGctGGCTTCCTTCGTCAGTAATGCAGTTCATGTCAATTCCACagTTCCACAGTTCATGtCActATCTTTTTCGTCTGTATATATGGcAaTATCTCCTTGGACAGCAACAGTCCTACAaTGTACTCTTAAACAACTCATAGCTTCCCACCTTAcAAAGTTTCTTTTCATCTTCCTTGGTCAAATATTTttAAATTTACCCAGATATTaTTATTtACTtAACTTCATTagTtGAAtGATTtGGCAGATGcAaTCTTTCCTACcACTAAaCATTgAAaaTCTAATATCTGgACTGGCCTTCACAGATTGAAGTATtATATGAGAAACAGCCATTGACATGGTGCATAACTGAGATCTGCTTTGTCTAATGTTTTGtcccTATAcGGTTCCACCATCCTTCtGCGGACATTCATAGTTCATAATTCAcATTGTATCcATATTGTATCCAGCAATATTTTAACAAGAGATGCAGTACAAGAAGCAGAATGATGAAATTCTCAGGCAGCAGTAACCTCGTTgAAACATCTGACGTTGTTCAGGTTGATGAAaCATTCACTTGGTTGAACAACCGgTTCTTGATGACTTGTGCAATCTGTCCATGAATtACCTCAATAGTTGTCTTGCAGCTGTCCCTGGTGGCCTTTGATAGTTTATCTTCAGCCTTCTTGTCGTGATCCGAGGCTAGCATGAAAGCCCCCCGgCcTAGTTGGCTCTCGgAaTTCTCcAGCTTTTCcGATAGATCAGAAATCTGTCCGgTGGTATAGTATGCATTTGTAACTAAAGTAGAAGAGCTGAGAGTGTTGACCCAATAcTtGTTCCAAAGAGATTCCAGTAGTTTCCTATctAgGCAGACTTGAAGTATGACACCTCTAGcGAGTAATACTGCTTGCAGTGAACTCCAAAGTCTTCAATCTTGTTgAGAGGGATGGTCTGgTATTCcGAGGGGCCCTCGTCTGGAGGTTTGTACCCcTTAGGGTAGgTCCTGAAAGCACCAaGGTTCACTTTACCGgCTGATATCGTCcTGACTGGATCAATCACAATAGCAACGAAAGGCTcTtGAAACTGTTGgTtCAGCATTTGAGTTCcgACGTCgaTACCGGATAGCCAACATCCGTAACCAGGGTGACTGTGGTACCAACCAaTGGCgTTCTCCAaCCGGCCAaCCTGTTtGGAACTTTCCATATAAGCTGCCATGTACTCGTATGCTGCTGCTTGGGCATTGACTCTGGTCTCGGTTCCCTCCACGGGCAGAGCAAAGCAATCCAttACTATCATTGTGGCACCATCCACCTTCCccATgaGGAGaCCCATCACCTCTAATGTACCTCCGGaacGGGCATG
>gene=isogroup01173
GGACGTACATGGTGCACAGAGAAACACATTGCCGCGgctCTGCTaTGGTactGTATAGTAAAACGCTGCACAGACTTCTAAATAAGTGGCCAGGgAGATCCACCTTTGGCATTTACCGATTCCTTCCGCTCTTTTTCCTCACAGGTGCTGGTTTAGAGTGGGTCATgaTAAATGCCAGAGTAGCGCCcGGTAGAGAGACCTTTTACGACGTTTACAGACGAAAAGAaGCAGAAAGACGATTTACCGAATTGAATGAaTCTTCGGAACCACAGAGCTGATCATATTAACTTAACTACATTGAAGTATGCCGGCTGGAGTCGAGTGGCGACCATATTTGAAGTTTCTGACCTCTAGTCTGCTTTCCATGATGGCTGGTGCTCAGTTAGTTCATTGGTATTACAAGCCTGAACTAATTATTCCAAAATTGCCACCAAAAATCGGAGAGCTGGGTGAAATGAGAGATAAAGTGAAGGTGGAGAAGAAGGCTCTGGAAACAGATACTTGAGGATGAGATGAAGGCTTTAGACGGTGAAACCAGTTTCTTCAGATGGGATGATGCAAAATTTGTATGATTTGTGATTTGGACTCGTTTTAGTACCAAACTACATtGgTAAaGgCTTGgAAATGATGGTAATGTGTCATTAttAACATTAttttACCATTCTGTGTCGGAgAGAACCTTGCAATATCAACTGGTATGAGATTATTATTTACAATAGCCGTAATCTCTCAGTCTAAGGAAGGTTGCTCGAAACACTTTTCTGGGATTTATCAAAACATGATCAGGCCTGGGAGGGGGACATGGaAAACCCAATAAtTTTCACAGCAAACtTTTCaCTGCAATCtCAACACCACTAAAACGTTGGTCTGATTTCTGAACCCCCGGCCCCATTTCAAACCTGTGTTCATCGGATGATAGGCTGGTTAAAGTCTATtATTTCAAAACTGTGTCTtCCTTTTTGCTCTATGAAGACAAGGGTTGtGTTGTATTTGATGCATATTAAAAGACTTCTCAGTTTGGTGCTGGCTTTCCCTTtCATCCCCTaTtAAAAagAAAaaCgTtCACATTTTAGgTGCATTTGtAaGGGTAACCTTTtACTTGCCGTAAAAGGAAACTTTTTtACTCTATTTTGTGTCAAGAATGCTATGGCTCAGTTATGTCATATTTGCATATTGCAGtTttttCACCTGCACGATGTAAGAAAAATT
>gene=isogroup01217
ATAAAAGGACCGGTCCCCTTGGCAACGAAGTTGATCAAAATGATATTACAGGTTCCATCCAataTGAGGCGAACATTTTGGCAAATTTaGATCATGtAAaTaTAATTCAGTTCaTCGATTTATTCAAAGTGGGAAAGAATCCTGTGATGgTAATGGAGCATGCTATGGGGGgAaCcTTAGCAACGTTAATTCGAACCAATAGAAAGCTTCGAAATGACCTCGCCACGAAATTAACCAATCAGCttGCTaaaGCTATaatTTTccttGCATAATCACAACATCGctCACTGCGATATTAAAAGTGAAAAtaTTTTACTAGACGGAGAAAAGAACGTCAAACTTTGTGATTTTGGATTtGCGGAAGATGTCAGaaTtCaTTCTGACGGAGAaTCGTTTGGAAGGGATCTGTCGCTTTTtCCTCGCCAGAGGGTATAACAAGGGTATCACGTGACCcAATGGCAGGtGATGTGTGGTCCTTTGGTGtaGTAGTGTTCAATATGGTAACAGGGTATCTACCATTTGGAAGTCAaGGGGTTGCAGATATACTACAtAGGATtGgTGAACCATTGAGATGGCCACGCCCATTGAAAACAGTCAATGGCAGATGCAGGGAGTTTGTCGAGATGGTCCTGGAGAGAGATGTTGCTAAGAGACAGACAATGGAACAaTTAAAAGATCATCCATGGCTTCTTTAGGGGTATCaCTATTATTAAGGaGCATCTTTCTGGGAAGGAaGCGAAGTATGctATAAAATAAATAGGTTTtACTCATTGCTATTAACAAGTGGgTGGgTTTtAAaGGtATGTTGTATTGgTCcAAAtATGCTAGATATTCAAATAAGgtCACTTTGGTCATAATTCTTAAACTGTTTATATTACAACCTTTGAGGAAACTGTCCTCACTGGGACATTCTGTCATCTTGTGTGTTCCTTAAAAATGTCGGAGCACAGTTTGAAGAGTACAGACcTCCAGGAAAGTACTTTTtGAAAACTTCTAGCAaTTATAGTGTtCTATAATTTGGGgCCTATACAgACTACcTTTcaGCAGTCTATCTAaCCTCACAaTGTGAAAATGAcGGGTtTgAAaTAcTtGACGAGgTACAGTTTTGAAacTGCAAAGATTATTTGATGtAGgACTCcAGTGTCAGGAGATATTTGGTCATATAGgATTCTAAACTTCATACAGGCTATagTAAGTAAAATTTTGTCATGAATGGGAGTAACAgaTTATATGTCcTATGTTAAttcaaaaaatacctaaaaaaaatcaaaatggtg
>gene=isogroup01219
TCTGTAGTTGTTTCTCCGAGAGTTTTtCTtCCTCGTAGACGATgaCGAAaTCTATTTtCCGTTtCCcATCAtGgAAAAAtGTGCCCGGATCATCTCTTTCCCTGCTcTGGCCAAGGACGTTCAGAAcAaGaGGCCcATCTTCTGACTCGTCATcCggcCttCATCTCCGAGCAATCGTAGAGACTCGGATCGGTACTCAtCtTTGTCTTGTACGGATGGCATATTGCTTTCGCTTGATTATGCCAgATCTAGCTACATTaacAAGTCAAATATGGTCACAACATCCAATTAACCAATCCAATTAAAACATCTCTTGTAGTCCAATATTAACAACAACCaCAAAAAAaCACTGAATAtATGGATATGTAATCCCGGCTATtaCTTTACGTCCTTGGAAAAATAATCTATCAAAGAATTacGACCcTAAGCAAACTCTTTTCTACGTGCCTGGAAATTCATGACTTACTTTGATACAATATGTTCAAACACTGGCACGATATAGAACACAGTCCAAATGTATGAAATGTCCAAGTAAACACGAGCTAACAAACTCTTCTCAGGCCtGCGATGAAACGAATGCTCTTAATGGTCCAAAAAGTCAATTAAGAAAGAGTGTTTCTTTCAACAAcaaCCTGtTCcACTtaATGAACATTCTAAGGGTACcTTTCAAACTTAAGTTTGATCTGTCTGTCTActGTGCTTGCTACCACCAAAagATTTCACAAAcGGATCcAGGTTTATTCAATTACACAGGATCTTCCATAAACAAAAaCATAACAATAAAACAACATCAGAATAAAGTTGCTAGTGcCTGTTCTCCACTTTGTAGAAGTCCAAACAAATCCTAAACCGTCTTATTTATTCTGGTTTTTTTTAGATGAAACACAAAATAGAACTTTTTCCTAAAGAAAAACTGCATGAAATATATACAGTaTtCACAGGCATCTGCAACGGTTGTGTAACcGGCGaTaaaacaaaCTTGAGATATAACTCATAGAATTCTACTAGATACTACCACGAAGGACACACcAGTTAGTAATAAACAGACAAGTTTTCTGTTGTACTTCTATTGGAGTTGCTGTGCAGGCTCTCC
>gene=isogroup01234
ttctcgtactacagggtaaggaccctggatcataaatatctttttcgactttattgccctttcagccgccatctttgCTATCTTtAGTTTCTCTCCAGTCGGACCaCCcTTAGCTTGCCTTGCCTTgCCCcGTGGAAGGAGTTCcGGTGAAGCGgACGACGTtGTCTTACTTCTGTGATGTGTTCCAGGATtGTCCACgCTGGTAGCTACAATTtGgcTGTCTTCGTGATCACCTATGAAGTCGTCCTTACCtgcTTCAGCAGGATGAGTGAGGGCACGCTTGTGCTTGATTACTGTTTTGGTCTTTGGCACTATCGGTTTCCTACTCTTCACTAGAAGAGCATTAGACTGGTTGTAAACATTGGAAGCATTGGTTACTCTTTGTAAATTCATGGATGAGTGAAATGATGGTGTTGCCTTGTTGTGTCGTACTGGGTTCAACATGGACACGGAGGCACCCACACCCAATCCTGATCCACTGGATGTCAGGGTGCCATCTTTATCgACAACGTTTGGAGTTGCTGCAGGaGTATTCCATGCAACTtCAGCAGACTCCTTAACTTTCTTCAGTCTTGTGATAGGAACAGgAGACAGgCGACCGAACTTtGCAGGAaGCTGAGCTTGTTGCTCCAGCAGTTTTCTTTGTTTTtCGAGATGCATCGCTtGTCTTGCCATAAAGGTTGTATTTAAACCCTGTGCTATCTTGAGACTAGTTTCACTCATCTGAGGTCTAAATGTAAAGTCATCATGAACACCTAATTtCAGCCGCTCTCCCGgtGTAGTTTTGGTGTAAAAGCCTTCTCTGCCATTACTACTCCTCCTTtCCTGAGCTAAACGCAAGCTCGTAGCATTCAACTTAGGCGCAAAAGTTAATTCCGATTCATATTCTTGACCGTGTGGTGTGTTAACCATGGAATCAACACTGCCAGAAGTCGTTCGGAGTCGTGTGCTGGTCATTATTCGCGTAAGTTGGTAGGCTGCTGTGgACTGGCTGCCTGCTAATGTTGGCTCTTACAACCTCCAATTTTCTCACCATTGTTCCTAGTCTGCCGAACAGACATATTTTTAGTCGTCGTGAGAACAAAAAATTACATCTTGCAAATATTTAACAAAGTAGCAaCTTCTAAATCAAaTATCcTGCCATTTTATCCCAGGGAAACAGGACGACCCATGTCAAGAATTTTAACGTGCCGTTACTCTGATTTAGTTTCTAcAGGCGCGG
>gene=isogroup01256
ACTTTAGCGAGGTAGGAATCAAAGAAATCTTTTGATAaCCCGTtAATTAGACGTGCTACGTCTAATTGTAAaCTCAACGTCATTACGGCCCAAATAGAATTATATTTGACAGGGATtCACGGACGAAaATtGTTcAACTtCGCTTCTTTCTTAagCAGCAAATaTTCAAATCTGTAAAaCTAAGGTTAAAAaTCAGTCGGACCACGTTGAAggAGCCTAAATAACCAGCTgtgATTTCAACCTTTCATCATTACCGGGtGATGTCATTTTtATGAACGAGATACAATCGACTCTTTTGTGATGTTAgTTtGCATGGGATTTATCTGgaCAGCGCTCTGGTGACATGTCCGCTGAAATGATATTCTAGATTtGAGGACAGCAGCCTGTAGTACAGTACAGGCAGCACATATCTACCGAGAAAaaCCCCAAAaGTATCTACGTCTTCGTCGTCGTCGTAGTGATGAGGCCcGgCCTGCTAcGGTTGAATGATTTCAGGAAGAAtCcGCTGATCAAGTTTTAAGGACATTGCGACTCTGcTTTTttgTGAACCGTAGATGAGATAAAaGTTCTCGAAaGgCAACTGCAGCCAATATGATGGATAAGATATATCGTGGCCGTCTGACAGACTTGCCACCGAAACCCTCTCGACTTGTCAAAGTAGTTTTCAGCTGCACGAAATCAGGTAGGTGACATCTctGAGACACgaTgaCTtCTtGTTTGATGTAATaCGACggggACGAAACGTCTctATTTGTAATGAATTGTAAATGACAAGCCcGtGTGTGCaTTCTTACTgCAGAGATAATGGCCTCTCgTaggaCTGAAACATGCATGTGATTttgAATACAACTTTGAGAATaatCTGctCCCTGCTAACAGAATGTGACATATTCttgttcct
>gene=isogroup01330
GGACACAAACGTGAACGAAAGTACTGCTAACAGTAGCACACGCGAAGGTTGACCGGAATTGTACATTATCGTTTTTATTGCACGACAGCTTCCTGGAAGATGCCTACTATAGGTGTAAAGCGTGACTTGCTTTTCGAAGCTCTCGGTAGAGTTTACACTGAAGAAGAGTTTGAGGAACTTTGCTTTGACTATGGGCTAGAACTTGATGAAGTGACTTCGgAAAaaTTGATGCTGGAGAAGGAACAGGGAACAGACAAATCGGATGGAGCTTCAGATGTGGtCATTTTCAAGGTTGAAGTTCCTGCCAACCGGTaTGACCTGCTTTGtCtGGAAGGCTTGGctAGAGCACTTctAGTTTtCTTACGGAAGTTAGAGGCTCCTCGTTACaCTGCcATCCCACCACCAGGTGGACTCATGCAAAAACTGACCATTCAACCAGCGACAGCAGAGGTGAGACCACAtGCTGTGGCGGCCATTTtGAGGAATGTTTCcTTCACTCAGGAGAGATATAACAGTTTCATCGAGCTTCAAGATAAACTACATCAAAAtATATGCAGGAAGAGGTCATTGGTTGCCATAGGAACTCACGACTTGGACACTCTTCAAGGGCCgTTCATcTAcGATGCTCAGCCTCCAGATGAAATCAAATTTAAACCTCTCAATCAGACCAAAGAGTACACAGCTaCAGAGCAGATGACACTTTTCTCAGGAGATAGCCACCTGAAGGCTTACCtCCcAATCATccGAGATAAACCAGTTTATCCAATCATCTATGACAGTAATAACATTGTCCTCTCaATGCCTCCCATTATCAATGGTGATCATAGTAAAATCAAACTTACTACGAAGAATGTCTTTATCGAATGCACAGCCACAGATGTTAACAAAGCTAaGATTGTCTTAGATACACTTGTTACTATGTTCAggCCAGTACTGTGCAGAGCCTTATATAGTGGAGCaGgTAGAAGTTGTTtATCCTGACGGTAAATCCTTGGTTTATCCAGAGTtGAGGTATTGGCATCAAGAGATTTCTGTAGATCTCATCACCAAaCGCAtcGGTATTAAAGAGAGTCCTGACTGTGTTGCTGAACTGctAACCAAGATGTGCCTGACCAGTGAATTAGTCGGAAAGAAGaAaGGACCAGGTCAAGGTTGAAATTCCTCCAACTCGTCATGATGTCATCCATGCTTGTGATATCATTGAAGATGTAGCTGTTGCCCACGGTTTCAATAACATCACAGAACGCATTCCTCCAGTGACCACCATCGGCAATCAATTCCCTGTCAACAAACTGACTGACTTaCTCAGGTTAGATATAGCAGCAGCTGGGTTTACTGAGGTTCTCACTTTTGCCTTGTGTTCAAGAGAGGATGTTTCTGAAAAAGTAAGGCATAAGCTAGCAGATGTACCTGCTGTTCACATTGCCAATCCCAAAACTGCTGAATTCCAGATTGCAAGAACgTCCCTTTTGCCTGGAGTCTTAAAAAcCATCAGCTGTAACCGtAAGATGCCTCTACCAATGAAACTATTTGAgATATCAGACATAGTGGTCAAATCaaaGGatAAAGaTGtGGGTGCCCAGAATCAcaGACATTTAtGTGctGTACATTACAaCAAaTCTCCTGGCTTTGAGGTCATACACGGCTTACTGGATAGGATCATGCAACTTCTGGAAGTtCCtttcTCTAAAGAaGATGGTTATTACCTGAAGGCTTCAGAGAATCCTACTTTCTtCTCCGGTCGATGTGCAGAGTTGATTGTTCGTGGCAAATCAATCGGATTCTTTGGAGTAATTCACCCAGAAGTCCTCTCAAAGTTTGAGCTTCCAAACCCATGTGCTGCCCTAGAGATAACCATTGAACCGTTTCTATGAAAAATGAAAACATAACTTAGTGTATGTTATCTTTACACAAGAATGGGAGTACATATTAACAGGTGTATTGATTCaTAAAGTGCATGTCTGCAAAGAAACACCATGCCTCCTTTGGCAGTTGATAGCTAGCTGGGATtAAaCTTCAGTCATACTATGTATGTAAATTTAGTACTGCAAAATGTTATTATTATTGCAAAATAAAATCATGATATGATCTACTTACATGTCCAGAACTAGATTGAGCCCTGTATTGGTTGGTAGTGTTTACCAGGATGTTGCTATGAGCTATTGTAATTTGTTATGTACTAATCTTTAATCTGAGACAATGGTTATTATTTATGATTAATTAGTCACCAATTTTGGCAGATGAATTCTTTCAGTTACTGGAGTCTTATAAGAGTACGGATGAAACTTTCATTGTAAAGGAAGTTGGTTTATATTTGGTCAATTtCAATTGGTGGAATCATAATTTTGCTGCAAAGCACTAGTTGATCcACATATATATTATGTATAACAAACTAGTAAACTAGTCACAATAATGGACCATGgCCTATCTAGGATAaGgCTGTCcTTTCACCAGGCATACCTACATGTATTTTAAATTTATACAATTATGAGACTTTTTGACCTTAGCAAGGTCCTTTCAATTGTCAGACTGAAAAAGCTTAAAGTTCTGACAATAAAGTAATGCTAGGATTTAACACCAGTAACCTCAGAAGGTCTGACAATGAAGTAaTGCCAGGATTCAACACCAGTAACCTCAGAAGGTCTGACAATGAaGTAATGCCACGATTCAACACCAGTAACCTCAGAAGGTATGACAATGAAGTAATGCTAGGATTCAACACCAGTAACCTCAGAAGGTCTGAcAATGAAGTAATGCTtGGATcTCAACACCAGTAaCCTCAGAAGATTTTAACACTGTGTAAACTTGCATCTtCAATAATCGATAAGCAGTCTGTtAGTAGTGTGAGTGAATTGTTtAaTCcTTtCcAAAACAGGCATACctAATATGTAAGAACTAGTagTGTAAAATTATTTACACATAGCATCTTCAACTCTAATTTAAGGGTATACTCTTAGGAGTTTGTAAACCTGGTAAGTTCCGTATACTTCATTTTACATAAAGGAAaTCAATTAGAAGGCTtAAAGTCTTGCATACTTTGATGCCCATTCAGGggTCAAG
>gene=isogroup01407
TCAAATTGAAAATCATAAGACCTTGCAAGCGGAACTCGAAAATGAACAAAAGAAAGTGAACTCGctcTCTCACATGGTGGTTGTTGTGGACGAAGTGTCGTCAGAAAATGCTACTATTGAGCTTGAGGAACAGCTGACCAGCCTTGgCGAGCGATGGGCTCAAGTGTGCGAGTGGACCACCAACCGTTTCACAACCCTTCAAAATCTCCTCCAGGACTGGAATGGTTTCGAAAGGGAGAAGAAGTCATtcGGAGATTGGTTGACAGAGAAGGAAACCATCCTCACGGAGATGACGCTGGTTAGAGTCGAAACCAAAGATGACATTCTCTCCAGAGCCAAAGaGCTGAAGGTTCtGGAACAGGATTtAGAAGTTCAGCATAAAGAGTTTGACAGACTCAACAATGCCGCCCAAGCGctAGCAAACTCCTTGACCAAAATCAGTACTGACCATACGTCTCTAGAGTCCGTCCAAAACaCACTCGATGAGTACTCGCAAAGATGGGACAACTTAGTCCAACAGATGGAGGAACAGTCCAaaGAGGTGGctCAGTTTCTCTCGGAGCAGACCGTCATGGCAGAGGTGACGAGTgTCGAGTCTTCGTCTCCAGTCTTGAAGAGACCGAGTGAAGATCTGgTCCTGAAGAAGCAGTTTGATGGAGAACTAGACAGCTTGGTgaCCTGGTTGGAGGACACTGAACAAGTCATATGTTCCTCTGGAGAACCCACACCTGATGACCCATCCCTCAACGACCAAATTCAAATTTTTGCCACTTTGGACAGTGGACTTAGAGAGAGAACTATGAGGGTGAAAaCAGTATCAGAGCTCGGAAATAAGCTGATCAACCTCACCcAGAAAGGAGGAGACAGTCCAGTGACCATTAAAGACACCCTTGAGAAATTTAGAGAAAGATGGGAgggggTGACAGGCCTCCTGGAAGATAGGAAGAAAAaGTTGAatcAGGCGACCATCCACAAAGAGTTtCTGGACGAACTAAGGCGACTGAAGGAAGTGTTGGATGGCgTAGAGAGATGGCTCAGCGAGCAGAaGgCACCGgAGAAAGaTGTCGAAGAGATGGAaGagAtGTtGAATCAaTGCAGGGCAAGGCAGAAGGaGTTCAAtATTCAtGgAaCAAGGTATCAGAACCTGAACAGTTTGGCACGAGAGGTGaTGTCTCACGAATCGACGCTGTCCaGATCCACTCAGCGAGACCTGAaGAGCATCAGgCAAGGCTGGGAAGAATCCAGACAGAATCTAGAAGATCGAGAGATCGAGCTCGTGGCCGCCCTGGAGAGCGCCCCCTATCAGCAcTTTCAAGAGGGTCTCCAAGCACTCATGGGCTGGCTGGAGAAaGTTGGCATCGTGCTCAAATCTCAGGAATTCTTtGTCACCGAaCTCGAGCAACTTGAgAGTCAGCTCGACGAATTCAAGAAaCTACAAACGGACATCAaGgCTCAAGAGaGgAaTTATtCTtACATCGGACAGAGAGGtAAGGATTtGATGGTcAAAACGCCCAaCAAATCCGACGCCATCCAGAATGATTTGGACAAGCTGCACCGTACCTGGAATAATGTGACCAGGTCAGCAGAAGAAAaTGAGgaTAAGGTCAAGACTGCGGTCAAaGAGTTAACAGCATGGCAGGAGGAATTGAGCTCCTTGAAGACTTGGATGACTCAAGTGgATCATTtCTTGAACGTCGAAGAAGctGCtaTCGGAGAGCAGCAGCTATTACTGgTTCAaCTtGAACAATGCGAGAACTTGGAACACGACATCAAAACTCTCcAAACCAACATGGaTAATCTGATAGAgACgggggaCAGCTGATCAAAGAGAGcACTCCCTTGTTtGCGGGatACCTGGAGGAGGAACTCcGAGAGATTAAAGAGAACTGGGAGGATATCAaGGTCCTCGCCAAGAAaCAGGAAGCTGCCGTCCAAGATGCCCAGGAGAAGACcAaTAAGTATCAGACagAATCGAAGGAATTCACAGAGTATCTGGAGGAAATGGCAAaGGATTTTGGGAAGGATTtCcAAGTAGAATCGGAGGaGgAGATACAGATAGAACTGAAGAGAATACAGAATGCCctaCAAGAGTTagAtGGAAAGAaGTCATCTTTGGATAGcATCCAGGAAGCTGCCAACGTCATcAaCAGAGAAATCGTCGgCCACCCTGACGGAAAAGATtATCAAGGATAtcGAAGACGGAaGACAGAGgTGGCAGACAcTGATTGATAACTTAAAAGCCAGGGAAAAGAgTCTGAATGAaGGATCGgCCAATTGGACAAAGTTCCTCTCCCTCCTGCAAGAGGAAATGACCTGGATGTCCGAATTTGAAAAGGAATTGAGCAATCCATCAACCAGCCTGGACGCAGAAGAACTCTCCGAGgAAATTGACGTTTTAGAATCTAGCAGCcAGAAACACACAGTAGATAGAAAGAAGAAGATCAaGGAACTAGCAGAAaCTCTTGTTGCcGCAATGGTCATGTCAGGAAGAGTcgAGAAAGATtCCAAAGCGTTCTTtGACAAGATTGACGATATCACTACAAAGGCCAAGGCCAGACAGGAGACCCTGGAGCAGAACGTACAACTCCTTCAGTCtCTTGAGAAGGACATGCTATCgTTACAGAACTGGATCTCTGCCActGAACGATctCTgAACAaTCGgCTGTCcAACAGAaTATCAGCTgCTGACCtgCCAGATGAATATGAGCATCTGAAAACGGACTTAGCAAGCCGCGAGGtGgATTTCAAGAATATCAAAGAGAGAGCTAATGTACTGATGGgACAGACaGATtCCTCAGCAACACAGAGAATGCATCAACAAGTTCAGCTTTTGAGGACcAATCTAGATGAGGTCCAACTtAAATTtAGAAAGTTTCAGAAACCGGCAGATTTTGATCCAAAGATGTTGCACGTGAAGGACATTTTACAGAATGTGGAAGATGGCATCAGTGTCCTGGACATTAAGAACTCTGAACCTgAGGTCATTCAAACACAGCTAGATGCATGCATGGGCTTCTATAAGACCCTCAGCGAAATCAAACCGGAAGTGGAGTATGTGATAAAAACCGGTCGGACATCGTGGAGAAGCGTCAGACGgACAACCCGGCCGATCTCACGgATCGTCTGAACCATCTgAAACAGATGTACAACGTtcTCGGgAaGAGAGTCACGGAGGGTAAGACAGAaTGCGACAAAGCTCTGAGGCTCTCTaGGAAGATCAAGAaGgAAGTCAACGGATTCCGGGAGTTGACagAGAATATtAAaGGAGATATCtcGAAAAAGCAGAAAGATGGTCCGGTGCCGTTGAGTTTGAACCAAGAAATGGAATGGTGCAAGTCGATGGAAAGCGAAGGCAAGAAGAAGTTGAATGGCGTTGAAGACGCTAAGAAGATGGTGGAACAGCTGATTAAATACTCCAAGGAGGACTGTCTGGAGCCGATGCGGGGAGAGATTGCAGATTGGAAGGAGAAAGTGGAAGAGGCCATGTCTGAGGTAGCTGCCAGGAAGGTCATCATTAAGAGTTACCAAGATCAAGTTAGCAAATTCAAATTGGACTTGAGAGATATtAAAGACTGGCTGGACAAAGCtGAGAAGAAAGTGATAGAATCAGAGACCATGCCTCGAACCCAGCAGGCATCCGATGAAGAGCTTGCATTTTACAAGCATCTTCAAGAAGAGGTCGAAGATTTGGTTCCAAAGGTCGAGGATGTAaGAGATCAGGCCCTGGAATTGATGAAACAAGGAGGAGACTGCAGGAGATCGGCCGAACCAGACCTCATCGCCTTGAACCAAGGCTGGGAGGACATTTGTAAAAAGATCAAGGATCATCAGGTCCAACAGACTGAGATCGTGAAAGAGCTGGAGCAGGACCGGCGACATAAAATGGAGATAGAGGCAGCCGCAGAGAAAGCCAAGGAGGAGATTGAGAGATTGGCCAAAGAGGTCCTCGTCCAGAGCTCACAGAGTTCAGAGGGTGAACTCAAGGAGGAGGATGAGGATGGCGAGGATGAGGCAGATATGTCACCCGTGGAGGAGAACATTGACAAGATGGATCTATCCGTGGTGGAGAGTTCTGTGAACCTGGACGAGGTCTTCCAGAGGATGGAAACAGAGGAGATCGAAAGACCAAAATCCGACAAaCAGTTGGAACAGAATAAACGAGTATCTGATTATCACGAGATATTAGACCAGACAAGGGTGGCCATAGATCTGTGCAACCATCGCCTCAGGGAGGAGGAAGGTCTCAGAGTAGAGGACTTTGAACTTGGCATAGAGAaCAAcGTCAAGCAAACTGATGAGgCAATTGAAAATCTtAGGCCAGATGTTGAGGGGATACTCTCCGAAGGAGAGAAACTGTTAGATGAGACCAAAGACGTCGAcGAACATTTAGCCcTtGAATTAGAGGCAGACCTAAGGATGCTCCGTACGCATtGGAGgAAaTtGgAGGAAGATGCGGATCGTAGGAAGACTGTCCTAAAGACAGTCGTGCCCCAATGGCAACAATTTGAAAAGGATGCCCTTGAATTAAaGGAATGGATCGATGAGATGGAGAAAcGtcTCAATGaCGGGAAAgaTGAtgCTACAGTAATTGAGGCTTTACAGCGAGAaCTA
>gene=isogroup01414
AAGGAGAAAGAGAACAACAGAACCTcTACCCCCAGGCAGTAGAAAACCAACCTTTGTGTCTGAAATGAAAGTAGAAACCACAACTGAAGAGAGAACTGTGAAACTCACAACCAAGGTAACTGgTTtACCAGAGCCAAAGATTACTTGGTACAAGAATGGCAAACCACTGCCAGAGGATACAAGAGTCTTCTCAAGCCGTGATGGTGATACATGTACACTCaCTATCCGCCAAGTTACAGAGGaGgACGAAGGAGAGTATATGTGTAAAGCTGTAAACCCTCTGGGCAAATCAATTATTTACACaaaTTTAACAACTGAAACTACCACAAGAGTCATACCTGTGTCCCAAAGAAGATACCCAAGGAAGGTCAGTCTCCTTTCCACAATCATACCTGAAGAGGATGATGAGAGTTGGGTGGAGACCAGCAAACATGTGGATACAAGGGTAGAGAGCGATACTGAGAGCTTGAGAACTATCAGAaCAACAACCACGACTAAGACAATGACACGAACATACActAGTGACACAGAGGAGCCCGAGCCTGgACCAAGAGGCACAGTAATTGTTGGTATACCACCGAaGAGTCACCCACGTTATCCATCTCCTCGCCAGCCTACACCACCAGTTGAACCATGGAAGCCCCCTCAAaGGCCAACAGTTGTTCAAGAGCTGATAGATGTCAGAACAGAAATTGGTAAGACAACTACACTTGAAACTATTATAACCGGTACTCCTGAACCGAAGGTTACTTGGTACAAGAATGGTCAGCCTGTACCAACCAATAGATATGTACCTGTTCAATATCCAGATGGTAGAAACACCCTTGTcATTACTGTCGTAaCTGAAGAAGATGAGACAGAATTTGAGTGCCGAGCTGTCAATCCGCTGGgcACAGTTTCAACATTTTGCAGAATTGTTATCACTGGGTTGGGACGACCTCCTCCTCCTGACAGACAAGTTGTGGATCTTCCcTTCTTGCCCAGACAACCTAATTCTGATGTTGAATCTGAAACTGAGGTGATAAGCACCAGAAAAACTACAGAGACTATTACTCATACTTTTGAAAGTGATATTGATGATTACCCTCCGCGAAGAGAAACGACAGTAGTGGAAATAGGACCAAGAGTTGACCGTGAGGTACGTGTACCACCAAGAGAGCCTCAGCCTTCACCAGTTCCAAGAACAGACCCTGGCATGTTTTATCCCCCAAGAAGACCTTACTCAGATGTAGAATCTGACACAGAGGTCATTACAAGGAAAACAACAAAAACAGTTACACGCACATATGAGAGTGACATGgAAGATTtCCcTAGAAGAGAGTCAACCATTGTGGAAATTGGTCCACGAGTTGATAGAGAACGGTTTGTGCCCCCAAaGCCcAAACGGAGGAAACCTCAaGAGCCTTAtACAACTCAGGTTGAAATtGACCAACAGCATTTCCCTCCAAagAGGACACCACAAGAACCTcAGACcACAGTaGTTGAAATTGACAGAAGGCAGATACCTAGGCAACCTTATTCTGATGTGGAGTCTGACACTGAgATAATTACTAGGAAAAtcACAACAACGGTTACCAAAAGGTATGAAAGTGATGTTGaGgATTATCCaGGAAGAGAATCCaCAGTtgTGGAAATTGGACCTCGTATTGACAGAgAGAGGTATTTCAGTCCAAAAGAaCCAGACCAAAGCCTCAAGAACCTCAGACAaCTGTTGTTGAGATTGatAACAGACAGTATCCAAGACAACCTCATTCTGATGTAGAGTCAGACACTGAGGTAATAaCTAGACgAaCAaCAAAAAaGaCAATAACAAGGACctATGAAAGTGATATGGAAGACTCTCCAAGGAGAAGAGAGACAACTCTTGTTGAACTAGGTCCAAGGTTTGATCGTCAAGTACGTATACCACCAAAGCAGCCTCCAAGAGACACTACCCTGATGTTTCACATAGATGCATCCCAGTTTGCACCAAGAAagCCACcAGCTCCTCTTCCTAGAGAGTCTCTCTCGAAGAAGACTACGACAACAATAGAGGAAGTCATCACTGTTGAAGAGGAGAGTGAACCAACGTTGCCCCcAcACACAAGGCCGTACATCAGAGAGATTCCAGTCCAAAGGTTTTATCCTGAACGGGAAGAACCCCTGCAAATGCCACCAGAGTTTCAaCCATATGTTGTTTCTCACCCACCTCCTGATTCTCCAGACAAGTTTACTACAGATGAACATACCATCACTGAGATTGAAATTGACAGAAAGGCACCACCAAGAGATTTGCAGCAGATTGAATTTGTGGTGGATGTCACTGATGTGACAGAGCCTCCTCCAGTTCCAAAACCAAaGCCTTTGCCAGAGAGAGAAaCTACTACACAAATTCTATCCAAGACAGTCACCAAGACTACAAAGACAACTAATACTGAAGAGAGTGTTCCACCTCCTCCACCCCCACCAAAAAGGGAGACAACCCAGGTCATCATTGGAAAACCTCAACAGAAGGAACCCCgTGAATTTGAGCTAACACTAACTATGCCCCAGGAAGAATCTCCTGAGGAACCTGTTATTCTATCTCAAGCCTACCTTATCAAAAAGCCTGAACTCCcAAAAGTGAAGGAAATTACACCGTTGgAGAAGAGGGTTCGTTCCCCTGTGCCAGAACCAGAGGTTGAACAGCCATTAGTTTCACATCCGTTTGTACAGTTTGAGGAAGTAGTAGCTCCCCcAATGAAAGCTATACCACGTGAAGCACCAGAGCATATCATACCAATACAGAGATCACCACCAAGAGTAATAaGGCCTTTAGAGGATGTTGAAACTCGCATTGGAGAAGAGGTAACATTAGTGTGTCAAGTGGTGGGCGAACCAATGCCTGAAATCACTTGGGAAAGATACCACGAGCCATTAGATAGTGACCGTTACATAACTACTGTGCGGAAAGATGGAACATGTATCTTAACAATTACAACAGTAGTTGAAGAAGATGATACAGAGTTTAGATGTGTTGCAACAAATCCTGCTGGAACaGTGACAACTCATGCAGAAGTCTATGTTATGGATGTACAACAACCACGACGCGTGTCTGAGAAAGACATCAAGTTAGAAACAAAAGAACGAACTGAAATACTTATGGAAAAGGCACCAGAACATCCAAAACCTGTTGAATTTATAATAGATACTCCTCATCCACAAGAATCAGTTGAGACAGTCACAGAAATTACGACTGTCATTGAGGAAGAAGAATTACATCCAAAGGCACCACAGCTCGAACCTGAATTTGAAGAAGTTGTGGTGCCTGTACAACCTCCCATCATTGAAACAAaGgAAAGGACTGAAATATTGATGGAAAAGACACCGGACAAGTTACCTACACTGGAATTTACTGTCTCTGTTCCTGAAGAAAAGCCAGCTCCAAGGGAGCGACCCAGAGGACCAGCAGAGTCACCCATTGTACCATTGAAGCTTGTTCCAGAGTATGAAGAGGTTGTATTTCCCAAAGAAGATAAGCCGGTTGAAGAAGTAAAGGAAGAGACATTGGAGAGGACAGAGATTACTATGGAGAAGAAGCCCGAGCCACTTCCAATTTTGGAATTGACAGTTTCTGTTCCTGAAGAAAAACCTCCTCCTGTGGAAGAACTGGTACCAGAATTTGAAGAAGTTATTAGCCCAAAAGAGCATCCCAAAGTAAAAGAAATTGTCACAGAGGACATAAGAGAGAGGACAGAGGTTGTAATTGAGAAGGAGCAACCATCATTACCGTCGCTGGAATTTGTTGTATCTGTTCCAGAGGAACCTATATCACCTgTACGTCTTGAACCACAATATGAGGAAGTTGTGTTTCCTGTAGAGGAACCAAAAGTTAAAGAAGACATAACAGAAACAACAGAAGTTATTATTGAAAAAGGCCCTGAACCATTGCCAAAAGTAGAATTCACAGTTGATGTGCCAGAAGAAAAGTCACCTCCTGTGGAAGAACTTTTGCCTGAATTTGAAGAAGAAGAAGAAATAACTGAAGAGACAAAAGAAAGAACAGAGGTGTTCATTGAAAAGGAGCCAGAGCCTTTGCCCACAGTTGAATTGACTGTCTCAGTTCCAGAAGAGGAACCTATCAaGGTTACTGAGCTACGTCCAGAATATGAGGAGGTTGTATTTCCCAAGGAGCCAGAGAAACCACTAGAGGAAACCAAAGTAACTGAGAGAACTGAGGTTATTTTGGAAAAGCAGCCAGAGTCTTTGCCAACTTTAGAACTTACCATATCTGTTCCAGAAGAAAAACAGGTTGTAGAGGAAGTACTCCAGCCTGAATTCGAGGAACTTGTAATTCCCAAAGAGAAAGAAAAaCCAGATGACAACATTTTGGAAGAAACAATTGAAAGGACCGAAGTTTTCATTGAGAAAGAGCCAGAGCCACTGCCAACAGTTGAGTTGACTGTTTCTGTACCAGAGGAAATCAAACAGCATGAGCTTAgACCTCAGTATGAGGAAGTCGTGTTCCCtGAAGAACAAAAGGAACGACCACGGGAGGAAATAATTGAGGAAACTAGGGAAAGGACtGAAGTTATGATTGAGAAGGAACCAGAACCTTTACCTACTGTTGAGCTGACAGTTTCACTGCCTGAAGAAGAAGAGATTGTTCCTCAACAACTGAAGCCACAATTTGAGGAAGTTGTCTTCCCAGAAGAGCCAAAaGAaGAAGCACCTGAGGAACAACCACAGGAAGAAATAaTTGAGGAGACAaGAGAAAGGACTGAAGTTCTGATTGAAAaGGAaCCAGAACcTTTACCTACTGTtGgAGCTGACAGTTTCActgCCTGAAGAAGAAGAGATTGTTCctCAacAActGAAGCCACAaTTTGAGGAAGTTGTcTtCCAGAGGAAGATaaaGAGcctcAACTTGTAGGAACAGATAGGGAAGAGCCAATTCCAACTATGCAAttATTGTTTCAGTCCCTGAAGAAaTGCCAACTCCAGTGGAAGAAATCCTAGAGCCAGAAGATGAGAAACCAAAGAAagACATAGAGGAAGTTTTAGAACGAACAGAGATTTTtCTTGAAAAAGAACCTGAACCATTACCATCACTTGAACTTACCATTACAATGCcACAaGAGGAagAAACTTTGCCTCATgCCCTtcaGCCACaTTTttGAAGAAGtcGTGTTTCCACAaGAGAAACCTGTAGAGAGAACACCTGTGGAGCATGTGTTGCCAAGACCAGATTCACCTATCACTTTGCAGTTTGAGATATCTGAGCCAGAGGAAAaGCAGTTACCAACTGAAGAAGTTCTACAacAGTTGaaGTTCCTCTTaaGAAAAGTTCTagaGaaGAAGAACCaaccgggCATGAAGTTGAAAGCCCTGTTGAGAAATTCCATGAGGAAACAAAGGAAAGGACTGAAGTGTATATTGAAAAGGAACCTGGggAATTACCAACTGTTGAATTAACTGTGTCATTGCCAGTGGATGAAACAGTTGAACCACAGGAGCTTCAACCACAGTATGAAGAAGTtGTTTtCCCTGAAGAAAaGCCAACGGAGGAAACACCAGTGGAAGAaGTTGATGTACTTGAAAGGACAGAGGTTGAAATTGAAAAGCAACCTGAGCCATTGCCGACCCTTGAACTCACAATATCTGTTCCAGAGGAGAAACCACTGCCTGTGGAAGATGTTCTTCAACcAGAGGAGAAACCaGAAGaGgAATtACCAaGGgAGGAaCTTCCAGAGGAAGAGCAACCTGAGgAAGTAAAGAAACcTGGGgAAGTTGTACCAGTGGAAAAaCTACcAGAGGAAGAGACTCCTGAAGATGAAGGTCCAGAACGTTCAACTGTTGATGTTATAGTTGAGGGTGAAGATAGACCACTGGAGCCAATTGAAaTtACCcTtGATGTTAAAGAAGATGAACCAGTGGAaTTCACTGAAACTGTTACTGAAACAGTTACAGTGACTGAAAAGgTCACAACTGAGATTCCTGAAGAAGACACTGTATTTATTGAGGTCATACAGgAATTGAGTGATGTCACTGTGGATATtGGTGATGAAGCAaGATTCATTTGTCGAGTGGTTGGATTtCCAAGGCCAACcATCACCTGGGTGATTAAcGGTCAACCTTTAAGAGGAGATCGTTTCATTTCTGTCTATGATTTGGACGGAACAGTCACACTAGTGATCACTGAAGTAATTGAAGAAGATGAAACAGTCTATGAATTAATTGCTACAAATGAAGCAGGAACTGTCAGAACAGAGGCAGAGCTTATTATTCCTGGTCACGAGCGTCCACTGCCAGACACTACTGAAGAAATtACTCTTGAGATtATCCAAGAGCCCCTtGAAGAACAACCAGTTGAGGAAAAACcATTGGAAGACTTtCCTGAGAGACAGAGAGGCCcAGCAGAACTCCCTGAAGAACAACCCATAGAGAGTGATGAACCTGAGAGACAACTTGAGGCACCACTAGAAaCGGAAaTTACAATTGAAGTTCCGAAGGAACAATCaCCAGAAGAGACTCTTCCTACTGAAAAAaTTCCaCAAGAAGACCTTCCTAAAGACGAGCTTCCTGAGATGGAACATCCCATTGATGATCATCCT
>gene=isogroup01423
ACATCTGATCGGAATCGATGCATGCACAGCGGAGTTTGAtaGCGGAAAATATTGGTAGTtgATGTCtgACTGCCCCGATCTAGAAATTTGAaGAAAACGTagAGTGCAGAACATCAATAGAAAATGaCGGAaGAAGAGTCTGAATCGCAAGGACTTGCAACTAATAAGCGTATATTTATAAACCACGTAGACAGCTACTCAGGAAAATCAATTTCTAAGTTTCTGTCTCATTGCATTGTTGGAGCcTCTCTGGACGAAATAGAAGATGAAGAAGATGCAGCATCAGTACGAaGTGATGGAATTCCTCCGAAGGAAGGCACATACAAAATCATTGGTACACTTCAAGATGCAACCAAaGGAAAaCCAGATTGGGTtCAAGAAGTAATTGATCTATCTGAAAAAGAAAAAaTGTtGgAACATCTGTCTGAATGTGATGTTGTGGTGTATGACATTACAGAAAATGAAGATCAGATTGAAGAAGCCTCCTGGGCAGTCTCAGGTCTTCATGCAGAGTTAGAACATTTTGAATCTCAAAaGATGTTCATCCTAATTTCGACTGTCATGACTTGGTCAAAGAGTAAACCAGTTGACCCAGATGATCCAGAGATACCATTTACTGAAGAGGATTACAGAAGAAGGAAGCCGCATAATAATTTTAGAAACCACATCAGTGCAGAAAAGTTGGTCATTAAACTAGGCAAAACCAACAAAGCAAAGTTTGCtACGTATGTTGTGgCAGCAGGACTGACTTACGGGGCaGGGGAGAACATGTTCCATTATCTCTTCAAGACTGCCTGGCATGGAGAAGCTGATGCTCTCAAGTGCTATGGTAATGGCATGAATGTATTACCAACCATCCACATCAAGGATTTAGCAGCGGTGGTTCAGAATATTGCAGATAGCAGACCCAAGACCAGATACTTGGTGGCTGTAGATGACTCTCAGAACACCTTGGAAGAAATTATAAAGGCCGTCAGTCAGAATCTAGGAAAtGGTAAAGTGGATCACATCACCAAAGAAGATGCCCTGCTCAGTAAAAGTTTATCACAACCAGAATTTGACATGTTGCTTGTGAACCTGAGGATGGAcGGTGTGTACATCAAAGAGAATATGAACATAAGATGGATCGCTGAGCAGGGTGTTGTGGATAATATTCCAGAGGTGATCAAGGAATACAAGAAAGCTAGAGGACTTTTGCCTATGAGAGCTTGTGTTCTTGGTCCgCCAGCATCAGGGAAGTCCTCTATCGTcGCTGCTCTTTGAAGCACTATAAATTACATCACATCAAGATCAAAGATGTGATCGATGAAGCTATCGCAAATCTGGAGAAGAGTGCCGCACGAGCAGATGCAGATGAGAATGAAGACGATGATGGGAAAGCtCAGGAAGATCAAGAACTCTTAGATTCTATCAATGAAaGCAAAGAATCAAACAATGGGAGGATTGAAAACCAATATATCATCCGCTTCTACCGTGACAAACTGCACTCTATGCCTTGTCAGAACCAAGGaTtCATTCTGGATGGATATCCAAAGACCTTGGAaCAaGCCAAGGAATTGTTTGCTGCTGATgACGAaGAGGAaCAGGAGGAGAATAGTAAAaTTCCTGTctACGATAAGGGAACGATGCcTGAGGTGgTCCTCTCGTTAGAaGCTCCAGATGATTTCTTAAAaCAGAGGGTCATGAACcTGCCCGAGCAAGTGGTGGCCGGCACTCAtAACACTGAAGCAGGCCTGACCAGACGCCTGGCTGACTTCAGAaGCCTGAACGAAGAGGATAACACCGTACTGAATTACTTTGAcGAGCTtGAGATCcAtCcGCAACATATCGATATTACCAAGGAGACAGAAGAAAAGAATACAAACATCGCAGAACAGATCATCAAGATCATGGGAGAACCaAGGAACTATGGACCCACCCCAGAGGAACTGGCAGAGGCGGAGAGAACtGAGACGGAGAAGAGATTGAAGAAGGAGGAAGAGGAGAAAGAGGAAAGAGAGAGGAAAGAAGAAGCAGAAGCTAAGATGCGAGAAGAACGAGAGAAAGAATGGGAAAACAGACTAGATGAAGTGAAGAGGCAAGAGCTTGAACTTTTGGAAAATCAAGCaaTCCCTTTAaGAAATTATCTTATGAAACATGTCATGCCAACCcTGACCCAAGGTCTGATAGaGTGCTGTAAAGTCAGACCAGATGATGcTATTGATTACATGGCCGAGTATcTGTTCCGTAACAATCCgCAGGTTGACTGAATAAAGATGAAAGCGCCAGCCTTTGTACACACATTGTTATGAATAATAACCACAGGATATGAGACTTCCCATATATGAACATAGCTGATACATTTGAAGCTATCCAATAAAAGTGAATTTATACTGAATTTACTAAAAGTGTTTTATACTTGAATTCATTCATTGTTGTAtGGTTTTTCtTCATTTACATAAGTAACCTCAAGAGAATCCCTCATaATTCTATTCAGTGACAGAACACAAgCTGTGCAGTTtGATAACTTCTGCAATTtCAGgAAACATTTCCAAAATAGTCTCAAAttttCACCAGTAATCACTATcggTTGACAGGCGTTTGTTACAACCGATGTGAaTtGTAATAGaGAGATTATGATCTTtGGTAGAGTATATTACAATCCcTAAATATTCCTGTGCTTCATAATCCAAGAAAGTGTTTTTTtATtGTAGTATTTTATCTCTTAAATTACAAAATTAAATTACATAATtAACcTCATGAGAATTTCCTTGTATTTTCACTGACAAAaCACACATTGTGAAGTTTGATGACACCCTCAGTGTGTTCAGTTCATGATTCAATATTTAGTTATTGATTAATAATGAACAAGGAAGATGTaaGaaTTTTTCTTTCTTATCATGCTCTTTGCCcTACTGTAAATATTCcTCTCTAGCGAGTGTGTCTCTACTATGTGTCTCTACTGTGCGAaTAaTATATATAACTGACCATTAAACTCTGTACCCTTGAATGTAATAAAATACTAGTAGCAGAAAAaTGTAATGCTTATAGTTTCTATCCTGTAAAGAATTTATAGAAGTTttaGAAAGtATTT
>gene=isogroup01426
ATTTGGAGTTGGGTAGAGAGCCCCCTATGAGACTTGCATTGCGCTACCCCTTGATAATGTTATGTACAAATTTCTCATTTACAAGCCAGTCaAACTGGCTGATATTTACAAGAATGGGGTAGCGCAATGCCCAGCGCAAAAAGTCGCAATCGGTTAAAAATAAGTCTTATtTTATTtGtCAaGTAATGTCCATTTGtGCTGAGCACAGCCGTGGAACTAACAAGCTTATGCAATCAAATTCTGTGCTCTAATTAACTTTGCATGAACTGTTCCAcGACATTAAACACCTCTCTGAGAATTTTtAGGATTCCTTCCTtcATCACAGTTTTCAAAGTCCTTTCACGGTATCACCAGTCcTGTCCACCGAGCATTCTTGTATCGAACATCCAAAATTGTGAACATTTTtGTGTCCTCCAGTCtTTTAAGATTCAACATCTTCCTTAAACCGTCATCAATATTCATGATTTTTTGTTTAAATACCATTTTTTAGCATACTGGATATTCATGACTGTCTTGTTTGAACAGAACTACTcAATGGCCCCTTCCCCTAACTGGACACACGATTCCTTTTGACATGTGACCACTTTGAATTCGGCTCCGATCATATACAATGCCATTTCTCGtTTTTTCCTTTCACGATACAAAACTAGTGTTCGACCATGAAACCCATAAATTCTCATAAGGCgTGTCTCTCTCTCGTTAAGCTTTTATGTTATGGCAGCGATTATTTCCgTCCACATTTGGaGTACTGTCACTGCATAACCTTGCCCGAGGTTGGTTTACTGGCCATTATTTCCAAgTCCACCACTACCCGTCGACCGACACCAGGCAATCTATATTGCATAGATCTCTCTTAAAGGCATCCATGCTACAAAGGCATCCGTGCTACAAAGTTGCTGCCTTAATTAAATAAACCACGGTCATTCAACAACGCTTGACAACGACCATTCCATGGTATTCAGTTCCTTTGACCACACTCCTTTCATTCCTAaCCAaGTCCATTCGAttttttTgTTACACTACTAaTCTCACCACCGGAaCGAGTCGTTTGGCGCGGTGATACTCCTTCCTATTGTTTATCAGCAGAAATACATTTGCTTGTTTGCAGACGACCTGTATACAACAGCAAACAGTCCTGAGTTGTACTGAAAACAATCCCTTTGAAAACTCTTTTGCTGTCCTCTCCACCTTCTTCtTTGTTCCAGTATTCCATTCGTTCCAATGTGACCAGCTGACCACCTCAAAGGTTCTAGATATGACAAACTTGGCTCCTCTGATTCAAATTTCCACTTTTCATACTCcAcaGTTCTGATTTAACTTGAATACttCTACgAaTTCTGGAAGCCTAAGCCAAGAGTGAAAGTCAACtGttttttttCCCTTTTtGTtCCTGAATAGTTCCACATCCTCCTACGACGGATCACTtGACCTGTCCGAaGTCCAATCTTATGAACCATCACGCTCCAACATAAATTCTCAACATTGTGAACATCTCTTTACGAGATGTTCGCTTCGTTATCTTTCCAAAACACTGCATGTGCAACATCTTCTAGTTCGAGGGCACCTGCTATAAGACAGCTATAAATTTTAAACCGTCTGGTAGAGGTCTGTTCAACTTGGATCAAAACACATCCTCATACATCTTCTCAGTTAACTTTATGATCTTTGCTCAATCCCTGTGCGCCTACTTCGAATCCTACAGAAATAGGTATCTTCGACTCCACCTTCAGTCTCCGCACCAGTGCAGAGAGAGGTACGCTATTGACCCGCATCTCTGTGCTACTGCGTCAACCTGTCCTATAAGAGGGCTGCCTCCTAGCTGGCATGCGTATGTGTGATTGCATGGTGTATTTCTGTCAACTACATCCCTCTAGTTACTGTGTGAAGTTGCGCGATATTTTGTCGCTCAAACACGAGACAGTTAACATGGTTTCTAATGGGTAACTTCTAGTAATAGGCCGAGTGCTTCAGCATCACGTACTTGGCATTACACACTTGCTTTAAACTTTTGGCATTAGGTAACTACAGTTTTATCTTAATATCAGGTAGTTTATTTTTTATTGATACTGCTAGCTACCAGCCAAGTACTTCTGCCTGCAGAATCACATATTAGACTTTGTAACGTAAACATCAGCTCTGCTCGATAAACTGATAACATCTTCAGCTTTAAAGTCAGCTGTCTTTTCGTAGTTCAGCATCTAGAGATAATAAATTATCTGGGAGTTGTCGTCAAACAACAGTCCTCTtATATCAGACATCTGGTGAAGTGTAACAAGCACTGATAGATACTTCACAAGACTGACACAGTGCCAAACACACTTTAGCCCTTCGACAGGCTACTGCCCTTGATGTTCAATCAACGGCAGGGTCAaGTCAAATTTGTGTTCAATGAAAAGCTGGAAGCTCACAGGGGGCGCTCTACCCATTATGTTGCTCTCTGTTGAAACAAGTACTGTTCAATAATCTGTTAACATGGGAATGAATGTTGGACAAGCACCATAGGAAGCTTCAAAGCTCCTAGAAATGACCAGGATTTACAAAGCGTTAatAAGGGTTGGGCAATACTTACAAATTTTCCTGATCACAACGGGCCACACTTTTCCcTCAAAACACCATTTACCTACACATTGCAATtATCTCATATTGAAAGAGTATCCCTGTGAACACTGTCcCTCCaCATCAAAACTCCTCCCCTAATATATCTGTACATCACTGCCAGCATGGTAAtAATTTTTtATCCCCTAaCGATTtAGGGGTACCTGGTAGCTGCTACAATGACGGTTACAGCTATCGCCCAACCCTTAACGCATCGCCCTCTACCTCGATCAAAATCAaCTTCCACAATCCACAaTCCCATCTTGCACTTGTCTACGCCACTCATTAAATATGACTGACCTTGTGACTGTATAGTAAACAAGGCACTCTTTGGACTA
>gene=isogroup01436
TAAACATCCATTGTGTATGTCAATATATTTCATTTTACCGTCGCATCTTCTGCAAAGGTATGTCAGCATGTCAGCAGCcTTTGTGGAAAAAAAGCCACAAAAAAaaCACTTGCATTTGTTTATTATCATTACATGCAGAtGATTTATGTGAATTTGAGGgTTGTAAAaGgACTGGTCTttAAGTTTATTCTGCATGTACACCTAGTAAACaatCAGTATCAAATTGTTTACTCGagATCATCTcAaGGGCTATAGATATACTTTATATGTTGAAGTAAATCATATACTTTCATAACGTTTTCTGCCCTTTACATAGTTTCTTGGTCATGTAAAATGCATTATTCTGAAACCTGACCATTTTGTTATTCACACGATtAatGAtCTTtATtgTtAATaTTTTTCCATTTACATTtGGTATATagTGGTGCCTTTTAtCTTTGTAATTGCTGTATATCGAGGTGTTTtGCCAATTTtGAagCACAGCTATTGTGTCTAACATTTATGAAGAAGTTtCGTTACTCGGTAGCgaTAAATCAGTTGCGATTTTAAGGTTAGATttcTGTGCTCAAACaGTTGTTTGCATGAGACGATGATTTCAAACTAGAGAATCTATATATATATATCAGGGGCAGAGCTTGGTATCATTTtCACGAAATTAATAACCAACTGTACCATATTAAAGAATTCCAATAGAGTATAACATTGATGTATACTAGCCAtACTAGGTTAGAACATAGCCTCCTGTTTATTGTtACCAAGTTACCGGTTTATCAAGTTATATTCTTCTTCCTTTTgaCCTATATCAGACCATGTACAGTTCATCAAaTTGACATGTGTGTTCCAGCATGTTGAAAGTGACATGTAAGGTGTTTGGCTATTTTATtGATTtCACAAAGTAAGCATCTGTAGTGTTtGTAGTTGAGCTTTTAGAAAGTACACTTCAAATACCAAAATACAAGTTTAtgcTATTGCTACTATATACCTTGTGtGATTGGATCACCAACTGCTGAAACATtCAAGTAGCTGACAaCcGTTCATAATCCCTTCACTTAGGTTACTTTGCATATGCTGTTCAAACGTCCATATCAGTGGTTTAATAGTTTAATCCTAAAAGTCACAATTAGCCAGCAGTTAGCCCcAACAGTTGATGGCtCTAAATGTTATTATGCTATTATATGCTATTttttATaTGCTATtATGCATATTTGAAACTAGTCTAGGCTATGTACCTCCACTATGTAAGTGTTTGTTAGGCTAGGCTgCACATTTTGGTACTTGTTTTGATCAAGAACAGACTGTTTCAACATCTGTTGTGCTGTTAGTACAACACAGTAACAATaGtACATGGCTAATCATGAGAGAACTCAAACTGCAACGGCAACCCAGTGTTTTAGACATGgCCATACTGTTGGTTAaCAAACTCATCTcGAAAATTACACTGCTATTATATAATGTGCACCAGCAGATTTACATTCTGAGGAGGAGATAACAGCCTGCTTGAAGAATTCAGTAAAcACATGGATGtCAgTTATaTTTCAAAaCaGCAtAtttttGGGTGTTGAaTTAGTTCTCACCTTTACTTTTTACAACCTGAAATGATTTTACCATAACGTCAATCTCAGtCGATGTGATGAACGcATAATTAAGGGTCTGCATAGTTTATGCAGTCAAACACAATGATTATATAAAAAGTAGTGAATATTCATCAATTAATGTACCAGTTTCTGTGACTTAGTTTATTATGTAagCAACCTTAGTACATCCTTtCCTGTACaGCCAAAGTGTTGTTGCATAACTAGAatTTttCTTTTtCTtgACTTAACCACGTCATTCTTTTACCACttCTGCAATTCATCAATTGTAAAAACAGTCATATTGCACCAATCTGTTAATTTCcTTGTGTTTGTTATTTTATATGGAATAATATGTAAATATGATTCTAAACTAGAAACTACAAACAGACTTCCCTACAGCCTGTCGTTATAAATAGACTGTGGTTACTTGgaAAACCTATCTGTAATATCATTTTCATATTTATAATTATATGCAAGAACTAATCATATTGTACTGCTGTGGAAAGAGGATGTTAAAAGCACACCAATCGTTTCTAGTCATATCCAATATGGCTCTCAAACTCACATGTTACATaAAACAAaTtGTGATATTtGCTTCAAAGATTGTTAACTTTGCCTGGTTCAAtTTtGCCTGgTTCAAtTTTGCCTGGTTCAATTTTGCCTTCTCACCCTTACAAaTGAAATAAATGTGATATACTACCATAGAATGTTCATTTAAGTGGTAAGAGTGGTCACTGCTATtGTTAATCATTTAATTTTTCACAATGAaGAAAAAaGTGgCAggGGGGGGggCAGGGGGCTTTTCTCTCTCTCTCTTTTCCTTAAGTGATTTTtACCCTGtAtAAATATTTCAAGCCATGAGCATCAAGCTTCTTGCAGTGCAACATTAaTGTGCCAATGAAAAATGCAAGTTAAAATATATTTTATTTTATGATGGATATTGGTTGCTGCTGAATGTAGCTGGCGTAAGACAAAAGGGGACAAAAAAATGAAAAGATCAATGTTATTTTGATACTTTGTCATTATTGTTATATTGATTATTTCTCATAAATgcAAtgCcTTTCAGTAATTTAAAAGAAGAGGACTGTGTTCAAAAGTAATAAAATGGGACAAATATCAAgACTTGAGGCGTAGATTTGATTATAAcTTtCGGTAGAGACTTTTAAAGAAAACCGTTTCGTCACTGAAAAtGgTTtCCTGTGATAGAAGAGT
>gene=isogroup01438
TAAGTACGTTCAACTAAATGGTTCCTCCATATTTCTACAAATTTCAAGTAAGTAGTTCCTGCATTTGTAGAACAACAGAAAACACCATTgCCATTAAAGGCATCAAAAcATAAAGTCTCAGACTGATTGGTtACAaGATTAACAAAGAaCATGATACTAAAAcAaaCAAAcAAaGAACAAAAACAAACAAACAATGTACAGTAATAAAATCAACTtAaGGTGGGAGACGGGTTCACATCTAGGTCcATTGActGTGACAACCAAAACTCACTGAGAACCATACAACTGGCCAGGACTTGGCTAAAACTTATTGATTCTTTATTAAAGGTTTACCcAACATTGCTTTtAAAaCAATTAAAaCATCTGACTATTTTATTCCTCAACCTGTTGATTGGTAAGCAagCAGGaCTAATCTCTaCcaGgCAAaTtcTTTaGGAaaCCTtCAaTtGGAttaTGAatCcACAAAAATATTATACCTTTACCAACATtCAATtACCACCACCTATATGTTAAAGTCCTGCCAGGGTGGACACTTGACGCCAAGCACAATTAAGTATGTTTACACTTTTtAAGGTTaGgCTTCATGTTGCTCATATGGCTTATCTGTTaGgCTActgAaGCTGAGgACAAGCAATAGATAtagaTGaatttGaGTCTTGtATGATGAACACTTGCCACTTCTACTCCAGCTTTttACTTTCtAGAATTCACTCTTTCTTACcTTttCACTCTTGTTTACAGAACAGCAACCGTAAGAGTTGTGGAACTGAAATTGAGAATTAATTGGGTTTTTCATTCAACTATCGAGCAAGTACTAGTTGGGTACATACTGCagCctaGATCtgTCAaTAAaCAtcTGTCTTATTAGAAGCAGGTTGCTATAGAtGCAGAAAATCAGAGTaTtAAATCATTTGAATAATATTTGAATAAatCcAACATAGCAGCTGGCCTGTCCATCTTGTTTTATTCACAATTTACCCACtCTTTGTGAAACATGACAAATTTGTAGGTTTACcAAaTaGGgTATCACTTACTCTCTCTATAGTGCCCATAcTTtGGTTTCAAAGGATTGATtCACTTtGGCAAATTGAATAACTTTTCTCTATTTGAAGtAGcTACAACATTACCTTATATtgAaCCTACCAAAACTaCTGTTAATGGAAcTAACCcATACACTTAAAACACAAATCATATACAAaTTAACAGgTTTtcTCACTAGAAATTTGGATAACAACATAAGAAATAATAGAATCcATTTTtATTTTCCCAGATCACATTTTACCAAGAAGATATTTTAACAATTTCAaCTGAGTAAAAAAATGAAGGCATCCTGTTACATCTTtATATATGCTGATCATGACTGACCGATATTATATCAAaTGAaGTtCCCATTAACAACAGAATGATTTTAaCCcAAAAATGATGATAAAACGATCTtAATGATACATCAGTGTGTAAaTACACAGCACTACTTATATATACAGTTCCATTATAGTAGAAAAACAGTTTGCAAAGATCTCTTTGCCTTtCTCATATCTGTCGGgAGTCTCTATGTCGCCCAGGCCTCCAGTTCTCTAAGGTCATCATCTTCCGTCTTCTCTTtCTtCTTTTCCTTGAGGGGTTCTGATGgTGCcTCTGGTAATTCTGGAACTTCAaCATCTAaCATTTtCTCATCAAaTtCTTCTTGCTCTAATTCTTCAAGTTCTGCTAGAAGATCATCTTCATCCAGATCCAGGCCATAACCAGTTGGTTCTGATATAGCTTGaGAAATTTCATTCGCCTTCTCCATCTGTTCCTGGATATCTGCCATGAGGTCATCGACATCATCGACTTCAAGAGTTTGAGCACTTTTCAGTGCCTTAGCAGCATAGCCCATATTTTTCAGTACTTCTGTATTCGTGTTTGCATTTTCCAGAGCTTCTCGTTGGAATTCGATcGTTGACAGTGTACCATCTATCTGCTGTAAATTTTTTTCCAGCTTCTTTTTCTTCCTCAAAGCATTCATTGCAGCCCTTTTATCTTTTCCAGCTTTCTTTCTAGCAATCCCAATTTGATCTGAAATTTGTTTCTCTAAAAATTCCTGCTTCTTAGTTAAGAGTTCTTCTGTTTCTCTTAGTTTCCCGATAGCATCtGATGTGGTAGGCGCTGCCTCCTTCTTTTTCTTTCCAAATATAAAACTCATTTTGAATTTCGTATGAGATGTCTTGTAAGTTAATtACACCTAAATTtCTGGGAGGCCTAACTCAAGTTGTTAGTGTAAgttCtGTAaccagTAAGTCAGATtGTTTTTTtCACTAAGACAGTGGTCTATCTTCGGTAAATATCAACAGAAATTATAAGTATTATGCTTTATGAACGTCAGCCTATCTGAGTATCCTACAACCATGCAGTCGTTACAAAAATTTCAAACTAGAAGTTTGTAAAACTCAACGtCAGCGTAGTGAAAGCAAGGCTAGGCTCAACTTGCTTGGTTAAACTACGTTAGGCTAaCTATACAACACTTAGGCTAGTATTACAATAGCCTAACGACGGACTAACAACTGCGTAGCCACAGTGAGGACTTCAACAACATAAACTCAGGATGGATAAAAcGGCcTTACAAAGTATTCTTCAACGTATTCAACCTTATCGCGATTATCAGGACAGACTTTTTAAACCGATGAGCTTTGAAATAAGTGACAGGACACTAACGTTAGCAaGTCGGTACagtacTTCAATGCAGCCTtCACACAACAGGCTTACCTGTTAATACtATCC
>gene=isogroup01439
AGTCTGTACTATGCGTGTTCAGCAAGCAAAATATTCAAATGCTACTGGAAAGTTACCGAATTACATTGGATTAGTCGTCTTATTGGAATTCATTTAaaaGgTACTgTaaaTCCAgTTATGGCAGGGGAAAATTCTGACCTtCcTGTTCGGGTTGCGGTCAGATGTCGTCCGCTGATTATGAAGGAGATCAGTGAAGGATGTCAaCAGTGTATAGAATTTGTGCCAGGAGAACCACAAGTAATTCTTGGAAAaGACAAAGCCTTCACGTACGATTTTGCCTTCAGCCCGACAGATCCTCAACAAAAACTTTTTGATGATGTGGTTTTTGGACTTGTTgAGGgTATTTtCAAAGGGTaCAATGCcACTGTTTTGGCATATGGCCAGaCAGGCTCTGGCAAAaCTTATTCCATGGGAAgTGGTTACGACCTGACTGACACTGAGAAGATGGGAGTCATACCGAGAGTTATCAaGgCTCTCTTCCAGGGCAtcGAAGAGAGGATGGAGTCGgCTGACTTTATCTTGAAGTGTTCCTTCTTGGAATtGCACAATGATGATATTCTGGATTTACTGCAGGAGATAAAAGACCCATTatCTGTTCGGGAGGACACCAACGGTGAAATCAAGATTGTTGGATTATCTGAAGTCACGGTATCcaGGGGTGACGAAATGATCGCTTTGCTGGAGAAGGGTTCTGCTGGAAGGACAACAGGTTCCACGGCAATGAATATGACGTCGAGTCGATCACATGCTGTCTTCACAATCCACATCGAACAGTGCAGTAAAGGGGACAGTGGGACATCCTGTCAAGCAAAATTTCATCTGGTCGATCTGGCTGGATCCGAGAGAGCTAAACGAACTCAAGCCAAAGGCGATAGGTTCAAAGAAGGTGTAAACATCAATCGAGGATTACTGGCCCTCGGAAACGTCATCAGTGCCCTAGGGGACGACAATGGGCGCAAGTCGCACATCCCATACAGAGATTCAAAACTGACAGGTTATTGCAAGACTCCTTGGGCGGGAACAGCCAGACGGTGATGATAGCCTGTGTTAGCCCAGCCGATACCAACATGGAGGAGACGTTGAATACATTGAGATACGCAGACAGaGCCCGCAAGATCAAGAACAAACCGGTGGTGAACAGAGATCCACAGGCGGCTGAAATGTCTAGATTAAGACAACAGGTTCAACAACTACAGTACCAACTCATGTCAAATGGAGGTACACTTCCACCTGCAATCAGTGGAGGATTAAAACCTCAGGATTCAGATGgCATGAAGAAAATACTGGACAGGAACAAGAaGTTAGAGAgTGAGAACCAAAAGTTaTCAGAGGAACTTCATGCTTCCTTAGATCAAACAACCCAAaTGTGTGAAAaGgCCaTCCTCGCTGAGATGCATAAAGATAAATTGAAACAAAATTGGATGAATTGAGGgCCAAgacGgACTTAaGTATcaGTCtATTtAACACTTCTGTTGTGGAGGgCGGGCACCAGGAcTCCCAACCTCAACAaCTAAATGTCcTTcAGGATCTCAAGAAGCAAATAGAGGaGTTAAAATCAGAGCCTATGGAAaCAGAAGATGCTGCTGCCCTTTACGATaTGCATCTCGACGAAGCTGAGACAagTGACACCCCAACGTCTGAAGGGCCTGAAGGCAAAGAAAGTCCTAGCCATACAGGACAACCATCTGATGCGAACAGCCCCAATCTCACCAAACAAGCCCTACGgCAGGCCCAACTGGgtaGGGAGCTTCAAGAACTGAATAacGCTCTGGCTAAGAAGCAGGAGTTGGcTtCCACGATGGTCCAGAGCGAAGaGAAGATGGAGATtatGAAAATaCAGTATGAGGATAGTATCAAGGGTCTTGAGACACAGATAAATGCCTTGCAGAGAGAGAAGGACACACTCAGCATAGCACTGCAGACTAATAAATCACAGACGgCCACcAGCAAAaTCAGCGAaCAGAGacGAAAAAGACTGAAGGAATTAGAAGATGAGATGTCTAAaTTGAAGAAGAAAGTCCAAGAACAGAGCAAAATAATCAAGCTGAaGgCAAAGAGCGACGAGACcGTGAACAAACTCAACGTTGATATCAAAGggaTGAAGCAGGCTAGAGTCCGTCTCATGAGACAGATAAAGGAGGACGCTGAGAAGACCAGACAATGGAAAATGGCCAaGGACAAAGAAGTCTTACAATTGAAAGCTAAGGATCGTAAAAGGCAaTGTGACGTCTCgAaGATGGAACGTAAaTATGAGAAaCaGCAGAATGTCCTGAGAAGGAAGATGGAAGAGGCCGCGGCTGCCAACAAGAGGCTACGaGATGCAATGGAACGCcACAAAGCTCACACGAaTAAGAAACCCcAAcATCAGGgCCACCATCTGGAGGGGATGGgTAAGCGGgTGAAGACccTAcTAGAGAGAGAACTGGATGTtctcGTGAGTGTGAATGAAGCCAAACGACATCTCGcTtCACTTCTGGAAGACAGAAAAACCATCACCGGCGAaCTCAACGAACTGAAGGACAAGAAACGTGTGGAACCGCCCAACAAAAGGAGAGCTACTCCAGAGAAAGTAATAaCcTCGATAGATCCATCCATCCAACAAAGGATGGATGCGTTGGAACAAGAGTTAGACaTGAGgAaCTTACAGATCAAAGATCTACAACAGAAGATCATGGATGCAAATCAAGATGGAGATAGCAGAAAGATTTGGAAGAACATTtCTTCCATGGCAGAGgCAAAaTGTGGCTTACAAT
>gene=isogroup01441
TTGCAATGTAAACTTTGAAAAATTGTATTTtCATTATTCGTAAAGTTCATACATtacTTTTTTtATCAAGAGAGGGTAATTGGAAATTTAACAAAAATTACGCAGAATATAAAGATCAAATTAACAACATAAAATTAATAACATCTTTGCtAaTTGTATGAATTTCTATAtGTTGGATTTTTCTTAACAAAATTCTTtAACGTCCTTCGGTATATTGGTTATAACTAGGTAGTGCCCACACCCCcTCCCTCTCCTGGCACCCTACCACTCTCTTCCTCTCTTTTTATGTATTACGTAATATGAATTTGATTTCTGTATAAAACGTTTCCATATTtATAGGAAGAAAAAACATGGAACGAaTAAAaGCAAAATACAAAGAAAACGTTAATGCGTGCAGACTGTTTtGTGTAACAAGAAATGCATCAAGCCTCGCATGTGCATGGTTTTTCTTGATTTCgTTtAATAATATTTACAACCTTCTAAAACAAAATATAGATTCCGGTATTCCCTTTATaTAGACGTTTTAaTATTTATAaCTACTTCACTCTTGTGTGCAAAAACcAAaTGAAATTTAGTATACAACTTATtATGAGGACACAAAAAAaGTaTTGATTTTTACTCGAAATATTTTACCAaCAAAaTTCAaTGCAAGGGTCTACATAaTGACCCATCACCTTCGGTGTTATAAATTTTTTGATTATAAAGAAaGCAAAaCAACAATAAACTtACATAAATCAAAATGCTTAATTtCATTTGACCTCCTGGATTTTTGCAGTAATGTgACGTCCCAGCGACGTAATCTTCTCCAaTGAGTTGTCATTTAAGTGCCAGCAaTTTCTTGACTCTAGACGCGctGAAGACCTAAATTGCTCGAATCTACAAATTGGTCTGTgtTTtCTATATATAACATACGCACttACGtAACaTtGCGCGCGCATTGTGTGTTGCTAAGACAAAAGGTAATGGCTTTGTACTGTCGCTCAACAGAAGTTCTCGTAACAAAATGACTTaTCTAGGTAGATGTCcAAATGTTATTTTGGCTTTGGCTATGCAAACCTTTACTTGCTAGGCTAGATTAAGCCAATGCATGCATACCTACGTCACATTTGACACACCACAGCGTACgTTAAACGACTTGGACCAAGTTGGAAcAAGAACGGAAAACTGGATGATTATTTTCACtTTTTCTACAAAAAACTTTtACAaaaaaaaGAGTGGgCATATATATACATTTTCATAATACCCTTAATATCTTTAAAGTTTATCACAAGAGTTCATTTATTCAGCAAATATGTTTTCCCCTTCACCAAAGTGGAACTAATAACTGGGTATACaGTTTACGCCTCGACGgCAACCGCTGGGTTGTCAATGCCGCCCTCTTCTTGTTTGCTCATGCTACTCATTGCAATATCATCTTCCTGGTCTGGTTCGGCTGCTTCCTGGAGGGCGTTATCCTTCGGTGCAGCGGCATGACCATTTCTAGACTGTGGCAATCGTCTGGgTTTATCAAACCGAGACTTGTTCCTCTGTTTGAAAACTGCTTTGCTTTCAACAACCGAGCTGgTCAGTCCGTTCGATGCCTTGTCTGTCCGTTCGTCGTACACAAAAGTGTCCTCAAAGTCTTGAAGTGGATCGACTCCGAAGAATGACGCAATCTCAAGTGGGTAGTTGAAATCCATGAAAAGAATCACAACGCCACATATGAACGAAATCAGGCCTGCACTCATGCACAAGAAGAAAGTCGGACCCTTGTGAAAGTGTAGCATATGTTCGGCCGAAAACGGTATAACCATAGGCTGGAAGCCGTAGCGGATTCCTGCATACAGAATGTTAGCGGTCAGCAAACTCCCGCCGGTCAACATGAGGAAATATGCGCCATTTCGAATCACCATGAAGAAAAGAATATTGGCTAGCAACCACAAAGGAAAAGCAGTCCAGACCATAATCCAAGCATAGAATCCAGCTAGACGATAAGAACGTCCCCACAATATATCTTCACCGTCCAGCGTAAAGTATTCCGATATCCAGAGTATTGGCAAGGGGGCACCTCTCCACTGAGCAGCCCGAAACTCACGGTTAATTCGGCCAGAAAAACGTCCAAATCCAaTACGTCCTTGGCCTCCGTAAAAATGGAACCTCTCGTTGTAGTCAATCTTCTCGTCAGGATAACCAATCTCATTGTAGTGCGCGGACTCCAATATATTGTCAGCAGCTTTGAGGGTGATATTGACGCTGTTTAGtCctATTTTAACCCCAATATCAGCAATGATCTCTTTGTTGAAGAAGGTCTTGTATGGGGTCTTCACGTTATGAATTTCCGCGGATTCCCATTCCTGACCATATGCGGACAACATGATGGCGACACCGAGGAAAaTGCTGACGGTGAtCcGAaTgAAGGAGAAGAGCcGGTTACTCAGTCCTCTTATTCCTGGAACgaTAGCCAAAAaGGaGATGAAAAGGATGATAGCCGCAAAAaTGAAACCTGCTTCTGTGATATCAACTGTTACGGCAGTCTTTGCCcTtGGATACTGGGCAGGGCCCAGCTCCTCCCTGAATCCTTCGTACGCCATCGTAGACAATAATCAACGGTCCCTTCGGATGCACAGTGAGGTTTGAAAACTGAACAATAttGTGACCGGTGAGCCAGGTAGTTTGGTACTCTTAGTTGTAAAGTTGTTAGTTTCAGAGGTTCAGCCAGTACAATCCTAGCTCTACAGGTTCTAACACAACA
>gene=isogroup01451
CAATATTTCTGGATTTGATGAAGaTGTCGACAAAGCTGGACAACAAATAGGCATGGATACAAGTTATCCTGCGGtGtCACTGCCCCTGGTGCcAGCCTtAACAACACGTtCAGTGGaGATGCTTCTGCTCAACAAACTGGAGATGCAGGACAGGATATTTTGCAAGGTGACAATAAagAGCAAATTCCTGAAAGCACAAAAGAAGATCAACCTGTGCCgAaGCAAAGAaCAGGAGGATGGGCACGGGGTCGCAAACGTAAACCTCGACCGCTGAGGGAtGCTAaCGCTCCCAGGGCACCAATCACCGgCTACGTAAGGTTCcTCAACGAGAGAAGAGATACAGTCAGATCGgAGAATCcAGACATGACTTTTGCagAGATAACGAGAAAGCTCGGCAAAGAGTGGTCCCAGCTCTCGCAATCTGACAAaCAGAAaTATCTCGACGAAGCCGAACGAGATAAAGAGAGGTATGCAAAaGAGTTAGACGGGTATCAACAAACAGAaGCTTACAGAGCGTTTGCTAAGAAGCAAGAGgAAAGGAAGAGGAAAGTAGATCGTTTGGAGGATGCGGATATGCCACTTGAaTTATCTGGAGGCGTCGATATAAGGCTCGGAGATGAAAGcaGGGTGgAGGATGAGGTGCCATGTATAGACATTCCAATATTCACTGAAGAGTTTTTGAACTtCAaCAGAGCTCGTGAGAACGAGCTTCGTCAGTTGAGGAAGTCCACCACGgAGTACGAGGAGCAGAACGCTATCCTGCAGAAGCACATtGACAATATGAAGTCGGCGGTGGAGAAGTTAgaGACGGAGGCTgTACAACAGCGAACcACCAACATGTCTCTCCAGCAACATCTgcAGACAGTCAGGCAgaCTCTTACAATGAGCTtGCTGGTGTTCCTCTTCCAACATCTAATGAGGTCCctACTTTGAACACCATCGATTCCTACATGACCAAGCTTCATCAACTCATCTTAGATTCACCTCAGgAACACGAAAaTCTGGTCTCTACAGTGAGGgAAaTCATAGGCAGAGTGGATTTGCAAGGAGAACCCAAAATCTGACGTTTGTCctGATCGACGGTGgTCGTTGGTGAAaGAGGgTCACCAAGAAGGAAACTGTTtACATatGCAGAAAGGGACGGTGCAAAACTTGAAgAAAaGAGAatGGCTgAGGGGGGACTGTACAGGaTGTGGTGTTGTTTTtAATTGTAAATAGgAGGAAGCgtGGAtcGTCAAGAATAGtCcAACCCCcTCTCTATTCCTCAGAGGATTACAaCTCagCGgAATTTCACCTTGACGGCTTTCGTAaTTCAGAACGGATGGACGGCGCATAtAAATTCATtAGCTTtCAaTGATgctGATGTGTtcGTtGTGACCGTAGAgATGgAaGGAACATAGCACTAAGTTGCTCATGGATGTTtAaTTtGCAGATGTGACTCTGCAGATGTGgATGGCCTTTAGTGATAAGTAGCCTGTGTTGTtGTCAGTTTAGTGGTGTGACTCTTCACAGGGGtAaTACACTGTCActGTGTGACTGCAcGGATGGAAGGCACATAGCacTCAGTAGCTTGTATCgaTgCTGCTGtcACCATGTGACTCTGTACAGATGgAaGGCACACAgAGCTAACTTGTGGATTGTTCATGTGACCTcACAGAGGTAACACACTGTCACcATGTGACTGCACGGATGgAAGgCGCATTGCACTCAGTAGCCTGTATCAATACTGCTGTCACCATGTGaCTCTATAcAGATGGAAGGCACACAGGGCTAACTAACTTGtGGATTCTAATTGTTCATGTGACTCcTTACAGGGGTAagACaCTGTCACCaTGTGACaGCACGgaTGgAAGgCACATAGCACTCAgTATCGATGCTGCTGTCACTATGTGACTCTGTACAGTtGGAAGGCACACAGGGCTtACTAACGTGTTGATTCtAATtGTTCATGTGACTTTGCACAGACGGATGACATCTCAAAATAAGTAAGCCCCAtATTTTTtGCtAaTTTGTTGATggTTTTTtCACAGATGCACGTTgCTTTACTACATATTAGTATGTATTGTTCCTAAGGTTAGATTTTACTCAAAACAGATGAAAGGTACcATTGTGCTGGGTAGCTCGTATttATGCTACTTATTTATTTACTTCATCTTAGGTGGAAACCCCTGTGATCTAAGTACCTGACATtGATGCTCAGTGTGCAATGTACCCtCAGTGCTGTGGAGAACACATACTGCTAAGAATCTCTCATAGCTTATTAGCTTtGTACAGAAGAAGAAGAAAAGTGGGACAAATGAAAGTAGTACTTTATATCagTTTTCCCGTGAAATTTGTTGATGTATCCTAGAGTGCtcGAAAATGGTTAACGTCAGCCAAAATGAACTCagACACCAaTTGTTTGTGGGTAGATAtATTGaGAGATGGATAGATAGATA
>gene=isogroup01456
GTACAATTTGCtgTACATGTCCAATTTCACTAACaTttGACTAAAACTTGCCCaCAGAAAAAGaaaaCTTTcAAaGTtGACTATTTtAAaTATGTTAATCTCTTtGTATtGAAGAGTGTGCTATAAGAGTGCTGGGTTATACTGAAaTTTGAAGAaCCaTtACTGACCTGgAaAAAAaGGCCAACCaTAAAGAGAGCTGTGACCAACAAAATATTACTTTACCgAAGCAACCATCTTGAATATACAAAGAAAAGTtAACAGTAAACTTTGATACAAGCCATTGATACTGTCACGCTTGACCGTGAAATTTCTAAACTAAAACTTGTTAATCGACCCAGATATTTATACAGCTGGGGAGAAGACAGGATGCTCTCGCTTACGATGCAGTTTCCGATGTTCCAGAAATGCCATCGAATACGATGGAATGTTTGATatcaaaccATCAATGAACAAAATTcccttCTTAGTATCAGACAGTGATCACTAGgTACACTGgTCAGAAATAACAACAAGTTAGGCTAGCATAGAGGTCACAGTAACAGAATCTCAGATATCGCTGGCAGCCGGGGCTGCTGATCGGCTACTTCAGAGTATAAATAACTAGATAAGTTGAGTACAGGTTAAAAGTTAGCTTTGTAACAACTGCAAGAagCCGAGTGGAAATAGAACCACACACTGTAATATaACATaGACCaCTCTGTAAATAACTACACATACTTTCAATTGTATACCCAGGGTAACATCATAAATAATAATAaTAATTTGATCATTTCTGCAGCCAACGAAACGTATTGTGCACCTCGCTCTCCCaAaGAGTTttAaAAGcGACAACCTTTAAAaCTTGAAATACaGTACTGAAAGATTTTTGGCAGGTATGACAGTTTATGTTTTACATACGTCCAGTTGAAATCCATCCTTAGCCATATTATTAGTACCTGCATCATTTTTGCCTAGATGACAATTTCACTTATATAGTAAGTCTGAATTACATGAAGTAATCATGTCCAGGGTTTACTGAATACTTAAAGTTCATACACTGTACCTtGTAATCCCGTGTGGTGATTACCATTtAACACTACGCTACACACAGCTTCTCCtaAaTCAGGAaTCAgGgTGTATACCTCGGTCAtTAAATAtCTTGTATTCATATATTTCATGTAACCAAGTAACCGTAGTCACAATAGGGAAACCAACAAACAAACAAAGGAAAAAGAGTTCATCTAAAAATTCACGATTGAATGAATTATCaAAATAAAAAGGAATGGGTGTGTTAATCCTGATGTTTTGTTTcAACCcAACAGTtGGAGAaTGATAACAAaTGTAATTTTATGGAATGTCATTATTTTATAGACACATTGAACAAACCGAACACACCCACACACATTGTATCTCATTTAAGCATTCCCATCGGgGTGATTGGTGGGGCAATCATATAATCTGATCTCTGTTAAaTAATTAACTAaaTATCCATGATCAGTAAAAATGACACTGTGGTACATATTCAATAACaTAGTTATGCTCTTATCAACACTACCAGAGGAAATGGCATTACAAATACACCCTGCATACCTTTAAGCTCAGGAAACAATAACACTAACCGTTGCCATGGTGACATTTCCTGTTTACATGAGTAAGTGCATATAGTACTAGTTTCATTGGGGATACCTGATACTGCAGCTATTAAGTGTGTACCTATTTGCTGGTCTGTAATTGTaaaaCGgTTTGCAAAaTTATTGATTACAACTGCAAATCAAATTATGGtAAATaTTTAAAAAACATGCAGAACGATTCTGTCTTTCTTATTATTAATTCCAATTAGCCACTTCACCGAATAAAATATCCCTTTGTGtGCCATAATTAAGACTTCCACTGCGTGTTTTTAAGGTCAAACCTGCCTAGTTTTGGCTGCGGGgAACAACAATTCTTgtTtATCATCCTGTTTGTACTTtGTCACCTGCCCACTTTTATTACAATGCAGACTGgAaGCAGTTATTTcgGGgTTCGTTCGGTCATGAATTCTCGAGTCTTTGTGAATTTCAAACAGATCTCAGTCACAGTTTGTACTGCGgCCGTCCGTtCGATtCTTCAGAGTGATAgAAATCAGTAGTACTTCaAaTACTcTtCACAGACACACAATGGCAGTAAATAACACTGTAAAATTCTCTGATTTGTTtGTCTAGAAACTCTTAGAACTCTAGgAAGTCTTGGAACTCTTGTAtATGTTTGAaCTTAAATTACTCTCATTTATTCTTATTCTTCAAGTCTTAGAAACTTGTCACTACA
>gene=isogroup01462
CCTACCAGAGTGCACCTTGTCATTCTAAATGGTTGTACAAGAAGCCGGCTTGTTTCAACAGAATACTTTAAACATTTAGtAGAAGAACCAAATTGTTCCCTAACAGTATGGAGGCCACACCACTGTCCTTATATTACAGTTGGCATATGTACATGGCaGCTTGCAGGGATCCTAATTTTTtGTTATGgAATGCTGATCCCAAAAGAAaCAAGAATGCTGCAGTTGCTTCAGCATCCAGTAATAGTCACCGTCTTTCACCGTTACAACCAACTCCAATTCATCTAGCACCACTGCCATGTGGttCACCACGACAGAAGTTACTGGAAACTGGCTACCCTATCATACCCATTTCTCCATcGGCATGGGCCCAAAGCCTTGGATGGGCACAACTAGTGCAAAGCTtCAACAGCCCTTTCTTATCTCCTCCTCAATTTGCTACTGGACGTGTGAATGGAAAGTTGGTGGAGAAGGCCCCTAAATTTGATTACGCCAACATCGCCATGTCAGCCACCAGgCCATGCAGCTCtGACAAGACCACCAAACTTACAGGTCTAACCTTCCCCTCCCAACCTCCAGAAAGGAAAAAGGGGAGAGGACCGTCCCGCACTAAGAAAGAATTTaTTTGCCGTTTCTGTGGCCGTCACTTCACGAAATCGTATAACCTCCTCATCCACGAGAGAACCCATACCGATGAGCGTCCATACAGCTGTGACATCTGTCACAAGGCCTTCAGGAGACAAGATCATCTCCGTGACCACAAATATATCCATTCTAAaGAAAAACCATTTAAATGTacGgAGTGTGGTAAAggATTCTGTCAGGCTCGAACCCTCGCAGTCCATAAGACCTTGCACCTTCAGCAATCTCCACACAAGTgCACCACTTGCGGCccGAACCTTTAACCAGCGGAGCAACCTGaAAACCCACCTGCTTACCCACACAGACATCAAACCCTATAACTGCAACAACTGCGGTAAaGAATTTAGACGCAACTGTGACcTTAGACGTCATAGCTTGACTCATGGTGAAGGAGGTTGCATGCCCGAATGCCAAGAAACTGTTATTACTATACCATCAGTACCACCCACTAGccTCCCAGTACCACCGACTTGCcTCCCAGTACCACCTACgAGCcTCCCAGTACCACCACCTATGGAGGAGACGATGAAACCAGTTCCCTAAGCATTGAaGTCAGCTACACCCAGATTCACTTACTGCATACTTGTCAACAGTAACACTCACTGGGGACACAATACAAGTACCCAGACATTAGTATATAGGTGTTtCAATTtGTaAaTGGACGGACATCCTGGTAGTTCAAGAATaTCATAAATTAAATTATCTCTTTGTGCAGAATAAAGCTGTATTCACAACGGCCATTCAAGCAGTATAGGAAATAGTTAATGAAATtAAAGGAAAAAAGCTCAGAAATAATGAGCAAGTCATTACAAGTAAATTTTTACTTGTTTCGAATAACACAGGGCATATCCAGCTCTATCCATGGGGgTATTgAGGAGGGGCTTGAGTGAGGCATTTTtATtATAAaGCCTAGtGCATGGTGAATTGTCCcAtcTCATTTAGGgAAATGGTGGgAAAGGAAACTGATGGGGTGCGGAGAggagCCACCACCGGTGTAAAGAAATACCTGCCATTGATGTTCATGGCcaAaTCTGTAAcAGTAGAttaaCATTGAGGTATTGTGTGCAATGCAGcCAGACAGCTGGCCTGGCCTGGCCTGGCCTGGCTGCCATTGATGTTCATGGCAAaTCTGTAAGAGTAGATAACATTGAGGTATTGTGTGCAATGCAGACAGACAGctGGCCTGGCCTGGCCAGCTGGCCTGGCCCTCAGCAATTGTAAAGGTGTatGACATACACAGAGCAGCAATGACGCAAaGTAACTTTGCTGACGTTtGGGGTATATGGTTCTTGGTTtAAATTCAAATAGTGAAATCTAAGATAAAGCTATTTTATTtGTTTGTATATAAGTAGGgTTTTAGTGCAATTCAAGAGTTTAGAAAGCAGCTCTTCATTAGCATGGTCTTTTCTGTTCTACTGAAATGAGGAAAAAGATAaGCATTTTTATTTCCTTTGCCTCGTCTTATTGAGTGCGGCTTCCAGGCAGGGTAATCAATGTAaGCTCTGCTAACAGTATATTTACTCACAAAAGACAAGCAATGTAGGATTAGAACTGTGAAAATGAAGCACTTTTtAGAGCCATTTCTGTTTTGTTTTTTttAAATTGTGGTATTAGTGCAAAaTAATTTtCCTGATGTAATTGTACATATTAAATTT
>gene=isogroup01475
ACAGCAGTGTTGTGCTTGTGATGtaaccagtcgggttatgggtagccctttgcgtattttcatctgaaccGAAAGAAATAAGTACGTAAATATTATGCATCGGTTACTCCATCTGGTAGCATGGATGGTCTGTTATCGACACTTTATAGTCGTTAAGTTAAACAAAAAGAATGCACTAACAAAATCGAGGGgAAAGAATTTtATTTAGTAACTtAAAACAACGAAGTAAAaaGAAAGAGGAAGGGCGTTTGGAAAAGCTTTTTTtCTTTATATAAATATGATGTATCATGGACATACTGtGCCTTtACTCaaagggTGAaGAAACCTTtAGTTTATTCTGTTGATGGTtatcGCTGTTAAAaTtCTTTTCCTgTTaTAAAAGTAAATTTTGTTCTATGAcAaCcTTTGACCGAACATTTGCAaTCAGTTGAAAGCACAAGGTTTGGAAGTTGTCCAGTTTGTGTAtcAATCACaCTTTAGTTTGGGACGACCGATTTATTCATTTCAGTCTGAATATCGTTATAACgCAATAGTTtAaCGCCAAATATGGAAGGCAAAAATGTTCATTGGGTATCTCCcTTGTATGTTGGTGGATATGGCCATAGTGATGTCTTCATTGTTGTGATATCTTTGTATGGACCATTTGGCAGACAGTGGATAAGCTCAGCTAAACGTTACCTAGGCTACTAAACACCAATAATGACGTTGTCCGGGTGATCAGGAATCGCCTCAGaTTAGAATGAGATGTATCAaTTACCTGTTGATGGGACAGgTCAGTGTGGTGGTATTCAGCTTCTgCCCTGCATTAAATTCAGTGAAGACTGCAAGTATCGCACAGTTAAAATCTGATGATGATATAGTTGCTGGTATACATACTTCTTTGGGCAGCCAGTTGGGACAATATCCTTGGGCTAGTAACACTCTTCATTGGGGTGCTTTCATGTTACGCTTCAAAGATCcTGTAGTAACAGCTCAGTTTGGAACAGTAGATTtATAGAAACAGGACAAACATACTGGTCATACTGTCCAAAAAAAGGGGCcTTTGAATTGTGACATTAAATAaCCTATTTTACAAAAATCAAAACGAGTTCATATTTGTGCATTAAAAATGCAACGTACTATCGAAAGGCACAGTCTGTCCATGAACAATTCAGAAAGTTTTtAAGTTTATTTTAAGTGTATTTATTTTCCTGAGTCTATGAAAAGAAATGATTTATTATCAGCTTCAGTAATGTTTACACAGAGAGGTATTTACTGATACAATTTCCATTTGAAATGAATGAGAGTTGTGGATATGTCATACGTCCACGTGGACCTTTATCCATAtGATCATGAATTGGTATGACaGCTTTCTTGTGTACATTTGACAACTTGTATCCTCAGTGGTACAATGATTTACCTTGGTTAGTCCAGTCATATGACTAACTTTAaGCAAAATGAATGAAAGCTAATTATTATGCCCAAAAAACTCTTGTTGGGTGTGGTGATGACATTGTATTACAAAAAGCTATCCCATACTAACATTTCCTtGAGAATGGCTGTCGCAAAAGTTTGAATATATATTTCCACAGCATCATAATTGTACTACCTTGTCCTATTGCgAGCATTAAGTTGTTTGCAGAAGACACAAGTtGTGATTCAAACATCGCgTACACTTTGCTTTGTTCCGGCTTTTTGCGAAAAATGAAGGTGTATTATTGGTTACGAACATGATGAAAATTGACTTGACCGTATAAATCTTtCACATTGTTAAACATtGTAAATGaGTATTATTGTGACCGATTCCAAATGTCAAAATACATATTtCAAaGGTACTACAAaGAaTATCTTGTAAaGTGTGGTAaTGATaTGCCATTGCATAATTTGTAACAGATCCATATATTATCTAGATTTAATAAGAGAATAAGTCATCGCCGCCCCACCTTGAAGGTCACCTCTTTCTCTAATTTtGAAGACAGTTTCTAAGTAAATTATGGTAAAATTGTAATGTTGTATTCTGCTTacTAACAATTGCAAGCTAGAATGTTCTGTTAGTGGAGTATTCTGATACATATGctGCTGTTATgCTGTTCATGGACTTAGGAAAaTAAATACCAAAGTAAGA
>gene=isogroup01484
AGTACTTCACTTTTCAATAAACTAACTGTAtcAAGTACTTttAAAGTTTGTTATAGTCATGAGTGTCAATctcccACCCCcTCAACATcAcccAACACACACACTTCTTGTgTACACAGTCAAAGtgACTTtAAAaTAGTCAGTtACTATTCCACAAAAGAAGAGTGTAACTGAATAAcaTCTGAATACTGTCAATGCTGTAACCATCATTCTTGTTCCCCAACATCcTGGTGgTACccGGgTGTTACTTCATcAtaTtGTGCACCcTTCCAGACACCtGTACTGGTGAtCCcACCTCcAGCCCCcTGTGTGCATATAGCTATtATAGAGGgAAACCAATATACAGCTTCTCTTTCCcAATAAAGGATATTtCATACTTGTATCTTTTTCCACTGCTCTTTACATAAAATCTAAATATATTAcGCTACATGgtGAACATATACACTGAAAGACAttaTAATgTgACTCCTAGAATTCATGATTGTAaGAGTGTGTtGATAATTTAGGATCACCTGTAAACTTCCAAAACAAACATTTCACATACCAGCAGCAAACTAGTGAATTTCTGATTGTCTTATCATAAATGGTGATGCAaTTAGATTAAACCAACAAACCCcAAATCATCAATTAAAGGAGGgAAAACCTGAAAAATGTGAGAAAGACTAAAGATGATTACCcGAAATGAGACcAGATAAACTTGTGTGTTGATTAAGGTGTTTTCAAGATTATGTACTAAGTGATCAATAATGAAGtAAAAAaTCcTAtttagcTTtAAAGTGAATTTGCATAATTGCTAATTCAGTTCAAGTTAACCTACAGCAATACTTCCACAGTTTTGCCAAAACTTaggggAACATATCTCAAAACTTTTTGTGCTCCTGAGAGTTCAAGATTtGGTTaCTTtAAAAAaGAAttGAAATTTGAGGAGTCCcAGAGTATGATCTACACATGATCAAAGGAATGAAATCCTGAATAGCCTttCCATGcttCTATAAAACAAAGCAGTCACACcAaaCAGAATTCTGGTACAATATTTGGAATTACGAGAAAATgtAaTGatattttAAAGAGaatAAAGCCCaatGAAACCAATCaagaaAGATGAAGGAGATAAaTGATCATGATTATTTCTATCTTCAAATACTCAAAGAAACTTCAAGTAAAGACTTTTCACGTAAGTGAGTTTtAGTCTTTGCCGTCATATGGTTGAGtgATGATAgAAATAaTCaCAAACAGAAATATATGAGCAGAATGCACCTTTAAaGaCaTATATGCTATGTTtGTTTAACTACAGATTtGTTTGTGTTAGTTGGTATTTCCATGAtAaGCAGGTTGGATTtATAGCTATTCTTTCACAAGAatGCAGGgTGTtAAAAAaGGGTGTAAAACAGTGGTAATATGCTCcTGTGTTtgCACTTtAAAGACAaTCCTTGATCTCTTGGCTGTtATAAaTATATAtaTGGCATACTtgACATGTACAGTTTCTATaTgTTTGATAGATTTTGAAgaTAAACCATTCggTACAACCAAATGGGACaAAAAATATGATTTAGTAGTATTGCAATCTTACAGTACTGCATGGAACTCAGTTTTGTAATACAAAGAAGGATAATCACAGAATTATTTACTGGTCAGTTGACATtGCCATTGTCTTTGCATAaTAaTTAATTTGTATGATTTATTTCtACCAGGTGCATTCTTCTCAGACAATTaTCaTttGgAaGATGAtgggAGGTTAATATCTAGCCTCATCCACCTCGATAGTAGTACGGGGGTGCACCACTCCCTTgCTTGCAACTTTTTtCCTTATTTCCGCCACTTTTTTCTGAACTGAATACACAGTTGCCTCCTTGGCCTtCCTTTtCAACATCGCTTGCATCTTTCTTGTCCACACAACCGAGGCAcTCCCCTATCTTGCGAGCCACCCaGGATGTGGCTTCGATTATTACTCAGCACATgCTAAATAtCTCTTCCTGTAGTCGACGAGAAAATtTCTGTCAGTCTATGTAGGACAATGTTTGTTTTCCAATACTGATCAACTAATGGCGTTTTGCGGAATGACTTTGCAGTGCTGTATC
>gene=isogroup01487
TGTCTTTGTACggggaTCTGcctCATAAGAGCCTCggCtttCTCAGACCTCCTCCACTtgTcACATACATTTTcTtcTATTATTGTGtAaTATATTTtGAaTGTGGAAAcAAatAAaTGAAatgAAAaTTAAAGTATGTTTACATGCAAATAATATGaaaaaaaaCGTAGCATATTTATAAGACTTGATGATATGATGtCAGAGTTATGACATtATGACAATGAAAATGTATAAGCTTTGTTATCTTTGGTACATGCGATGCCATCAGGCATGAATTTCTGAATTGTTCACAACAAAAATTTGATCATAATCCATTttCTAaGTTTAGATAtCAGTATGCTAGTTGTTACCAGCgTTTCTGACTCCTTTAtATGTCTCAGGTATtCATtGTACAAAATGCCTGtCATGTTCAAGgATTTCAGATCAACATCAGTTCACCAAAATTTGGTGCTAATGTTGTTATGATGAAGTATCACCATAATAAGACACAGGACAAAGGTGTAGGCTGTTACAATTGCACAGCCTACCgTGgTGGTCACTGACAACGTATCCACATATATGTTCACCAGACCcGTGAGCACATtcGCCAATAGAAAGTTGAGAAGTTGATTTCTGCTTATCGCCGCTACGATGAGAGGGTGGGGTGGACCGGAGGCGGTGATGTGATTAcTTtGATtCctGTCCATATTCTTcTCTTGTAATCCATGCTCcaTTCTGGTCCTTCTCAAtGGGCTTCTGgATGGGCCGTAGGGAAGTCTCGGGACCATTCCtGGACCTGCTTTtGCCAGTGtCCGGTTCGAcGAGAtgAaTAtAaCAAaCATTTCCAGTGACAAGAGAACGATGAGGCAACTCAGGAAGGACGTCACCACCCAAACTACATAAGGGAGgTTAGCTAGCCGCCTGGAAACGGAaTCCATTCTGGGACAGACTGTCAATGATAACAGAAAtAAGGTAGCATTGCAGAATGCCAGCTTCAAGAGGCATGTCATCCAGTCACCAATGGTAGACCTCTTCTGAAACACGAaGCTGCCAATGGAAACTCCAGCTAAGTAGATAGCCGAGTATCCTACACAAGAGTAAATGCCTTCTCTGTTAGCTTCAAGAaTACCACTCCTGGATCCTTTACCATCACTACcATGGAGgATATAGTCCTTCAGTCCATGCATATTCAGTAGgTACTGGTAGCACACTGTTAaGATAaTGGCCAATGCTCcACTCAGTGATACAGGAATAACGGTGAAGACGATTGTTACCAGAATTCTCACAGCAGCAAgTGTAAAAAaGAaaTTCCAATGAACGCCATATTCCGAGACGTGCTCGTGATAGTCTACagTCTTGAcAaAGAgAaGTcTCCCTAcGCCTAAGATCAGAAgAGGGctGCAAGAAATTACTGTACGAAATATATCAGTCACAGCcGAAACCAAGGTTCTCTTAcGATGtATGGAGGAAGCTTTCCcTCTAGCCTCTGGTGCAACtaCAGcATTTCCtATCATGAACAGCCcAaCACCCAGATCCATGAACCCTCTGccaaaGGTCTCCGCcTTtGCGAAaCGGCGAGGgAAGACCTTGAAATCCACAGCTAGGATGCATATTACtGTAGCAATATTGATACACACCCTgAaGTGGGTgaGGAAATGCCTGtGGgTATCgaTTTCAaCGACTTGATGCTTAAAAGTCctCATGTAATGGAAGAGTTTCGAGTTGCCaTCTTGAaGTGTCACAGCAagAATTAGAACcaGAGATGTGGCTAACTGCACAAGCAAAaGAaCCAAAGCATAATCACTGAGGATAGTGCAGGCcAGTATAACTGGAGAtACAAGTAACAGGAAGTCCcAGACAAaGGGtGTCCAAAATGTTTtCCGATACGACGATATTGGAAaCACCAGGTGgaGTAACGAGAAGAGTAGTAGCGAGCTTGGATAaGCACccATCAAAACATAGTTttCAAACTCActGGTTCCATTATGGCCACTATAaaTGTCTCTTTTGTGATCTCTTggCTAACCTTCTCCATCTTTGCTTTGTATACGGCggCTTGACC
>gene=isogroup01488
GGACAGTAAATATTGTATGTACACAGGATTTGGGAGgAACGAACTGCTtGTGGGTTCTacGCCTtCCTTGAAACTTACGATGTCTCAACAaCGAATGAAAGGTGTTGAAGAGCAGATCCAAGAAGATTGGGCGAACagAGAATATAtcGAGctAATAACGAGAAATATCAAAAaGATAGCAGACTTTCTCAACTCATTCGATACTTCATGCAGATCGAGACTtGCCTCCTTAAACGAGAagCTATCTGCaCTTGAAAGACAaGTTGAATATTTAGAAGCAAGGgTAACGAAAGGTGACACACTAATGTAGTGATAAATCAGAGATTCAaGCAAAGTTGCTGCAACTTCAGATGTGATCAGGGATTGGgTATCATCTCGTGGCGTGTTTGTCGTCCcGGAtAaaGTGACAGCAGAGGGTCATGTAAACTATGGAAGAGGGAGAAGGCACCATCCTGTCTGAAAATGACGAGATGAGCGTAAGAGTTTGCCGaGggAAAGGAAaCCgaCTGAGGAGAGAcGGGaGAGAcGAgAtGGAGAGAGAcagAGAgAGAaaGAGAgAAGATGATGgAaTAaGTGATAGTAATTACAAAATGCAGAGACAGTTGGCTTGAaGGATTGAATCTTGGAGCAAaGATGGAcTTTtCcTCAGGATTTTtCAAACTTTATTAAAAAAaGAAATAAGAAGACATTtGTAaTAAAAaGGATTAGAGATAAGAAATTAAGTTCTGAGATCATTTTCAAGTTTAACTGTCAGATAGGTTCCTGTTTGTCATGTAGTAACCTGTAAAAGATATTTTTTCAGAATTTTAACACATGAACTTTATCGGTCACCTCATGGATCCGACCCGCTGGACGTTTGGTAGTAACCTGGAAAAGATATTTTTTCAGAATTTTAACACATGAACTTTATCGGTCACCTCATGGATCCGACCCGCTGGACGTTTGGAGATGTTCACTTATGAAGACGTGAGACCTGTAACCTACAGAAACCAGTTtCGaTCGAGGTATCAATGAAAaaTCCGTTCTTCCAAGCATGTTGtAaCTGTGACAAATTTAACATGGcATATTTAGCAAATGAcAATTGCTGTACATAAtacTtAcaGTTTCTTAGCAGATGAAGATACAGGAGTACTGTAGGTTTAaCcTTcTCTGTCCAAGCTGGAAatGTTTtCctaTtATGATTaTTAAATATGGTTTTATCACTTTACAAATGTAAACCACCTGCTTTAATGTGACCGACATCTTTTAAGTGTTGACAaTTAAAACACTGGCAGAGTAGTCGACCAATCtTTATTTTCCAAAGAACTTGATCGTAACACTCTCTTTAATGTACTGGAGATGACCAATACTACTTCTGATAAATGTTGTCTGAAACTGGCCACACCCCGAAAGAATGTAACCTGACTCGGCATGTCTGGCATAACCTACTAACTTTTGATAGCTGTGACCCCCcATCCCACCCcTGCACCCCCACACACACTGAATGACTGATGAACACACATAACAGTTTACTGTAAACTGCCAGTGCTCATTTTAGGTCATATGCAAAATTACTTTCCCGTGGTTTAGTCAAGgTTGACATGTATGGCCCAAGGCACTAGATCAATGACTTTCTAACTCATAAATGTGAGCTGTAAAATGATCACAAATATCTTTGCGTATGTACTTTAAGTGGAAAACCCTCCCACTAAGCCTGCCCGCCCTTTTTTTCCCTCAAGCCCCAGAACACTGTCATGGCAGTTGGCTTTAACAGCTTTTTAAATATCAAATTTTAATTGTTAAATATGAAAAaTATTTtCTCTCTGAAAAATCTCCTTGtggCCCTTttCTACTGCTgCAATGGAGCCAGGTTGCTCCTTGTAaTGTCCCTGAGATTAGACTTTaTATAACATATCACTGTGTTGAACctaCATTAAcgAAGTACAGTGGATATCGTAGTGAATGAAGTCTCCCAGTTCTGTTACATTGCCAAAAGTGACATCTTATAATTACGTATCACCTATTGGGGAAAAGTGTCAATTTTCGCTCAGCTATCACATGGTACATTAATTTGATGCTCATGGTGGTTCTAGGTCCCC
>gene=isogroup01497
GGATAGTCAAAGTTAGTATTGCCGTTACACGATGTCTATCGCAGCTTACAAAGACGAGACAATCCATGTCACATGTAGAAGATAACATTGACAACCATCAGTAACGTTCGCGAatAAAAAaTACAGtAaGCCGAACATGaTtACACTTTCGGGGTTTGAATGCCACCATGAATAGACAAGAAGCCATAGACTAcTTtCAGCAGAAGGTGGAAGAAAATACCGATTTGTCTGCTGCCATCGcttGCAATTCAtACTCtGaTtGAGTATTTAAAGCTAAATGAAGCTGCCACCCTAGCCGAACTCCGGGACAATTTGCAGAATTGTATCAAATGGTTAAAAGACACAgACAGTTCAACAACAGCTATCACATCAGGATGTGAACTATTCTTAAGGTTCATCACATTAACTGCTTTAGACCAATCTAATTTTGCTGACTGTAAAACTGTTCTAGTGGAGCGAGGTAACATGTACCTCAAGAATGTGGCTGGAGCTAGAGATAAAATTGCCAGACTCGGTCACCCATTCATccGAGATGGAGCAACTGtTTtAACACATTCCATATCAAGAGTaGTCTTAAAAGTCTTACTGGAAGCAGCTCGACAGAAAAAGAGGTTCAAAGTTTACGTGACGGAaTCCAATCcctggACCGATCAGGAGAAGAGATGGCAAGACGACTAAATGAGGCTGGgATTCCGTCTGTGGTCATTCTTGATGCTGCTGTTGGGTACATCATGGAGAAAGTGGACCTAGTCCTAGTGGGAGCGGAGGGTGTCGCTGAAAGTGGAGGAATAATTAATAAGATCGGAACCTACCAAATGGGCATattGTGCaAAAGCaTCTAaCAAACCTTTCTACGTCGttcGTGGAaTGTTTCaAaTtCGTTCGGATGATTTATCCCCTGAATCAGCAgGATGTTCCCAATGAATTCAAGTaCAATGCGTCTACCctTGAGAgATGGtatGGAtccTTACAAaGgAACATCCcTTGATAGACTACACTCCTCCTGCttATATCACCCTCTTATTCACTGACCTGGGCGTCCTCACTCCGTCcGCGGTCAGCGATGAAcTCATCAACTTATACTTATGAACAGgAaGAGATATCCCGCCcATGAGTGGGaTGttaaGGAAGAATTGCATGTtTTTtCTTTtAGAAGAAAccccaaGTTTGAATGGGATCATGCGACAGATGTggACGAAATAGATCTgTtCtATgggTaAaGCTGGATAAATGaaTAGTTATCAGTCAGTTTGGAGGATtATGtCGgCAGACCAAACGAAaGGAAaCATAAATTtGAGGAAaCcTtcGCTAACAACAGCACAAaGTACAaTTTGgTTtGCTGCTtGTATACCTCACTCTACTTTAAATGCAGCTTcTtGGAtGgATTtACATAAAAagaAaTgTTATTAGATATTGATTCTAGTATTAATGATAATAATATTAATCAGCAGTTAgTTTtACGACGCTTAAGTGaCCACAAATATGGGAGAAACCCGCAAGGGCATATGGATTACGACTTACATGCcatATTGGTATTACTATTAATGCTGTTTGATACTTTagTAAAATAGTAAAGTGAAAGTAAAaTGTTTTGAATTTCTACAAaTATGGAAAaCAGCCTGGGCAaCAAAATAAATTGCTCATTGACcttCaTTTGGTGATgAAAaCGATATAAAGGTCTGTATgaTGAATTGTAATCTTAGTTTGAGTATTATTCAGTAGGTTTGGCCAAATTGCAGACcGAAAGCACAAATCtGCATTCAGGgCacagtGAGTCtCTTCCAAGTTGTTTTCCTGACTTGAGTGAAGTTAGTTTtagCTTCTATGAAGTAAAATATAAAATGTTCATTCTAACTAATaCAGTATTGAAAAAaaTATGTCATgTCTGAAAAGTTAGGCaGGTTGTTTCATtAGTCATTTGCCATCAAATgTTGTCGGtATTTtGGCAAGAACATCAGTTGgTACcAGGAATTAAGCATTGTTACaaccacaatgacttaaatta
>gene=isogroup01515
CGATGATCGCTAAATACTGATATTTAACTaTAATGTAAgcTTAGGTAGTTGTGAAcAGCTTTATAACAGCTATCCTGCAAGATTTCTGAaGGCTGTGAGGTGtaCATCgCGTACagCATTATgCATATAAGAaTAAACTGCAGAACGACTATCAACtgAAGTGATGtCCcTGTCctgCTCGTACTTCTCTGCcGATCTTCCTCAAactttgAGACCTTTTTGgTGAGTATGTGAAGTTCTTTAAGGATGTCaTGGTTcGTAACTAGGGCTTCTGGAGGCGTCTCACACATGCACTTTAGCCTGTGCTCCACAACTGTTGACTTTGAGACAGTTCTCCAAAATTCCATGAGTTGGGCAGTAGATCTtACAATCTCATCACCCAACTCGGTCGATAAAACTAAGAATTTATCTCGGACCACCTGTtCACTCTCTCCTCCCAGGTAGATGATTTCGATGACTACTGATGCTTCCTGGTTAATGTGACCAGAACTCGGCCTCACCCTGTACTTATCAGGAGAGGTAGTCTTGACCTtGTATGCTACTTTGCTGTCTGTCATATTTGAGACAGTAAACGTTGACTTCAGTTCCTTGGGGTTGTTCTTATTTCCTGTTGGCTTGAAGATGAGGCTCTCGCCTGGTCTGGTTGATATTAAAGGTCctACATGTACTTCCTtCATCTTTtCTTTTtGGCAATTGtAGCTTTCTTCTtAGACTtGGCTTTCACTGATGATTGGCTAGGAGCTGCATTTtCTTtGTtctCcAGAGATtCATTGGCCTTTTCTttGCTTCTCTGAGACTCACCAACcTCTTCTTtGTTTCTCTCTGAGTCATCAGCAAAATGgACCTTCTTAACGGCCACATCAGGATCTTCATTCAgGGgtATATTTTCGGtGGATTTCAAGGTATCACCGCCTTCTTTGCTTGGCATCGGTGGCATCGATTTtCcAGATGTGCCCGGTCTGTTCCGTGCATCTGGTGATATTTCGTCCGCACTTCTATCGGCTTCTAAGAtGCTGTGCATcTTGGTATCCTcTGACTCATCTTCATCCTCCTCCTCCTCTtCCTCTTCTTCTGGGTcATCCTcTAGGTCTCTGAACTGCTCCGGTGGTGGGTAAGACCATTCATATGTATCTGTTCCACCCATGTGTGGTGGAAGTTGATCTGCTTCGAAACAGCTCATTACATCCTTGGCCTTGAGAAACTTCAAATGGGCCTTCGATTCTTCaGACAGTAACTtCTCAATGATTTTCCAAATAGCATTGAGAATCCAAGGCATCTCATATATATACAGCATCTCACAAAGAGCAGGAAAGTATAACTCCAAAGCTCCGATCAGAAACCTAATCACgTCAAGATCCATATTAGAGACGCCAGCTCCAGTCATATCTTGTACAATGACtACTGGATTATCAAAGTCCTCCCATTGTAGTTTCTCTAACCAGAAGGCAaTAAACTTCTTTGCTTGTCGAGTTAACTCcGGATCACCCTTCTTGCTATGCTTGACTCTGAACCACAATATTCTACAGTTTTGTTTATCCCTTCCTCTGCAGTATAGAGGTCCAACAGTCTTGAATTCATCACTGAAAGAGTCCCACGTAAGATCATTAATTTCAAACTCCTTCCTCCATTTTAGGATCTTCTCAAGTTTCTCGACGGCCACATCTACGTTGGACTTACTGATGATGAGGACGTTGTAGAGGTATTTGTCATATTTCTTCACTCtttGAATATCCCTTGGATCAAagTCTTCATGACCTGTTGGATATTTATCAAAGAAAGTTTTCCTGAATTCATCAATTAGaTCCTGGTTGTACcGTTGTAACCTAACGACCATTTTGACATCCTCCTTCGCAACTATTTGTTATTtGAGACTCCAATAGCGCTACTACCGATCTTACGGAAGTCC
>gene=isogroup01524
CTTGGATCTTTTTTAtaTATCCCATTTTTTTGAGCCCTCAGCTCTCATGCCGACAGGTAGATGAaGTAGTCCATTTTCATAGCAAGGGAAGGTGCTTTCAAAGAGAAATGATTGGTATCTGATGGAGAGCAGAGCCGCTGAGGCAACCAACTGCTGCTGTATCTGCAAAAAGAaTTTCTAAaTAAAGAAGACAAGTTAAAAGTGTGTAAGAGGTTTAGATGATTGGAAaTTTAGCTATAaCTTAAAAaCAGCCACTGTTTTCTTCTTTTCCATTTTTGTTTCTAATGCCATCTCATATTGATAATAGTTGCATATAACCACCCCATGGTAAGATGCTTTTTTtGTGTAAAATCTTCAACCACAATGTAAGAATTAAAATGAACCGAGTAGAGCTAAAAACCAATCCTAGTAAAATGTCAAGAGCCACCATTTAGCAGTAAAGAGGCAGCTAGTACTTACCTGACTTtGTTACAATTCTtATTTTTTtAaTACTTATTTTCTTGCTGCAACATGTGCAGACTTTGCATCATAAAACATCACATTAATCTCAAAAAaCCTAGGAACTATTTGTCTGAATTCCAAGTCAGAGCTATGGAATAACAAGCTTGAAATTTTTATTTGTAATTATTACTATTTGTAAACAGTGTTTGACATTTTTCCAATTCTGACTCCTTTTCAATAAATGCTTATGTGTGGTAACACAGTGCATGAGGAAAATTGCCTAATTTTCTCcAACATTAACTTTTAAATtTTTtGGGGTTTTGAAAATCAACTCCCTAACTAATAaGAGCTCACTGCTCACACTGTAATAGCAAGCATCAAACAGTTGTTGCTTCAATCACAATATATTTAAATACACATTTCTGTGCTAtAACTTAAAGCCCTTTAATAGACTGCTCTTCTTTTGATCTTTATTTTTTTCATTTCTtCTTTTTGCACTAAAACTGTCTGCATAAGAGCAAGTATGTTGTCGCACTTATTCCGTGCATATTTCAGCAGTAGCAGCGATCAGTAGGGTGAATACCAGGACGCACGGCGAGGTCTGTATTGACCTCTTGGTCTGTAAAAGCCACCAGAGTTATACTGGTTGTAAAAGCCTCTTCCACCatCCACCTCTATGCCTCCCCCTACCCCTTCCTCTGTCTGTACTGCTAATGCCAGGTCTGTTTGTTCTTTTTGGTACAACCTTTATTTGTCTCCCTTTAAACAGAGAATCTGTTAATGTTTCTGCCATTTTAACGGCATCTTTCTCTGCAAATTCCACATAcGCATACCCTTTTGGGTGTCCAGTAAACTTGTTGCAGAGGATGGTTATCCTATTGATGGAACCACACCCATGAAATGAGCTTCCAAATCTTCAGCTGTAGCAGAGTAGTCCACATTTCCAACATATACGGATCTTGAGTCCACCTCTCCTTTCTCTTCAAAGGTGAGATACTGTGGTGTTGCACCTGGTGTTGTGGGTGGGGAAGTCATGTTCATCTGTTTCTCGACCTCGTTCTGCATCTCCTTCAGTTTTTCTGCTTCTTCTTCCATCTCCCGCACCCGAGCCTTAATTGCTTcAAGTTCAGCATCtTCAGTTCCGTTATCaGCATTACCATCACCAATGCCAGGACTACCTAATTCCGCTGACATGGAATGTGAGTTGTCGGATGACGTAAGTAATGCATCCTCTGAAGTAACGTTAAGCTCCTCAGTCAAATACGAACCATCAACCTCGGTTGATAAATCACCTGCCATTGCAATCACCAATTTCTCTCAAAGATCTTTTGTAAGAATGTAGTAAATTTTGTGTACtGTGACTTCGAGTGAATGCAGTTTATTTGATAGCAAAcTgAATTGGGCCTAGCTcAAGcTCATcAaTCTGTATATGTACAGCGTTTGTATCC
>gene=isogroup01525
GGACATATAAAGTTATGTGCGACCTCGTTGCcAttCTCGCGTTTAAATTgTtAAGTTAGtactACGCtCCcGCAGAAGTAAACTACATtAaatAtAaGgaGAaAAGTCCATTTCAATAAAAGgCTACTACAGATACCACCATGAGCAGAAAACAgACGCCTAGTGACTTTCTTAAACAAaTCATTGGTCGCCCAGTTGTGGTCAAaCTGAACTCGGgTGTTGATTATAGAGGTGTTCTTGCTTGTCTAGATGGCTACATGAATATTGCTCTGGAACAGACAGAAGAGTATGTGAaCGGACAGCTGAAGAATAAGTATGGCGATGCATTCATCAGAGGCAATAATGTTTTATACATCAGTACACAGAAGCGAAGTTATTAAGCAACtGATGAAATCAAGTCGAGCAGAAAaCGGTGAACaGAGAAGCTACGgATGATaTTAGAAGACcAAAaGGAGAAGGACCAGgCTGGTtAtAataGAACTGAGACAGTTtCTTACTTCAAAAAACTTGGTACATAGAGATAAAATCaTTTAAACCAGAGAATGTTTCTAGTCTACAGCTTGACAGTACTGGAAaTGGGGCAAAACTtAACCaTTTGtAAaTTTATGTAAATTTaTGAGGgTTTTAATagCATtTCTCACgAaCAATtAATTTGGATACGTTGCACTACTACAAACTCTGTTCCTCGTtCcAAATTTTATTTTGAaACCATCTTAGGCatATCGAtgAAAGTGGCTGgACTACTtaGTCTAACATGGAAAACCATTAGGTtAGTTCCTTAGACATAAacGGAAAACATACAACTTTcaTGGCCCAAACAATATAaCATGCTTACAATGCAATCCtAaTTGgTAAAGGACAAaTGGTGTGGAaTATCatgcAAGGCTGCTCTTTTgTTtACACAATGTTAAAAGAACATATTTGGATCGAGTTATTAGAATTtATTTAAAaTAAAATGGATTAGAGTTAATaTGTAGGTCTGCACAAAGCAGCCGACATTGTGGTCATTTTAGCATTGAAGGAGCTTTCCAgaGATTGGGGATCAtaTTTAAAGCTGAATATCTTGAAAACTGGAACAGCTATAGAGACAATACTAGCAGTGAAATCTTGACATATGAAGACTtAaTTTCTGACTAGAGTCGTCCTTTAAGGTGGCCCCATGTCAGTgTTCCaTTGTGTATTTGGTTTCTTCAAaGGTCATCAGTGTCGTCCGTAAAGTATGCTTGAAaCTGAGgAaAAAAaCGCTGTTCGCTCATGCTCGAAAGTCAACAAGCATTTGACCACCACTCTtAAAGCATGgAaTTATtACCcTAATtAAttttctGAGTTACCCCcATGCCcTCACcTCCCCCTCcTCCTtCTCccTCTCTacGTCTtAGAGTAaTCAGGCAGTTCAAACACCcAGGAAtcttGATATGCCAATGctgCCTGAcTTTTTATAGTTacTTTTCATTTTCTTTCTtCATtGTTTTTTtACTTTTAGACATGAGTGGGTGgTAAgTgtggggggaagggTTGCCTTTTCTGTATATAGTGTATAATATTGTAGTTAATCTTtgTTTGTtGCATtACATTCATTTGAaCCctAGCTGTACCAATCAAAACTaGTCAAGGCATTTAAGAAAACAAaCAAAAaaTAGCAAGGAaCATTGCAAATttGTCTGATCATCATTTggtGTGTGTGTGTGTCATGAATATAGTAGTAGTACgCTTGATGAAAACTaGAAAAAagTGTTAATgatcAaTTaCTACATGCATgAaGTCAGAAAGATTTGCAGCAGtAaTAAGCCTtcATATTAAtGaCAAATGTGTATTGTGTTgAAaCAATTTTGATAAACAATAAGTGTCAACATTCCACGTGCTGTCTAAAAG
>gene=isogroup01526
ATTATACAACCGGGCTAACTTTATTACACTCATCATTTGAAAACCGTAAACCAATtGGCTTGCAACAGTGTTtATTTTtATATATATATATGGATATATAAATTACTTAGTCCTCATGCTGGCAAAGACAGATAACACCAAaTTTAACAAAAAGACAcACACACAAACACCAGCAGCAGACCTTAATTTACCAATCATAGCTTTAGAaaaTAACAGAATGTTTCATTGTGATAGTTTGTTATATTCATCATTCAAAATTCGATTCGAATgAaCATGAACATAaCAAAATAGTTATTATCggTGAAGACCGGGAaaaaaaTACAACTTtAagAGTTGCCATGGAAACATGACAtcAAATCTTTGCAGCAATTtCTtCCCgtCCTATtaTTATTCTTtGTCTTGAGCTAATCAGAAtcGGCTCATtAGGCAAtAATTCTGCTTGTGTaTGTCTATAGTCGatCAAAATTCTCATTTCACATCAATTCATTTTTTGATtAAGCAATAAAAaTGTcGGTTTATCATTCATTCAGGAATACAAAAAaaGGAAAAAaaaTCTTTCTCGTTTCCCACAATTGCACAAGCTtAACCCATATAAAGTACCGTCaCTTtATTATCcATAAAaTGATACTACTGAAATCACTtCACATCGATACTTTGCTATAAAGTTATCTTTTTGAACTAATATTTTCATTCCAGgCTGATAAATGAGATACaaaGAGCAaTAATGGAAaGAACCACCACATGGTACTTTTtACTAACAGtaCGCAATTCACAACAGggagaGAGAaGAAATACCAGCTGCCTGTAGCACTACCACTAGCTGATTGACTTCTACACAATCATCcTAACAGTttGATCAATGATCTCTCGATCAGCGTCGATCCACAaTCTGTCCTCagaaTTGGGTGCAGTCCATGGTCAGCCTCAAGACCTTGCAGAGGCAAACcGaGGGTCCACCTTGCATTCTCAAATGTGAACAAGGGCCATAGGGTATTGATTACCCGCCcTTGaTATCACATGTTCTGATCCATCATCTGCACTACATGAAGGGCCTCAGACAAGTGATCTTTCTGGTACTATCGCATGCCAGTAGCTCTtATATCTActgaCTGAAaCAATTCTCATTTCTTTACTTGTTCgaTTgaTTGCGATTAACTGGTtCTGTTAAGTGCCTACAGCAGCTACTTCATGTTTCTGATTTGGCGCTTTAGAAaTCCACTGTATTATTATTATTGTTAAaCAAAAGACCACTTTATGCTACTAGATAAtAGACATTGTTCAACTCGGTTGCCTTTAACCcAcAcaCCATgAaCGGAtCTTTataCTCtGATCTGAGATCTGATCTGAATGGATCTTACTCtGATCTGAGATCTGATCGGGTCTTACTCTGACCTGAGATCTGATcTGAATGGATCTTACTCTGATCTGAGTTCTGATCTTTTCATGTACGACCCATTAATAAAaGTAAAAACTGGTTAAAGCAGTGATACTGGTACTGCTtCTCTAGTTCATATGTAATTCATATGATAAaTTCCAGTTCACTATAaCAGTTtGAAGAGCAAGACGTCAGTACAATGTTCTCGACTGTtCTCATTCTACATtAAGACATTGATAATTGTGTGACTATTTACAAAGAAAATATTGTCCATGAAAGGGtAAAGGgaGAattctttGTTACCAaCCTAACaAAaGTGAGAaaGggAGAGAGAgaaaaaaGtAcTTCATATGAATGTGTTGAATTTGTATGTTGTTTCTTATCCAAGATAaTGCAAGATtaTAGCATCCGgTACTTaGTTAAAAAAaTAAaCCATTAAAaGCTGAGAACAAAATTCATTCAGTGAACTTTTGCAAATAATGCAAATGCATAGATCTAAAaCaACTaGTAAAC
>gene=isogroup01531
CTtttCCATTTTCAAGCCATTTTTTtCCCCTTTTATTTCTCGTTCTTCGATTTACCGGTATTTAACAAGCACATGTTTCTAGCAATTAAGTGTATACTGGAACTTTTAATGCAATTCCCTAGAAGTTTAAGAGCTGCTCAtGAAAAGCAGTTAGTAACTACTGTGGACGACATTAGTCAGCCTAGCTTAACAAAAGAGCCTGGGCACCGAAGAACTTAATTGATCCACGTCAACCCCCCCccCcAATTATCCTTTCATCGAGAGTGTAACCATATGATCATGACATTCTTTCTTTCAAGTAGCACCATGTCCCTTGGTAACGAGAACATGTAGTACACACACATTGTTCACCAAGATTTGGGGGTACCACTCTGTTCCAGACAAACAAAACATGCCTTGGTGTGGAACCATCCCGAACACCGTAgtaGTGTCCAAGAACCGTCCGACACATTGCACAGAATAACACACAATTTTTAAGAACAGAAGTGTTAACAATTCATAAGAATCTATTCATCGCAGGATCATTTGGAAATGCTTAGTGTCCTGTAGTCGAGAGAcAGAAaTTTAACACGCGATATTCCATGATCACAGGACCATTTCAAATGGCACAGACTTAGCAAAGACAATAACTATTAATCAAATTATCGAATGAGCTAACTGCAGACACTTTTTCTACGTATGAAGAGTGTAACAGTGAACTATGTTAACATGGTGAAAAGAGAAAAGTATATATATATGAAAAAGAAAGCAAAAAAGGCACAAATTAGCTCTTTCTTAAGTTGTTGTTTCGCTTGGTTTTTTTtCCCTTTAAGACTTGGAACCCGACCAATTTCGAGCATTCTGATAAAAATGGCTTGCGTATAAGCTACAAATTCGTAAAGCATTAGACCCTaaCttACATCTATTGAAATGTTGACCAATTTGTTTTGTTTTGTGTCAACTGAAAGTCACACAGAACAAAACAAAGACCCAGATTTTATCTGAACTCGTACAGACGACCCTTGCGTTTgAAAAACGATAACAAGTACAAGACCAAAATAACCTTTGAAAAGATTACATGGTTTGGTCTTGGTCATTGTAGTACCCTGGTATACGGTACCCCGGGAAGTCTTGTATGTCAAGGCCCAAATATAAATCTGAAGTGCCACAGATATCCAGCACTGTTAGTGTCCAGTACCAAACATAATCTACAAAACCAAAGCCGAGGTGTCGGCCACATTTATCCTCGAGGAAGTCGGCTACTGATCGACGTAGTTGCCAAACTTCTCCCTTTGGTAGGTCAAGTCATAGAACAAAACAAGCACCCATTGTGTACACCACACCCAATAAGCTCAAAGTACTGAAAAACTTTTACCATCTACCATCCATCTGGTTATTAAGATACATTTAAGTATTTGTTAGCCAGATAACTTGGCACAAATAATTTTCTGGCTGAACATTATTAGGTTACATGAAACGCCAAGCAGAAAAAGGTAATTTGTGTCTCCCGACGGGGTAAAAAGAACTAAAGGTACAAAAATTTTAAACAATATTtATTTTTTTCTAGCAGAAAAACAACGGAACCCTCCTCATAGGCCATGCTACATGGTGACCGCATCCTGCTATGTTGCTTTCTCCTGCTCGATGGTCTCTTTGGTGGGTAATGTGTTTTTCTCAGCAGTTTCTGTCTTTTTCAGTTTCGTTTTGTCGAAGGAGTTGACTTCGCTGATGTCTGGTTTGTCACTCATGATGAACGGTTTCGTTTGACGAATAGAGGAATGAGATGTGGAGAGCTTGTAGAGGACTGAGTAGTCCAAGTAAGAACCGATTCAAGTCCGACGGAGGTGGATGAAGTGtGGAGCACGcAGAGACGAACGAAAGCATGTCCC
>gene=isogroup01532
GTGTCACTTtAACTAAGTGATGTAAtGTTtCTACATAACTAGacAACCCTCcATCTAGAAGGCTCTAtGCAGTTATAACCTCTTGTTATCTGCTATTGAAGGATTATtAAGCAGCTGTTAAACCCAATACaTAAAACTGTGTCCCACAAATTGTACTGTctAAATtGTTTCATTTGCAACCCTTGGGAGTCCTGGTTAAaTATTTCATCATTCATATTTTGGTACCTtATCTTTCTTtGAACAATTGATTATGAAACTGGCAGATTGtGgCAATTTGAAAACATGTATTAATGGGcAGGATCCCATCATGTGCATGTCACATGTGGAACTTGAGATTTGGCTCAATTCATCCATTATTTcAaTTTTGAAGAAAaTAACTGTCAATTTTTtAACAtAgTACATTaTGAtCAAATCCAAACTTGTTCAGGAGTGATGACATCAGAGAAGACTaTTGtACAATATAAGAAATATGGATTTcTTTAAAAAaTATGGCTTGTTGAGACagTCAaGATTTCTGATATTATTtCTAGAaTATTTtATAGAAGCAGTGCTTTCCTTGAAATGATGCTAACCTTACCAACACAGTACTGAGTACAAAGACTtGCATACTTtGTtGCAACTGAaCTTGTAAAGACAAAATAGAGAAACTCTCAaTCAAATacTGATAaGCTAATATGTACACAACTCTGTACAACTtGAGTatAAGTATTCTAGTTATAACTAATGAGCAAGGCATGGCTATACTAATGTTGCATCAaTCTGGGTGAGGcTGGGAAGGGATAACTTGATCTTCTTGCGGTACATTGGATCCTTCTGGATGGGATTGTGCTCAAAGTAAACGGTCTGAATGCgTGTGGCAAACTTCAGCTCGTCAATGTCTGGCCAGTGTTCCAGAAGATTGCTGTTAAACCAAAATTCTTCCAAAGCCGTTAGTTTAGATAAGTTgGACAATCTCTTTATCTTGTTTCCAGCCAAGTCTAGAGTTGTTAATTTGACATTTTCGTCCAGGTTTTCAATAACTTCGATGCTATTGTGACTTAAGTAGAGTTCTTCTAAACTTTCCAGTtCTCCTAAaTTTtCAATCTTTATAATGCGATTActCTGAATACTGAGCAATTTCAGCTTTTTAAGTTGACCTAGGTTCTCCAACTTTGAAATCTTaTTTTTACCTATAAAGAGACTCTCAAGGTTGACCAGAGCTTCTAAATTCTCCAGTTTCCTTATTCTGTTGTCTCCTAGTTCCAGCATGGTGAGTTGGCTGaAATCCCTGAGGTTCtGTATTTCTGATATCTTATtGTGCACcAGAAaGAGcttGATAaGGTTGACCAAAGCCTCCAGATTTTCAATCttCCGTATCTTGTTAAAGGAGAGATCTAATTGCTGCAGGTTGATTAAATTTCCAAGATTTTCAATTTTGGTCAGCTTGTTATCATATAGgTCCAACTCTGTTAGGGTTGACAACGTATCCAGTCCTTCTATTCTCTTAATATCATTTTGTCTCAAACACAAGgTCTCCACTTTCTGGAGTATCTCAAaTCCCTGAaTTGCACAATCcTTCTGTGTATTAGATCAaCATCTATGGCCTCAGGATCTAATTCAACATCAGGTAGCGCTGCTCCAGGTATTATcTGGACTCCTCCACTTtCTTCTTCATCgTTTGATTCATCAGATGCATCTGATCGCACTGGGTTATTGcttACTCAtcGTGATCTGTAGTTTCAACTTCGGAATACCACACTaagACCTACGAACCAAGTCGCAGATTAGATTCgaaTCAAATTtGCTAATAATTTTGTTAAATCAGTCAGGCTTctACTGcTGTGATTGTGAggTATtatAAGCGTAGTCAATATCC
>gene=isogroup01542
ATTAATTATTAGCGTGTCATCTAACTCTGTAACTGGACGACAGACATTAATCTTGGAGTGACTCGAACCGGCACCTTGTGATTGGAAGCCTGCACCGGCGTTAACCACTGAGCTAACACTCCTATGACCACAGAGCTAACACTCCTATGACCACtGAGCTAACACTCCTAcGACCaCTGAGCTAACACTCCTATGACCACTGAGCtAaCACTTCTTTAACTTATATAACTTTCTTGtgAAaTTTATTTTTtATTCCTGACaTtaCCCAGGTAACCTGACTAATCATTTCAAATATTCTTAAAAAaTTaatCaCcccAAAAAaaaGGCCAATTGAGCATTTCACATAAATATTTGgAGAAACTCTTCCAACATCAAaTTtCTTCCACATTCAACTTGCTTACAACTATGaAaTTCTACAacAtaCTTCTTTAGGTTAattttGCTCTTTAtggCAAATGAAaTGTcAaCATaAAagtTtCTGTGttGTATTCCTGCCattGgCGTATACATTTtAttCcTCATcGagAccGgCCTCTGACTGCTTCCgtcAGTTTCACAAAaTTGGGAGAGATAAATTTatAgATATTTTGACTTtGgCATaAAaCCATTCTAaTCCTGTTGTATAGACAGCCGAGAATTAGTTTTCACcaTTAACAGGATTGATGAtGTTCaTGTCATCGTTGTtGACCTTCGACCTTAGGtttGCCGCTCCTACTACAGAAGAATCTGATTCTTGAAGCTAGACGAGAGCTCCTTATCTGGGAGGaGgAtGGCGTTAAGAACCATCACTTCTGGTGGGATCACAACATTCCTACCTTGAGATAATAGGCATGTGTAGCTAGAGTAATATTTGGTTCTTTATGCTGTATCTCAGATCcTtATGAGGCAGGACTATGGAGTTgAGGACGATGACCTCCGATGGAACGACGACaTTACGACCTAAAATGGTGATGGAaGGgaTTCAGTTTtCCcTCTTCGTTAAACAGAGTGCTGCTGTCGATCTTGGCGTGTTTGtCGTTAGGGTtcGGGtcGTTAGctGTTCCCTCCACCCTCGTCCAGGCtCCTACAGAGCTATTCCAGCCAATAATACTATGCAGAATGCAACAGTGATCCTGTAAAGTagCACCCTCTAGAaCcAAaGACTCCCTCACCCTCACCCCTGGACCAACTGTGACTCCAGCACCtaTGGTAaCATTTGGACCAAGCGTGGCTGAAGGATCGACTCTGGCCGATGGGTGGATGAAgACATCTCCAATAATCTtcGGCCCGTtGTCATTATtaTGAGCCAAACGTTcGgATGAGTCGAGTTgTAGAGGCTCAGGTACAaCCTGTTGGCAtAGATCGCTGAGCCGgCTGACTTGATCTGACTCCaGAATCTGGTGGTCTTAAAGACaTAAAGTttCTTtGCACCGGCCAGAGGcGAGAGAATATCctGCTCCAagCGGATACAGTCtCGGACAGGATTGATATTGTCGCCcCCGTTGAAGACGTCCGCCTGGTTTttgaGAAAGACAGCCCCAATATGGGAGAATATTTcaGGGGTGAAGATGTACACTCCGCAGTTAaTACTGGAACTCACAAaTGTCTGTGGTTtCTCGACGTAGTGAAGGACCTCATGTGTTTCCTCGTtCTCAGCCAGACACCCATACTGTAATGACTGCTTCCTTGTTGCCTCTGCCGCTAGCatGGTGAAGTGATCTCCAGTTTGGACTTGCTgaTGAAAGTTCCACATATCGACCATGGGGAAGTCACAGCAGATGTCACCGTTGAAGACAAAGAATCCACTCGGCTTACCAGCGAGAATCTGATCTCTAAAATGATACAAGCCTCCCGCAGTCCCGAGAGTTGTGTATTCTTGAAGATACCTGAGATTTATATTCAGTTCCC
>gene=isogroup01544
CAGTCTGTATACCCACTGACCTAAGTTTAACACCCTGCAGTCTGTTCAGCCTACTGGTTGCCGATAACTGACGTGTCTTCTCAAACGAAtGTTTGGTTTGTTTCGGTCTAGGTACgaGCCCAAGATCACCGAGGCGGTAGTGAGATAAGGTACCCATAGGTTTACCAATGGGTGATAGAGGAATtGTCCCTTTCTGGAAGCCCTTTCCAGATCCaGGAAAGGTGTTTTCTCTGCTCTTTGTCCGATAAATCAACTCGTCTTGCTTGATGAATTCTAAAGGAGAcGGCCCcACaCCTACTGCTGCTGCTGAATTCAATaTCACTAGCAgaTTTTCTAACATATTGTCTCTTTCCTCCAaTTCgtCCATTGAAATATGGCCACCCTTCTCCTCTTTACTCCATTCAGAACCCATGAGTATCTTGTGCAGtGAGTAcGCTGCCTCcGCTAATATCCtcTCCATCTTCTCTTTGTTATTCCGCATCACAGTTTTCTCTTTCTCCATCATAtCcAACCTCTCCTCCAGCCTCTCTCCTTCATCCCCCATCCTCTGTAACTCCTCCCGAGAGGATTCGACCTGTTGCCGTAGTAACTGTACTtCACCTTCCAGTTCcGCGAAGTGCGATTCTTTgTTCTCGTAATCCATAATCAACGCTTCCTGCTCCTTGGCCTTTtCTGTCagCATTCGTATAaCCTTCTGGTTACTCAAaTTCTTCTTGGCAAGCACTTTTTCATTTCCCtCcAGCATGTCGAGCTGTTGCTgCTGTTTCTTCtCTTTGGAGGAGAGGTCTTCATtCTCTTGTATCAGctCCATGGTCTTGTCGgACATTTTACCGAGCTGCGCTTGGATGCTCACATTCTCTCTGATGGTCCTCTTGGTCGTATCGGCCATCTGCTTGTtCGAgACTTTgCGGAATTCGgCCGCCACTTGGTTGACCTTCAGAACCATTtCTTtCTTTAGTCTGTCTTTATCCACTACTTGTTTCCTCTCTAGTtGGTAAaTTtGCTcTTtGTGGTCCTGCTGTtGACTGGCCAGCTCtgCCTCCATCTGAGCAAaTTTaGCCAtcAAGtCTtCCTTTTGAACTTTGAACTcttctAATgaaGCTAACTTCCcACTTAAGATCATGTTTTCcGAAGTCAGTtGgTCTTTGGTCTCCTGAAaTTcGTCCTGAGTTGTGCCAGCTGtTGTTCGTAGGCAtCCTTCTCGGTATCCTTGGcCTGCTGCAGACCGACCAGGCGATCGTTCAGGTCAGgCTAaTCTCgTCTTGTCTCTGTTCTAGTTGCTTCTTCAGGAaCGATACGATCTCCTTCTTGTCcGTTGTCATCTGATCATACTTGTCTTTGAACTCTCCgTTGGCTACTtCCAACTCGTCGCATTTCCGCTGATATCTTGCAAGTCTCTGCTCCAAaTCCCGTATCTGAATCAGAAAGAACTCTTTGCCGACTTCACTTAAATTAGCTCCTGACGGAGCAGAGGATGGACGGGCAGATTTGCTCCCACTCTTCTTTCCACTCTTCTTTCCCTTCtTTTTTCCCtTTTTCTTGGGAGGCATCTTTTATAAGTATCTCGTaAAACCTGTCACACCGTGAACCGCTAaTGGACAGGGAATAgAACGCTAATACTGCGGAGAATATTGCTCTTTtatCGTTTCACATCCTCCAGTAGAATgAAAaCTAACAgtcAAacGAGGAGAagTCGATCTAGCGCTTGAtAaCTTAATaTAGGATAGAAACTcAaCGTTcAaTTTCAAGAGCGACTTTTCGTGCAATCAATACAATTTGTGTGTTATATACACCTGCTATCGTACTTGCAGTC
>gene=isogroup01547
GCTCTGTACTTGaGAATGCAccAGCTGTCTAAAGGATGGAAcAaGTagTTTCTCCTTGTGTCCCAGCAAATCgTCTTCCCAGAaTTTATCCCTTCACTACAAACTCATgCATTATCCTGAACaTATTGCTGCTtAAATctttAAAAacATGGGGgAAAAATCaTTTTCAAAAACATGAAAGAGAatcATTTtGTtCcTttAagatAaactgctCCatAATgACTCACAAATTtGTAATATTTATTtCTaTtaTgAatAAAAACGAAAAAaCTAAACTGATATTATGATATGATAATTTTCAtaCCAaTTCTTTGTAGTCTCACTTCTtGCACAGTAATATTTCATAaggTCAagctATTGATCTTTTAatAGAAGAAGTGATGGCTGCACGAAGGGAAgTTACACATAGTTTtCCAGACAGGAGTAAAGGtaCcAaTCTTtGATGATAAGAAAaGGTTTTGGgACATTtCAaGATAAaTTtCAACAAGAaCACAcTTtCTTTAATCTtCAAAGGGACAGACTTAAGGCGATGCGAGGGGTGTGTagTaCTTGtATACAATTCTAAtAcATATATGCagTtcAGAATAGAGGgCATACAtAgtCATTAGgTCTAaATTTCTCcTCCcTCTCTtCACcAGGgtCATCGTtAGtcTGGTtGGgTCCTCAGGGGtAATTtATATCACTGGGCTCCctGCTTtAATtCCTTTGAACTGCAAGGAATTTGGTTTACCATATGAATCATGGTATCGTTTTTAAGTAAAAATTCTGTAGTCATGTAAGTGCAAGTTGCCAACAGTTTTtACTATATGGTACATCCCTtGgATTGAgAGGGAGAGAGGGAGCTTGGTTATGTGTCAGtaCAaGAGACCAAaGTGGAcAAGTTACACACACCCcTTCCTCCCcTCGCCcTCCCCcATTTTAATCCCACACAAATcGTTtAAGTAGTTTtAAGCAAATTTTTGTGTgAAgACCTaTTATagACcTcAaTtcAcAGCcTAAATATGTctCAGAATGCAAAGAGAAGCTGCTGACCCCCTGCAATGGGAGtAGGCTTCAACAATCCCAGGACCACACCCACTCCTTTCTAAAATCCTAGACCCGTCCCTGTTATCCTGgATAAATCTGGGTAACCTGTCTTAATTATCTAGtgAtcTCAtACCCTtCCTTtGATGtAaCCAAAAACAAATTtGAAATCAGTGCCAATAATAAGCATTTTGTCCGTGGAAGTCaTGCTTCTTTCctGATCCGATGTTATctCTCAAGTCGGgaTTATTTTCAGGGAAACTaCcATGGAATGATTTTCGTGCGTCGCTTTTTGTGAAagAGTCCTGCATTTTCAGTAATGTCGTCTGGGGTCTGTCCCCGTATGGGTAACTAGGGGTCCACCTGAATCGGAAATCTGCGGTACCTTGTGGGTtGAAATGCCTGGAATCGACGAcGGgATTtGAATGTGGGTGTCGGTAGACGGGGTCGTAGAGGGGCTTGCTAGAGGCGCTCGTGGCGTTAGGGTTGGAATTGGACAGGTCGTAGTTGGCCTCCgCAGGGTGTTTCAAtttGGCAGAATCGATGATTGTGTTGCTTTGTGAATCATACCCACTGTCGGCCATCACAGATGGTAGGGACTTAgaCAGAGTTGACGTGTCCATTGGGggtGGTTTCACCaTGCGGACCTTGTCGGGGCTATAACTAAACGTATAAGTAGACTGAGTTGTGGGGTTTTGTGCTGgTGGGGAACTTTTAACTCCTTCACTGGACCTATTCGACATATCACTTGAGGTAACAAAGGGGTTTGCACCAGGGGAACCTGC
>gene=isogroup01548
GATTGCGAACCTTTATATGTAGTCCAGAGCTCTCATCGTACCTTTGCACCACAATTCAATGATTTGCTGCTTCATCGCTTTATGATTtCTTCTTAAAATGTAATCTCGGTTTGACAGCACAGAATTATTGATAACCAGAGTGATAACTAGAGCTAAACGAGAaCAaCAAAGAGATGCCTGTTGCAGACTCAGAGAAATCAAACACTCTTCTGGAAgaTACATTGAAaGCATATGTagAaGACAAAGGTACCTTtgAAGACATtGAACATTGCTtACAtAATCTGAAGGAGAGGTGTGAAACAAaGTCACAATGTAGTCCAGCGTTGATGGAGGCTCTGTCGACAACAGTGAAACAGGAGTTGAAaGAACACCATCATCACAATGTCTCCACTATCTTGGCCTGTATACAGCATCTTGCCACAGATTGTtCCGAAAACAAaGGAATAGTTGTGCTTCTCGAAAACGGATTACTGGAATTGATCGTGTTTGTaTATGAAGATGTCATCAAACACATCCATGGCGATACAACATGCCAATCTACAGCTCACCACTGCTTGATTCAGTtGCTGGAAACAGTTAACGATATCGCTGACTTTGGCTCTTCCACAAAAGCAaTGTCGCTCTCCTATTGGTTGAGAAGCTAATGGTATTCATCGTCAATGTCAAACAGAATTTTGCTGCCAAAATGGAGTCTTTGCGAACCCTAAACTTACTCCTTGAAGGATGCCCTGCGAAATACTTAAGAGCACTACAAAATGATGGCACTATTGTGAAAATACTAAACCTAaTGGCAGAATCTTTACCAAAGACTGGTGACTTTGAGATGCAaGTGGCaTGCgCAGAagCATTGATCcGAGTTATCAAGAAGTCCGATCGGGCAGACTTTGGCAGAAAATGCTTCACAGATGATGCAGTCTTTGAAAGCTTTCTGAAAATTCAAGATGCCTGCTTTGAAGTCGACTGTCGGAtGTTCTTGAACACTCTGAACGAAAAGCTGGGAAaCGAGAGACTAGtTTTTCGATTCCATGCGACAAAGTCTATCTTGGAACCTACCTGGCGAAGCGTCCGCAAGGTGACAAACTGACTGAATTTTGGGTAGATTTCAATCAACTGAGTAGGACGATAACcATCTACGTGGCAGAGGAAGAGGacgcAAATGAGGAaTCTtGCaTGTGGGAAACAATTACCATATCAGATGATGcAGTTAACAAATGTGACGTTAAAAGGGTCGGTGACTTCCAGCATGTAGAGATATCCCTGTCAGTACCcGCCTCcAAAaTCCTCCCTTGCTCTAAGAGTGATGctAAACGTATACTCATCgTCTTTACTATTGACCATGACTTGCAGTGTCCACTAACTTCATGTTTTCAGCCTGATAAAaTCCACagCCAGGTTCGAAAGAAATCaTCtGAaTGCACCATCAAGGTTCTCTTCAAGAGGATGGGTGACGGAAGAGGCATTGCTACAGAAAGcTTTTACGGtGGTAAGAGCACCGCGCCTAAAGGAAAATCTAAGACGGaaacTTcCaAaGTCACTtaaCCATACCTGTaAAagCGGACCaaGATATCAGCaCCTCTCAaCTCCaTGAATTCTCCTCTTGGAAGCAGATCCAAcGgTACCCAAGGAAAGAAGCCATCATCAAGTACAACGAAAAaGAAAAaTCCAGATGTGAACCAACCAAAGACTCCTCAaCACCCTGCACCTACAAAGAGGGTgAAGACTCCCCTAAaTGTAaCAGTCTCAGACAAAagCgTCCTCTGGCAGTGACAtAGACAAAGGACAGAcACaGAAAGGAAGCCCcGaATcccaagctgtgcccttccccctgtggcagtaaacaagaaggattatccagcaccaaagagattagatgataaatccggt
>gene=isogroup01561
ATCCAAAAGTTACAATCTTGTaGAACTATTGAAAaCCAAGAgACTCTtAAaCGTTaCACTCCAAAACAGCTTTTGTTTtGTATGTGATCGTCTTAGTAAGAAGAAAaaGCAAgTtAtgCACTTTTCAAGTAGAAAGTTTGaGAACATATTAAGatAAAAATTCCAGCCAACAGAAATCACAGtagaGTAaTCCGctAGTgaTTCTTTGGACAAAaCTTTCAAGCATTTATGACAGGTATtGgTATTTACACACCATTAGCAAAAAAAATGTCTTATCTGAATGTTTCCAAGTAATAAGTAATtaCAATCGgCAAAaTATTTGCAaTCAAACTTTTCACCCATTGGAGGCATACAACcAGCcGAGACGACAATATCAAGTCTAGACATATTTCTACCAATATTACCCAAGTAGGCAAATTCTCACAAAGTCTGTCTGCAAAAATATTTTGCTCTTATAAAGAGATTTTTtAAAAATCTGTCTACAATTTCGACTTAGAGAAGTTCATTAGCTCATTTTTGAGCTAAGCAGTTTGCAAGCcAGACGTGCTGCCCATTCCcTTCCTCAAAcTTTGTATAAAGTACCATAGAGTgATACGCTCGGCCAAATTATAGTCTCCAAAAGTTGAAAAGGTGAAGATGGTATAACgaTGAAATATtAAAATTTTTtACTCTCTATAAACTACAAATCGAGAACAAGAAAgTATTATGATACATTCCAAACAAaTGGTTtAATAGCTAgATACATAAAGACATAATCTGATCGCAGAACACGAAAAAACCtCgCTGAACAgAAAACAcAAGCAACCAATCTGCAATAACGGCcACCCATCTTCGATTCAGGATAAaGGgAGGGGGTAGCTAACACACCAGTAAAAGTCCCTCAGAACATTAACATTTATATCCCATTCACAACCAGGTTCaTAGTcACAGTCCTGTTGcCAAAGAATTGCTGtTtcTTGTGCTTTAATAGTAAGCGTGtttttttcGTCCCAATGATCAGATCATTCAGTAGACAGACAGAAGATGATACACAGGGGGATGAGTGGACTCTAGCCGTGAGTGGCGTCGTCTTCCAGAAAGTCTTtCGCCTGTTCCTTAGTGATAACGTCAATATGACTGACCTTATTCCTAAATTTGACTCCGTAAAACTTGTCGCAAGCTTCCAGAAGTTCCGGCCTGaAaGTGGTCGTGATGAaCtgggCaTTATCaGACAATTCATGGATCATGTCAGCCACAGCTTTCCTGTGTTGAGCGTCCAAAGCTGAATCGATTTCGTCAAAgAGGTAAAACGGGGCAGGGTCACACTTCTGAATGGCAAAGATCAGAGTGAGGGCGACAAgCGACTTTTGTCCaCCAGAGAGTTGTTGCATctCTCtaGTTTCTCCCGACTTcCcGGTgAaGGAGACCTTTAtGCCAACACCAGTAAACTGTTCCACCAGAGGTATCTGGGAAGACtTtcGAGGAGACGgacGCCGAATCaCcATCCAAATCTTCCGATTCATCTTCTCCCTTCTTCATCACAAGGGTTGCCTTCCCACCGGGAACcAGCTTTGAGAACACCTCGGAAAAATACTTAGAGACTTGCTTGAAGGTGAACTGgATGGCCTCGTACTTCCGGAGTTCTAAGACGTTCATCAAGTCAGTAATTGACGAATGTCCCTTGTCCGACTCTTCCTTCCGTTTGATCAGCTTCTCCTTCTGATCCGAGAAGTTTATGAACTGGTCCAAGGC
>gene=isogroup01597
gggtGTaCaaagCGcTTTGAAGGCCAAAAAATTAATAATAGATTTGCAATACACAACAATTACTGAgaaggaTTTTTTtGgTTTCACTTAATCAAATTACATgTGTGATACTCAAAATAaCCATACCTTACATGtacaTCTACATCCATACCAaCTATGTCTAGGAGgCGAAAAGTTAACaTAAAGCATACTTTATCCATTGATGtcgTGagCCCATTGACTTCctGCCCCcTaCCCCcGCCcACCCCcATTAACATACCTGCGTCCGCTTCGCTGTGTTTACAGCATTGTGAGAAAaTTTCAATGTCGCCCGATCACGCACAATAATTTataTGATCAAAGCaCACTGAATAGTCAGTACATAAATCAACCAATTTTGCCTTGCTTTTCTtAAGGTCcTAAGCTGTAGTATAGTCCATATTAATCTAtcACTAAACAACATAaCATTGAAGTTtGTGGCAAGTATGTGAAGTATCCAACCTTGAAAATGGGCGTAGAAGGATTGTAGAAAGGTGGTGGTGGCGGTCGCACCATTTATCATGCGTCTCTGTCAAGAAAATTTCATCCATATCGGAGATCCGAGTTTCAAAATATTTTCACCTACATATCTTAGATTAAGAGGAACACCTTAATAATGGGAACGCCCTCTATACCCTCCcTAGCCCTCAACACCCTCCCTAGCCcTCTACACATGTAGCACctGCACtGGActATGCCGGGATATCATATCTCCATCACACGTCGACTGCCACAGTTGCTGTATCGTTTtAAAaGTACTGGAATGACCcTTTCGTGCAGCCATCACTCgaTTCGCCTCctATCtaTTTcTTCTgTTGTTATTGGTAGTtAGGTGCTTCAATTTCTtGGGGCGTTGCCGAGGCCATGaaatGTCTTCGCGGAGCCAAAGgTGTATTTCTGGGActGTGAAAAGGGTTTCTTCTCCTCCAaCCAAAATTTAAATCCTTGTTTtGCGTGTTGGTTATACATGTTAAATTtCCAAGATCTTTTCGgTTGGGTtCcGAGATGAGAGGCTGAATAGACGTAtGGAGAGTCTGATAATGTTATCTTAGGCTTTCTATTCGTAACATATGACGTGTATCCTTTGGCTCCGGCTGCTTGCATGGGGATTTGTATCGTgTACGCCCTCAGTTTTGGATCAGGGCGCGGATCGCTAGACTGTTTGATGACTCCGgTACTATGTCCGGCGTAGAGCGGcGGTAGCTGATTGAGCTGTTTTGCGTAGTTtGTCTGGGGAATGCTTACACCaGgAACATCAACACCCTGTACAATCCATCTCGGTATGTTGCCGTAaGCGATtCTTTCGTCGAGTCGTTCCGGGTACGACCCATGGTACCGGACGTCAGGTATGGCCATCCGTGCAGTCATATCGTCAaGTCcGTAGTGATGAGATGaTgcTTCCCCGACAaCcTCAACcATAGCAAAACACtAAaaGCACTCTTCTGTTATtGAGGgTAAAACTATAGTCAAACACTCTAAAGATCCATGTAAGATatGAAACAAAtAAAgaCagAcAAAAaCAACGatACtaGCTCTAgATATtGGCTTAAGTGGATACTGGTTCTCAAATAGACACAGTACActaCctGAATCC
>gene=isogroup01617
TTAGGGATGGAATGGAcGtCCAGTGATGAATCTATCTACCATGTCGAAtGTTCGTAGCGGTTGGTCGTAGGGTAGAATATGACCGCCCCCTcTGACCACAACCTGGAAAAGGCCGCTAGCATTTCTTGCATACCCggCAACCTCGACATTGGtGGGaCTGACCTTCCAgACGACtcTCTtGGCCTTCTGATActCTGCTTGACCTTTCCACTCTAAACCAGCCAAGAATGActCCGTCAGtGTAGTACCAACAATCACGTCCAACTgaCCACTGTAGAACAGCGTCTTGTAATTATTAGCCAGGATAATAACTCTATCTCGTACAGACTGAGCTACATCTTCTAGTAGATGCTCCTCGACCTTTGCCCCATCGTTGTATGTCAGATTTCCAaCGTGGATTGCCTTTCGCACAGCGCCCTTTGCGAGATAGGGGCCGTAGTAGTTgAaCTCAACGGgTGACTGTGTCCTCTgATAATtATAaTAGTCCAAGCTACCGGTAGCATTCTGCCAAAATGATGGGTAcGGAGTCTTGTCGgCATtGATGAAGTtATCGAATGTCTCAAAAGCCATCAACCATTCTCCCTTTTTAATGTGATCGACTCCCTCCTGAaCGTACTGTTCGGCTACTTTCTTCTGAGTCTCGTCGATCTGTGAcGTCTGGTACATCAGTTCaGgATAGGCTGGGAACATAGATAATGGATCgCAAAGACCATCCCCAATtAGtaCGCCTCTAAAATTAATCTTCAGcTtGGCcGTGGGATTCTCCTCGTGGATCTTGGCTCCGATGGCAGGgACGTATTtCCCAGCGTAGGACTCTCCTGAGGCATAGAAGTCATTCTtCTgaTACTCaGGAAaCACTTGGAAGAACTGagTTAAGGCACTGTAGAGGTTGACcGCTACATCATCTTCATTGTTAGCATACCCAGCgTCGTTGTCtgTAAAACTGAACCCTGTGCCCACAGGATTATCgaTGTATATCATGGAATACTTCTTtGTCCAAGCCCACTGTCTCTCTTTCAATTTGCCaTCTTTTGTGACAGAGAAAGGCCCATTTTCAATGAAGagTCCAAAGAGAGATGAGCCGCCCGGGCCACCTTGCAGCCACAAGAGGATGGGTGCagTtGACGGGTTTGTTTCTGCTGGGACAAACCAGAAGTACATGTTaCTGTTGTAGGTGGAATTGACAGTGAAGAATCCTGCATAACTGACCACGgAGGTTCCATCTAACGAACCGACTCGACTCAGGTTTTGAGcTtCTTGAGTTTTCCCCTCTTTGATGTAAGGAGTCAAGAAAAGAGGTTtGCCaGGgTCTTCTCCCTcTTtCACATATTTGGGCATATTCTTTGGAAACATTTGTCTAAGTGGTCCCCTACGTGCAGAAACAGTGACACAGGCAAAGAGCAGCACCAGTAGAAttggCGTCACgaCCTTCATCGTCGATGATTATGCTTATTTGTAGCGGTAATTATTACTTGCTGTGACTAAACGGGATATGTATATCGGAACGGCTTAGATCGCTCAAGGAACTGCTCGTATACGATCATACAGT
>gene=isogroup01619
ATATGAGAATGATACCCTGCTATTTGGTTTACCAGATGATGAGGATGAGGTAACCgTTTCTCAGACTCCAGTGATTGCGGAGGAAACGAAAGTTGACATCCAAAATAGCATTCTGAGGGATGTACATATTCGATCATCTCTTTCAGTCACATGACCTAAGCCTGAGAGGTTATATTTACATTGAATCATAGTGAAgCCAGTACAGTAGGTCCTGCTGTTGAGTTGAAAGGTgTAATGATGATGACGACGACAACCATGGATCAGTACCCTCAAAGGGGTCCAGAAATTCTagAGGAATTGAAGCTAGCACACAAACTGGTGTTTCgTTACTTGCCTTAATAAAAAGAAAATTAAAATATGTTGTTAAGTTACCACTTATGTATATGCATATGTATATGAaTGTGTGTGATGCTCTAGTGGAAAaGAATTGAACATGCATCATACACTAGTCcGCTGTTTTTtGtGGAGGTCAAAagaCATTTGAGTTCAACAGAAGTCAAAACgTGAAAATAAaCATGATATCTCAAGAcGGAGAATGTTGGCAGATGAcACACTTGATGTGTGGcTTACCCATAGTGAgTTtAAGGGTgTCTAATGTTTTTGGTAGCGTtATATAAACTTAAGAAGTTGTGCATCATGTTtACAGtCTTTGGTGGAaGTCAAATGTCATTTGAgaTCCGAAGTAGtcGAAACTTGAAAACCTTGTGAAAAAGATATCTTATGGAGTGACATGTTAcagTTTTAGTCAAGGAGTTgAAaCTTCATGTCATTTTAGGTCAAAACCTGAAATCTTGTTATTTCCAAGAGGGAGAATATTAGCATGTTGCATTTGTTTTTCATGAGTTTAAGATAAGTATGGTGTTTGGTGTGGTCAATAGTCAACAGTTGTCAAATGTGAAAaTCTTTAAAGCGTATATATCTCAAGAATCTTAGCTAGGACAAAATTTGTATTTACATGATGGATTACTGTGATGATGTTCAACAAGTTAATAAGTAAcTtAAGCTGATAAACCTCATTGGTTATGAAATTTGAGTACTCAGTCCTGGTAAAACATTACCAGTTGTAATGCCTAAACCTGCATTAAGAAATTCATTAACTCTAAGTATGGCAAGAAATTAGTTAGGGTAGGGTTGTGTCTCTAGTTTGTTTTGAGATGTATACACATTGAAGTGTTCTGTTTTCAGTCgCTCTCATGACAAAGTGTTGACTGTATCGGATGCCTGTATTGTGGAaGGcTTCCTGCTCTCCATAGgCGAcGAACACgACcTAGCTAGGGCCCAtAGGAAATTTATAAATTGTTGAaGATACAaTTTcTGTAACTTCAAAGAAAaGTCTTACAGATGTACAcAtcAGGCTTTCTCTTTTAGAGTGTGATAGTgcAAACTCTGTGtaTGAAGATTTAATTCAGGCTGTTGCAcAAGCAGGATTATAATCTTTAAAGAGAAAATCTAAATTTACTTGGATGGAGATGAGACCTTAAGTGGtATTTGAAAACTGAAGGGAGCATCCGAAACTTGAAAATGTGATGGAAGCAGATAATTTGTACTGTGAAGGGTCAG
>gene=isogroup01638
TGAATATGAAATGCAAATCTATTTCTGtATACTGTACATTTGGTAAAAaGAAACGAGGACAAAATGacaTGACAGcTTtATATTGCTTGTGATCGATTCCTTGACATAGATAATTTAAACTGTGGAGAGTATTCCCTGATTACTGGTCCCcTCCCAGTAAAaTGCGACAGCTTTCCCTGATTACAACAGCACCCTGtAGTTttAATAGCTCTGTTGTATCACTGCGCAACATCTCGTTATCGTTGCcACAGCTTCCTGTCGGCTCTCTAATATCAACCTCAAGAtAAaCACGGTTGGTAGGTCTACTCTCTcGTATTGTTTTTATGACTCTGTTATCGTTTTGTGCATGTATGGATTTGTCTCTGAATTCCGaCGGTAGTtACATTCCACTGATGGGGGgAAGgACATTGTTAGGTGAAAGGGTTCCtGACGGTCTGATGATTtGTTGTACCGTGTGGTCCAACTGATTGACAACGATTTCACGGTAtGGCATGCTACCGCTGCTGCTGGCCACCAAAGGACTTTCCTGACGATGAGGTGAAGGGTTCTCGGCTCTGCTAACAGATGCAACCTCGGAATTCTGATCGATCAACACCGTACTCTGGTGTTGTCCcGGTTTCCTGACACACCTCTGACCGATAGATGGACGGATATCAAACCGATCAGGATCCTCTATCCTCTCTTCCTGTCTGTGTTGGGTACGTTTATAGATGATGTCTTGCGCTTTCTGCTGACATGTAATAaTGTTTGGTTCGGTCTCAAACTCTGTTATCTTGAGGTTTGTCTTGACTGCCATGGTCGCTGTATTCCTGGCATGCATCGGCAAGGTGAGTTGGTAGTGATGGTCTGTAAAGTCTATATCCCTGTTCAAAGCTAATCttttgAaTTTTCTTATTTGTAAGTTTTGAGTAAAGGAATTGAGCCAACAATTCTGCTGCATCTGGCCTACAATGGAGAGTGCCCTCAATTAGTTCCTGTGGAATGTCGATACTCCTTCTCTTAAAGAATGTTTGTAGCTGGCACCAATTGCCCAGTTTCCCTTGTAATCCATTACAGTTATTATAGGAGTGCATCTGGATGTCTTGAGGAAAGTACCAGGAAAATATTTCTGCAACAAGGTAACCATTGGAGAAATCTCTTCGCACGTTCCTCACTGGAAaTGTGAGGTCCAAACTTTGCAACCATTTGTGCACATCTCGTGTTAGGgACGTCATTTCATTCGGTAATCCTGGAGTTGGAAAGAACTGAAAGATCCAGGCCAACTGTTTTGTATTtAAAGAATGTTCTTgTTTTTAGGttaACTTAGtTtGaTATGTGGTACAACACTTGAGACaagaGAAGACTTGGATGGGCTCGTTAAcATtGAAAACAATTAAGCcaGTcGAACACCACAAATTATGAATtGAGTGATCTTtGGACCTGTGAGTGTGAGTCTCTCGTTGCTGTTTCGATCAAGTAGCCTACGAGATTAATACTGCAaaGGaaGTACATATGGTTCAACG
>gene=isogroup01646
GACAGACCCCCGTCTTGATCGACTCACaaaaTATATTCCAGTATGTCTCCGTTTAAATGCCTGTTTGTGATTTCTGTGTTGGTGTGCACAGTCGTTACTGCGAGGAGGACGATCCGCTCTACGAATCACTATTGTCTTCCTTTGtCTCAATACCAAAaCCCACCGAACGGAATAAACCAaTGTGGACGCAAAGAGTGCCcTCGATACACGGAACTAAACGGTCaCGTCaaaGATTTGACAAACGTAACTGTTCGACGGGTGGAAGCAGGTGTTTACGCTACCAGGACCTCTACAAAatGCAACTTAACTGATGCTTTGATAGATTCATACCTACCACTGCATTATTACTTCTATGGTCAGGAGGTCAGAATGAACCGAACCATTCCCATTATGCTTTTCACGACCAAGATGCCAGCCGAACACCGaTGTGACTACACTCATCAACtCCAAtTTTacCTACCCttAGTCAATCACAccaACTAcCCAgATCCTACCGAGGAGTCTCGCGTTCAAGTGACTGCAAAACAAGAAGAATGTTTTGTAGTGTATCATTGGATTGGGAAAATAACAACACAAGCAACCTACAATAATTACTTCAACTTGAAAACCAACCTCACCGACAGTGATTCCTTCAACTTGGCTTATAACGACAACaCGTTTGCGCATGCTCGCTACGATCCATCTTGCCGACCCGGGgCGCGCCaTGAGATTTGGATTCCATTGGATAGCTGTCCAAGTGCGGAGAGCAGTTCAAGcGATTAGAGCGATGTCTCAAAACACGTTAATGGCATataTATGTCACAACGAAAAAGTCGAAAATATaGACAAAAACATccTTTCAGGGCCACGgtATTAATAAaTAAAACTTGAATATtGATTGCTTCAAACTAACATTtAAAGTAaCAAaCGCTAACATtGAAACAGTTATATTTTACAGttcttGTTTTTGTCGcACATGTAgtATAcATGTAGATCAgaAGTGAAAGAAAAgTTGTTAgAGAGACCGGAcCAAAAAGCGgAACGAGGGGGGGGGGtGTGAGTGCGGATGGGAAGGGAGGAGACCGTGACCTTTTGCATTTATTAATCAGTTTTTTtCGTAAGTTATAGTATTGAATGGGTTGGAAAGGAGGTATATGCTCTGCTGTAATATGgCAAACAcTGTGTTCTACcCTTtaGTATACCACACCGATGAACTCTTCTGAAATTTCTGTAGCATGAAGATGGCGCATACTTTGAGGTTTGGcTGTaGTTTTTTtCTATCATtGTTTGTTTGTTTGTTGTTGTGTTGTtGTTTCTTTTtTAAAACCTGGCACTGCTCAACCAAATGATATAGGgAAATCGATCAGATCcGATtAACAGTAATAGCCTATAGTTtAAATTACCCTTGTGACAATTGACaaaaaTTTtAtATTTTAGtATACATATTTCTAcAtGTTTCTTCTTTTTCTTTGAAATATATCAATCTTGCAAGC
>gene=isogroup01648
TtGTCACATGACCAAAaTAATGATCTCCTTTGTATTCATACCAGTaTTTACACAGGTTATCTACCcGGTTCCTAATTTGTtACctgAaTCCTTTAAATTTgTTTATTGAATgTGTATATTCCTTtCTTTTACTTTTTAAGAAGTTTgAAAaTGTTTCAAAAGCTACAAATGTTTAaTATAACAGGTTAaTtGAAAgAAACAAATGCAAaTTGAAaTTAACGAACATGTATGAACATGGAAACATTGTCAGAGAAAAATACACTTGATATATTATAGCATTCAATTTGCAATTtATTGATAATAGCTATACCAGAAGGTAAaTAGACAAATTTCTGGgTACCCTGATACCTGACGGgTAaCAGCcTtcGGGTACCCGGTTCCCAATTTTTGGTACCTGTGTAAACACTCATTCATACTGTATGtAGTATCCCATGATATTGTAaGTTGAGACTGgCcTCATTTGACTTTTACAAGGTGCTCATTACAGCAGCTGTTGTTtAATGTGTTTCACTTCTTACAACACACAGTCACTTCAGTTCTCATCACATGTAAACATGCAATGAAACAgTGGCTAGTCAcGCTACCGTATGAAGATACATTtCAAACGTCTAACTTAAAATAATATTCAAAAAGGATTTATAACGCATACATATCCACTCTGTTAAAGGATTTTAGCAaGATTTTAGCATAAATATGAATCTGAAAATGAACTGAGAGGTTGCTTGTCAGTTCAGaGCAAACAGTATATACTGGCCCTATACATGACACCcGCTAACATTtCATCAACCATTATACATCACAGCTTTGACTGACAATATCATGGAATAGATGGTACTGGTAAaGAGACCTTATCCTtGTCTTGTATTAGGATAtgtAcTGTAACTTGTGGAGATTACACTATAACTACTCACAGCCACATTGTCACGGTACCTTCATGTACAGTATATGTATGTACTCAATATGTTTACATCAATCAAGATCAGTCTCAAACAAGCAGCCAAATAGTTCCAGTGTTTCCTTACGACCAGGCTCAATTCcTTTCAGCACCTCTGTCTGCTAGATCCAACTTTCACAAAATCTTCAGGTATGTATGTTATcaTCCATGAACCATCATTCCTAGCTTGCCAATTGCCATGCAATTCATCCTACTGGTGGTCTTGATACAAAGACCGTCAAGCTGTACCTCTGTCAACGTCCTGAAATATTATCGAATAaTAaTTTCTTTCAGATTGCAAAaCctCctCAtGGAGTGCTTGGGAATGCAAAGgAAaTAAtATCTCtGGTTCTTATAATCGCTTCTGGCACgaCGCCCATCGGTGTTTCCAGAGCTGAGACATGTATTCGGAGGAAATCGATACCcATTGTTCCAAaCTTTGCATTGACAACCAGACcATTGTGCATCCTGAAGACTGCAGCCTCATTTCGCTGGGCCACTAGACACTGGAGAAACCGT
>gene=isogroup01655
CGATGCAGTTCAGCATGTCTCTAGAATTGTTCGCATCATCCGTCAAGAGAGAGGCAACGCCCTCCTGGTGGGCGTCGGTGGAACCGGGAAGCAGTCTTTGACAaGGCTAGCCTCTCATATTTGTGGCTATAAGTGCTTCCAGATAGAGTTATCAAGAGGCTATAACTACAGCTCGTTCCACGATGATCTCAAGAGCCTGTACATGATGGCTGGTGTTGACAACCAGGACACGGTCTTCCTCTTCACAGATACCCAGATTGTGGTTGAGGAATTCTTGGAGGATATCAACAACATCCTCAATTCTGGAGAAGTACCGAATCTGTtCGAAGCGGATGAGTACGAGAGAGTGATCATAGGGACCAGAGCTGCCGCaaaGGAAGCGGGGATAcCCGAGGGGAATCGAGAcGAGATCTTCAACTACTTCATCAATCGAGTCCGCAAGAATCTTCACATCGTGCTCTGCATGAGTCCCGTGGGAGAGTCCTTCCGCGCCAGATGTCGTATGTTCCCATCGCTtGgTCAACTGTTGTACCATCGACTGGTTTGTCCAGTGGCCAAAGGAAGCGTtGCTCTCTGTGTCCAAATATTTCTTTGAGAGTGTTGACTTGGGAGAAGATGAAATGAGAAGTAAGATTTCTGAAATGTGTGTAGAAATACACACCAGCGTGAGCAGCATGGCGGATAAGTTCTACgCAGAGCTGAGGAGACGTTACTACACCACACCCACCAGTTACTTGGAATTAATCAACCTGTATCTCTCcATGCTGTCAGAGAAGAGAATGCAACTTGTTAATGCAAGGGACCGTGTCAAGAATGGTCTTAATAAGTTATTGGAGACCAACACCTTGGTGGCAGATATGGAAGTTGAATTAACGGCTCTCGAACCAGAACTGAAGAAGAAATCTGCGGACACtGAACTTTTGATGGAGAAACTAGCGGTGGATCAGGAGAAAGCAGATCAGGTCAGAAAAGTTGTGTtGgAaGATGAAGCCTCGGCTAAGGTCAAAGCGGAGGAAACACAGGCTATTGCAGACGATGCCCAGAGAGACCTGGATGAAGCCTTACCTGCCCTAGAATCGGCCAATAAGGCACTAGACGCTctcGATAAGAACGACATCGCcGAAATTAAGGTCTTCTTGAAACCACcTGAcATGGTGCTGACGGTCATGGAGACTATTTGTATTCTCTTAGGTGAAAAAGCTGACTGGCAGAGTGCCAAAGGACTTTTGGCCGATCCTCAGTTTCTGAAGCGATTGCTGGACTACGATAAaGAAAAATACCTGATtCAaCTCTgaaGAAaCTGAAGAAaTACATAGAAAATCCAAAGTTTGTGCCGGAGATAGTGgAGAaGACGTcTAAGGCTTGTAAGTCTATGTGCATGTGGGTCAGAGCAATGGAtcTGTATGCTAGGGTGTTCAGAACTGTCGAACCA
>gene=isogroup01669
AaaCACCTTTGGGAACTCTCAAATAATTAAGAtAAATTGGGACTGAAAGCAATATGACAGAATGAATTCATCACAAAGCTCAAAGTGATAtgAAAAGTTTTttCtATTTTAccAAATATGTCAAAAaCTttACTTTTTTTTCTCATAATTTTTGGTaaCAAGACACCTTTGCAGGTAAACTGACTTACATCATCGACTTTAATACATCACTATTTTtCTTCATCAAATAAGATCTTACAATAGATGGAAAgAAAAaaaGGGCTGTGTGATTGAGAAACTTGAGAATCAATTTCCCAATCTCACTTCACGAATTATATATATAGTTCTTACcATTCGTtGCAATCGACATATCTCACGTCGGCTTCGTGATACGTGACTTCATCGTACAgACAGACGACTGAAGAGGAACGTCACAAAGGGCTCCAGAAAAGCCGCTGAAACATCGGCAGgTGAATCCagACGgaCtcGATGTCGacGGGgTACaCTCTCCTTGGTTCTGACAGGGTtCCCTgTCACATATTCCAACATCGGgTtCcGGTGACGTTGTGgCGATTATTTCCATgTCACAGTGTAaCCCAGTGAACCCCTCCGAACAGAGGCATCGTGGGTAagATCCgATTGGCTGATGACACAAgCcGCCGTTtcGACATGGATtATCTTTGCATGTTAAaTTTTCACAaGTGTAACTTCCCTCTGTATTCACACAGGTCAGgTCTGTTTCACAGTTTGCGTTtGATATCcTGCATTCATCTACATCTCGTTCGCAGTTTTCACCTTCCCAccggCTGTACACATACACGTGTACCGATCGGGACCACTGCTGACACAaATCCCaGCATTACAAGGGTTACTTGTACAAGCATCAGCTTCTGATTTAGGCCTAGACACATTGTTCTCACACCTCAGTCCATTGAAACCGTCTGGGCAAACACAGATGAAAGCAGCATtAACCTctATGCAGTTTCCATCATTTTCACATGGTTGACTTGCACAGGCTCCTGAACTCTGGTCAGTTGATCCTACGCCTGctGTACTtGAAGGAAGAATACAGAATGTGATCCAAAACAAcgcaaaGCACACGAAAATGTGGACGGTGACGGCCATgATGTTgAAAAaCGCTGAaGGGCTGTGTGTAACATCAACCAGAACGGATTTAACtGAAACTTTTGTATCCAAAaTATTACAGGTCCGTTCTGTATTTACAATCCACAATATGACCGTTCAATGGGggAAAaatcaaCGAACTGAATGCACAAttCccAGATAtGATCCAAAGTCATATATATATAtaaataTTTGAGAATAAAAGAAaCACATTCCTATATTgTAGACTCTGGAAATCCTTCAACAAGCGGCAATAAAaTGATAGATTTATCCGTCCCGTAGCAATATACGCTTTG
>gene=isogroup01693
GTCGATCTGGTGTATCCTGAGATCTTCTTGATCCTCTGTATTCTGGACTGAAGTTTGAAATGGACAAGGTCGccAAGGTCATGTTGAGATCACTCTCCACGGATGTATCGAGGAACGATGACTccTGTAAAGAGGACTGGGCAAGGCTCTCGTCTGGATCTGTATCCCcGGCGGCCACAGGATCTTCTTCCTCTGCGTTAGAGTTGTTGGTAGGTTTTTCTGAAGTCGtgACCGAGTTTCCGTCTTCCGAGGACAGCTgAAGGGATATACTTGGTACCACCGGTCTATGCTTTGTCTTCCAAGGTAATGGGAATGGTAGATTGCTATCGGCGGTGCCGACCGCTCCACTGGAAGATGGCGATGACGACGATGCCGCAGCAGCGGTCTGTGAGACGCAGTcACCGGAGGCACTGCCCCCGTGcTCGGACATGTGGACGGACAATCTCTTGAGTACtGACTCCGTCTGGCTCAACGACTTGCTCCCTCGACTCTCTCTGTCTCTCTcTTtGtCTCGTTTCTCTTTCTTGGATCcACCTCTACTTTTACcAGGGGGTGGTCTGGGGAAGCAGCTCAAGACaTCAGATGCCATTCCcTtATCctGGAGATCCAACAATtGCAGTAACATGACCTCCTCCTCCTTCAGTCCGTGGTgtCCAGCGGTCCCTGAaCCGgAGGAGGATGGgTCCcGACTAGGAGAGGGcgACATGTCATCCGACGGTCCCAGATGGCTCATATCTCCTGaaTGTCGGTAACAGAccTCTGATTTCCTATtTGTATCTCCACTGCTCCAcGATGCCCCTTGTTCTATGTTgTTTTCGAGGGACATGGATTCTTCGTCgATGTCATTCTCTCCACTGaTGGGGACCTCCTCCAAGTGTCCTCCTTTTTGTCCTCCATCTTCATCTTCTGAGCATGAGGAGGAGGAGGAAGAGCTGGAGGAGTCCTCACTCTCTTCTTGTCTAGTACTTTTAGCGAATGAGTCAGATCCGgTCACCATGGCGATaGAagCATGAACAATTTtGGCCCTTGCATTTTCTTGGTCCTGAGACTGTTGTCCATCTCTGTCTACATCTGATGAcGACCCAGGAGGGAGTTGGTTACGAGACAGTTCGATGGTTAATCTCTCTTTAAGATCAGTATTCAGACTCATATATTGCCTCTGAGTAGTCTCCAACTGATTGATGTACCACAGTTGATCCCGGCATTtCtGATAGAAagTtGGcGGACGAACTTGGAATtGTAAAaTGAGgaCGTCgTCcTtCAGGTACCCTTCACttGCCAGGaaatccagtcggaagaaacgttatagccccaacact
>gene=isogroup01696
GGgATCTCCAAAACTTTGCAAtGGCGATGCAAGCTGCTCGACGAcaGGGGGTGAGACTACCCCcTGAagTAAATCGGATCCTTTATGTCAGAAATCTACCCTACAAGATCACcGCCGAAGAAATGTACGATATCTTTGGAAAGTATGGAGGCATCAGACAAATAAGAGTAGGAAACACAGCAGAGACGAAGGGCACAGCGTATGTTGTTTACGAAGACATATTTGATGCCAAAAaTGCCTGcGACCATTTATCTGGATTTAACGTCTGTGGTCGTTACCTTGTtGTCcTTtACTACCAAGCCAAtAGGGCATTTAAGAAGATTGATCaGgACAAGAAACAAGCTGAACTCGACAAAATGAAAGCAAAGTACGGTCTCAGCACACCGGAAGTTGCCAAGTGAATGGAGGACAATGGTGTTTGCATCGATGCTTGTACATAACAGTAGTCAGGAAaGTCTTtGGGGATGGGACGATGAGTTTCACCATCAGTTTTGTCATCTTCCTTCATCGCTATCGgAAGATCTCGATAAGACTGctGTACATTTGtAAGATCTAACAAACATTCCAGAATCATtCTGCTCcATTGCTACGGTGGATTTAGATAAGACTGGGGCATACAGCATCCTCTGGTAGAAGCAATATCTtGCACTGTGAGAACAtCcTGCAGCATGGGGGACAGgTCTAGgAAGCGtCTTGgAAACCAGATGTCCTGAAaTTTgTgTGTTtGTTACTTTCACgaGCCCTGGAGAGGTACAGtaCAGGaGACAGCTCTCAAGATACTGAAAGTGTATGAAATTGTGACAATGTGACCTATTGAGAGGTCCCtACCACCTtATTGGGATAACTTttCAAATACAaTTGAGTTgAAAgTGAtcGtGAATCCAaACTTGTAGTGACCCCTGATTCATATtCTGACATAAGTTCcTTTTtACTCCTACTCACCCTtgAAAGATAtAaCTGATGCTCATGGCAATTgTTTtGAAAaCTTtGTGcTCCTcTtAgAGTATAtATCCTAGTGCAtCCcagTGCTAGAAATAAGaGCTTGTACTCATATTCACTAAacGGAaTTtATTTTGGGAaGGGGgggggggcaTTAAGGGGGCAACGATTTAACCTGTTctGAGTaCAaAGGATGTGGGAGGGtCTCgTTTTTCTGTTGAGTACATGAGATTATTTTCcGGAGTCATAaTTATTCCTtaTTTTGTCAGGAaTAAACAATTTTCTTAAaGAAGGATTAATGGATGGTTAAGGTTGCATATTCAACAGGGCTGATTAGATCTGGACACAGCAgTATGCTTTGTATtGTTTTAACAACTTTtATTTACGTAT
>gene=isogroup01714
AGGTGATCTtAAATTCAACATCCAGATTGCTGGAatgTGCCCCATCATCAcTtGgAaTGACTTTtACTGACTTCAAgTCAGTTTCTTTGAaTTcTTTtCcTTGCTTCTGGTTGTCCAGTTCCAGgTCATCAATGCATTTCTCGATGCTACTTTGTGtcGTAAAtgTcTtCatCTGTAAGTTtCCTTTACTTGGTCCAGCTTGGAATGACTGCAATTCTCCAaTAAATCCTTCTTCTTTATGGAGTACTATGACCAAGTTACAGCTGCTGACATTGTAGGTAACAGAACCCATCTTTGAACCATCAGGAAAAGaCagCTGTAGGCCatAGAGGGATTCTtcATCTTCATTTGCCTTTGAGGCTCGAAAaTGAATCCAACAATCTCTtCCATCTTTGGACAATTGAGTTTCCgcAGTTGCAGGCATTACCGAAGGAACTTCCATAATTACTGAAATTGAACGATCACTTTGATGgAaGgAAAaTTCTGGCAAAaGAAAaGTCTCTTTAAGGGAATTTGTAtCcTTTtcTACCTCAGCAGTTTGCtcgtCCAATTCATGGTCTTCTTGAGGCATTGTAGATCCCTCTatGATTtCAGTTTGCTTtGTTTCACTTGGAGAGTTTTtAtAaTTTTCCTGCTTTGGATTCCCAGCAACagtGCAAGcgTTTTCATtttGTGCTGCTACTtcActAgTTgAGGagCTGAtCTCTTtcGCCTCTTtATTTtCCTCCCTGCTGTTCCCATCAaTCATTtCCTCTACCAATgaCTTGTCATCAATCAAaGGTGCAAAGGATGGTAAAGCTGGTATGTCTGgTGGTTGGACAGGAAGGGTAaCAACCATGCATGATTTGCTTTtGTCAAaCTTGGCActCCCATTGTCTTCATCAACAGGGAATGGTAAGGGGATaTCCAACcTGTAAGCTGCTGGTTTagTGCTCTCTAGATAAaGCCGTTtCTCAAAGACATCAAGTTGTATGCCACTTGCCGATTTAAGGAGAGGTAGATCGATACGTACTACCAGCTCTTGTGGGCGAGTTGATGGTCTTGCATCAGGTGCaTtGACAAATTGCTGCATGTCCAAGACACCACGGTGGgTCATCGTGTACTGAGGTGTTGTTGgaCCAAcAATTTTACTATTACTAcTtACATTTCCCCCATTTTTTAACGTTCCTTTGCACTGAGCACCTTcaTTtCTGGAAGATAAACTATCTGCTTtAACAGTTTTATTAGCATTgaTATCTGTGCTTGGACtCtCATATGGATAAGGCAagTCAAGGGCAGACACACCAtCCACCTT
>gene=isogroup01753
GCAAACTTGGCCAGGGCGTCgTTGCTgTCCAATTTCGCCCGATGAGATAAaCCTCTCGTCCAAGCAAATATAGATGCGACGgAATTGGTGGATGTCTCCTTGCCCTGTTGGTGCATTCGATAATGTCGGGTGACGgTACCATGTGCGGCCTCGGCTTctACTGTCTTCCCGTCAGGACAAAttAAcACACTGGTCATCATTCCCAGAGATCCGTAACCTTGAGCCACAGAATCGGAcTggACGTCTCCATCGTAATTCTTGcAAGCCCAGACGaaCCCTCCTTCCACcTtCAGAGCGTAgGgCCACCATATCGTCTATcAGTCGATGTTCgtACCAAATCTTCTTGGCcTCAAATTTGGCCTTGtACTCCTTCTCGTATATTTCTTGGAAGATGTCCTTAAACCTGCCGTCATATTTCTTCAAAATTGTGTTTTTGGTACTTAAGTAAAGAGGGTAACCTCTGTCCAAGGCATAGGTGAAACTaCTGTGCGCAAAGTCACGGATAgATaCGTcTGTGTTGAAcATCCCCATGGCAACGCCTCCTCCGTCCACAAATTCGTGTACcggTAAAGTCCAttgGGTTCGCTACCGTCCTCTGGTGTGAACTTGATTTGCAGTTtACCTTTTCCTGGAACCACAAAGTCTGTGGCTTTGTACTGGTCAGCGTGGGCGTGACGACCAATCACGATGGGTTTGTTCCAaGTGGTGACCAGTCTAGGGATGTTCTTGCATATAATGGCCTCCCTgAaTACcGTACCGCCCAGgATGTTACGGATCGTACCgTTCGGTGACCTCCACATCTTCTtCAACTTGAATTCTTCAACTCTCTTCTCATCTGGTGTAATGGTTGCACACTTGACACCGACATTGTACTTCTTGACAGCATTGGCGCAATCCACAGTCACTTGGTCATCGgTCTTATCACGGTTTTCTATGCTCAAGTCATAAACTTTGAGATCGACATCCACAAACGGGAAGATGAGCTTCTCCTTGATGGcTtCCCATATGATTCTGGTCATCTCATCTCCCTGAaTTtCAACGACTGTGCCAGCTtGAaTTTTAGCCATTTTCTCcGTtGCGgCTGTACTTtGAAGCAATGATAAAAaGGAAAGACcGTGCAAGGTGTTTGCTTGGGCAGAACCGTGTACAGATAATTACACTGTATACTGTAGACGCGTGTaaccaTTGGCAGT
>gene=isogroup01755
TGGCAGCTTCCTGATTTAGTCcaCTTTTAATGACGTACACAATATTTCCAGTTTTtACCCTTAGCAGaCGTCGGACGTATGTTCATATGCGtaTAaGATTTgTTAAATGcAAACagCGAAATATTTTCtAAAaGATGTGGGTGAAACCGgAGGAGGTTCTGCTTgCAAATGCTCtgTGGAtcAcaGAGAGAGCCAATCCGTtCTTTGTTCTtcAGCGaCGGAAaGGTCATGGAGGAGGAGgTCTTACTTCATTGGTCAtcGgAacAaTCGACTCTGTtCTGGATAATAACACAGACCCCTATCGAATCCTACATCAGACCAATGacTCGgACATTAGTTATGCTCTTGCaTCGTCGATGCACAAACGAGAGATTATCAGACACTGGGAaTGGCTGGAGCAAAACCTGATGGAGACTTTAGGTAACTTTGACTCTGATACGGATGTAaCAGAGTTtGTGAAGTGTAAGATTGAGAGTCTTGTCGCAAACACTGAATCTActGAAGAACAACTAAAAGAAGCTAaTGAGGAGAGCAAAAATTTCAAGTCTGCTCATGATAAATGGAGGAGATtGTTTAATTTACCAGaGgATGAGAAACTGgTTAaTTATTACTCTTGCAGTTACTGGAAGGgTAAaGTTCCccGGCAGGGTtGGATGTACcTCAGTGTTAATCACTGTTGTTTCTATTCgTTTATGCTGGGgaCAGAGTCTCGGCAAGTCATACGATGGATTGAAGCTACGAGGCTAGAACGCAGCAACACaGTTCTATTTCCAGAGAGTATACGCATCTCAACAAGAGACGCCAGTTATTTCTTTtCCATGTTTGTCAGCACCGAcGAGACATTTTCTCTGATGGAGCAGCTGCAAACCTAGCCATGAAACAaTTATTATCAGAGGATGGGTACCAAGAAGATAGAagTCTACcTGTgAGGTCAAAGGTCAaGAAGATGAAAGCTCCAAAGAGGgTATCCTATGTGAAGAGAGATTTAGATGCCAAGGCAAGATCGgAAGTTTACAGAcAATTTTTtCGTCTCCcTGTGACGGAAAGATTagATGGCAGTACTCCGTGTACATTATGGACTCCTTACAACAAAAGCTATGTTAATGgAACTCTCTTCTTGTCTAaTAATTACATCTGTTTTTCTAGTAAGGTTGCCagaCTAGTTCACCTGATCATTCCAATGAGAGAA
>gene=isogroup01767
GgATCATCaTTTTTtcGTTTtCTGCcGACGATGATCTGAAACACGCACTACGTAAAaGCAGGACTTTTTCATACAAACAGCAAAATAaGAAAaTAagATGTTTTCACGGGTGGTATTAAGGAATAGTGCTGCTTtGTCAAATGTGGTTTTGCGGACAGCAGGACCAAGCATTGCTGCAGCTCCAAAGgTGTGTCTACTCcATACCTCcAATCAAAAGTCCATGCCCTACAAAATGCCAGAGCATGGAGGCAAAGTCAGGCTGGGTTTCATTCCAGAAGAATGGTTACAAATGTTCTACGGCAAAACCGGGGTTACAGGTCCATACATGTTTGGCTTTGGATTAGTCATGTACCTCATCAACAAGGAAATCTACATCTTTGGACCAGAGACTGTTCACGCAACTGTCGCCATCGGTCTCCTCGTCTACACCATCAAAAAGTTTGGACCTAGCATCGCCGCTTATGCTGACAGGCAAAGAGAGGCCGATCTCGTCCAAGCGTATTCCTCCAAAAATGCTGAGCTAGCAAACCTTGCAGAAGCCATCGAAGGAGAGAAGAAGGAGCAATGGCGTCTGGAAGGAAGGAGTCATCTCTTTGATGCCAAGAGAGAAAACATTCAGATGCAGTTGGAGCTGGAGTACAGGGAGAGATTGCAGCAAGTTGCAAATAGTGTCAAAGGAAGATTGGACTACCAAGTGGATGTCGAGAGCCTCCGAAGAAGGATGGAACAGCAGAATATGGTCCAGTGGATAGAAGAAAATGTCTTAAAGAGCATTACTCCACAACAGGAAACAGCGATCCTGGACAAATGTTTGACAGACTTGAAGGGgTTGGCCAAGGCTTAATGAtACTTCAGGATATAGCTAGAGATTGAcAACACCAACAAGACTTCTTTGAAtgTCTAAGTAATGATATTTATGTGTGAAATGAGTGACAAGAAAAATAGTTAAAATATTTACACctGCTGTGTTTTGGGTTtAGAGAAGCATGTTtaGTTGTGATAAGAATTGGTGCATGAGTATGTCTGAACCGTCAAAGCATAGATTTTAATGTCATCAACAACAaCAAATTCAGCAAACAAAaCATACAGTTGAAAAaGAATAAAagAAAaTGTAAaTTTAAAagAcAAAACAaTTGAGAGATATAGTACATCATACTGTACCAAAAATGAAGCCAATC
>gene=isogroup01775
tttttccATTTttATAACTGGCAAGCTACtGGTTTTAAGGCAGATAgTTtAaTGTTGCATCACacTTtcACCCTGTGTGACTACAGTTtGATACTaGACAGGGTaCAAATCATGCAGTCAGTaTgaGGAGGCAGgTAAGCAaCAagCAATCACACAATGTTAATGGATGcGACCCATGATATCAGTTGGGCAGACTGCAGGAGgTACATGTTTGGAGAGTAGCAGTAATTGTGGTAAGGCAGTCtCAGTGACAAaTGAGCACACATACATCATCACAATATGGTGgctGTGCATCTCTtcAAaTGAATTCCAAAatGTGTTcTTTTTtAAtGTCAAGAAAaGagaTatGACTGACTtACAACGATCATTCTCTTtCtcATAAAAACTGTGATAAATGTCCAtcTTGTAACTTtGAAGCCATtaaaGaCcTCTCATATTCtcTTTTATGATCAGCTTtATGgAAGGCATGTTAAAaTGTCAACACTCTACAATCACCCCTTTACAGAAATGAGTCAAATACTGTAATGTAGCCCTCATGATTTTTtCATAACCCCATTTGCCCtATtCACAatAcGCAACTATAGCTTAATTTGTTCTTTTGAAAAGTTACATTGGAAGAAACACTTGTGATCCTTGtATACAACTAGACaaGATTGCTaaaaaattgaTTGGCAAAATTTCTACATATCCACCTGCCATAAATACCCAAACTGAACAAATCAAGgCATTtAtGTTAACCATATTTCAATGATATATTGCAGAATATTTCtGCCATCTTTCTGACAGACCACCCTCCCACAAGACCACCCTCTATCATAGCTaagCATACCCTTATAAAAACTAAACAGTTGCCACACCTTCAGTGCAAACGTAGACCCGATACAGGTCGACTTGGGTTttcATAACAAATCCTTCAAAGAAAATCGTGACCAACTTCTACAAATGTGTGATTATTGTTAGGTTTCTCAAATCTTTtAATGGCCATCTTGAATGTAGATACGTTGACTATCGATTATCCTCTGCATCCAACATTAACAGACAAGATTCTAGGATCCTGAGTAACTAGATTTAAACCaTCGTAAAGTCACAGACATTTAGTGACTTCAGAGTGACAAAaCCTGTGTGACATTCATCTTTCCCAAGTATGTGTCATCTACT
>gene=isogroup01780
ATCTTGTCCAGCTTATTAAGTTTAAACGAACATGCATTCTCAACACAATATATATGTTTGCcGTTACAGATGTAAaCACCTTCGCATTTGTAAGAaTTctACTTTTGCATATATCACTTACTTATCcTCCTCATCATTTTATTGATATGCACCCCTGTTAGTCCAATATTTTTCTtGgTGACCCCAAATTTCATCTTGGCGACCCTCCAGTGGAAAATGTtCAGTCTGAACAAAGTCACcTTCGGAGAGGAGGTATCTCTTTCAaGTTTtAGAATTTTATTTTATACAATGAATGGTGTTTCTATAaTTGTAACATTGTAAAGGTGTAGCTtGCAACGTATGAAGGAAATTTATATtCAAGATTTTCCAtttttttgggccaaaaaTAcTGgcAatgTTGCatGTTCTTCCAAATTTTAAACGatCcTtCAAAATAACTTGACAACAatgAGgTGGgTCtCGAaCcTCAGTTTGAaTACCGAAGCATAAatCAACTATCGCAGTGTACATGATTTAACTATTAaTGTTCTtAATATCATGTTAaTAAAAaTGTCGCTTTTTGTaTaCCATCATTTAAACTTAAGTTaATCAAATATTTGCCAAAAcTTAGaTTTtATATTCAAGAAATGCATGAAAGtTTTTTATCCttCTCACAACATGAGTTCAAACATTAAGGTACTAtAGACTGTGTTATATTTGACAATAGTGATAGACCtAGCACATCAAATTCAGTCGagAGAGAGGTTAAaTTtGCCGGTTTtcaCAAGTTAaTTGATTTCTACGTGCACTGTTTTGATTGGTTAGTTCTTGATGGTCAAATATTAATTTACTaAAAAAAAcCGGACAATATTAAGTTGTCTTTTCCAGCATACTTTCTcAGAATAATCGATGGGAAAAGATTTTACCTTCTCtccATCAttAaCAATAcaCATGCGTTGCATTTCACtTTtGgTAAATCGtccgAaTaTGATAATTTTtAAGGAAGCTTTTAAGATgAaTGTATTTAATCGAGAGAAAATTAAGAGGGAAATgCTTGCAAAATATATAATGAATCCTTCATAAGTTCAACaGTCTGCGCTATGTAGTACCGTCTTGtATTCAAATCcCACACTGGTtAATTCATGCAGAGGCATaTTCATACTACCATAAACTTG
>gene=isogroup01803
TATTTAAAAGCAAGCCTTGAAAAAaGAaTtaGATGAAAaGGTAAGATAaTAGTtAAAaTTTtAAAAAAGTACCATAAAACTATACATGAACTTTAGACATGAAAACAACATtAAAAGTATCAAACTTTtGTGgTAACGCTTGACACcAGGGTCATTCATATGTTACTAGTTTGCATCAAACTTAAAGGGTGTCCTATTAaCcACAGCATACTAGCTATTACTATGACACAGGAGGAGATTATATCTATGGATTATGTGCGTCCTCTGCTGTACGAGGTCCATATCTTGAAAgTGAAAaCTGttttATATGCAATCTGAATGAATTCCAGTTATTTATAGAACAATGAATACTAGGATTTGTACAGTACTGGTTGGTACTACAGTGAAACTTGGGCTAAACATGTTCACACAGAGAAAGACTGGCATCCTCTACCTCCCTGAGGGAGGAaGGgTGGGGGGGGgATTAGAGGTGGAGGGAAGgAGGaTGACGCACCCTCTACATCCAGAGTATCTCTCTTGTATGTCACTGTATCCTCTAGTACTGATCCTTTGCACCTTCCCCAACAATAACAGtGACAGGGCACTATGAAGAAACaTGGCAGCTTCTAAAACCTtACTTGGCTGTAAGGTAACCAGTGACCTCctGTACAACGTTGCAACATGGAACATGAGCATCACAAAGTTTACACACACACATACACACATTATCATAGTAAGAATTACATATAATGATATTGATGTGACATGAGAATATTTTAAAAaCTGGAAACTTATAGTGGCAACAGATGGCATTGGCATAAAACACATCAAGGCTGTTGCTGACAGGTACAAACCTTTtCGAAATGGCAGTATAGTGTGGGTGAAGACGGTGAAGAATACACACAGACCGAAACTGTtgctctggtaTGCGACACCCAGATagCTACGgTGGTTCCCAACatCTTCcTCAAAATACAGCcATCTCGTACGCTGCTCTCAACATATTTGTGCTGTCTCTATCtCTCTTGCAgTtACTTCAATCCTATGGCTCTGTACATACATACATGGCAAACCCTCCTGTGGTATAATATACTTGTTTTTGCCAAATGCACT
>gene=isogroup01822
ccgtatggaatacagcaagcttgttgtttccatattacctgatgcagctTCCCGGTTaaagcttctgtcgctatgggagtttaaattctccagcctctgaccattttctctcggttttattttctcaatgtaccttttcctgctttcgcttttCAGGGCTCTTTCTCGTTTTCTCTTttCTCTTttCATGAGTTGGTGACCTTCTTCTATCATGTCCTCTGTCATAtCGTCGTCTCCCACAAaCtGTTGgAaGCCGAGACAGGAGAGGCAGCGACTCCCaGATGGAAGTAAGTagCCAGgCAGAGgACGGCTACGAtGATCGGATAaTAGACGTTGAAACcGGACTgAaTGAAGGGCAATAGGTCgaGATGTCTTCCCATCACCCCTGTATAAGCTGTCTCTAACTCATCCGTCCTGGTGTCCAAGtGGATTAAaCtAAGAAAaTtcAGACACAGAGGTGGGgTGAGACGGCAGAGCATCATGCCACAAAAGAGTAAaCTATTCTCgTCTGTTTGGTGATGCGGagCCAGAaGGTAAAAATCAAATATtCTAATTTTAAACACGGTGTAGTAGGAGCACACACTGAGAAATGCCATGATAACAATACATATGATCTCTATCACTAAATAATTATTTTTACTATTGGCTGAATCCACGAATATGGAGAAAAGcGACAGGTTTGGACTGAGACAGAAGAAAGTCATCTCGCACCAGATGACCATAACGGAACCGATGACTAACACCACGGCAaCCACCTTGAGAATGGTtGGCATCAGCAGAATCCTCCAGTGCCACTCtACGTTAGGTGTACAaATGTAACTCTTCAAGCCGTTATAGTTCGGGTCATAGGTGTGGTGGTAATTCTTGGAATGGTTGGATTCATTGCTCTTTACATCCTCCAATTCAAACGCCTTTTCAACCAGAATGTCCCACTGGGTGGAAGTTCGTCTCCTTGACTGCATGGCATAAATAaCCTTACTGTGTAGCTTCACCAAATCTTTTTCCGATGGAATCATAACTGgTTCAGTCTGTTCTTTCCTCTGGCCGTAATCTTGAAAATCATCTAAGTGTTTAACTAATGAATCTTGGAATGTGTCTGGACATTTAGAGATGATGGTATTAACATTCTTTCTGCTGGCATGGTTGTATTTAATGACATCTGACACCCTCCTGACATCCTCCAGAACATCCTCAAGATGTTCCTCAGCCTCTGATTTCTCTGTGCTCAACTTAGCTAGTTGAAAATAGATGTAGTTTAAGAGGTATCCCTTCTTTGACTGATACCAGTACTTCCTGGGTACTTCCACTAAGCCGTACCCCAGCAGTAATACCAACAGGAGCAGACCCCATGTGTTACTGGCAGTGATCCCAATCACCTGAAGGTTTTGTATATCTAATTCAATCTTAGGGTCGACCGCCGCGTAGATGAGGAATACGCCAAATATTAGGAGATAACTGCCaTACCAAATGAGATTCTCCACCACTGCaGCCTTCAATTTTCCTCTGACGGTGAAAGCACCGgCAGACACATAAGACTTCATCATTGGCATTACAATCCATGTGAGTAGATAAGATGTCCAGTACACTATGGACCAGATGATAGGTAGAATATTTTCAGGTACGTAACTCCAGGGTTCATGACATTCGTTGACCGGAGGGGATTCCCTTCGGATCCGATTTGAGTCTACGACGTCTTCTGTTGTTATTACTTTGGGATCAACCCAAAGGGTGGTATCTATTTCGTTTAATTTAGAAGGGGCCGCTGTACTTGGCTTCACAGAATCATGCACACACTGCTTGTAAAATGTTGTGGTGACATCGAGtGGAAGAACAAAGATGATGATGAAGGAGAAATACCACGAGATGAAGACTATAaTTGTCACTAAGGGATGCTGTTTCCTCCAGTCTCCATACTTGTGAAGCAGATAAGCTGAGAGGGCAAAGaTaCAGAGTATCTCTACCACTAGaGGTCCCACACtcATCACGACACTGAggCTGAATCGCTACAAAGGATAAATAAAACTCaaGCTGGTACTccgctggccacgcctactgagaggtccgttactgtgcgtcatgttctgt
>gene=isogroup01848
CAAggaCGGATGAGAcGTCCGACACGGATAACGACGAACTTCGCGTCCAAGAAGGGTTTAGTAATAATAGGAAAAGGGCGCGGCTTGACgaCATCGTATACAGATTACAAAGGCGTATACTAGCAGAATCCTCGGgAaAAGTAACCAGCAAAATAACCATCTcTGActCAACCGTCCTTCCACTTCACGATCAAAACCCAAGCACAgATGGTGATGaCAATAaTAATAGGCctAACTGTACcTCTgCGAACACTTtcTATACTACTCACTGTCcagggTTACAAGTGGTCagTCTGAtGAGTAAAaCTGGTGAGGATCTAAAACTTGATAGGATTGGAATGAaCagaGAAAaCATGGCAGAAaCCcAGCATGACGCTATGGTTACACCAACCTCGAGTAAATcTAGGgAAACATCTTCGCATGTTTCGAGTAAtGCCagTtCTAAaCTCGACTCAACAACAAACAGCCAGATGTCAGCTTCATTCACAAGTCTGAGTTtCCCTCCATCTGACTGTCAACTCTGTAATCACGGAAAATTCGTTAAAGAACAAGCAAAATCCGAGGCGACATTTCCGAGGAGATTAGAGAACGGATTAAGAAGATGTCACcAGATTATACACCcTTGTATCAAATATGTTTACTTtCcAAaCAATCcATGTGCACATTCTCcGAAtATTGTATGGCCtCCCTGtATTGACAtGACTCGGActAACGAAGTAAATCAATTgCAGAGCTACTGgACGTTTTCACcAaCCCACCAACCCAGTCATAGTGTGCATTgCATGGtGTCAGCATTACCAATACCCACTgCCAACACCAGCaTAGTTTTGCCGTGGATACAACAGCAGCAGcgTTCTaTtCCAAACGTTGCCTTACCATGGAATATTTCACAAACGAGAACTTTAATAAGGACagATAAACTTTTGCACACGTCATAACAAGTTTATTttGTGCTTACATTTAAAATTTGAAACGATGATAA
>gene=isogroup01853
CCAAAAGCAGCgaCGAATACATTAATAATAaTAATCAGAAATGCTAGAAAGACTGCCATGTTGTTCAATTTATCCAACCGTCTCTGTTCGTAAATGTCCGTCAAATCGTCTttGCCTAaGAACAAGAgAaCGATGCcGAGAACGATCTCCAAGACGATGGAGAAGATGATGAAAGTCGTCACAAACCTGAAGAACTGAAACTGGTGGCCGTTCATGaCCAGCGTCTTGAGCTGGGAGACATtGCACATtAGgAGGGAGGCCAGTAACAGACCCTGGGCGATGGTCTGCTTGGTGGTGAAGAGGTTGTAGTCCAGAGATGGAGgACGTGGATTCATTGGCACTGGGGGTGGTAGTCCAGCCATTTCAATgTATTCTTCTGCTGCTCTTCTCTTCTTAGGACTGACTTTCAGAGTGTGGACGCTACCGGAATGAACTAACAGGGACAGAGACCGTCGCTTCTGCGGTTTGTCTTCGGCCCTCAGGgTACGCCGGGTAGGGTTGCCgCTGGAATGTtCTTGAaCCGATCCGTCGAGCAACGGATGCGtcTCTAAGGCCTCCTCGTGAGCTGTGATGTTTCTAGTAATGTTGGTCCCACTTGTaCTCGGTCTGTCTGAATtGTGTTCCAAGGTACTCCCTTCGTTTTCTGGACAcACCTCTGAAAGTTCCTcGCTTGTCGAATGATTCATTCCGAACCATGCATAGGAAGTCGGCGTtcTtAGTAACCACGGCAAGTCACAGGTTTGCTACGGTCATCTTCTCGATGACTTCAGAGAAATGTCAAAGATGTACATGCAAATATtcATTCCATGTGAAAATTCCATATACAAaCATGCAGTAGATGATGAACATGCCTATCTCACGTTTATGCATgAGCCACTTCTAAGCGATCCGAGTTGAAATCGATTAACTTTACACGTCAACTCCGCTCTCAGGGTTAGCAAGGTGTTCACGTCCGTAATGT
>gene=isogroup01863
TTTCTGCCTGAAAGAGACAAACAGACCAGTACACTTCAGCTGTAAGCAAGAGTTGTAAtGACAATGGTGGCGTCTtCGTTTTAAAGGCTGAGAGTCGAGACATTGTCAGGGGAATttCCcAACTCTTGTTCCTGATGAAAGtcgaCAGACTGGGTTtGAGTTCcTTCCCTTTTGAAATTTAAATGAcTCGAgcTATGacTCATGACTCaTTCACGAcaCCACTGGCTGCAGCAGTCAACAGGGACTGCCGACTAGAAACGGTATTCATGTTGGCAAGGTGAGGCCTTttGTTTGCAGATTTAAACtGCATaTTGATATGTTGTGAAAACAGAAAAACAACAAAAaTTCTAGAGATGTGGAACATTGCTTGTGCTACAAATGCATGCAACCAAAACGAAAAAGAATACAATAAGTGTTGTACCCAACAGACCCTACATGATGAGATTACATTTATAATGCAAAAGCAAGCAGCATCTCGAACAGGGGAATTAAAATtCTGCAATCgCTTTTCACACATtCTCCTGCTGTAAAATATCAAACTAGGGCAtaTGGgTCAGAaTAAAAAGTTTCCAACAGGTAGGTGTCTACCAgATTtacAAATGAATAAATATGAAACAAGAAGAAAGAAATACCCTGATTTGGCCAGATAAATTCAGAAAAAAAATACCTaGCTACAaGCCTCTTGCACTCTTTGGGgATCTTTTGgaTTTATtAATTACAATTTTTATTTCAGctCTAGCACTtcTTTCAATGGTAAAATTGCGTGCTATTTACGTCAAATGAAAaGAATTCATAGAAATCAATAACATCaTAAATGGACAGTGCTaTATTACACGGTCTTGTATAAATATTTGCAAAATCATGGAAAAACAAACGATGTCTTTACTGTttCGGCAAGAATTGGATTTGATCTCAAATTTGAACTGCACTATTT
>gene=isogroup01864
AAaTCTGTACTGTAGGaTTTCAACCTTGATTGCACATATTAATTCTTTATAAAGATTGAAGCACATGGATTGATTTtATTGAAAaGAAAGCCACCcTACAAAAaTAGATCGACTCCTATCACAGAAGAGATATCGAGTTACTGTATGTCAATACTGAAACTGATCTGTTGCCGGTAGGtAGCACCATTTACCAGCTTGAACAGGGTGCCATtGgTATGAATTATATtgacggaaaaactAATTgAAAAAaaTTaTTATAGGGAAATACTACACAATTTtCAAGTTTTCTACcTTAAATGTATGTAAGAGAAGACACAGCTTGGGAACTCAaGGAAAcaCACATATTTGGCGTAGATCaTtATGGGTCTTATGTTTCATGTgtAAcATTCGGTTCGATTAAAACGAACACAATGTCCAACATTCAaCACAGTCGATTAATGATTATATACAATGCAAAGCTGTATCAGGCAGTTTGTCacaTCAGGATTtGAAACGTTCCATGATAAtGACTTTAAGCTTTGCATTCGGACTTTGCAAAGTAGCAGTTAtcATAAATACAAGTGACCAAGTCGCCTGATAAGCGAATGATGCAATACCAGGAAaCTGTCTAAAGAAAACCAAACGAATATAACACTTGCAAGtACCATACTGTGAAAGTAACATACATAAAAAGAAAATAATAAATAAAATaTTAAaTGtgaGTTATTTCTTCAATTTTTtCTTCAAAGTTttATAGGTAATTTAGTTTATATTTTAAATAATTAAttaaCtaGGATCAAAGCTGCAACTATAGTGTGGTAAGTGCCATCCAACAAATATAGATTAATTAAACACATACAATGTTAAACAaaTGAAAAGCATATATAATTAGGTAGTGGttATAGACAcGATACGAAGAAATATATGACATATGTaaaTCAGtttGCAAGaaaGCGCAATAAC
>gene=isogroup01876
ATTCCAGTTTTATACTCCTTTATTTTCCATGAAAAAGCTGAcGACACTCTtaCAAACTGATGATTTTCGCTCttaaaaaacATtAAaGTATAGcAAatatttCCgAAAgTTTCTCTAATAATCATGGATATCatAGCATAGTAGTATTTGTTTTAAAACAAaaGTGTTGATttCACCCAGAAatGAAGAAGAGGAAagTTTACCTAgTAgcaGCTTCTGTGCTCTCagTTTGGCGCTTTGTTAAACaaataTAAAaaTAGAGCTCATTGGGCAATATGATTCCTTATTTAGTGGAATATTAAAGTGTTGTATTTCATCACCTAATATCATACTATTtGTGCCCACATGTACCAAGTATTAACCAACAACTGTATTCCAAGTTTGAATATAATCTGAGTTACGGTTGGGGAGTTATTGCAATTTTAAAaTGTTGGCCCCcTCCCAATGAAATTGGGCCCGATCAAGTTTTGCTCCTAAATTGTCCCAATAATTTTTGGCCCACACAATGTGGCTCAAAAGTTTgTTAGCCCCCCAAATATTGAACCACAAAacTtGTGTGCTCAAATGGTCCCAAACATATTCGGCCCCACACAAAGAATGTGTCCCAAAATGCATTCAAAAAAaTGTCATGTCCAAATGTCATTCCTCGTAAGCTaTACTGATTGTAAATTGTACCGACTACTTTCAAGAACAATTGAacTGTTATATGTTTAACCAAAATATTTTCTGAGTAAGGGAGAAGTATTAGAACTCCACTTGAGCATTCCCTTTGTAATCTCAGGTGACCTTTGACCTTGCATTAGTATACATACTTGGCGCAGTCACCTTCGAGTTGGTCAGAAAAaTCCAGTTAACAAATGTGCTACCAACCCATTAATGGTAAGAAAGCAAGAGACT
>gene=isogroup01883
GgATTGTGAACTGCGATATtgacTCGGTGGACTGTTTAAATCTGAGAACAATGTTTGACAAACTTGGTTACGAAGGCAGTAACTTGTAGAGCTCATTTACAGATTAAGTTACTAGgCcTACTTGTTTCACTtGGTCATCTtAAATTCCAAAGTGGATAAGGACTGAAGGAAGTAATTTCAGAATtGGTTtACCTtaTTGGGAAAcActAAGCGACTAAGACACActGCagAaCGgTAGCgTTTGGGGTTAGTTTATGTTTGTGATGAACCCAAATCGATGgaTCCCGCGTTAgtaGACTGAATGCAGATATAGtcGAAGTGGAAgAaGTCTAAAaCGGCTGGAAtATTTATTTTCTTTGTtGgAaGCAAAAtcAAGAGCTGGCCAAATACACATATAGTGTCTGATGTGCCGGTCAATGGATAATACCcTtGCATGTACGTAATActGGAGCTAATTGTTGtGAAgTtaTTTtCTCGGAaTAGATGTCAATTCcGTTCGCCTGcaGTTGTGTGTGTCTAATTAATTtGGATGGTcaCTGctGAGGACTAaTTGTTGgAGGGATCTCTGTgaCATGAACCTACcGTGAATaTgTTCGCATAAGTTACTACAGCTTTAcaGtAaTtaGCcATAAaGGTaTTtATtACATAGtaCTTTTACATCTGCAAGGTaaaTTtGtttttAAttaaaGCAGATATATCATCTTCAAtTtATACtAAACaTGATATCGTCGACAACTAAAAGAGGAaCACATGCAAGGACGAATACACGCGAACTTGTGTTaCCAGAtAGCCCACCACCATTTtCCGTGGTGACTGAAAAATGGCAAAATCAGTTGgATAtACCGAAAtATCGgCTGGAGGAAAGTTATAGCTTCGGAGAC
>gene=isogroup01885
TTACATCAGTTGCCATAAAATGCCATATTAGTGAGAACAAATTGCTTCCAAGTTGGgTCACAaGGTCACTTTCTGATCCACtCAAACTTtAACTtgttatCAAACTATTATTGAAGCCATGTCATGACTCTGCCATGCACCTTTGAACTCCCcAAATGGtCTTCAACATCGAtAGACATGACTTGCGACTCCTTGTAACAaTCCATCAAGTcaGTGCCAACctcaacTCTACCAAATATTGGCtTTTTGACATGCTtATtAGATTatCTGTTTGCTCCGGTTCAAACaCAacctttCcttaAATCTTCTCaTGtTTTTAATTCATaTaAAAACAAATgCTGTTCAATACAAAAAAGATCTGTTATTTCCAAAcTTCAGGAATActCCATTTTCATCTGTCTGCATCTGCAATCGtcTAACGTTGGTAGACTTAGCgTTTCCAGAGAGAGTGAtGtaTTCTGCCTCAGATTCTGCTATCTCACTACTGTtGACTTgTAGGGGgTTTtCCCctCCcAGACCCTTGTAGCGGTGTTTaCGTTAcACCCATTGATGAGCTGAATTaGCTGACAAGTCCAAGAGCCTCCAGGCAGAACGtGGATCAAGTATTtCTtGATCTCTGCATAGAACCcAGACATAGGTCACCCTCATGACCTTCTCaGgATCACCCTCAACAaTCTCCCcTTtGGTgTTCCTCACGGTCATGATTTGTTGGGCTAtgAATGTTATGACTAAAACTGGACCTTGCTCCATCATTTTACCCAtGgAAAGCTCAATACTATCAACGTCCAATATCTTAGAATCAAAGGTCAGGCCCATGGCTTTGGCTTGTTTgaTTGGGGTAGCTAACTGACTGTAGGGTGCTTCATAACaCCAGTCTTTAA
>gene=isogroup01918
CTACGAATCAATTTTGTCATGAATCAATATACATACGAATCGGCGGCAGTCTAAATTGAGCCATTTACCCAAACCATAAACATCCCATTTTCCGAGGGGAAATTTCTCTCCATTTTATCGTCAGGAAGAAGAGAAAaGGAACAGATAGAATTACCAAAACATAGGTTCAGTAAGGATAAATTATCGGCATGCACAGATAATTCTACAGTGTTtgAAAGGCTACGTCATACGCCGGTTACAAGGGACGCCTAAATTgCAAACTGCAGGtaTAAAGATAACCGCTTTTTGCAAAAATGCtttTTTTGTGTGTGTAAAAGTCGGCTGCAGtCATTTCCTGACAttGTTTTGtgaTTGGCTCACAtTtcAACTTTGGGtTaATTCTCACAAAGGGGGctTGaTCTGGCCgAGCCATcCTTACATACTATTGAACCCGTATATGACTCTCGATCAACTCAACTAATAAGATATGTAGTGCCACCACtGTTTcACCGCtCTCAAGTAGAGATTTaTGaAAaGTGTaAaTCTTATCaAatAAaGAAAGAAaTGGTGtATCCCaCAAaTTtGaGAAAAaTCTCAACACTAATTCCCGATTCCATCGTTCGTGATGgTTCCTGCTGAGATCTGATGACGATTtAGTGGACTGAACTAACAGATTGTTTCATTACCGGTGAAGTGTACACGACTATATAGAATAAATACTGTTTttAAAAGAAaaGTCACCCAAGAAAGAATCTGGGCACGAAaaaCCAAACAACCGAACGATCCGCTCTCAACCACAGTTCCCTTGCATAGAGACTGTGAACTG
>gene=isogroup01942
CCTCTCATATCATGCTTCCAAGCACTCGTACTGACAGTATGAACAGTTcttAAATTTTCTCGGATTCTAATGCTAATACCACTCTATACTGTCCTCTCATaTCaTGCTTCCAAGCACTCGTACTGACAGTATGAACAGTTCCTAAACTTTCCGATTCTAATGTTAATACCACTCTATACTGTCCTCTCATGTCAAAATtGAAACAAACATGTTCCACATgaTTTAGGATATCTTTGATATTGTTAAAGGTATTTTTTttGGTGTTTatATAGGACAGTGTGAActATAAATTGACAGACTCAATAAGACTACgaGACACcATTTtCcTTtCAGCTGGCAAATTaGTtgAgcATTCAagcaGTTTGCTTTGAATGtCAatCCcccccccccTTCccTTATTTTGTGCTGTTTGTAGGAAATTAGCTGAATGTGCACAGCAGAACAGttcGAGCAGTGTTGTGGATGGACaGgAGCATCAAGTTTTGTcAagaGAAACACGTCAGTAGTTTTCATGGAGAAATGCTGTAAGTGTTCATTTAAGAAGAAACaCTAGTGTTtcGGTATAAAGGAGTATAATCCTTTACaTTGTATATATAAGCACAATGAAAAATTTAAaCAAAtgACTGTCCAGGGTGAACTTTATATTGAATGACGACAGCTCAGTGAGTTATACCActCAGATGCAATTTTACACTGGTGAGGAACTTGGGCTTGCATATAACCCagTTTTAtGCCAGA
>gene=isogroup01975
CACAATAGAAACCAGTGGTTCCTGCAATTATTGAACGTGCATTGAAAATTGTACAGAGCTTCGTGTACTGtGATAGAAACGCTTCaCCCCTTCTGCAAAAAACGTGaCGAGACGTCGcGATGTCGGAGtGtCCCCTCCCATGTTGTACCTCGGTAGAGGTtACTtttGACAACGATGACATGgCGTGGGTGTTATCTGTGgTACAGGACTATGCGTATtAAaCTAAaGCACCTAAaGAaGCCATTCCAATCCCACAAGCAATGATCAAGCcACAAtaTgAACAACAgAagACAtgTGTtCATTCTTTATTTACAGAAAAGAAAAGGAAACATATGCAAATGACTAAAAgtAaaaatAATCAAaaCAAaTCATTCCCCcATGCgtgATTTTaTTaTGTTTGgTTTtTACTGgAACAAAATGTGTCAAGATTcTTtacccccccccccTccccccccccccTTCTCCccccAtattttATTGTAAATTAAcccagaGTTTaGAAAGGCTAGGGTAACAGTACcTTTtGtCCgAAAaCTATAAaTATtGgAAaGAGAAGACCCTGTCAcTCCCcTGCCTGGGATTAAGaGTCgaTCCAAAGTCtACTTTtCCAACCAACCAACCAcTtCaCAAAaCAGAACCTCTTTTCTGGAaaGGA
>gene=isogroup02099
TCATCTTCCTTTGCTTTCTCTTCCTTCTCTTTCTCTTGATCGGGAGAATCAGATGGTTTTGATGTTCCCAGAGAAGTCTCCTTTGCATCAAACCTTGTCTTCCTACTATAACCAGGTCTTctGCCCACGAATGGTAACTTCCTCTTCTgTTGGGGGGTATCTTCCCTGACCTCctCCttCTCcTTcTTctGAAcTtCATCACTGCCCCccTTCACATCATCCGGTTTGTCATCTTCTGCTTCTGAAGAAGAAtCTTTTGGTGGATTCACTGATTCTCTCCTTATGCTAAGCTGCTTTtCAtAAAaTCGGTTCTCGTCTGTGAATTTCAGGTACTTCAGGTTATGGCTTCTCTGACGAACATGTTCAGAGGCACATAGCACATCACCCAGGAAAATCTTGCACAGCCTGCAGTAAAATGCATTTGTAGGTACCAgAAGAAGTTCACCcTTAAAGGGAGTCTGAATGGTACTTGAAGAAGATGTTGAtGgTGCAGGTTTCTTTTCTTGCGGACTCATAGTcTtCCATGGTCTGTCGTGGGGATCGCAATTCTTCATGTGTTtCTTGCTGTGAagATGgATAAGGAaTCCATtAATATCAGACAGGACCTTATtACAGTACATGCACCAGTGGTCTCCAGaGTCAAAaTACACAAAaTTAAAGcGCGACTTtCCTTCGGGTGGCTCCCTCTCTTTTtCtcGCTGCCTTCCTCTTTCTGAACTAgcAgaaGACTCCTTTtgcTCCtGACTCCttcGtgATTTGCGGGgTGACcTctCTCTTGAATTtCTTGACcTTtCGTCGGCCTTTTCTTCTCTTTCTCTATCCTCCTCGGGCTCCTCTGGCAATGGTTTACCGTAAGCTTCAGAGTAGGCGAGTTGCAGTCTCTTGATCTGATTCAGAATCTCcTCCTGCAGTTGGTTGTtCTCCATTAATTCTGGGTCTTTGTGACCATCTTTCtCTTTTTGCTTCTTTCTCAGCAAGTCACCCTGGTTTTTCTTCAAGCGATCTAGCTCTTTCTGCAGGAATTGCAGACGCCTCTtGAAaTCTTCTTtCTCCTTTTTCAGCTTCCTCTGCTGCTCCTCTTCCATTTTCATCTCGGCCATGGCCCTCTTTTCTTGCTGCTTACGGAGTTTATCCTCCACCCTCATGATGATTTCTTCCCTCTTCTtGATCTCcTTCTCCCGTTTCTCAAACGCCCACCCCAGGGATGCcAGTTCCTTTTCTTTCTGTCTCTTCTCTCTCTCCAACTCCTTCTCCATTtCTCTTTTCCTCTTCTCCATCCTCTCAATGAGAAGCTGTtCTTGATGTTtAaGgAGTAAATCAGCCTCTTTCTTAAaCTTTTCCTTCTCTTGACGCCGTTTCTCATCTTGTGATGACCCTCCGGCACTGTGTTTATCCTTCCTTTCTGGACTGCTACTTCTGGACTTTGGCATTGTTATTATCCTCCGTGAGGTTTCTTTATCCTGATCTCTGGATAAGCTCACTTTGATCCcTTtGACAGAGTTCTTGTCTTTACTTTCTTCTCGCCCTTTCTTTGGCACTTTCTCCTTCTCCAGACGCTTGCTCGTTTCTTTAGAATTGCCCCTTTTGTCATCTATTTTTGCCTTCTTCTTcTTTTtCTTTTTtGAGGATTTTtCATCAGAATCTAAATCACTtGCAACACGTTTTtCTTGGAATTtCCTTGGCTTTTGCTTCATGACTCTGGGCGAACTCCTtTTCGGGGGCGAACGAGAACGGGAACGAGAGCTAGAAAATGAAGCCGAGTCcGAAAATGAACGTGACCGAGATCGTGAGAAGGAAGTTGATCTGGAATGGGAACGAGAGtATTTTCCACGCGAGTAATTACCTGGTGATATGGATCTCTTGTAGTATGAAACATCCTGATGACCCACCTGGTCGTATGGACCAGGATGTGGCCATTGCTGTTGACCAGTGACATGTGGGAATGGTCCTTGAAGATAGTGACCATAGCTTGCATCAAACTGTGTACCGGGTAGGCCATTAGGAGGCATGTGAGGGCCTTGTGGAGGCAAAGGAGGTCCATGTGGTAGAGACAACTCTGGTGGAAGGCCTAGTTGTGGATGGGGTGGTAAGACAGGGTGTCCCAATGAAGGAGGCACTGGGGGTCCATGAGTCGATAGAACTGGTGGTTGTACAACAGGAGTTGAAACTGGAGGAACAGGTGGTCCATATAGGGGAACGGCAGGGGGTGGAGCCGAAGTCATTGGTGGCATGGTACTACTCGCAGGAAAGTAGTTGGCAGATGTTGTAGGCCCATAATACTGACTTGACCAGTCATCAGAGGTTGTGTTTTGAGCTGATTGAGAGGACTCTAAAACATTTGTCGTTGGAGACCGAGCTACTCTTCTTACAATAGAGGGAATTGGTTGGGCATCAACTGGGGTACTTTCTTTAATGTCATCTCTTGGAGCTACTATTGTCTTGGTAGCTTTCTCTTCAGATTTCTTGTTTGCTTTGGATTTCTCTTTCCTATCCTTATCTTGTTGATCTGGTGTTCCCTGGTCTTCTTGTTTCTTcGCTTTCCTTGCTCCTTTCAACTGACTTTGCTCCTTGGTCTGTTCTTCCTTTCTCTTTGTTTGTTCCACAATCTGTTTTGCCATATCAAAGTCAAATCCAATAGCTGACAGAATCTTGTTCAATTGCTCATCTTTTTCCACTTTCTCTGTGGGTGACTTTGGCTCTGGGATATACTCCTCCTCTCTACTCTCTATCTCTCGTTGTCTACTCTCTATCTGCCGTTGTTCGCTCATGTTGCAACCGTACAAGTACTCATCTTCTTCATCAGCATTTTGAAATCCAGTGTTAGGTTCTTGATCCGCAACTGGTGGTTGATCCACGGCAAGATCTAAGCCTGGCAGGTTTTGACCGTCCTGGTATGTGTAAGTGAAACCAAAGTCACTTACTGCTGCTGCTGACTGTTCTTGCATGGGTTGTAATTCAGCTGGAAAAGAATTTGTCTCTTGAACAGGAGGAAGTTGTAGACTACTTTGATCAAAGGTGTTGGACATCAGAGTTGCAGGCAAGCTGTTAGAAACTGAAGTTTCCGCTCGGGAGGCTCCACCCGATAGACCAAGACTTTGCAAGAAATGGTCGACTGCATACACATCCTTTTGCACCAGTTGACTACCTACATATGTCGATGCAACTGTTTGGTTGAAACTTTGTGCCATATCTTGACTTACAATACCACTAGCTTCATACGAAGGGTGCATCATTTCATTAGGCTGCACAACAGATCCTTGTCCTGGCAATTCTGGCAAATTGTTTTCGTCACCCAAAAGGGATGCATGTAGAGTATCTTGCACTtCACTGATATTTTTTTtCTCCTCTTCGAAaTCTCCTCGTCTTACTTGTTCCTGTTTCTCTGTTCTCTCATCCCGATATCGTTCCTCCTCTTTGTCCCTTCTTTTTGTGTTCTGTCCTTTGCCACGCCTTGATTTATCTCCATCTTTGCTACCGTGCCTGGATTTCTCTCCCCTTTCCCGCCTGGTTTTaTCTTTCTTGTCGTACTTCTTTCTGCCCTTTTCTTGACCTCTACCTCTGGTCTCCCTCTTCGGTCTCTCCTGGCTACTGTCATGTGAACTGGAACTGCTACTTCGATGACTGTCACGACTGTGGCTTCTGCTTCGTACCTTTTTGGTATCCCTCAATTCGGGTTCTTTTTCGCCAACGGTTTGGGTTTCTTCTGAAGTATCCTCGGACATGACTTTCTTTGCACTTCTCTTTTTTTCTAGAGCTAATTCAAGGTCTCTTATCTCTTTCTGCAATTCAGCTTTGGACTTTTTCTTCCCAGTTCCACCACTCTTGTCAGCAACCTCTGTAGCAGCTTTGGTTGGCACTACTTCACTAGATGATACCGGTTGCTCTATCAGAAGAGGAGATGGTAAGTCCACCTCACCGATTGGCTTCCACATGGGTCTGTTAGCAGCTGGGAAAACAGACTTCCTCTTGTCAGCACTAGCTGAGACTGCAGGGTTATCATCTGATTCAGCAAAATGAGGGGGTGTCACAGCTGTCTCAAACACACGCTGTGCTTCCTTTGGTGGAATAGGGATAGCTGCcTTTGTGGTTGGCGCCTGCTGGAAACGATCATTACTGAATGTAATCACAAGCGATTTCTTCTGTAGGTTGACTGGGGATAACATTTCTTTTGGACCTAAACTAGTCTTTTTCTCGGAAGGATCAGCAATTCCCTCATATAGTTCATCAACAGAGTCTTGATAGCCTTTAGAATTGCTTTCAGTTTCTTCCTGAGAGCCCTCCCTCTCCCACCTGGAAGGTGGTGGAACCGTGTAAGCATCTTGACCAATGTCACTTGAAGAAGGCCTAGTCATATTGATGGGCCTACCACTTGTACCAGTACCTGTTTCTACTGCCAAGTTGTGTTCAACTTGGACATTTTCTTTCCCAGGTGATACATTTTGCTCCCCCTGTGATCGTGAAAAGCCTTCGAGTTGCTGTGATCTACTTTGATCGTTTATTCCTCTTGTCAGCTGCCCTTGCTCACCTGGTGTTACACGTTCTACGGGTGAATTTGTACGGCTACGTGAACGACTGGGACTAGATCTGTGTCGTGATGCTGAACGTGAGCTTGATGAGTACGAGGACCGGGATCCAGATCTACTGCGCCTATCTCGTGAACGTCTTCGTCTTGGCGATCTAGAACGAGATCTTTCGCGTCTATCACGGGAATGGCGATCCCTACGAGAATGGCTATCTCGTCGATCTCTTGAACGGTCACGTTCATATTTTCGACTATGGTAGCTAGGCCTGCTGCTACTGCTATGCCTACCGTGGTAGGATTCTCGACGGTGGTAATCACTTCTCCCTCTCCAATTACCTCGTCCACGACCACGAGATGGCCTGGAATAATCCTTCATTTTTCTTCAATTGTCTTTCTGACACCTCACAGCATGCTTTCAAACCTATGTTTTTGCATCTAGGGCTGTTTCACGTTACTCCAAACACTAGCTtGCTCGCACCTGAAACACTTTGTAaCACAGTCCGTGATCGTGTCC
>gene=isogroup02101
TGCGTCTGGCGAGCAACGACTAACCCAAGCTTGCAGCTCCAAACAACCCACCCAACGTGTTAACCTAAATCAATGTGCCTTGGCTATATAAGAGGCCTAAGCTACAACGCAGCTGGTACGCTCATCATATATActCAAGTgTACTGGCAGTTCTGACTCCTTCTTTaCAACCAGATCAACGAAATGCCAATGCAAAAAGAaGATGTTTGCTGGTCGAGTCTAAAAaCTGATGTTGACGAGGCCTATGAAATACTACCAGTCGctGTtGGTCAACTGTCAACGATCTAGGCCcATGCCAACTTATTGAATtgAaCAACTGGTATCCGAAGTTCGATTCAGAAGTTCGCCcATTATGGCACTCGgTGGTTATCAAGGCCTTAGTCGAGCTGGGCTAACGTTCGACTTTCTCCATTCTACCTCAACATCCcATGACTTTCTGTTTGGTGCTATGGCAGAGTTACTGGATAATTCAAGGGATGCACGAGCAACAAGAATGGATATTTTCACTGTTAAGGATGAGAATGTCAGAGGTGGATTTCAACTATGCTTCCtcGAtAACGGGGAaGgAaTGAGCCCcGGAAAAGCTAGCTCTGTCATTCTGTtCGGTGAATCTtCAAAAaGAGGCACAGAGGGCcAATACATAGGGCAGTATGGAAATGGcTtAAAATCCGGTGCTATGAGAGTCGGTCGTGATTTCATCCTCTTCACCAAACAaGGCCAGACGATGACTTGTATCATGATGTCAAGAACCTTCcTGGAGgAAGAaCAGATCAAaGAGGTCATCGTACCCATGCCATCCTTtGATTcgAGAAATCAGAGACCATTAGCcAAGACAGCAGAGGAGAAAGCAAGGCACCAAGTGGAGATGGAAGTCATATACAGgtATTCACCTTTCAATAACGACGACGACTTTTTCGAGCAGTTTCAAaGAaTAAGGACCAATTCGGGGACTTTGGTCATCATTTATCACGTCAAACTccGCgACAACGGTCAaCCGGAATTGgACATCGTCTCGAACCAGAAtGACATCCTCACGGCcGGTACTCCGGTGTCTGAAGATGCAGACGATTAcaTTGCACCGGAGAGGAAATCgTtATGCAGCTATGCGTCCATCTTGTACTCTGAACCcAGGATGAAAGTCTTTaTACAGGGTCAGAGGGTGCAGTCCAGgATACTCACACACTTGATGTATAAaCCAAAAATGTACGAGTtcACGTCgtATCGCTTTAAGAAGAGGTCtGAAGAAGCTGCcGCCAAAGCCATAGAAGATGCAAAgAAaGCTGAGAACATTGCCAGAGAAGcACAAAGCACTGCCAgaGaCTTGAAATtAaGAGAAAGGATGCGAAaTCAAaGGAAGCAAGGGtcGctGTTCGCCAAGCACagATAAAGGCTGAGCATCTCCAGGCAGAagCAAACATGAAGAAAGAaCTTGCcGAAGGAAAgAAGAAGGCTCTGAAAGGCCCCAAGACGGTACAATTCTACTTTGGCATGAACCTGGAGAACAGAAGCCAAGAGGgAGTTTTtATCTTCAATAGGAGTAGATTGATTAAAATGTATGAGGCACTGGACCTACAGAGagAAGaTAGtcTACTGTATCGTGGTAtcGTcGgTATGGTTGaGgTtCCCTCAaTCGTTCTGGAGCCgaCCAGCAACAAGCAAGATTTTGCCGACCGAATGGAGTACcGgTTCctACGAAAgaTCATGAAAGATCACATGATGCagTActGGAAaGACATCAACATcGAGAAACAAGGCGTTAAGAagTTTtGGGAAaGTtACGGCTACATAAGCCctCACTTCCACTACCATCCATCAACAGATGctAAGTACATTCGGAAAAGGATCATGGATGTTCCCATTGTGGTACAGTGTGATAACTGCCTGAAGTGGCGGATTCTTCcGTTCTCAAACAGCCATGTTGGGCatCACTTTGATTATTGGGAGTGCAGTATGAACACCGTtGCAAGTCACAAAAGTTGTAAtGTCCCagAGCAGAAGATGAACATTCCATGCAAAGTACTTAAGAAAGAAACCAAGTCTGACGAGCTGAAGAAACAGAaaTTGGAAGccGAGATACGAAGAAAGCAAGAAATGTTGAGTAAgaTGCAGCCAGAAtcTTCTAGGAGAGATAAGAAaCACAAAAaGAGAcGTTCtCCAAGTCCATCACCGCCaTCTTCCCCAGAaCCACCGAGGAGGTCATCAAAGGTCAGGAagCATGTGAAGAGCGctCCAGCCAAGGTTCAGAGGTCACCTCCACCAAAaCCTATtGCAAaGACAAAACCAGTCGGAAaGGCCAAACCAGTGGTGAAAGCTTCCAAGCCGgTGGGTAAAGCgTCTCCcGTCGtCcAGAAGGctGTACCACCATCCCcTGctCCCAAGAGACCAGCTGCtCcATCaCCACCAAtgAAGAGAGCTGCaGCTGTTaGAGctACGgCCCAAGTATCAAAGGctGCAAAGAAACAGAAATTATCCCCTTCCATGGAAaCCGAAGAAATCAGTGAGACGGAGACAGAGAAACCATtGGgAGAAGAGAAGAAGAAAAGGACATCTCTAGATGCCGAAAAAGATGTCGAACCAGAAGAaGCAGCGTCCAAAGACGTCAATTCCTTGTtGGATGATAAAACCACAGCAGCAGAGGCGGgAGATtCGACCTCGgAGATGGAACAGTCAGATCAGCCgCcGGACGCTGGCATTGATATGTTtGGTGAAAAAGTGGAGGCTTACATCAACGGAAGGTGGAATCCGGGGGTAGTAGTCAAaGTGAagAAGAAGActATGTCTTCAGgAGaGAGgTGGAGGGTGAAATTTGACAGAAATAGACAAGACAGgTTTGATAAATGGTACGACAACGATAGCAAAGAGCTTAGGTTACCACCTAAGGATCCAGAGGTGGAGGGTCTACCGATTGATATCTTAGAAGACGGTGTCcGAAAGATTAAAGCAACTAAAGAAGCATTGATACCGCAGGAGACCACAAaCATGGATGCTCCGTCCTCGGCATCCGCGGATGGGGCATTGgCTTCTCTCCCGACGAATACCTCCGAGCCTAaGACCAACAAAGCCAAGCCTACAGAGAGTATCAAGCCCATGCAGAGGGAGACTCCGGCCACGATACCAACCAAAGATGGAGATGGTGAATCGAGCCTTGCGATCGACGAAGCACCGAAACAGGAGAACAAGgAGGAGGAGGAGgAGCAGAAGAAAGCAGAGACGGATCAATCGAAGGACAGCAAGGATGAGGAGAGATTGCGGGAGGAACAGAAGGAGATGAAAGCCAGGATAGAGGCGTTAGAAAAGGAGAACAAGGATCTGCTGGAAGAGCAaGGAAGAAACAAGGAGACGTTGGAGAAGAGTAAGAAGGAGGATGAGAAAAAGAAGCTGACCTTAAACAGCCTCTGCGACGGATACAGGAAATGTCTGAGGTACTTCCTCCCTCCATCTTGGCACATGACCAAGACGCAAGTTGGGAAGTTAACCCCTGAAGAGCTAGTGACCTTTGACCTGAACGGAGTCTtCGAACATTACGAGAAAAATTTGAGAGAGCTCGTCGGTGGTTATCATACCAGAGCGGAGAATAAAGAACAGGAGGCCAAAGAAATGGAAGAGAAACTGCACAACGTCAGACGGATGGTAGCCCAACTCCTGAGGACCATGACTGACACTCAGGACGATCTCTTGCCCGAGAACCAGGAAGGAGACGAAGTGGATGAAATTCTTGCCGTTTGTCTGAAAGAAGCGACCCAAAGCTCACAGTGAGACCAAAATCCCCGTTCATAAAACGGACAAGATGGGCATCTAAACCACATATAGGGAGCTCACGGATCATGTCCTCTCCTTTCTCCCTACATCATATTTTGGTCTTTTGTGTGGTTTTAAAGAATTTTtAAGAAATATCCGATTTGCCTCATCAATAAGCAAGTTCGTACGCAACTATTTTTtCATGTTCTGATCAAATTGCGACGTTGTGTGTGTTACAGAAGCGTCACCGAGCCTTTGCACTGTCTCCGTTAGCCTAACCAGCTTTGTGATGTAAATTGCATGCTACTTGTGTCCAGTTGTTTTTGTGTTCTTAAAACAATCACTGTGGGACAAAGTAACTCATAACACGTCTGAGGCAGTTGCGTGTGGAATGTCTCCCCTTCTCCTTCGACATTTGGGGGTAAGCATCCTAATTTGGTCGAAGAAGAATGGTCGGTGAAAATAAAAAAaGGAaGGCATTTTGTATTTTATGAaGgaTTGAAAgtACAgTtGAGAGTTATTTCTAAAtAGTTTCTCATCTCATTGAAGTgAaCCAGATGTTAGGTACACGACATCCTATATTAAACGCA
>gene=isogroup02102
GATACCAAGCAGTACAATCGGGATTGATAAAAAaCGAATTTCCTTCGGATTGTTGTGGAGTAAACCAAATTTATATACAAGTGACGGATCATCCTTGTGGAGACAAACTGAGTAAGGGCGCAGcGACagAgcGTAAAAAGGTCCCTGTTGTGATgaCCACTACTCCCATAGTGATTGTTGGTGTCTAGCAAAGGCACTTCTctGTTGGATACATGcATGCTAcTGTACATGTGGTGTGACCTAGCTTTTGGCTGTGATCTAGCTTTGTAGTTGTTATGTAGTGCAGTTAATGTACagACCATGAATGAGTCAACGACGATGATAAGAGCCATGtGTTGGCTcTGATAaAGGAAGTTTTtACGAGTTCTGAGTCGGAAGTGCTGGTGTTAtcGAGcGgTGTATGTTTTtGGTACAACAGTTTATGGACAGGGACTCATGTAAACAgAgAAAAAAACGGATAAGAAAAAAACTATGTGCTATATGAGAGAACAGCTGTGgTGACTTCaTAGAGATTCcTATtCcTAGACTACTTATTTtGGAGaGGAAaaGTAGaTTGTCATTTTGCGAGGtGGTTGCTATGGAATCCTCCAaAGGCTGGgAGGGGCCTCGgAGGGTTACTCTTGATCGTAGCCAGCAGGGGTTTGgTTtCACCCTAAGGCAGTTCATTGTGTATCCTCCTGAagCTGCCATTGCAGAACaTGTGAGAGCAGAGGAAGAACTTATGAAAAGTGATGCATCACACATAAAAAGGgAGTTGGAGCCAaTGGACACCATCTTTGTtAAACAAGTGAGAGAGGGAAGTCCAGCTGACAAAGCAGGTCTGAATGCTGGGGATCGAATTGTATCAGtcGATGGgGAAAATATCTCcGGCAAGAAaTACCAAACGGTGGTAGATACCATACAGTCAAGAAACACCAGTGTGGTGTTGGAAGTTGTtCCcAAGTCAGATGACATACTACAAGTGGCGTACCCTAGTTCCTCGCTCCGATCACCACGAGAGAAGTCAGAGAGTTACgaCACCCCTGCATCAGAAATGGCATCACCCACATTAGAGAGTGAATTTCTCTCCGATGACGATATtCTCATCGTCGGTGGTAGCCcAGAAAAaTCTGCACATGGAAATGTTGAGAGAACAGAAATTCAGTTGCCAATTAAAAGCGATTCTAGCGTGCCAAAATATCTAGTTAGTGTACCTGATAGGACTGATGGGAATAaTTCTGAACACCTGGTGATATTACCAAAGGATGGTACCATTGAAATTCAGGGTTtAAAAaCTGGATCACCTTCAAGGAAGCTAGACTTTAGCCAAGgTGgTTtAAGATCAACTGTTATCGATTCTAAAGACACGAGGgCGAGTAAAAGTGATTTGCCGTCAGACACACAGACAAGCAAACATGTCTATCCGCAAaGACCTTTtCGTCTGACAGGTGTTTTGGGTAGTCcTGGGTCCAAGGgTTCCCCGGGTAGAGCACCACACGGTGCACAGTTACAGTGTGATAGCAACCCTGTAGATGTATCCACATCTTCACCAGTTGGAAAGTATAGACAGTGTGTGAATGTGCTGCCTAATAAACCAGTcTtagTCAAAGTGGAAACATCTCATATCACAGAGGAAAGAGGCGATATTCGTACTACAAGCGTCCCCACGAGGTTACAACAAGGTCGGTCACCACAGAGTGGCAGTGTAACTCCAGAGAGATTATCCACCAACTCTAaCGTAATCAACATTTCTAACTCAAACGATGGACAGGTTAGGATCAGGgTGAAAGATCCGTTTTACAGGGAACATGCACAAATGTATTCACACAGTACTAGTGGTAtcGACcaGTCCAATCCCAGTATGATAGTGGACGCCAGTcAACCCAGCGTCAAACTCTCAAaGTCGAGAGaCAAAAAaGTCTTGCCGGATAATTCTGCAGATGTGCCACCAGTGCACAGCGCCAaCAGGAaGTACTCTGATCCCATCGCTGTGCAGCGTGCAGAAAAGTTAAAACCGTTCCATAATCtcGATTTAGCTAGTCTGACTACTCCCAGATCGGGGAAGCaCACAAGAcAAaGCACGACGACACCGACGGCCGAATTAAAAAGTTtCTCTTCCAGACGACCGCTACCATCGATATtAAGGACCATAACAAGAAagCTGGGTCATCGAAGgAaGCtCCCCcGGCCCCGGTGAGAAGCAGCAGCAGGGGCAGGGTCAGAGAGAGAAGTCTGGAACGAGATAAGAAGAAAGAGAAAACTTTCTTAGATAGGAAACAGAGAAGTCGCAGTTAtGATCGTAATTATCACAGGAAGAaTGCCAGGAATCAGTCGATCCACCAGCATACTATCTATGCAGAGAGGGAaCAAGAAACGCAACTGTTGAGGCCGCCAAGACCGAGAAtGAGAAGCCGGAAGGATTCAGACCCTACAAGTCCGAGTCACCCgaCAAGTCCGAGTCCAGAGAGCAAAGGAACCaCCGACAAAGCAGCAGCATCCAAGTCaTTGATATCCCGtcGGACATCTTACCTAAAGGCTACCAAGACGGAGGATGGCAGGTCTGAAAAGgCAGGGACTCCTCTACCAAGTAaCTTGGAAGAAATCGAACATGCTCAACTTCCTGaaGAAAATAGACAGACAACGGTGATCACCGTGCCGGCATTAAGCATTCAAAAACCGAGAGATTTGAATCTGGAGGCAGAAGGAGAGTCTAGTAAGACTCCTTCTGAGGGAAGaGAAGTGATCAAGGAAGGCCTTCTCTTTGTGAAAATGGACTTAAAGGATGGAAAGAGATTTGctGATAGATCATGGAGAACAGTTtGGGCCAAGTTGATTAaCAACACCTTATACCTTTACAGAGAAAaCAGAGATTctGCCGGGAACACCTCTGATGTTGAGGCACATCCAGTGGACATAGACCAAGCCATGGTtgACaTCGCTTAcGACTACATCAAGAAGAAAAATGTCTTCAGGTTGTGCACAGTTGGAGGATCGGATTATCTCTTTTGTGTTAGTGACAAGGAGACGATGTTATCaTGGATTGAGTGTATCCAGTCTTGCAGGAATTCAGGAGGAGAGAATAAACATGTGATCAACGAGGATCTCCTACTTAGACGTGCCCAACtCCACGCCCCGAGGAAGCCGGTCCCACTGAGGACCCCcTcTCCAAAcGAAAGCAACAAgaGAGCTTCATCTagAAGGCATGAGAGTAAAGaTGcATCCAACATAAAGCAGAGAGGAAGCCAGAGGCATTCCAAGAAAACACGAAAGAAGCCGTTACCGCCcAATCAGgAGGAGCTGGATAATGACAGCTTGACGTTCGGTATACcTCTAGAATaCTTACCTACCTCATCGACTAATGAGTTTGTTCCATTATTCCTGGAGAAGTGTTGTTCCATTGTGGAGACATTTGGCTTAGATGTAGTGGgTGTTTACAGAGTGCCTGGCAACACAGGTGGTATTGGTTATCTAAAGAGTGAACTCCAAGCAGACATCAGGGAGTTGGACTTTAGGGATGAGAGATGGAGAGACGTTAATGTGATCagCAGTCTTTTGAAGTATTTCTtCCGTAAGTTGCCAAACCCTCTCATTCCATCAGAGCAGTACTCATtCTTCATCCAGGCAAACCGAaCTAAaGATCCAGCCcAGAGGATGGCCAACATACGACGAGAAaTCCATAACTTGCCAGAGCACCATTTTGCTGCCCTCCAGTTCTTGATTAAGCACCTCAAaCTGATCTCCAATAACTGTAGcGTAAACAAAATGGAGGTTCGGAACCTGGCCATAGTTTTtGGTCCTACTTTAATACGTACGGCGGACGATAACATGGTACAAATGGTGCAGgATATGTCAGACCAATGTAAGATAGTTGAGAGCGTCATCGAACATTGTGATtGGTTCTTCTGTGAGGACGTGGAGAGTCAGCAGAATATTCCCCATGATGCTTTGCCAGGGGCTGATATCATGACAGATgCAAaTGTTTtacTtACTAAaGCAAGGGAAGaCAAAAagAACAATGAAACTATATCACCTAAGGACATAGTGGCCTCTGTTCTCAGTGCGGtCAATaGgAagCTGAAGAAACCAGATCGTCGTTCCATTGACGCCTCCAaGGACACTGATGAGAAGGATGGTGGCcAGTCTACCACTTCCTcAAACTCTAAAGCATCAACTAGAGGAAGCTCACGgaCCGAGTCGCAGTCAACAGAAGCAgaCTCGTCGGTCGGCTGCGTGGACGGCCAGACTCCGACAAGTTTTTCGTTGGATCCCAAAGATGGTGACAACCATGCTGACATTTCTAACTTTATGTTTCCAGAGGAGTTTACTTTTGGTTCTGTCAGAGGTAGAACTCTCGAagATAATTCTCCTAATTCCAAGAGGACTTTTCACAATAATTCCAAAGACCGGCATCAGAAGGgtGATGGAACGGCGAACTGGATCATGAGGGACGACGCCCCGAGGTACCAATGGAAACAGACGGAATATTCAAAGGAAAGAGAAATCaTAGAaCAGCAaCACAAGCTaGCTGTGCAGGACTATA
>gene=isogroup02105
AGCTTATGTGAACGAGAACGGTATTCTCTCCTTCAAGAATCCAGTTAATACGTTTGAGGATACCCAGCCAAACTttCcaCTTGGCCCAGACGATGATGGATCTGAACGGATCTTCATAGCGCCATtCTGGgCGAACGTTGACCTCGATAACCAGGGATATgTTtACTACAGACAATCGACAGAACAGGAtCTTTTtAGAAAGGGCGAAGGATGAAATTCATCTAGCCTTTGTGGAGAGAATGgaCTTtGAACCCAAaTATTTGCTGATAGctACTTGGTTGGAGACTGGTTTTtACGGAGAAGcGGGCAGTAACCAtCcTCAAAaCAGCTTTCAGCTGGTTTtGGTTACCGATGAATTTGAAACGTTCGCCAtCTTTTTGTATGATCGTATCGAGTGGACCACGGGtGTCGAGAGTGGTGGCGATAAATTCAACGGTATTGGAGGCACACCGGCTCAGGTCGgTtttAATGCAGGAGATGGACACCGgTTTTTCCCTCATATTtACTCCAgAAaCCAAAACAACCTCTTCCGTCTACCAACTGAATCAAACGTCGAAATTAtcGGTGAATGGATTTATCACATtaGTcGCAGAACTGGTGTAGATGATGGAGGCTGTActGGAGcAGGtaCGTtAAAAcgTACCCCAgaTAcGATTCCATGTTGGGTCGTAGTTGGTTATACATTGGtGGACCCTGTTTCCAAGGTGATGaCGAAATcTGGCTgaGATATGGcACGGAcgaGgACCAAATTGCCCTTACTAACTGTACCTTCTTGAGCGCACAGAAGGCCTACTGCGTAACTCCTACCTTCTTTCAAGTGGGGAGAGTTCCCATCTCACTGACGCGTAACTGGGGGTATACTTACCCCTACACGGGACTATTTGACATTGTAAACATCGACTCGGTTCCTCCCCGAACTACTCGGTTAAACCctGACAGTGATAGTTGGTTGAGGGcGGACTtCCCCCTcGTCATcGAATGGGATAATTCACTCATCAACAATACAGAGGTTAGAGTTGACATATTGGTCTACCAGGAGAAGAATGGTTACCCAGAATGGAAGGAGATCGAAGAGGTGGACTTCATtGCCCCCAAcACCGGCCGTTACGAGTGGATCGGTAGGGCCGATAATGACGTTGTGgAaGACAACGCTGTTGGTGTTATCAGGATAACCAGACGATTTAAACGAGAACAGATCgCACTTTGGAGTGACGTCCATATCCTTGGTTATATGTtGAACGACAAGTACCAGCGAGACCCAGTAGCATGGTCAAACCTTCAGTGTGAGAGATGGTATGAGGAACGCCAAAAAGAACCACTCTATGATTTCGAACAGGACCTGTACCCATGCCCATGTAATCTCTCACAAGCTATCGCTGACAGAGGACGTTGGAAACCAGCgCCATTTTGTGACATCAGCAAAGCaGGcaTGCAAGACCGGAATGATTACTGCCGATACAGAGAAGATATACTACATTGTGTTATTAAtATCATCCACAGTCCGCAAGGCGCcGATTCAGTGTGTTGCTACGACAAGTTCGAGAaCCTCGTATATGCAGGAGATAGTTGGGAGGGTAGCTTCACACATCGAGTTACTGTTAACGGTATCGCTCCTTATCGAGAGAATAAAAAGGTCCCAACCCTCTCCTCCTGGATCCATGATGGCATACCCTTCTTTACCTGTTGTATCTGGGGAGATCGATGTGAATACTACCAAGAATTCAGACAAACTCGCGATTGTAGAATGTACGACCCACCAAGAATAGCAACTATTTTTGGTGATCCCCATGTGATCACTTTCGATGGATTGGAATACACCTTCAACGGTAAAGGAGAATACATCCTCATGCAAACACTGGACGcATtGACAGAATTTGAACTACACGCGAGATTTGAACAAGTAGTCGATTACGCGGgAAaCAAGATGCCTGCcACTATTTTGACGTCCATAGCGATGAAAGAAGAagAtCTagACATCATTAGGATTCtaCATAGTGAAAGAACCATTCTAGAGGTCATGGTACAGTCAGAAATATTAGATATACAGACACAGCAAGAACTTCAACTGGATAACGGTGTGTTCATCACATTCCCAACGAAGTATGAGgATGGTAACACCACTCAAGTCGTGATTACGTTCCAGGACTCCAAGAtcGGTATTATaGTGAACGGAACTGCAGAAAACATGGTGATTCGAGTAATCATACCAAAGGAATTTAAGGGACAAGTGGAAGGTATCCTTGGAAACTGGAATGACGACTACAGAGACGATCTgACGACATCTGGAGGGACAAGaGTTGATTACGATAGTGACGACAACGAAATATACGACAGATTtGGAAAaTCTTGGGAGATTAAAGCtGAAGACAGTTTGCTaTATTACGATCAAGGGAAAACTCACGACTATTACCAGGACAATCAATTCGTACCAAACTTCGAGGCACCGCCCGGGAATCTCCCTCCTGGGCTGACGGCGAGTGACGTCGAACGAGTTTGCGGTGGAAATGCGCTTTGCGAATATGACGTCAGAACCACGGGCAGATTAAACATCGGGAGATCGACTATGCAGGCTTATGAAGACTACTGGTTTGCTCATAACAATCTTGTCCCAGTAACCACCTGTCGATATTTCAAGACACCCAAGAATGGTACCAAAACCTTCTATAGGGAACGGAATCACAATGTAGGATCcGAAATCGAATACAGCTGCGACGAAGATTTCATTCTCCTTGGTTCCAATTATAGAATTTGTCAACCAAACGGAGAATGGACTGGAGATGCTGTTATcAATGATTGCGTGGAGAGTTTGATATGTGGTGGGTTAGACTCACCCGAGCACTCTGCCATTGATGTAGTTAGACCATACTCACCAGAGAATATGAaGGTCAGGTACAGTTGCGATGAAGGATATAAAATCTTTGGTCCGGAGGAGAGACGATGCGACGTCGAATATGAAAAATGGCGACCAGTTAGGGCACCCGGGTGCTACCGTAACCTCAGTCCTGTCGAGATCTCCATGACAATAGTCGGCGCCATGTTGGGTGTGGTTATTATCGTAGCGCTTGTTATTCTGATATTGTTCTCTGCGAATAGGAGAGACAATAAGAAGAAAGAAACCAAAGATAACAAAATGTTTGAAGAAATCACCATGAAAGGAGCCAGTCCAGACTTTATTCCAGGGGTCGATGACGTTGGAGCTCAACCACATGTCTCCCTCAGAGAAGAACAATACTCACCGCCTAGAGATAGCAAAGTGACACCCTCTGACTACGCAGAGAGCTGGGCTTGATCAAGTCGTTTTTTACATATCTTTCGTTTGTCGTTtGGACAAAAGTTTtCAATATTTtCTGATAAGCGTTtCAGTTTCATCTCTTTCtAtggTCTtCTTTTATtGCTtATAAATGACTTCTTGTACAAGACCATGGTCTGCCTTTTAAAATTTAGCTTTtATATTACtcTaGCAGaAACACCCATTATTTTTCGAAGaaTGGGTTCTAATGTTtAGACTTGATATtTtCtggAtTtAACAAAAaTGTAGTTCATTACAAACCTTTtCaatCTTGTgTTTTGCCTTCTGGATATACATATGCAATTCATTCAACAAGTATTAATTGTTTTAATTAGGCTATATGATGTaTTGcTTTAATTGATTTAgTTTCATGTATATaGAAtGGATCAaGATTTAATATGTGAATCATATTCTTAAGAAATAAAATTCAATGTTTTCTTaaAGACAcgaaaaaaaGaagaaGACAGaTGCGCTTTTTTttaaTGCACAAGCAATACACTGCTATAGTCGAAAATAATGcttCGATGTccTTTGTGTATAAGGACATTcgTTACTActtttccattaatttactgcgtattcttcacactacctatactta
>gene=isogroup02113
GGATTCAGACTAATATAATACGACGGAAAGGACCGAACGCATATCACACaTtCACAGTGGAAGGAAGGATCACTCTTAAAGAGGTAATAAAATCTCCCCAGCTTTGCACCTGAAaTACAGTACAcaTTTTAAaTCTGGACTCAAAGAcACAATTTAaCAGAATGGAGGATATAAGCCACAACTCAGTCCCTGACAACTCAGTCCCAGACAACTCCCTCTCGGACAACTCTATCACagACAAGAACTCTGAAAACcAagTtgatgatAatgCcatctctcgaTtcaCcAaTttGCcGATtGTgaCGTCcgCATtGACcTCTGTGTcAGATGCcTATCAGTGgACGAAaGACAGTAaCGCTCTCATtGgATATtCTTtGGGgATGgCAGAGAAaTCGgTAGCATtGgCAGCTtACACTGCCcAGCcAGTGgTtAGTGCACTtGAaCGgCcTCTtAGTGCAGTGAaTtCTATGgCAAaCcAGCAGCTCGATATGCTGGAaGAAAAaGTACCcATCTTGACcGAGCCCTCTGATGAGGTTGTTAAGACTCTCAAGGAGAGTGCATGGACAGCAGTTGAACATAGCAAGGTGGCTGGAACACAAAAGATGAATCAACTAaTGGACACcAGGGTCGGACAAGTTGTAGCCTCTACGGTAGACGCTGCGCTTCAGTTATCTGACATGGCAGTTGACTATTGTCTCCCTGACGAAAAGGCTAAGTCAAATGAAGCAGAGGTTGAGCAGGAGAAGGATGCATCAGaGGAGAAGGGTGTGACTGAAAATGAGGTCGCTGTTCCTAGCAATGAGAGATTTTCGCATTCTGTAAACCGAGCATCTCAAGTGTCTACCAAAGTTAGGAAACGCCTCTACCACAAAGCgTTGGTCAACATTCAATATGCACAGAGGAGGAGTGAGGAAACATTGCAGAAACTCCATTTCACTGTGGATCTTATTCAGTATGCAAAGGAGAACATTGACTCTGCCAATAGTGGAATGAAGTCAAAAGTAGACTCAACGCAAGAAAACCTCTGGAGGACATGGAATGATTGGACCACGGATCATAACGAAGATGTGGAGAAAACTTCAGGTGAAGAAGACGAGGATGTAGAGGGCAAGACTGGTGAAGAGAAAACCCTTGCCATCGCCAGGAATCTTTCcAGGAGGTTACGGAATCTTACAATAAaCCTCTCAACCAGTATCAGGGTCTTGCCGCAAAATCTTAGGCAGTCAGTAGAGGATGCAAGGTCAACTGCtGAAGTTCTATTCACCACATTTGAAGAGGCTCAGTATTTCAAAGATTTACCATCATCTATATTGACTGGTGCTAAAGATCGCCTGGTTCAGTTAACAGAGGGGTCTGTtATGTTAGCcGATTACTTGGTCAACTCCCCAGCAATGCAGTGGTTGGTTCCGGACATAAATATCGACGAGCTTGAATTTGACTTTGAAATGGATGTGGAGGAAGAAGATCCCATCGTGTGTAACCACGTCGGTCATTTACCGCATGGCAATTAGTCGAATGGAATGCCTCACACAGCCATGCATCATGAATATTAATCAGCTGCGATCATATATGTGTTTAACTTGTAATTTGTTCTGCATCCACCGAtcTAAAATCCACCAgTGCtTGTTTTTcCCCCtTGAAAAtTCACAGAGCTTTGTCGCAGTAGACACAATCTGTGTTACAGAGCTATTCTCGGTGGTCGTCTACTTATAGTGCCCATGTTCTCTTCTACTGAGTGGTTTAGTGGCATGTTCTGTGTTACGTACAGATcTACTGTTCTTGATCAtATGATGTGCAAgAGAGACATTATTGAtGCTCACGTTcTGTGCTGCAAtTTTgAGGGAGATTGACCTTTTGTGTTTTCTCTGCAAACTTTCCTGATACAAGAAACTCTGATAACAAAATGAAAATGCAGTTTATTATGAACTTATAAAGCCCATGTGTAATTTCAAATAATGGAGACAAGGTCAAATCTTTATAGGCAAAATTTCTAGAAATTGTCtACGATTGAACATATCTGGTCAATGCATATTtGAAGTTTtAGtaTTTTtGAAAAGAaCCTTCAACTCACTGAACACTGAATTTCATTTTTCAGGATGTGATAATTAATCAActCAGCAAATGTTGGAAACCACTAATTTTGACCTTTcATCAATGCAAATAcAGAAAAGCTTTATTtATATTAGAATTTAGCAAGCTGGCCTTTCATTTCATACAATTTCATTCAGGTATTTTATACTGGACAGGTGACATTGAATTTTTCTGTTAACTACAAATGTTGTTGTTTGTATTTCCATCACAGAAAGCCAATACCATGAAAAGAAAaCAAGCTGTCAAAATTTATACAAACTAACAAAGAAAAATtGTTTTTTtattGGCTATAATGAGATCAAGCCTGTGACCTCAAATGTACAAGTTGTATATTCTATCCAGTCCCAGGTTGATAGTTTTCATTACGATAATGTAAAGTGAACAAGTCCACACGATCAAAAGTTTTAAAAAAGTCACTGGAATACTTTTCATCTCTGCCTCGAAACATTTTATTGCTTCTGCTATAGTAGGAAAGTAATTTCCAAACAGCTCAGAGAGCCATTTACATGTAATAATTAtGTTGCTGTAACTGTTTAATGTCTATGTGATTTGGTGAGTTCTGAACTCAACAGAAATGTTAAACGTATGCAATAAATAATaGTAAACAACTGATTGAATTTGTCTCCATCATCTATCTGTCTACACTATGATTTCAGCCgaaGCTtGTTTTTCCTtCTTCACATAACCCGCATTGtGCAATTCAGGCAATTTACTTGTTAAATGATATTGGATCTAAACAAGTCaATCtCTGTCCCTCCATTTTCAAAGCCCCCCCCCCCTcCTcTCTCCATCAGtCTTTCCTTCCTCTCAAGAAGAGTTCCATTTATGCCTTAAACACTATAAAAGCCTTTTCTGAACCAGaaTGTAAAGATGCATTagTGGtttGGATGATGTAACATATGGTTTGCTTCATGAATTTGACATAGTACATACTTGATCTAAGTAATACAGTGAAAAGCAGTGTCAGGTGACAAACAATAAATTCAAAATGATACAGaCTGTCCTGAAATGACCATCGACCTCAaCCCTggcTtCTTGTACTAAATGTGATAGATACATCAACATACTAATTATGACaTCTGTCTTTGTTGAAATGTGTAAGACATGGTTTTCACAATTTGACTCCTGGTGAACTCAAACCTCCACCAAAAACAaTCATTACACAATCAATTACATAAAAaCAAaCAATTACATATGTTCAAGCTTCCCTTGTGATATTATGTTTAGGACGCAGTATAAGTAGAGAGACAGGTAAGAGGGGAGCAAAGTAAATGTCTGGTTGTTGACTTCAAATGACCTTTGACCTCCaCCAAAAGCAATAATAGGCTCCTATTTAAATTTGATATGGTACATATACAGGCTTCTTGTTCTTAATGTGGTACTTATACACACTAAATATGAAATTGGTCCAACCTTGCTtCTTGAGATATAGTGTTTACAAACTGGGTGtCaCAAACgCACCGACACACACATACGCCATCATGAATGCAAAGGTTATGATTATCATCGAAACCAAATATATCGTAAGAGGATTAATACAAAATATGCCACTACTGGCAGTAACAAAGTTTTACGTTGAGTTCAGTGTGTGATGACATCAAAGTTATGGTCATTTTCTAAATATGCTTGGTCAACTTAAGGCAAACAACGGCTCAATATACCACTGGAGAAACAATACTGGTTCTTaCTGCAGAAGCACAGGCAGCATTGAATGTCTTCCAAGCCCCACAGgCCCACATTCAAAACATAACTCCAACTGTCAACTTCaGgATATCTCTGTAGAGGGTTGAGTGAGGCCACTGttttGTGAAGTGGAAACTTACTGGCACGCGATGGCAAGCTGGAAAAaTGTTTGCCTTAGAAGTTAGAGAAAGATATTGCCTGTGAAATGGAGTTCTCCCAGCCTGGCTGTCATCATCCGCATCcAAGTTATAACGGTTATCATCCAAATACCAGTTTCAATAGTATGGTCACAACATTCAGGAATATCAAGGgCaCTCTCATAACAGTTCGTATTGAT
>gene=isogroup02114
TACTTGAaaTATACcTTCATATGCGtcgTAATAATACGGACTATAAGTCAGAAGACGAAAATATAATTGGAAATTGGCAATATTTGTGTGTAGGGTAATATTAAGTGCAACCcAGAATGCAAATCGTCACCTGgTTATCTTCCGAGCTAGGCCTAACGAACAGAGCAAaCGACAaGGGTTTTCTaTTCATTTTTGTTCAAACAATAAGAACTCAATAACTAaCTAATaTATAGATGAGCTGTTCCATAAaGTTCAAATGCGCATGCGTATTTCAaGTCTTATAAATACATGGGGAAGCATGTTCTCCAATTGTATACAAaGTGGCGTGTAACCTATTTCGTAAGTAGCCGCaacaaaTAGTTTATTtGTaTTCGGgTTTGCTTTtATTAAGAGTTTTtGAATTGTTtCCTTTCCAaCACTAAaCATTTTcAGGTCTTTCGGCTTTTATTGACCTTCTTTCCTTAGAAATTTTtGATAAAGAAAGGAATGATTATCTGTGTCTCAGTTTAATAGAATTTTGAGCAGAGAGAGAGtGGCATAGCAGGTACTAAGGTAGgCGGCGGTAGGAGAAAAGGTCTCTTGTCTCACTACCATTCCATAGAAGCATGCTCTTAGCATGGTAGTATAATGGTCCTAAGCTATGCACATATTTTCTGTAAAACATTTGTCAATCACAGGATACAAAAGTAATCGAGTGTCTGCCAATGAAAGTaaagaCATtGATCGAATTTAATACTTaTTcaTTTCAtCTCCAGTTtACGAAACACCTtctttttttttCTtGAGATCTTGATATATtGAGCATTTTtCTTTGCAAGTACGTTGCATTCAGGGTTATtATCCAATTAAAaTAAAATATTCTGCAGTTCTCTAAGATAaCATATGATATCAaTTtCTTTtATTtCCTTCAGACGTTCATATTCATGCCAACAAAACAGgATCGTGAAATACAGTTTtGTCTTCAcTTtCATCTTGAaTCCACACATCTGAGCtaTACAGCCaTGcAATTAGTTGAAaatgttATCcTtAaCttctttATTTAATAAATAAATgAaTGAATAATAAAGAGAcgAGATAAATATCAAAGAAAAACGAAGTTTACTCTGTGTGTTAaGgTAATGGAAaCAATGAATGTTGCTTtAAGTGTTACCGTtGTTTATTtaTtcATTCATTTCACACatACATGGTTTtAAAACCTTGATTTtGTATCATCGTAAGAagCcTATTTtGCTGAGTCGAGAAGTTCCTTTTttGCGAATCCATGACACTCTTGCAAaGAAAAACAAAAaTTCAATAaTAGCTTGCATTAGGTTCTtCcTtCGATATtGTTTTtGTtACAATCTCACGTTTTCAACTGAaTGCCTACAAAATATATATtAAaCGCGCTGCATtCATTTGCCGTTGGTCATTTACGCTCGGGTAAGTAAGGATGCCCACGAAGGCCATTtAGCCAAAGTGGATATATtGTCGTGAAATTAaCAAaGAAaGAAAGgTTTTTtgTtTTtaGATAAGacTCcATTATAAACTTTGAATAACCAATACTTTTAAGGCTCTTAGCTACACAGACAGGCAAAAAAaTCTTCATGTCACTTACGATTTTGTTTTTtCTtCTATATTTACAAGTATCAGAAAAaTGGATTTGAGCAAAaTTTGAAAGAAaTACATATTTAAGAGAGATGGAGAAAAAATGAGGGAGAGGAAGAAAGGGTTGAAATTGGAGGAGATTTGTaggATTTTAAAAGTAGgACCAAGTCAGTATACAGGAAAAGGAATCACAAATTTGTTGTAAATTGATGATTTAATATCCACTGAAGGGTTAAAAaaTGGTaTTTGaTATTCGTCAAAAGTATtGAAAACGTATAGGGACCCACTGACAAAGAAAaTGATTCTCGGAaaaaaaaTCTTTAACTATATAAGTTGGTATATATCGATCAACATATTTGATTTGTGTTGCTTGATTCTGGTTTTATCATTATTTATTATCATTaTTATCATGATTTTtgATTAGATTTACTTTTAGAATAaaGGGGGCAGTTAGTTTAAGATATGCTACTCCAGCCGgCGATCTTCTTCATTCATTTtGGgTTATCGTATACCTCTGATCTCcAGAGTAAATTATACATTTATGATTTTTttACTCTTTTATTCTTGTGCATCATCTGCATTtCTTTtGCCGAGAAGTATACCGGTATTGCCCGTGAAGCCCATCCTTTTCTTTACGGGGACCTCTTCAAAAGTGTCCAAGTTGTTGGCGGCGTCCTGTAAATCCCAAATTTCTTGAGCATggggAATGTATCCGGCGCGTTTCCCAAAGGGCAAGGCGGTATTTCCGAACATCGACcGTGATCGAGTTTTTTTGGCGCGTTGGTCTGTCTGTGATCTTGCTCTGTCAAGGCCGTCTGTCCTTTTaCCAAAAGCAATACCAGTTTGGCCAACAAGAGGACTCCATGCTCGTGAAACGACTTTCTTCATACCGATTTCCTGATCTCCATCCTCTGTGAGTATCAAATCTGCATCTTCTAGTTGTTGTTCCCTCAATCTTTCTTCCAATTCTTTGGTTAGTTCAAACAGCCTATTGTTCAAAATTCTTAGCTCACCGTCAGCTTCGGTTCTAGCTAATATTGCAGCTAAAACACACATAACTGCTGGAACTATGATCTGGTAAGCCTTCATTTTTGTATGAATTATGAGAATAAAGTCTCCCcTTTGCAacGTATAaGTTGATAGATAATTTGGATATAtATATCAATATCTATACATataTAAATATATAGAGAGAGAATTAGCTATATATGCTGGCTTGCACGCTCCcGATATCTTATCCTTTCTTCACCAGtATATCCGTTGTCTCCCCTCCCCTTTACTTtCGgCCTTTTTtCTTTGCGTGTtaCTTGTCGATATTTTCTCGTTTCTTtCCTCCTGATATTTTTtGGATACGATTtGTTTTCGGCCGCGGGTTACTCCTGATAAGAACGAAACTTGTTACCGCAACTTTTGCTCTTTTATCTGAAAGAAAAAAATCCCTCTTGCGATTGTGAAtcTTATCACTGATTGTGCATTCCTCTCAACTCC
>gene=isogroup02117
AGCAGGAGAGTTACCTGTCAGTTTGCTTAAAGAAGTAACACTTGTTAATTTCTTTTCTGgTGGagCTTtAATTTTCAATGGCATATAGCGGTCTAAAGatGATGTTtGCcGCTTCTCTAAAGCAAGGTAGTTGGAACCATCTCTATCAAACTCTGCTCTTTTATAACTCCAATCGTCTTGAAAGTGCCTGCAAACCATAATGCTTGTGAACGCGATTAAGAAGATGGTCATTGCAAGTGCCAAAGAGGAAACGATGATAATGACAAACAAATCATTGGAAGACAATCGGATAATCGTCACTGGTATTTCGATAGCGTCACTCCATACAATTGTTGATTCCCCTCCACATTTGCTCTCCACACCAACATATATGATTGGATTCCCCGAaTATTGAGTGTTGTTGCCGTTAATATCCTTAAGAtCTTGAGCAGTTAAATAAAATGTAATTtCGtCATCGGATCTATTGAATACTCGCAAAaTACGGTAATAAGACGACTTTtCCCCcaTAATAATaGTTGCAATGACGTAATTCGtAGCAtATTTctGTGTAAGTGGAGGCAGAGTAATCTTGAaTCCcTTCCCCCcGGATGTTGACTTGGAAGGCGAAACTTtCACTCCTGTTGCATCCAAGCGAGTTAGATCTGACGTTACTTTTGTTGAGACAGTGACAACTCTTGGTTGCCCCATTCCTGCGGAAGTGTAAGCGAAGATCATGATCTCATATGTAGTAGAAGGCTCCAATGAGGTTATATTAGCCCGGTATATAACCTTAGAAGGGTTGTGCATTATAAATGCTTCGTATAATGGTTTCGAGGTAGGAGACTCctGCTCTGTGCAGGTAACCCTATATTTGGTGATGTTTCCATTGTTATTGGAAGAAGGATTCCACTCCACTTGAAACCACGTCTTTGACCGTCCTTGAATTGTCACATTTCGTGGTGGCAGTGGAGCTGCTTCATCTGTTGTTATGTGTACTGACTCACTCCAATTACCGAAGCCAATTATGGTCTGTGCACGTACCATGAGCGCATAACTCGAGTCAGCCTGGAGGTTTGTAGCCGTCCAGTCTCTCGCCGGCGGTATAATATCCTCCTGAGTGGCTGTCTCACCAATAAGTCCGAATTTAATTTGGTAGAGAGTTATCAAACCGTGGGGTGGTATTGGTGGTTCCCAGCTAACTCGAATAGCCGTTGCATTCCAATCTCTATTTGGAGGATTCATTTTCGGTGGTATGTCTTCCAATGTCAAGAATCTGACAGGTTCACAGTAATCACCGTGTCCACCAGCATTGGAAGCTCTCACTTGGAATGTATAATTTGTATACGGGATGAGGTCATCAAATTTCGCAGTTCGATTGAGTGTGGATTCGCTCTGTAGATATACGTCGCCATTTTGTTTGAGTATGTAAGAGTAGGAGTTAATGAAGTCGTTACAGCATATGCAATTCGGAGTAGTCCATCCAACCTCTAGGCTACTCTTCCCAATGCTCACCAGGGACACATCCAGCAAAGACGAGGGAGCTGTAATGGTCGTGACTACCTGAAGGACTCCACTTCCTATTTCTGTAAGTCCAGACTGTACATCCGAACCCTCAGAGTGCATACTATTCTCTCCAATGGATGCTGTTATGTTAACCTGATACTGATATGTGGTACAAACTTGAAGTCCTGTTTCTGAAaTTGATGTTGgTATTGTATGGAAAGTTTTACGAAGTTCCCATGTAGCACTGTTCAGTtCTTTCCGATGCAAGCGTATCGTCCAGTTGGCACAaCTCCAGTCTtCTTGACGAGGTACAGCGACGTTCAAGATTGCTGAGGAGTCATGCTGTGATGTTATTCCCAAaGACGGTGCCGTTGGTCCTGATGCACGTGACGTAAACGTCACATTGTTACTGACGACTGGATCTCCGTCTGCTAAAaTACTGATTCGATATGTGTATGACGTACAAGACTTTAGTTCATTTTGTACAATTTCTGTATCGGATATGCTCAAGTTTTGCTGGATTGCCCATCTACCTTCATTATCCAGCTTCTCTATATACATGATAGCTCCTCCACAACTCCAATCGGACGCACTAGAAACCTCTACAGAAAATGTTGCCGAGTTACTTGTGTATGACTTTATTTCAAAAGAGGGCTTCCCTGGATTTGTTGGTTTAGTCATAAATTCTGCTTCGTCACTGAATAAAGTCCCTCCTGAGTAGGATATTTTGAGTTTATATTTGTAGTTGGTACATGGACTAAGGTCGTTAaCATCATGTGAACTCTCCGGAAGGCCTAGATCCAAAGCTAACTTCCTGAAACTCCAGACTCCATCTTGTGTTTGTGGTCCTAACTTCACTTTagCACTGATATCGCAAGACCAGTCATCATAATTGTAGATTGTGACATTtAGTCTTGCGCTATTTGTtGTGCTTGAAACAAaCTTCAAAGAAGgCGGTGGAtcAACTGAAGGATCGGTTTGTAACTCCACCTCTTCACTTGTGGCAGTTTCATTGTTATTAGATATTTGGATTCTATAATAGCTAATAGTGCAAGGGTTTAACCCTTCCACGTTAACTTGCGCAGTAGtTTGCTCCGTCGAAATCAGTTCCACAAAtttCCAAATGTTTCCATCTTTTCTCTCCAACTTCGCGaTTAAATTGCTGCATTTCCATTCATCTCGACGAGGTATCTGTACATGAAAGATTGCGCTTCTAGCGGTGGTGCtGTTGACAGTTAACACAGGATTGGAAGGAACACCGCAGGGAATTCGTATTGGGTAGATACCCGTTGGAGGGCCGTACCCGCTAAAGATTCCGTCACCCCCAACGACCAGTCTAAATTCATAAAGAGTATCGTGGGCCAGTTCATTCACTTGACGGGTTGTGATCTCCTTATCCAATCGGATTTCATGAAATCGTCCGCCTGCTTGACGATACTCAAGTTTGTATGCTGCCACAGGACCATAaCCCAAATctGTGTTTtCGTTCCACTCACGCCATGTAACTGTAACACTACTTGAATTAATTCTTGAGAATTCCAAAATGgCCGACtcGCTCGGAGgAAaaGATGGAGGgTGATAATCTtGGTCGCAGGGcATCTGGCCGTCCAtgCAtGgTcTTTCttCATTTACTGGACAGACAAGATTGCGAT
>gene=isogroup02123
GTCTCATTCTCACTCTGTAGCTTAGTAACCTTCTCTGTGGCgTCGGTGCGAGCACGTTCCACTTCTTGTAGGCGCACGTTGAGCTCcgACAGCtGGGCTTCCAGGTTCTTGCGTTTCCGTTCtgATTCCTGCTTGGCCTGGCTGGCTGTCTTGAGGTCGgTGCTCAATTCAACCTGAGCACTTTCAACGgCAGCTTTGctCTTCTCcagAGAAGCCTtGGCCTTCTTGACGTTATctAGTTGTTCGTTCAACTCTTCCAGCGtGCTGTTGTGTTTGTGTCTCATATCGGTAaCTATtaCTTCGtGGTTCTTAGTCTCTTCGTCCAGCCGTTTCTTGAGTTCACCGACTTCACCCTCTCGACGCTTCTGGATCTCCTGGGCTGCGGCAGATTTGTCTTCGAACTCCATCAGTTCGCTCTTGATGGCGTCcAGTTCCTCACCGAGGTCTCTTTTGTTCTTCTctGCTCTGTTtCTCAaTTCCTTCTCTTGGTCCAAGTCCTCCctCAGCTCCTCATGTTGGTTCTCCAACTCTCTgaGAGCCTTCTGAGCTGCATTCTTGGCAGCCACTTCCTCATCAATCCTtGCCagTGCTTGGTTCAGTTCCTCCTCTCGCTTCAACAGCTGAGTGCGGAGTTCTTCTATCTGTAGTTTCAGTTCGTTGATCTGGTCTTTCAGgTCGTTAATCTCcGTCTCGTACTTCCTCTTGACCTTCTCAAGATCTCCTCGTCTCTTTtCTTCCTTGTGGAGTTTGTCTTCCAATTCTCCGATGCTACTCTCGTGCCTGGCTTTGAGCTTCATCAATCCCTTGCTCTTCTCCTCTTCCTCGGTAACCGTTGaCAATGCTTCTGCcAGCTTCTCGTCCAAaGTAGCTTTCTCTCGTAGCAGCTTGTTATGGTTATCTTCGATAAGAGCGAGATCTTCGTCCAATTTCTTGAGCTTGGCATCGGCTTGAACCTTGTCCAGTTGTAGCTTCTGTCTGGCTGCTTCTTCCTGATCAAGTTGGTCTTCTAAATCTGTGATATTGGCCTGTAATTTTTtCTTCTCATTAGAAAGAGTTTGTCCTCTCTCCTCTTCCTCCTCCACTCTTGCTTCTAGATCATGAAGGACcAACTCAAGCTCCTGTTTCTGAGAGGCTAGCTTGATGCGCATTGTCTCTGCTTCAGCACTAAGCTCAGCCTCAGCCTGCAGCTGTTCAGCTAGgATGCTCTTCTCCTCAaGAACCTGCTGGTACTTGGTCTGCATGTCCGTGTACTCCACCTCGCTCTTCTCCAACTTCTCCGCCACTTTACGgAGCTCaTCCTCCTTgAGGTGCAGGACTtCATCCTGGCGAGTGACTTGTAGAaGAGGCTTGACCTTTGTAAACAGACGCCACCACTGCCAGTTACGGAGTTTCAAgTAAGCCAGACAGTTtCGCTGGATGATCCTGATGgCAGACAACTGTTGCATACGCTTCTGGAATAGCCTTCTGGCCAGGACTCCTCGACAGTGGGCTTGGAATCTGACGATGATGTCGGTCAGTTTCAAGTCTCTCTCTTCCTCCAGATGAGCAAGGACACCGGCGCGGAAGAAGATCTTGCTTTGACCGATGCGATAGAGGTTGGGGTCAAGCTCCAGGTCAGTGATCATCTTTTCTACAGCTTTCCTTCCATCCATGAAGCCCTTTGGAATGGCATTGGGTGTGAGCAGCTCATACCTTTGCCTAAATTCTTGGAAGACGATTCTATTCGGGAAGCCCTGTCTGCAAATACGGATACCCTCTAGCACACCATTACACCTGAGCTGTTCCAGGATGAGAGGGGAGTCTATCTTTCCACCCCTCTTCTCGTGGTTAGGGATGATGCACCTGACAAAGTTAGGATTGGTGTTGTGTAGAGTCACCATCAAACGAGAAAGCTGTTCCTTGTAGAGCTGACTCACGGTCCTGAACATACCCTTCCTGGCCCTGGACCCACCGAAGGCCGAATTCTGCTCTCCCGCCAAGGCACCGAGACCGATGATTGTGGCATCTCTCCATAGATTAACAACATATGGATCAGCAGATGCCTGCATGAGGGTGACGACGTTGTCGTTCAGGGGgTCCATGTTtCTCATCAGCCAGTTGGTTACTGTGTAGTTGACTTTGCCTGCATAGTGAaTGATGCTGAAATCAGCACTCTCTCTGAAGTCTGGCTTATGGAACTTGGTGTGATTCGAGTGGTTCTTGATGATTTTCTCACAGTAGCTCTTGTCTGTGGCTTTGGGGAACCAGCATTCCTCATCcAGCAaTGCAAaGATACcAGgACTCTtCTCAaTCAGTtCAaTGCAaGgCTGTAGATCCAGACCAAAGTCAATGAAGGTCCAGTCAATGCCTTCCTTCTGGTACTCCTCCTGTTCAATGATGAACATagTGTGGTTGAACAGCTGCTGTAGTTTCTCATTGGTGTAGTTAATGCAGAGCTGCTCAAAGgAaTTCATCTTGAAGATTTCAAaCCCAGCGATATCCAAGATGCCGATGAAAGATGCGCCGGTCCGTTTGGTaCGATccaaagCTTTGTTGATGcgggCAaCGATGGACTTGAAAaCCTTCTCgTAGACGGCTTTGGCTAATGCTTGACAGGCAAACTCCACCTGTtCTTtGGTCTGGGCCTTGTTgaCATAATCCCTGCCAACCTTGATCTTCGGTTTCAGAAGAGCCTTCTGCATATCTGTGGgATTCAATCCTAGAAGACGGCACAGTTTCTGCAAATCGGTGTTATCTGGAAGTGCTGCTTGGTCAGAGTTCCTTTCCTGTTTGAACTCGATGTTTCCAAAGAGGAGGACcgCaGAGAGAATCCTCAGAATAGATGCTACATCGTCTtCAGAGATGTTCATTATCTTCATGGCATCTACGGTGGTcTGGAACTCCTGCACATCCTCAAGTCCcGGTACGTGGACATTGCCTGCGGACATAAACTTGTACTTGGAAATGTCTTCCAACAGGAAGTCCTTCCTTTGTTCCttggAGGCTCCCAGCaGgTACTGGTAGAAGATGTGAAAGgTCCTCTCTGTGTCTGACTGTCcTGTGACTCGAGCTTtCTCCAACAGGTAGGTCTCAATACTAGCACCAGAGATGTATCCAGAGGCATCAAaGTTGATCCGGATGAATTTACCAAAGCGAGATGAATTGTCGTTCTTCACAGTCTTGGCATTTCCAAaGGATTCCAAGATGGGgTTGgCCTGAAGAaGTTGGTTTTCCAATTCACCTTGAAGTAATTTGTAGGGACTATCCTGCACTGAGTGTATAGTAGGGGTAGTTGGTTTTCCACccTTGCTGGCAGCCACATAAGCTAAGTACTGGATGACtttCTTGATGttttCTGTCTTGCCTGCTCCAGATTCTCCTGTGCAGAGGATAGACTGGTCCTCGCGATCTTGAAGCATGCTT
>gene=isogroup02124
TGTGTTtCAGGAAAGTACCATCTTTGACAGACAAGAATTAATGCAAtGTACTGTATACATTTTgAAaTGAATGTAGCCAgtAGATGATCTAATGCTGTATTTCAAATCTTTATTTTGAAGGTATTTTCTTCTCATAAACTTCATCTTGGTGACAAAATGAcACAATGCCCAAACGTTTTCTTCTTTCGTCTTTTGAGCATACCACTACCCTAACATTCTGAAAAACTGGCCATTGCTAAACATGAAGCTGCATCATCCATTTAGTGTGTTTATTTGGAAGTTACTTTACATTCTTAATCCATAACCTGAGTATGTGATATAAATATTAATCTTTGCAAACTAAaTAAAAGCATGAACCATTGAAAAGTGCACCTTGTCAACAAAGGGAAAAAACTATaaaataaaGATTCAAATGTAACTAAGTCTTTCATCAAACTAATtGAAAGACATTCAATAAAAATCTTCAAAAGACACTATGTGGGGATTGTTCTTCAGTCCAAAGCCATTCAGGACTGAAATTCAATTAATCTTACCCACAATTGTACTGAACTTGGTCATGGTATATGAAATTATCATTAATGCAAAATTTGTAAGACTTTTGAGAAGATCTAGTATTACCTCTAATAAGAaCTAAACCAACTACAATAGCAGAAACAATCTGGGCATCCTAATCCCCTTTGTGAACGAAATCTCTTCTGCAAAATGAATGCATAAAGTACTGACATATTCTTACAGGGCACCTAGACTTGCAGATTTTAGCTTTGAAAATTTACTAATAGTTTCTAAAAGTGCTTCAGGCAGCTCTGACCCTCGATACTTTGTTGAGACCATAAaTGAGGTTCAAATTAGATCACTCTTTTTTATTTGCTTCAATCTGCTTTACACCCATGGgCCATGGGGAAACAATTAGCAAAAAGGGAGTATCAATATGAATCAGTTTACATTACCATATGTTGTAGAGTTCCAGTGAAATGTACACTGAATAAATTGATTCTCAATTGATACCTGGGAATAATTTGGAGAGTTACCATGAATGCTAAACTTGTGAAGGATACAGATGCCATTTTAATCTATATTTGGCTTAGAGGTATTATGAGATGATTCATATTtATAAAATCTTTGATAAATTACATGATTGGTCAATTGTGCTATAAACACAATATGTCTAagTTGTAaTGATCAAGCTTCTAGTAAGTGTCTGATCATGTAATTGAGGATGCCTCCATTTCTGAAGTAGGTCAGTTCCACGTCCGTGTCAAACCTCATTGTGGTTTCGAAACTCTTCTCATTGTCCATCTTGACAGTTACTGTTTGTCCAGGTTGAATATTTTCTGGTAGTTCTATGCTGTATATCTCTCTCCCTGTTAGCCCCAAGGTCTCAGCTCCTTGTCCATCAAGGAACTGAAGAGGTATGATGCCCATCCCAACCAGATTACTCCTGTGTATCCGTTCATAGCTTTCAGCAATTACAGCTTTTATTCCCTGCATCCAAGGACCCTTGGCAGCCCAATCCCTGGAAGAGCCTGATCCGTAGTCCTTCCCAGCAATAATAATTAGTGGGGTCCCTTCCTCCTTGTATCTTGCAGCAGCATCAAATACATCCATTATGTCATTGGAAGGGATGTGGATAGTTCTGGGAGCAGCTTtGCCAATAAACTTGTTCAAAAGGCGAATATTGGCGAAAGTTCCCCTGGCCATGATGGCATCATTGCCTCTTCGACTGCCATATGAGTTGAACTCACGGGGCACAAGTCCCCTAGAGGAGAGGTAGCGAGCAGCTGGGCTGTTTCTAGCAATACTTCCAGCTGGTGAGATGTGATCGGTAGTGACTGAATCCCCAAGGAAGAGCAGAGGCCTTGCATTACACAAATTCTTTACTAGAGGTAGATCTTTTTCCATAGTTTCAAAAAaGGGTGGGGACTTGATGTATGTTGACTGTGAGTCCCAGGGATACAATTTGGATTCCGGTGCATCCAGTTCATTCCATCGATTGTTGCCTTTTTCAATTTTTGCATAAACTTCTTTGAACATAGCGGGGATGACATACTGACGTTCCACTTCTTGTATCTCATCTCTGGTTGGCCAGATGTCTCTCAGAAAGACATTCTTACCATCAGGACTTTGACCTATTGGTTGTGTTTCAAAGTCTATAGACACTGTCCCTGCAATAGCATAGgCAATGACAAGAGGTGGGGAGGCAAGGTAGTTTGCCCTGGTCAGAGGGTGGATTCTGCCTTCAAAATTCCTATTTCCAGACAGGACACCACAAACCACCAAATCACCCTTCTCAATTGGCTCTGCTACACTGTCATCCAATGGACCACTATTACCAATGCAGGTCATACACCCATATCCCACTATGAAGAACCCTAGCTTTTCCAGGTAAGGGATGACACCACTATCCTGGAGGTAGTACGTTACCACTCCACTCCCTGGGCTCAAACTGGTCTTAATATATGGCTTCACGCTGAGTCCTGCCTCCACAGCTTTCTTGGCAAGAATGCCTGCACCTAGCATTACTGAAGGGTTACTGGTGTTAGTACAGCTTGTGATAGCAGCAATCACAACATCACCATGTGTCAGTGTGTACTCCTTGTTATCATAGACAAATGGTACTTTGGATATCTGCTTGTCTTtAGGGATGTTAAATCCcTTAAAACCAATCTTGTTGTCCAAACATGTCTGgAAGTCTTCCTTCATCTCGCTGACCATGACTTTGTCGTGAGGTCTTTTGGGACCACTGACGCAAGATTTCACAGAGGCAAGGTCCAACTCGTAGATCTCTGAAAATTCAGGATCCTGATCTGGATTAGTGAAGTCCCTGAACAAATTGTTGGCTTTCAGATATGATTCAACAATATTGATTTTCACTTCATCTCGACCCGTTTGCCGTAAGTACTGCAAGCTGTTACCATCCACTGGAAAAAAaCCAaCAGTAGCACCATATTCTGGACACATGTTTGCAATTGTAGCCCTGTCAGCAATGGACAGCTGGGCTACACCTGGACCAAAAAACTCCACAAACTTTCCAACCACACCTATCTGTCTCAGATGCTTTGTGATGGTTAAGACAACATCAGTTGAAGTAGCCAATGGGTTCATCTGTCCATGTAATTTATAACCCACAACTTTAGGAAGTACCATGCTGATTGGCTGACCCAACATAACAGCTTCAGCCTCAATACCTCCAACCCCCCAGCCTACCACTCCAAGTCCATTGATCATGGTGGTGTGAGAGTCTGTTCCAACCAAGCTGTCTGGATACAGGACCCCTTCAGAACTGAATACCACTCTGGCCAAATATTCAAGGTTGACCTGATGAACAATGCCTGACCCAGGTGGAACAATCAGCATGTTCTTTAAAGCCTTTGCACCCCACTtGAGgAACAGAAATCTCTCCTTATTTCTTtCAAaTTCAATTTCTTGGTTCTTTtCTAAtGCAGAGGAACTTCTTGTGACATCAACTTGAACAGAGTGGTCGATGACTAAATCTGAAGGACAagCTGGATTGATCTTCTctGGGTCCCCTCCCAACCtCTTCACAGCATCCCTCATGGCAGCAAAGTCAACAACAGCAGGTAcTCCTGtGAAGTCTTGGAGAATGACTCTTGAAGgTTtAAatGGAACTTCCACAGCATTGTTCTGATTTTCAGACCAGTTCAGAATTTTTtCCACATCATTTtCCTTCACATagAaGTTATCACAGTTCCGGACTGCCGACTCCAGgaGAACCcTtATTGAAAATGGAAGTCGATCATATCTGGGATCTTGAAGGTCCgtCAGGTTAAAGTACTCGAAATCCTCCTCCCCAActCTAAGAGTTTTCTTGCAGTGGTCAAAcTTtGTgCTACCTGTTTTCGCCAttgCTCCTCGTCTATTTGTCaCGTAGC
>gene=isogroup02128
GGACCACAATGGCGAAGTTTGAGTACGACGAGTCAGGCGGAACGTCGCTATATTTTCTGGTTTCATTTtATGTTCTATTTCTTATACCTTTCACATATTACCTGTGGCCTTCAAAaGAGAAGAAAGAGGATCCAGaGAAGTTGAGGAAACAaTGCCATTGTGATGCTTGTGAGGATAAGAGAGAATCATTAAcAgAACCTGctGCGGgAGcgaCATTTAAAAATGCCCTGAGATGGTTCaTCCTAGTGGTCGCTTGGATTATATTtATTGCAATAGCCATAAAGGCATCCCAAGTAGAACGAGACCATATAGAATATGATCCGTTTGAAATTCTACAGATCGATAGGGGTGCTTCGGATAGAGAAATTAAACGTCAaTACCGCATTCTTAGTTTAAAATACCATCCTGACAAAGAGGGTGGAGACCCAGATATGTTTATGAGGATtGCCAAGGCCCACGCTGCTTTAACAGAcGAAGAATCAAGAAAGAATTGGGAGGAGCATGGTAACCCTGATGGACCACAAGCCACCCAGTTTGGTATAGCACTGCCTGCATGGATAGTCGATCAGAATAATTCAGTGTGGGTACTTGCTGCCTATATCCTTGCCTTCATTGTTATTCTTCCAATTGGTGTGGGCACTTGGTGGTACAGGTCCATCCGTTACAATGCAGAGGAGATTTTAATGGACACTACTCAACTCTTTCTACATTATATATATAAAACCCCTGGAATGAACCTCAAACGTGTTATGATGATTTTATCAGGCGCTTTTGAATTTAGgAAATCTCATAATAGTCAAGTTGTCCAACGGCCAAGTGACAATGAAGAACTGCCACCGCTACTAAAGGAATTTAGCAGCGACATCGGCCTCAAGAATAAGGAACAACCATTCTGTCAACCATACTCTGTGAAAGCCAGGATACTACTGTATGCTCACTTAGCAAGGAATGATCTGCCCccTAAAACATTGGACCAGGATAGATTATTGATTGTTCAGAAGTGCCCGGTTTTGGTGCAAGAAATGGTCAATTCAGCCAATCAGATCACAGCATGGGCCAAATACCAGCGAGGGCCTGgTGGAATAAATAAAATTCCACAACTTACTACAGTAGAAAACATTATGAAGTTGAGTCCGATGATTGTACAGGCCACTAAGGAGAAGACAAGCCTGATGCAACTCCCTCACTTCACAGAGGATACCTTGAGAATTTGCCAGTCTAAAAAGAGAAACGTGAAAAATATTCAACAATTTGCGCGATTGAAAGATTCTGATAGAAGGCATATTTTTAGGAATCTTTACGACCCTCAGTACCAAGATGTGCTCAACGTCTGCGCTGCCATGCCAGTCATTGATTCTTCAATCACATTCAAAGTTATTGACGATGAGGACACCAATACCATAaCAGCAGGTTCCTTAGTAACAGCgACTGTAACGCTGAAAAGATCTCCACTGGAGATAAACTACGACGAGGGTAACACACTGCCCAAtGgAATcTcAGGgAaGGAAACTGTAAAGGAAACTGTTGTACAGGAAGAGGAAGTTAAGCAAAGcGAGTCTCCAGTAGCATCAAAGAAGAAACAACCAGACTGGgCGACTGGTAAGAAGAAGAAGAAagCcGTCcTGGCTAAaCAACAGAAGTCAAAGAAGGGGGGCAAGAAAAATAAagCaGCTGGAAaTGAAAACAAAGAGAAAGAAGAGGAGAAaGAAAAaGAAGATGAAAAaGATgAaGGAAACAGAGTCGAAGAaGTCAGTAAAAACTCGGAGAGCGAGGCGGAGAGTGATATAGAGGAtGACAGgAAaGATGAAGCAAGTGATGGtAACAGCGaTGCGgACGTCGAGAGCGAcGATGAACAGTGGGAGGAGCTCCAGGCCGGGATTCCTCgAAaagAGAAGGTTCTGGAAGGAAGATCTAAGGAGTCTCATGAAGTCCACTGCCcGTACcATCCAGATGTTAAACAaGAATGGtGGTGGGTTTATATTGCTGACaaGGAAGTAtTTGAAGTTCATAACTGCgCCaACCATGGTATATGATCTCACAGATGAAAAGGAGATTCAGTTGCAGTTCCCAGCACCTCCAAAGGGTACCTACCAATACACATtATGTGTACGATCAGATTCTTACCTGGACTGCGACCACCTCAAGTTATTCAAGCTCGACGtcGGTGAAGCAAAGAAaGTTGTGGAGAGTCATCCAcAATGGGAGGACTCGGAAGAAGAGGAGAGGGAGGAGGATGACAGCGCCGTCtCTGACTCATCAGAcgGgAGGCATCAccaGAGAGCGATGACGATGACGACGATGAATAAACCAATCGACGACCCGCCCCCGccTGGTCTACGGTGGCCGTGATACAAGCTGCaGGTCTGATCCGACTTTTGCCAcGAGAAGTTGCAATGATACTAGCATAgTGGCTGCTTAAaTATTCAAGaaTGAGTCTGATGTCCAGATACAaagCTACGaGAAtGAGAAAtATGTCAaCGACTGACGGATGATCAAGCTTCTCTGTTTAAGAGgacTtCTCTGTTtAaGAGGACTTCTCTGTTTAaGaGGACTTCTaTGTTTAaGTGtATTTttCTGTTTCAGAGGACTTCTCTGTTTCAGAGGACAtGGTAAAGAAATTAATTAATGCaaTTTAACCTGTACaGAAAACTGGTGAGCCTTGTCGAAAGCCCTTCGTgGGTTTGTTCGttggtgaccgccgctaaatgtaagcaac
>gene=isogroup02131
GGGGCATTTCCAGAGATTCATGTTGCTCAGTTCCCACTGGATATGGGAAGACAGAAAGAAAAaaCATCCAAGCTCTAGCCAAGACTGTGGATGCCGAAGGGAAAGTACAATATGATGCCATTGCAAGACAAGgTCATGGAAAAGATAAGATAATTCATTCCAAGCCaCAAGATCTGGTAGCAAAACCAATCACTGATGAAGATGACCCAGACATTCAACGtCcTGATGAAGAaGTTGTAGaGgAGACCACAGAAAaGACTAGAGAAGCcTTGCAAAAATTAGTCAATTCTAAAATATCTGCAGCCATGCCTGTAAGACATGCAGAGAAAACTGGTCCTGCACAGTACATCAGGTACACACCATCTCAACAAGGTATTGCCTTCAATTCAGGGGCCAAACAAAGAGTGATACGTATGGTTGATGTACAGAAGGATCCCATGGAACCTCCAAGATTCAAAACTAATAAGAAAATCCCTAGAGGTCCGCCGTCCCCACCagCACCAGTGATGCACTCCCCGACAAGAAAGGTGACGgTAAAGGAaCAGCAAGAATGGAAAaTTCCACCGTGTATCtCAAACTGGAAAAaTCAAAAGGgTTATACCATTCCACTGGATAaGAGGCTAGCTGCCGATGGACGgGgACTGCAAAGTCCTCAGATCAaCGAAAACTtcGCCAAaCTGGCAGAAGCTCTGTACATTGCTGACAGAAAGGCTCGAGAAGCTGTGGaGATGAGAGcaTCAATGGAGAGgAAaGTTGCTCAGATTGAGAAGGAGAAGCAagAGGAAAaCCTAAGAATGTTGGCAGATAAAGCCAGGAAGGAcaGAGCTGgCATACAAACAGTCCAGGCAAAcGTTGATGCCAaGgACAGAGATAAGCTTCGGGACGAAAGACACAAGGATCGACAGAGGCAGAGAAATATTAACAGAGCTGGAGCcGATAAAAGGTCAAAaCTtgAGAAACAGAGGgAGAGAGACAtcAGcGAGAAGATTGCTCTGGgTTTACCTAATGCTGGAGGTAAAGGaGgaGGAgATGACATGCAGTTTGACCAAagaCTTTTtGGTtCCAGTAAAGGTTtGGACAGCGGATACGCTGGAGGTGAAGAtGAATCGTACAACGTTtACAGTGAACCCTGGAGGAAGAACCAGAACATGGCTAaCACCATCTATAAACCCAGCAAGAATGCTGACAAaGATGTCTATGGAGATgaCCTGGATACACTTCTTAAaGAAAAAaGGTTTGTCCCAGACAaGgAGTTtGCTGGAACAGACAGGCTTCGGCGTCGCGAAGGACCTGTCCAGTACGAGAAGGAAGAAGAAGAAGATCCTTTCAACTTGGATAACTTCTTCCGAGAAGCCAGGAAGGCAGATAAACGTCcATCGGAGGGAGTCTCATCCAAAGCTGATGATAATGATAGAAGtGGTAAGAGAAGGAAGGACAAGTAGAGGATGCTAAaGGAtcGCGATACGAtgaTGATGGAGACTTtcATCaGTGAtgAAACTTCACtcttcTTGctCTTGTTAtAACTTTGACGGTCGCAGAGTTGGGACAGCTCATGTTTGACTGCAAGAGAGAGAATTTAGCAAGTTCAaTTCTAAGCTTGGGCAACCCTGAATGTCATGaCTGAAGTTTGGGCATGAGACACAACTGCCCACCTGTAGATTAAaGTTATtAAAaGCTCAACTATATGTTTATTACATATATGgCTATGTGTACCATTTGATTGTTTATCATGTGCAGTGTAAACATGGTGACATTAATCAaGGTTTTGTGAAGACGAGAGGTTtGTACGATGGTTTTAAATTGTGTCTCGATACTtGGGGGTTATGCTTGTCGTAGTTATTTTCAAGTtAAATGATGTGACAtAATTGGGGgATAATTGTTGTCcAGTATCGCATCGCAAAAATGCCATGCAaTATGGGCAAATAGACAAGTGCAAaGGTAAAGCAGTTTTGtGCACAGAAACCATCACATTCTATTTGAGACAATTGTCAGAGCCTTCTAAAaCTGCTAAaCTAAAaTGAATTATTACCTGCATAaTACAACATTTTTTACAGCATAGGAGTGCAAGGTAGCTGTTAACACTTCCCTCAAaTTCTATACATGGGTATGCAATAATTCAGATTAGATATTGTTCATTATATACCCTTGTTTTTAGCCCCCAATCCTTATTAATATTTGTAGTCAAATGTCAAGGCTTTTCATCTTATATATCAATGAATTTTGCTAATAATTAATCCTCACTTTTtGTTTTAtGATCAGAAGTCCCTGTTTGTCTGCAATGTCTTATGCtAGGATTTTTTTtAAaGTAATATTCGTAATgTATATTACActGACAATTTGTTtATATTTtCcATTTTTTtATTTCCcAAGCCAACTTGTGtGTTGTTTAATTTCATACTGTGGCTTTTgaCAGTAACCTTCTTCTCACAGCAAAaCATGGTTAAATAGGGATGTAAACCAATTAAGGCATTTTTtAGTGAAAAATGGGTCCAGTCCTTCCGTTCATTtCATATTTTGCcTTtCTATTGCTCTACGCCTtGCCCTGTGATGAaTTTTAGTTTCTGTGATAGAGTGCTTCAAATTTTAaTCTAACACTGACTTACGTCGAGAaGTGACGTCAGTGCGGCACATTGTTCTAATATTCTCTGAACTTTCATAAGTTATTATAAGTGGGTTCAGCATATTAGCAACATGTCTCAGGGGTgAATATTCAATACTTTGATGTCAAAGGGAAGACAAATTTGAGTAAaTTGTGTTTtGTTTCTTGGTTCTGATTTGTTAAACTTAACTGCTTTAAAGGAAGATATATGATCGAaCATAATTGAATCAGTAGTTTCATATCTTTGTGCTCCAACATGGGAAAAAATATACATAATGGATTGTATAATAGAA
>gene=isogroup02143
[truncated: 990,739 more chars]
