# Supplementary material for: Identification and Characterization of MicroRNAs from Longitudinal Muscle and Respiratory Tree in Sea Cucumber (Apostichopus japonicus) Using High-Throughput Sequencing
Source: PLoS One. 2015 Aug 5;10(8):e0134899. doi: 10.1371/journal.pone.0134899 (PMC4526669; doi:10.1371/journal.pone.0134899)
Supplement: S4 File — (ZIP) [file pone.0134899.s005.zip]

Archive with 2 entries (1 files):
- S4 File/The miRNAsí» target gene sequences in RPT.fasta
- S4 File/
