# Supplementary material for: Identification and Characterization of MicroRNAs from Longitudinal Muscle and Respiratory Tree in Sea Cucumber (Apostichopus japonicus) Using High-Throughput Sequencing
Source: PLoS One. 2015 Aug 5;10(8):e0134899. doi: 10.1371/journal.pone.0134899 (PMC4526669; doi:10.1371/journal.pone.0134899)
Supplement: S4 File — (ZIP) [file pone.0134899.s005.zip › S4 File/The miRNAsí» target gene sequences in RPT.fasta]

>gene=isogroup00008
CAATCagAAGACATGATttCAgAAAACACAGCTTAGTTTATTGGTCAACATTAGATtAtATCTGCACATACAGTTCATGgCAaCAAATGATGTAAAAATAaGTATAAAATGgACAGCTGCTtGATaGGGATTTtCcTTTGGGATtAaTTCAAaGTTGTGAAGGCAAGATCTTGGATGGACTGGGtCTAATCTtGTGAACAAGGGTGGTAGGACTTGTACGTCACAACACCACCTTCGTAGTAGTCGTAGACTTTGATGAAAGCTGGTCTCGTATTCTTCACGTGGATaTCCCTCTTCAGCACCAGAACAAAACTGGTTGAGTACCCTCGTGAAAATTGATTGAAGTACAACGAGAACGGTTTGCCTTCTtCAAAGTGATCGTATCTCATCAAGCCAATGTCTTGTCCAGTTGAGTATAAATAATCGATGTATCTTTCCAaCTCATTTGTATCCACGGAATAaCCTGATACCATCTTTACGTCGACTACGGCCATATTGGTAAACTCGTTtTtGGCGTCTAAATATGATACTGTTATATCCAGATAAACTCTACTACAGTCCTGCTGGGGAGTGTGATCTCTAGCTTCAACCTGGACATCAAAATACTGACTTACAATTCGCAAAACTGGCAAGTTATACTGCATCACAGCCTGGAATAAGACACATCCTTCGCCTTCACCAAATACACGCAATGTATTAGGACACTGTCGTATGTCAAATTCTTCCATGACCAGATCATtctCGTTTGTAACCTCGCAATGTTCATGCTGCAAGTCaCCTTCTGTCGTGGAAATATCTACAATGACTGATTTGTCATCGCTGTGAACACGTTCGGCATAGGAAGCCAGAGCCTCAAGCCCAaTGACTGTGTCCTGCGTGGAAGTGAACCCTCCATGACTGTTCCGCTGCTCGTTAAGCCATTCTACAATTAGTCGTGCATCCAGAAGGAACTGTGGGTCATCTTGGCTAGCCTCCAGATAGATTAGCAATACATATGAGGTCATCTCTATTTCTGCTGGATCAGCTTTGCAgCTGtCTGCTgCCCCCTCACAGGGAGGGGCATCATCCCGGGTCCAGTGTAACGTGCCATCTCCTGTGACAGCTATTTCTTGTAACTTGGTCAAACCTGATCGGTAGATGGGGTTGATATTCACCTTTGCTAGAGCATATGTAACAAGGGCAAGTGTGTAGGTATCGTCTATTCCATCATCAAGAGCCCGGAATAAACAATAAACTGCTCGGAACATGACTGTACTAGTTGCTGGTTCCCCAGCTTCAATCAGCGCAATAGTGGTATAGGCAGTTAGGGTTACACCATTGGAGTGACCACCCTGCATAGATTTGTGTATGACTCTCCCTCGTGGAATGAAGCATCCAGTATCATcATCTagGgcGTtGTtAaCCAACcAaTcCCtCGTTACTTcCaAATCTcTGCtGTcAATATCTATgAATTCTGAGGCCATTGCAAACGACTTAAGAACAAAAGCTGTCAACCATGTACTTCCTTCGCCATCTCTCTGGCCGAATGCACTGTAGGATCCATCATTCAAcCTGTACtGAAGtTCtcTctCATAtCCTATcTGCATATATTCcTTGGCTTgaTTGtACACTTCGGGgAagTTCACACGTTGATTAGTGTGAACCAAATACATCAGGACGAAGATGTTAGGTGTGAAACCAATCATgTTCTGTTCCCCACAGCCGGTGGGCATGCGAAGGAGGGATCCCAGATTTGTCAGTaCCGGGCCaagAACAtTTCCTGtAAcCTGTACtTTACATGATCCTGTTCCAGGGACAGTATTGAATGGAAATTCAAGAGAGACTTCTTGgAGAAACGAACCACCCTCAGCATCATCTGGACAGATCAAGAAGTTGATTGCCCTTTCCACTTCAGTACCCTCTGCCTCAACtAGAACaGTcctAtTCACTGcATcCCAGACATCtAATAGttCATCTAtACTGTTCcCtGTTTTtCcACACCtGGTaAATctTGAGAAGGAGGtATATATTCCCCAAGCGCTATGATTGGTATCTTGCCCAATACTCGTGGTATTATGTtAAATTCAACAGATCCaGCTTGTCCTCCACACACGCACAGGTATTTGaAGAAATcTTgAtcCTGTATGCTaAAgTAGGAAGAAGGCtCAAGACGCACGaCCACCGTGAAGCATTCACTAAGGTAGTTAAACACTGTTATCTTCAAGGGAAATTCTTCATCCTGTATGaCTGAATAaGGCaACACGGTTgAGATGAAAAaCGGTtGGaAAACACGtaAGGAtatCGGTTCTGCTATTcCGATTCCATGTTCAgCAGAGGTGCAGAAGCCTGTCGTGACCCAGTCAGTAATGGAGTGGGGGACGGTGTGACTGACAGTGCTTACCCCTTcTTTGCCTATCGTGGaCaAATGCCAAAgCCAAGTGTCaGGgAAATGGgTTCgAAGTTGaTAAATaGgaCCAGATTtAGGTACTTCaGgTaTTATGTCAGCCCTATTCACAACATTGAAATCAGGGAGACCACCAGGTCCAGGTACACCTCTTAATCCAGGATTTCCCATCGCTGTAGGAAAGTGTTTGGAgTAAGGCGTGTATCTCAtGTAATGAGTAGTAGATGTTCGAGTTTCTGTGtAAACGTAGCAtGGACGTGTCTCAATGATAAGGTTAGACAAAATTTGAACACCTGAGCTCTGGAAAGCTTCTAAGGAATCAAAATGTAGCGATTTGCTCCATGTTCTGGTTGAAGTTCTAGGTGGAGGTGGAAGtCGAGGTGGaAGTCGAgGTGGAAATCgAGGTGGAAATTgAGGTGGAAATCGAGGTAGCTGAAGGCTTGGGAACCGACCAAAGGAAGGAATTGATCGTTTGGACATGTCTCGTGCTGTGACTGGACAACTCTCATTCAGTCCATGTTCTTCTACAGCAAACATCGACATTGGTGAAAAcaCcTGTtCagAAGtGATCCTGTTGCTGTCAgCTAAAAGTAAAATGctTTTAtCGACAGATCCAATAGCACACAATGATAGTGGAGAAGCACGGATGTTGAGTAACACATCTGATCCTGGGTAAACTTGTCCACTGTTGAAATCTAACGaAACATCATTTTCAAAGGCTAATTTGACTTTGAACtCttGTctGGCtgAAACcACTTCGCCATcTTGTCTGGTGAAGTAGAGGAGGATGGTGGCACTTGGTGCCATTTTCTGTGTCACTGGAACAGGGATCGATACACTCCCCAGAATAGCGTCTGGAAAAGGTTCCAGGTTCGGAGGATCTGTTGTCAGACTTTCCAAATGCTGTCTCACTGTAGTAGGGTCTCCTCTACGGTCAAGCTCTACATGACGTGAAATAACTGATGTCTGCTCGGACATACCGGATGACCAAGTCTGAGTACCGGACGTAACAAGATTCCGGTTTGCGGACACAATATAGCTAAACTCCAGAATGGTATCAGCATCAGATTCTGGAATAGTGAACTCGACCTCAACATCAAGATTTTCACCCACAGGGTAAACAGAGGTCAAAGGtCTTATAGCAAGGAAACtGCCACTGGGCGAATaCCAGGCATCAATATATTTtCTGGaGCGgACAGgTAGAATCTGAGAATCTGGATGACGATAAGTGACCTCCAGTTTCAATTCTGTTATATATGGGTCAAATGGTGCTCTAAACTCTGCATTTACTCTTCCGTCTTGATCAGTGGTGTAGGTCTCTTCAAAGCTGAAGTCACCCAtTCCtTTTGTTTTCATAGCTGTCACaGTCAGAgATACAAAACTGGCTGGTCGACtATTGGGTAaTTTGGCCAAAATTTGAAATCTGTAAGGTAAAcCTGGTTTGAACCCATTACGACCGACAGTGTCAAGGGTCAAAGGTATCTTTGTTATTTCTGTTGATCCATGAGTCTCTGTTCTGGCGATGCCAGTCACAAGCTCCGTGAACTCAACATCCAATATAAGATACCTGCTCTGGATAGAATTAACGCTCCCGAGATTTC
>gene=isogroup00011
TGTACTACTAGCACTGATTATACTACTATTTACTGACAAAGAGCCGATATTAGAGGCCAAacTaCTGAAGAagTGGCCATCATCCTCATCATCACATGCAGGAGGATCTTAGATGACAGAAAGAAATGTTGATCAGGCAGAACAAGATGCTGTTGCTCTGGATTGCATTGGTAGTTTCAAGTTTTAATGGTTCATCGTCTAACACTGTGGTGACCTACACAACTAAGAACgTTGAAGAGATGCCATGTGTGATAGATGCAAACACGCTCACTGCTACATGGAATGATGATACCACTGGCAATGCCCTATATACATATAAAAGTAATTCTGATAAAATTGACATTAGAGATTTACAGCCAAaGCaTGGCAATTTCAATTACTCATATGTGGAAGACTCTCACTTCAACCTGATtATTGACAacgTTGAAAGAGAAGATGAAGGTACCTATtcATGTGAGgAAATAGGAGATGCAACTACTATAACTGTGTATCACGTTAcAGTTGAAGCTATCCCGAAGgAaCgTtCTTtAGATTGCTTTGTtCCTCCTGcTcTCACTTGTCCTGCACAAGGTGtgACTCCTAcTtCAcAGCTGATATGTACTTGTGCAGCTAAAGGGgTGcATCCAGgTACACTATCcTTGgaTATTTCTGGTGCTGATAATGTGCAGCAAGATAGCCCAGTAGcAAaTGATGgCCTGtgggACCTTAGCTTGAAAGCAACAGTACCAGTTACTGACTCTGAGACAGAAGTTACCTGCAGTGTTAATGGATACAACACCACGGAACCAATACCACCAAACCTCATCaCTAAAaCATTAATGATATCTCCACCAACATGTGCCCTGGAAATaTCATTtGACAAGGCATGCGAAGTAGCTACCTTAAACTGCTCTTGTTCTGCTATGCCAACTGATGGAGgaTCCCCGTCAGACTCTGGAATAGTGTTCagCTATTTCAATGAAGCTGGTGATCTtATAGCGGGTAATGCAaCTGGCCcATTCCAAATCAATGACATAGAAGCTgaTGtaGACCTGACATATAGCTGCAGAGGGTgCAATGGACTTtACTTTGGAGATAGCTCATATGTCACaGAAAgAAAGTTTGCacAATAgCTAGCgCGGTTACAAcccAACAACCAtcTACCAATGATCCTCAGAATAAaaTttcaGAttgCAACTAtACAGGGCTGATTGCTGCCTGCATAGTGgAGGCTATCATCATTGTGGTGTTGGTCCTTGTAAtgaTTTATTTGATtGCACGtGACAGACTTGGAAATGGAAACaagaaGAACCCAGATCCAAGAATCAAGTaaaCGAAataaaaggaGCTgAAAaTAGAGCTTACATGGATCttcaggAACTTGAAGTTAATaaaaaTaaGAAGAACAAGAATCTTGAAGTCCCAGAGAAGAATGTGAaaTTAGTTTCccTTttACCTGGAAAAGGAATGTTACGATATCACAAGGcTTttAGTTATGAGAGCAGCAGGAAATacTAGAAGCTGTGGTCAGAACCTtGTCAGGTGATTCAACTTTGCGGATGAATGAATTACAAAGTTCAGaGGTTCaaCAcgTATTAAaGCTGCCCGgCGATAAcAGTATTATGAAGCTTCTCGGATGGTGTGaTACAGTACCAAATTATCTGATTTGTGAATATTTAAGCGGAGgAacTCTCTCAGATCACCTAACTGAAGaaTTCAGtCccAGaaaGTACATCAGTATGGCAATACTAAACAGAAGCGTTTTCAagTTGCTGAGAAGGGAAATgccGAACAtCtACCAAagTATGCACTTCAGGTGGCGAGAGGAttaaaGTTTTTGaCCAAAcATAGATTCaTgaGCCCCGGTCtaCGCAGTAAGAAAGTCTTGTtGGATGCTGCtGGgAGGtGCAAGTTgTACGACTTTgtttCAaTGGAAAACGCAAAAGAaTGGACTGGATTACTTTGGAGTGAGAACGTTCCATTTCAATGGATGCCTCCAGAGTTTCTCTTTCTAGAAAAAAGTATTttCTTCAGCAGGA
>gene=isogroup00016
CGACTGTAGCATTGAGGAATATACCTCCGTGGGACGGATTAAAGCGACCTTTCTTTAGGATCCTAAcGGATTTcTAcaTTTTTcTTtGCcTTtaGATACGGTGCAAAGGGCGGAATCATGTCGAGCCAGGATCAATATCAAGGGGATGACGGGGGCAGTCTCGAACAGAAACGAGATCAAGAAGACCTCGAAGAGATGCAGGCCGCCGAAAGAGATTTAGCGTCCGACGCTGCTTGGAAGAAAATCCAGCAAAATACGTTTACAAGATGGTGCAACGAACATCTGAAGACGGTCAAGAAACACATCGGAAATTTATCGACGGATTTAAGCGATGGATTACGTTTGGTTGCCCTACTCGAAGTCCTAGCGCATGAAAAAATTTCACACAACAAACGGCCGACATTCCTGTCAATGAAATTGGAAAATGTGTCCATTGCACTCAACTATTTGGAAAAAaGgAaTATCAAAATCGTCAACATTGACTCgAGTGACATTGTTGAGGGtAAACTGAAGCTGATCCTAGGTcTGATATGGCTCCTCATCCTTCACTACTCCATCTCCATGCCCATGTGGGACGACGAGGGCTTCCTGGACGAAGAGACAAAGAAGAAGACGCCCAAAGACAAACTGCTCATGTGGATCCAGAGTAAGGTGCCCGACTTGCCAATTAAGAACTTCACCACCGACTGGAATGACGGCCGTGCCATCGGTGCCCTTGTGgATGCCATGGCCCCTGGTAAGAACTTTACCGAAAACAgtGCATTTTATAAAATTCTTGTCCTTGTGTTCAAAGCAAGGAATTGTTTAGCCCCAGTTTTCCTACAAGAGCTTCTCCAAAAaTACAGACCTAGCAAGGTGCTTCGTTCAAGCGTACAACATATGTTATCTGTTCCTACTGTTCGCACTTTCCACcTATGGGgAaCgTTGCTTTGCTAGATCAACTCCACTAGTTCTCTAGTGgATAAGCAGTTtGCTAACAGtTTtATTTtATTTTTGGTtCCTTGCTTTAGCAAAAGGAACCTATGCAGTCAGGTTGgCGTGTGTGTGTGTGTATGTATGTATGTATGTATGTATGTATGTatGTgtGTGTGTGTGtGTCTGTGACACTTGCTTGGGTACGCTCTATCTCAATAAGGGAATGTtggaTtGaGGCCaAACTtGgACTaTAgAtccGcCaTATGGaGAAGGTGTGCCCTATTGTTTTTGGTGCCCACAAAGGTCACCAAAGGTCAGTTATGGTCCAAAAACCGAAAATATTAAAACTGCAATAACTCCCAGTGCCAATGTGCGACAAGaTTGATATTTTGGGACAAGTTGTGAACtGGTTagGGGaGCAtTTTCaAACtTAACGGTCATGTGATCCGaaGGTCaCCAAAGGTCAATtAATGAtAAAAAACTAGTATTTTTGCaATAACTTGAGAACGAAATGTCcGTTAGGgTTGGGAGTTGCTtCAATGTAaTCCAaTTGtcGACCCGCAtcTGGGTGACCCTTGACCTCAATTTGACCtcTGGTGACCTTTtcGTGTTTttGgGgATTTTTACAGTTtcGATGCTATTTTCAGATGtcAAAGGTACCTTCTGatCATAAATGTCAAAGTTTTtCGGTCGgAGTTAGGATGGTtGTACAGACTTgtCGTTTtGTTTTTtGGAAtCAGGAGATtAAaCTACATCTGAAACCAAGGTCAAAAGGTCAAaGGTCaCATtAGAAAAAATGTGCTTATTTTGGGAGGAAaCGAGCAAAAAAgAAaaTGTTtGGTTTTGATGCTAGATTTGGAtATCAAAGGTACcTTCCGATCAAAAaTGTCAATtGGTtgACaCCCGTGtGACCTTCGTGTGCGAAGTTATACGAGGTCAAAGTTAATTTTCAgACATTTAATGCAACAACTCCCAGTtCCAAGGTGTGAcaTGGTTGATATTTTtGgACAaGTTGCAAATGGTATAGGGgAaTATTTtCAAACTTAaCGgTCATGTgaTCCAaGGTCACCAaAGGTCAGCTAATGTTAAAAAAtagttttttGGGGggAGAAAaTGGGCAAaGAAAACATGTTTGAATTTTTAcAGTTTTGAtGCTCCGTTTAGGTCTCACcGATCAAAAATGTCAATTGGTTgaCCTACGGGTGACCTTTGTGTGtGAAGTTATGTaTACAAGTTCAAAGTTAAgTTTTaGACATTTAATgCAaTTAAaTCCcAATgCCAAGGTGTGACACGGTTGATAaTTtGGGACAAGTTGTGAaTGGggTGgTGGAACATTTTCataCTTAAAGGTCATGTCATCTGTGGTCACcAATGTTATCATATCTGTTGACCCGCTTGTAGGTGACcTtATACTTCTTACATTTTCGACGCCAtATTTAGATCTCAAAAGTGCCTTTTGATcAAAAATCCGATCACATTTTGTGAtcACAAAAgTGTTGGCTATAGTGTTGGTTACTTTATGGgAaCATGTAGGACcACAATTACTTGGACTATTTgAGCCCAATCTTGCTTGATAATATtATGTGTATTGTCATATACCCCAAGCAAGGAACCACAGTGCCCTTGGGCTCTTGtaTGACTGGGCTAAGCATCTATTttCAAGAAGTggAAAAGTGCTCTGGTACATGGAGCTTCGTCTGAAGAaaaaGGTTGTACTTTGAGAAAGTATCATCCAAGTTTTGTTGTAGTGtcACATTTCTAGTAAGAGTAAGATTCATATTAGGATTTAGCTAGATTAAATGGCTGTCTGGACTCTTTATTTTTtAATTTTGTAAGTGAAATATGTTATAAGGTGTTCCTATCATGCCTAGTAAAGAGGCAAAGAGAGTGCAAAATGTGGGACTTGTTGGTAGACATTTTGTGGCACAAAAGTTTGAAAACTTTGCCAAAaTTATCCCAGATTACAACTATCACAGACTGATACCATGGGGGAAAAATGGATTTGATTTCCTTATAGTATGATATTATTTCTGGAACTGTTATGCTGTGGCAATGTAGCAGCCTAAATGCAGTGATGAGAGAAATATTCTTTCACATCTTCCTGAAATTTGTAAATGTAGGATGTGTTTAGATTG
>gene=isogroup00021
GgACACAACGAGTTGAAAGGCATTGTGATCAACGTGTTTTCTGTtGgAATtCATTCATTACGATCTATAAGATGGCTCCTAGATGTCCAAAGTGCAATGATTATGTCTACCCTGCcGAGGAACTGAAGTCCAACAAGTACAGTTACCACAAGAAGTGTTTCAGATGCTTTGCTTGCAACACTGGCTTGGATTCCAATAATGTGAACCCCCACGAAGCCGAGTTGTACTGCAAGAAATGCCACGGCCGTAAGTTTGGCATCAAGGGATACGGCTTTGGACAAGGCGCTGGATCTCTCTGCATGGATGAAGGAGAACGTCAGGGCATGTCTGCTGATCCATCTCTCAAGAGTGCACCAGCTACtgCAGGGGCTTACCACTCTGCTAACCTAAATACAGGTGAACGCACAGGAGCTGGCCCATGGTGTCCAAGGTGCAACGGTACTGTATACCCTGCAGAAGCGCAGAAAGGAGCTGGCGAGTCTTGGCATAACAAGTGTTTCACCTGTGCTTATTGTAATAAGAGGCTAGACTCAACCACACTCTGTGACAAGGAGGGAGAAATCTTCTGTAAAGCATGTCACCGCAAGAAaTTtGGACCGAAAGGCTATGGCTATGGCATGGGGgCCGGCACCcTGCAGATGCAATAGCAAACACTAACCAAGTTTGCTGTGTGTGTGTTTGTGCATGCAAGTACcTAACATAGTGCTtGTTAtGCTAAGGAGTATGGTGCCcACGGTGTTGGATTtgGgACAAGGTGCAGGTGCTcTtAAgctAACTTAAATGTcTaGAtACTTCTCTaAGCatTGACtTaAtGATGGACTCCCAGTCATTTTTTGAAATTTTTACTGCTTTTACGCATTAATGTGCATATCCAATAGCTTTACTCCGTGTACAAAGTTTGTTGTACCACAAGTTCACTACCTCCCATGCTGCTTTATCATTTAGTCtTCCAtaACTCaaaaGtTgGGGaCACTGTACAtCATTTcTTtGtaGATtGTAATTATCTATCAaCTTTTTCTCCAGTAATGTGtAtAGATTTtCTTcTTAGgAaGtAATTTAttttCCAATGTcAATTCTTGACAGATGaAtTATGAAAAATTtGGTGTTATTCTATTGTAGTGAAGAGGCAGTATACAATTTATATTATATTTCTATGATAACAAATATGGCGTACCaGCtTTAAtTCAtTTTCAGtTTagtAGaTCTGGCTCTTGCCtACCATGTTATGCATACAATAATTTGAtAgCCTAaGcTtaCAgatAaCAATAGTaTTGCTtccTTTGCAtAGcCATTACTATACTCTGTGTTaAATgTCACAATGATTTTATACCTCCATGACATCTTTTATAATTTAGCTTTGGATTTGTGTTTACAACTGCAAGCTCTTTATGTTGAAAAATaatTTGACTCTTCcttGGTTATCAAAATGAAACATGtGAGTCgATAGTGATTCCTTTGTGGAGACTGCACTGGTTGGAATGGCCACATGAGTTGTGGAAGTTAGTCATCTTGAAGCTTCAAGCAATGTTCTGTAAGCAATGTTTCAATGATTCAAGAGACAAGAATTGTGGGATCTGAACTAGTTTAATAATCAaTTGGTTAATTgATACaGCTATAATATTCTTTAAGCTTTGATACCATTTGCATCTTCCTGTAACTTCCATCCATACTTGCAATAAAAAGTTtAaaTATAAaTTATCacAAAAAaCAAAAAAaCTAATAAAATTAGTCaTTTAGaAaGTTTTAaCCCTTTGTGTCGTccAATCACtGATTCttCCAGAAAATTGATTtgATATgaaGTGGttcAAGAAAATCATGtAATAGAAGCaTAtcGTaCAATTAAGTACTGGTGCAGTGGTTTTTCAGAGgTAAGCAATCTCTAGTACAACTCCAAAAaTGGTTTtaTATCACTAGAACTGGcAAaCAAAtgAGCTTAGAtcAGTTTCAAAATAAATTTCAAGTCTCAAATTGTAAAATAtGTTGAaGTtGATGTCAAAATTTCTTTtGGATTGACTTtATTTTTtACtAaAGTTTCGATATATTTCAGTGCCTTAttatCTATCTtATAGTAaTATAaTTCATCAAATATtACAGTATGTTTTTCAAGTATTTTAAATGTAACAGCGTGAATTGCAATACACATGTTACCTtGACAACTGGAATcAagTtGATGTTAGtGGCTAGTTAAtaTGCTTtATCATAAAGTGAACCTATAAccaaCCATTCACATCTAgttttAGCATtGTAGcgTtCTGTaaaagaatGgAAAAaaGgaTtCTTTGATATCTTGTATATGAGAACAGTGTTAGAATGAaGAATCcATTGCAGTGAAAATtCtcTGAAAGGTGATGTGAGGGATGgCTGTCCATCTTTACAGTGACTGCAGATGTGTATtGATAaGCAAGATATCAaCAAGAAATaTCATGAAGTTGAATGTGGCATTTATTTGCATGAgATAGCAATGcAACTTCcATGGATACAGAaCCTGGgATTGGTAATGgTTAAATAGTAATCTTTGCAGAAGTGCTTGAATATAGGTTGATATGAGTTTTACATACTAGCTGAGTtGTACAATGACTTTGTCGTttCTtACAGTCTtCTCACTGTTGCCTTTTATCACAAAAAGTGTCAGcATTAGTATAAGTAATACCTCTTCCATGCTTGCACGCCaaTCATGATTTCAAAATGGAACCGGCTTAGCAAAGACTTtGaTGgTCCgtGAGATATGTTaTaaaaTCTTAATATGCtTGtTAGCTGcTACAAAATACATACAGTCATTTAGTATTACAACaGAAaGTAAGCCTGaTATATAGCATaTgTACTaTGTTGGTATAGAAAAAGATGTCTTATAGGTCTaAGCTGGAAGGCCTCGCAAGTAAGGTGCCTGTGAGTTGGCCACTtCTGGCAaTGATGAAAGGCcGTAGCACCGAGCACTGTGTACATTCATGCGACTTTTTagAAGTTTTAGcAGATTTGAGTGCTGCCGtTtaGCCACCaCCAATGgCCTaCTTTTCCAACAACatGAATGAAAGGcGaGTGCttGATTAAAaccGATGGTGTGAAGACATGATTTTAAaCAATGGCACAccTtAATtAcTCTGTCTTAGcGTTACCACTTTCATCTATCATTTCTTAgGAAaTgGAatCTTTTGAAGTAtTTTTACCGTTTTGATaTTtaaAAAAAATTtGTTAAAAATGCTAtgATGTGTACTACTCCAGCAATATTTCATAAATGACAACTCGGCgatAATTGCTACAGAGAACtTTGTTtATAAAaTAGTTTACAaTGAGTGcctATTAAaGCAACCTCATTATTGTTTGGTATATCAAACTATGTTAATtGATGCtTTTCCTTTGTACACGCTTGACAGAACTTGCCCTTACACACAATACAATAAACTTATGGGTAGAAT
>gene=isogroup00022
GTCATTTgTCATCTTGCCCTTCATCGAATATATttcaGCgTGgCATTtcTtCAAACCCGAAATCATGGAGAATTgTTtCAAAGTTTGTTTAaCTGTTTTGACGATTTGgAACTtGTTTGGAACAGAAATGgTcaTCGTCAGTGCCGAGgtacGgTCTTCAGGTTCTTCATACTTtGTTTTTCAACAACCTGCGTATCCGAGAGATTGCAAAGAAGTATCGAATGCATGTTCCTCTACCCACAaTaCATCTGGAGTGTACCTtATTAAACCAGATGGcATCcGgAACCGTTTGAGGCTTACTGTgATAATGATCTTGATACTGgTGGTtGgACGgTATtACAGCGAaGAAGATTGGATTCTGTcAAATTtAATAGAAGTTGGAAAGACTTCAGAAaTGGcTTTGGCTTTCTAGGgAGTGAGTTcTGGATCGGAAATGAGAAAATTGCCTACTTAACAAATCAAAAGCGGTACCAACTGAGAATGGACTTTGAGAaCGTTGCTGGAGAAACTTACTATGTAaCATACGACGATTTtCGtATCTCAGaTgaaTgGGGgAAataTTATATATCAAGtTtAGGtAacATTCCTAATATCAGATGAATTAAAAATTGAATGGTGTCCAGCTAATGAGATATTTAGCAATGAGACATGTGAGAGGACTTGTGAAGACCCCGATACTTGCATCTCGGCTACCTCTCGCACAGAATCAGAGCAATGTGTTTGCGtCGGCGATTATCTGATAGaGcAAGGACAATGCATCCCTcTCAACCAATGCAACTGCTTCGTTGATGAAAAAGGAAGTGTATTAGGGGAGGGCAAGTTTTACATCAATTCAcGATGTACACGAAATTCAACTTGTAGGAACAACCGTCTTaTAGATGAGAGTTACCAGtGTAgTGATGACGCAACCTGTGAtgaGAGGAACgATGTCCGTAAATGTTACTGTAAtGatgGCTaCgAAGGGGACGGAGTGACGTGCACCCGCGAGGTGGTCCCAAAAGATTGCTACGAGCTTTATGTTTCCGGTACACTCAGTGATGGAGTTTACACCATTTAcCCTgATGGttgGcCAaGCGGCATTCAGgtTTActGTGAGATGGAAAGTAACGGaGGAGGATGGACAGTTTTCCAGCGACGATCGAGTGCCTCCGTTGACTTTTATCTTGGTTGGTTGGACTACAAGAACGGTTTGGTAATAAgAaTCAAGACCACTGGCTAGGTAATAAATATATCCACTCTATGACCAACCAGAAAACGTACCAGCTTCGTATTGATCTAAGGGATTCCGCTTCATCATCGAAaTACGCCGTCTATTCGACTTTTAGCATTAcTGACGAGGCAGACAAGTATCGACTATCAGTTGGATCACACAGTGGAAATACAGGcTATGATaGTTTGTCTGGTAGCAACAATAAACAATTCAGTACAAAAGACCAGGACAACGACGGATAGTAGTTACGACTGTGCaGAGGGACATCGCGGTGGCTGGTGGTACTACTatggTGGtTATGGTCATGCTTACTGCCGTCTTGATGGCTATTGCTATTTTTACCCTGATGGCAGTACCTGTCGTCGCTGTGGAAATTCAAATCTCAACGGAGACTACGACGGCTCTACTCGAGGAACGTACATGTTCTGGTACAGTTCTAGTTTGAACACTTAC
>gene=isogroup00029
TTATTATttATCAGCgTATTTAcaTTAAAGCgaaCAAGAGATAGGGTGACTTTAGGCaaaaTTCTAGGCTTGAttAATCATAGttcAAGAAAAAGcaaCAATTTGAGTGCTGTTAATGTTTTTGTAActATTCCGGTTTTCATTATATTCAGCTTtAAAGtaaaCCtGATCCCTGGAATGCTGcttttCCCcgTATAGTTattgTGTTGCTTCTCAGGAATATACCTAAcagTcTgTATGTTAGACTAaGTAGTTCAGTCACTTTAACTGAcGAGACTCACATGTTTAAAtgTcaTTtCTCAAAAGTCAGAAGTGgCATAGAAatGCAATCTgAaCTGaTAGCAGTGCTTTCTTACTGTCTATAACATATCAAGATtAaTTgcaTtGCTtAAAGTCATCCTTAAAAaTACAAATCTCCACAATATAATAATAATCcAaCTTGAaTAAAAACATGAAAagAAGCCcAAGTACCACTAaCTACATAACCATGAACCACtGAcAaTATACAGAACCTGGGCACGAAAACCAAacGACTGATCCACTCTCAACCCGTCCTCtcGCATTGAGgcTGACTGTGTGATCAATTTGCTTATGGgTACAATATTtcAACAaTAcGAGGgAAATACAAATAAACgTTCTCTACATGAATTGCTCATtAaTCACAtAAaTTGcAAGtaTAAaGTGAGGACTTTATAAAGGGAaGCAATACCCAATGTAACAACCTCAAAAATTAATAGTaCATACAAGAGATGCTTCTTTAAAGTAATTACTACCACTTTTGATATcACCCCCCCCCccAccTtAGTTTTTTCtATGAGCATCTTATTtACAAAaTCAAAGTAATGAATGTCCAACTTCATTTACAAaTaGCTGTTCATACAAGGTATAAACTCAACTGCTCAGCATACATGTCTTAGTGCagTAGAATAGAGCACTAGAATATTACCCCTAGTCCTCTATAaCAGACAACCTCACACCCCATGCTGCGATACTTAAGATGCATGATCACTCTTAGAAGTGTAAATGGAATCATAACGAAATAGCCAATAATTAATTAATTTAGGTTTACAGTCTTGTTCAAGGCCgAGGCcTCCTCACaCgACTTTACAACTTAaCCCcTGGTcATTGGTAACTTGTCACACCCACACACcAAaGTGTGCACAATTCAaTCAATCTCTCCTGGGgCACCACAGTGCACCACAACCACGTGTCCCCcGGGGgACTTCCCATAGGGTGCAGCCACAAACCGGCGCACGCAACTATATTTACAAGTTACCTCaCagGTCCCCATTTATACACCTGGGTGAAGAGAGGCAATGGAGATAAAGtGCCTTGCCCAAGGACACAACGCAATGATCTGGCCAGGGCTCGAACCTGTAATCCTTAGATCACAAGTCCACTGCCTTAACCACTTGACCACAATGCCCCCaTGGTAGGGATTAGActAGACCTCAACATAAAGTTACTTGCAATAAAaCTCTGGATATAACCAAAGAAAGGTTGAACCAAGACCTACATTTtCTTtGGTGATAAaTAATTGCCATCAGTTTTGCAACAGTtCAGaTAAAAGAGTCACAtAGCcGATGTGTGTACCcAaGGAGTTAAaTCCTTTcgTTTActctaCAGATATGtagTTTtCAAGTTcAGTGAAAtAAAGTTTTGTTATATGtACCCACgTGGcATGTTTGCTACTTCtgCGAGTCcAAAGTTTTTGAACAAGAATTTTtcGTTGTTtGactAAaTGGTTgTGGGTGTTGTATgTTtGAGAAGATTAGCTTGCCTTCAGTTCTGTCCagCTTgaCTGgACATGCTgCcGGGGCTCTGAGAATTCATTTtCaTAATaTCTATaCTTCCtgTGGTTCTAtACTGGTCATGTTGGGTTGTCAATCGCTCAAAATATTGTAGTTTCCATTTCTGGTGGCTGGAGAcGGATAaaGgTGCTCTTGAAAGCATGAATGTCTaggAttttCATAGAGaTGAGAA
>gene=isogroup00034
gATTCGAAAACTGCAACAAGAGACGATAGCACGGCTGTACATGATATTCGAGTTGAACATTCGacAATATCATTTCAAATTTtATTCAGAAACGTAAGCAAaGTCaCAAAATGCCtGGAAAAGGgACATCACCTGCAATCGGCATTGATTTGGGGACAACATACTCATGTGTGGgAGTGTTTCAACATGGAAAAGTCGAGATAATCGCAAATGACCAAGGAAaCAGGACAACTCCAAGTTACGTTGCGTTTACAGACACAGAGAGGCTGATCGGGGATGCTGCCAAAAACCAAGTCGCCATGAACCCAACAAATACCATCTTTGATGCCAAACGTCTGATTGGTCGATCGTTTAGTGATACAGCAGTTCAGTCTGATATGAAGAACTGGCCCTTTAAGGTCATTAACAAAGCAGGGAAACCAGTCCTACAGGCGGAACACATGAATGAGgTGAAGACATTCAACCCGGAAGAGATTAGCTCGATGGTTCTTACAAAGATGAAAGAAACGGCTGAATCATACTtGGGTCAAAAGGTCACCGATGCTGTAGTCACCGTACCTGCCTACTTCAACGATTCACAGCGACAAGCCACGAAAGACGCAGGGGTCATCGCTGGACTTAACGTTTTGAGAATAATTAACGAGCCGACGGCTGCAGCTCTCGCCTATGGGCTCGATAAGAAACTTAAAGGTGAACAACACGTCCTCATCTTTGATCTCGGAGGAGGGACATTTGACGTCTCTATCCTCTGTATCGACGACGGAATGTTTGAAGTCAAGTCAACAGCGGGAGACACACATCTCGGAGGAGAAGACTTCGACAATATTCTTGTCGATCATTTCTCGGCGGAATTCAAACGTAAACACAAGAAAGACATCACCGGTAATGCTCGGGCtCTGCGTCGACTGAGAACTGCCTCGGAGAGAGCCAAGAGAACATTGTCAAGCAGTGcagCAGGCTAACGTGGAGATCGATTCGCTGTTTGAAGGAGTAGACttCTaTACTTCTaTTAcCCgAGcTCGtTTcGAAGATcTTTGTTCTGACCAATTCAGAAAATGCCTAGAACCAGTAGAGAAAGCAATATCGACGCTAAAATTAGTAAGAGTGCCATCGATACAATTGTCcTCgTCgGAgGTTCgACtCGAATCCCtaAAATaCAgaAAAtGtTGACGGATTTCTTCAACGGTAAAgACTTGAACAAGTCCATCAACCCAGATGAGGCTGTAGCTTATGGAGCGGCTGTACAGGCGGCAATCTTGTCTGGAGATCAAAGTGAAGAGGTAAAAGACATTTTGCTAGTTGACGTAGCTCCCCTGTCTCTGGGTCTTGAAACAGCAGGGGGTGTCATGACAACACTTATTGAAAGGAACAGCCGCATCCCTTGTAAGAAGGAACAGACATTTTCAACGTTCTCTGATAACCAAACAGGGGTATCGATTCAGGTATTCGAGGGTGAAAGAGCATTGACGAAGGACAACAACCGCCTTGGTCAATTTGAACTTTCGGGAATCCTTCCAGCCCCACGAGGCGTTCCTAAGATAGAAGTGACCTATGACATCGACGCTAATGGAATTTTGAATGTTTCTGCTAAGGACTCGAGTACTGGTAAATCCAACACAATCACCATCACGAACGACAAAGGCAGATTGTCAAAGGAAGAGATTGATCGCATGGTGGCtGAAGCGGAACAATACAAGGCGGAAGACGACGCACAAAGGGAACGCATCACTGCGCGCAATCAACTGGAGAACTACGCATACAGTGTAAAAAGCGCAGTTCAAGATGCTCCAGAGGGAAAATTGAGTCAAGAAGATCGAGAAACCGTCATGAAGCTAGTCAATGAAACGACAACGTGGCTGGAtAgCAATCTCCTTGCAGAAAAGGATGAATGTACCTACAAATTCGAGGAACTGCAGAAGACAGTCGCGCCTATTATGACGAAGATTCATCAAAATGGAGGAAGCGCAAGCGACGGAGAAGCGGgTCCTTCCAGCTGTGGGTCTCAATCTAACCAGGGGCcAAGCCAAAGTCATGGGCCAACGGTCGAAGAGGTGTATTAATAAGTAAATTGGATTAAAGAAGTAAATGGAATtgATATTATCCATTAATATGCTAAAATtAAAAAaTTGTAACCTTATTTtCAAGCTACAAgAAcTTAATTTACTATAAGCTACAAAAGAAaGAAATCGTCGCTGAGTTTAGTTGCCtATACAGAGATCTTGAAtTTTtgagAATAACTTGATGTTTCGAGATCTCAGTGAAACCGTGCCTGGACCATCTGGGGTCGCAACCACCATTTTtAtCCGGGGTCGGGGGGGggTAgCAATTAATGCCGTCCAgGGGgAGGGgTGctCCCTCTCCtttAGAcAAtaatGGTCAAGtgGgAGGGTGCTGAAGTGCAACTTAACTATACATAGTGtTTTAATATTTTGCAAAtTTtGAATCAATGTTGAACACTTTTCGACCGCACATATTATATATTtATGTATACAGTACACTAggATTCTTTGTTATATTCCGTccTATGCTAATGAAAGccGGGGgCTGAGCCCATctGAATTTATTTaGGGGGGgGgggAaTGGGATGGCgTTAGCCGGGAAGACAGAACcATATATAGTAACGCCcTGTATTCGgTATacTGATTGaTATTGtGCTACAATGTAGTGTATTTGCAGTAGTAGACGGTGCAACAAGTCACTATCATCAGGATCGGAAacGGAGTgATCtgATATATTTGCTTtGCaTTtCATTATgtTtccATGAAaCAGACATTTCAGATTGATGCAAGTCATCAATGTCAGTTTGGATTTCATGATATATgGTATTCCTTTAAGTAAGTT
>gene=isogroup00043
TTTGTTTGCTTTCTTTCTTGGGTTTGTGAGACTACCACAGCTCTCACTATAGAAGGGAAATTACACACAGGACTGAGAATAAATTAACAACAGTGAAAaGCATTGTTTTCTgTAATTGGAAATTACATCATTAATCTAcTAAAACACTTTTTTtATCTTTCACTCCTGCACTAAaTAGTTGGATGTATGCAATCTtGTCTTTAGGACAAAGCTTATGTAATTAATTATGTAATTTtAATTATCTAATTACTTATtATGTTATCACTTATGTAATTACTCTCATTAAGTAGTTTTTATATCACATTAATTACAGGTAAACCTTACCTGTTTTACTAAGCTGCTACATTACAATGACTAGCCTGGATTAGCTATTTAGTATTTATCATTACAAATCTCAATAACCTGGATACGtAaCtGTACAATGACAAGGTATAGGTTACATACTGGTACATGAGTACATAAAGTCTACTTAAGACCCATTTTTTCACTTGTTCTTTTGtAAATTAATTTACTTTCTCTGtAAAGCGCTTTGAGCAGTAACTTTTGTTTACTGATTTGGCGCTATATAAGTCTCATTTATTATTATATTATTATTAttATAACCCGGTGAGAAAACACACATAGTAATAATACAAACCAAGTAGGACACTGCTACATTATATAACCAGTGTATTTATGTTGTCAATGGTAATGCTTACATACTCTAGACGGCTACAGTATTACAACACTTAACTCTTACATCTCCTTAATGCAATGACAAtTAACAtACACTATGTTACAGTACGACACTGTTCCATAATGTATAACAGGTTTGGTTGAACACTTACCTCTTCTTAATGCAATGACAATTAACATACACTAGACCTATAATCATCTGTCTAGTTACCACCATCGGTACACTTTGCCTCACAGGACATGCGACTGCCTAATCCAACAACCATCCTCAATTTTATGACAATAACTGGAAGAGCCAACCCTAAAAAaGGAAAACGTACACGACCTTCAGAACATTTCAAACAACTTTTGTCTAACAGGATACACAGACACCCCAGAGTTTGTGTCGAATGAGAGTCAAAATTAAGTTTGATTTTTCTTGTTTCAGATGACAGGAATTTGCAAATGGCAGAATTTCTATGTATTtCTAaTATTCAAAAaTGTTTATTtATAGAATTCATGCTCCGATtCGTCTTTCTTGATGTTGTTACGGTAACCTTTCTCAAAGTCCTTGGCGAGGATGACATATCTGTTTTCTCTGACTGCTTGCATGCCGGCCTCCTGACAAATAGCGTTGATATCTGCTCCTGATATTTTGTCTGGCCGTGCTACGTAATCTTCCAGATCCACCTCATCtGATAaGTTCATGGTGGTGCATATGgTGCTGAAGATTAACCTCTTCTGCCGCCGATCTGGCATCGGgAaCTCGATCTTACGATCCAGTCTACCaGgACGTAGGAGGGCTGGGTCCAAGGTATCGTGTCTGTTGGTCGCCATGATCACCTTAACGTTGACATTCTGATCAAAGCCATCCATCTGGTTtAACAGTTCCAACAGAATCCGTtgAaCTTCCcTGTCAGCTCCAGTTTGAGCATCAAAACGTTTGGTTGCTATGGCATCGATTTCATCGATGAATATGATGGCTGGGGCGTTCTCTTTGGCTAGTCTAAACACATCCCTCACCATCCgggggCCTTCTCCGAGgTACTTCTGAACAAACTCGGAACCTACCACGCGGATGAACGCAGCTGTGGTGTGATGAGCGACCGCCTTAGCGAGCATGGTCTTGCCACAGCCCGGTGGTCCgTACATCAGGAC
>gene=isogroup00053
AGAAGATCTTGGAACtttGTACTATGTTaaaTCGTCAAGGCCTTCATCtttCTGCaaaTTGtttGACTGAGCCATCGCCTGCATCTTCGTTCGACAGTTTCTCTGAAGCTACTGAagATGAAATACTTAAAATTATCacAAACTCTcAaTCAAAATCGTGTATGCTTGATCCGCtgCCAACATGGTTagCTAAAGGTTGTTCagCAGAACTCATTCTTCTCATCACGAATATTGTCAATACTTctATGTCAACAGGAACcGTaCCTGATTCCTTTAAGGTTGCTCATGTGACTCCTGTACTTAAAAAGACCAGcTtAGATAGAAACTGTTTAAAAAATTATCgCCCTATTtcGAACTTGagTTTCGTTTCAAAGGTTTtGGAAAAGACagTTTtATCTCGCTTAATGgATTATCTTACACAGGAGAATCTtctcGAACCATACCAGTCAGCTtATAAGTctGGTCACAgTACGGAAaCTGCCCTCAATGCAGTTCATAATTTTATtACATCcAaGCTtGATGAAGACTGCTTTGTCCTTTTAGTtCTTTTAGACTTATCATCAGCTTTTGATACAGTTAATCATTCCATTTtGTTaGAAAGACTGCAGTCAAaGTATCGATTAGgtGGTACtGTTCTATCCTGGTtCAATTCTTATATTACTgaGCGTTATCAACAGGTGAAAATTGAAGATGTTCTCTCGTCTCCTCGTCCATTAGTTACTGGTGTTCCACAGGGCTCTGTACTTGGACCTGtTCttTTTcTTTATATCTTGCGGAGTTGAGTGATATTATTCGGCACCATGGTGTTCATTTCCATCATTATGCGGATGATACTCAATTACTTCTTGCTTTCGATAAGGATGATGTGCCAAATGCTTTTCATAAAATGGAAACCTGTATAAGTGCTGTAAACACTTGGCTTACAACTAATCAGTTGAAACTAAACTGTGATAAAACAGAGTTTATtGTTTTTCGATCACGTTTCTCTGAAGTTACACCtAATTTTCCACCACTTACTGTTGGTAAAGACTCTATtAaTATCTCCTCAACTGTTAGAAACCTTGGTGCATATTTTGACCAGACCATGttCACTTggAAAATCACGTTACTAATCTCTGTCGTTCTGCAAATTGGCAACTtAGGAAAATcAGTTTGATGAGGAATTACCTCGATAATAAGACTTGcGAGATACTGGTCCATGCGTTtGTGACATCAAaGCTTGATTTTCTTAaTTCACTTTTATTtGGCCTTCCTGATTCGACCATCAAGAAACTCCAAAAGATCCAAAACACCGCTGCCCGTATTGTGAAAAGGaAAGGAAGAAAGTGCGCACCACCCCACTTCTGAAGGAACTTCATTGGCTaCCTATCAGCTACAGAATCCAGTATAAATACTTCTTCTCACCTTCTGTGCTCATCATCTTGAACGGCCTGTGTACCTGTCACAACTTcTCTtGCCATATACTCCAACTCGCACACTTCGTTCCTCCAACAAACTGtttttAACTGTTCCAAAACCACGATTGAAGAACTATGGTTACAGAAGCtTCcaAtACTctGGgTCTTATCTCTGGAACAAGTTACCAGATCACATTCGAACATGCTaTAAACTTTCTACTTTCAAAAGTCTACTTAAGACCCATtTTTTCACtTGTTCTTTTGTaAATTaATTTACTTTCTTTGTAAAGCACTTTGAGCAGTAACTTTTGTTTACTGATTtGGTGCTATATAAGTCTCATTTATTATTATTATGAGAGcCACTGTCTGGTCCCACAGACAAATATACCACAGGGTCATaACTTTTAAATCCTCCATTaTTCAAATGTACAGTATACAGTAtTATGGAAATGACAGTTCTCTTGTTAGTTCCCATCATGACCCCCCTTTCTCTTCgaacGGCTGTTTGGCAGCCTCTGTTGTTACTTTCaGCACACACCACGtCtTATTGAATGTTGTGATTGACAGCTTATTCTTTATATTATACATACTGATGACCTACtgTaGCTGTTgTAGTAGTTTTAtGGAATTATAATAAAGTACTTTTTaAtaCTTTCaAAAGCataaaaGTTgaCAAATGACTGCCAATCATGACAATTtAGTCAGACCTTTATATTAAACTTAAATCTCATTCACCAGTAAATTTTTCAAGGGTCTAAATTATATCTTAAAGACAACAGAAATTATAGTTACTGTACAGTATGTACAAATTATA
>gene=isogroup00073
ACAGCTGCATTAATTACTACAGAGTATAAAGAAATATAATCAATAAAaaaaTGTAGTACATGGGGTGAaaCAAATTAATTAGcaTATGAGTtgTTTTGTGagTCGAtcTCCAGCCTcaTATCatgaTTGCATTtGCagCTTAACgTCGGgTTAGGAtCTACGGGATATTTATTGAAGGAAaCTATAACCAGgTtAAAAtGTAAAATGTGGATGAAATTGAAATAGCCTATCGTCAaGCTTGTTtGTAACATcTAAAGATCGGGTCAACCATGGTGATTcGGAAATAACTGATACAATGAACAGATCAATCGAACTAGACTAACACGCACTCTATAGGTCCTAGAGAGTAGGTTACACTGTTGTTGTATcTGAGGCTGATAAGTTAAGAAGAACTTAAatcTGATTGTCATGAATTAATCGATATTtGATTTTAAATATACACAATAGTTTCTTTCAATCTAAGACAAACCaGCCTGCGATTCGGTATGTTCTTTTTGCGATGCtgAaTCTATCTCGGTATTAGCtATaTTTCCAAACATTATAAGATCTTTTtAAATCTTaGATTTTGTcATCAAAAGCCTGCATCGTGAAAAGAAAATACAcAACTCTATATCCATGAAAATAgTTTAGTAACAACACTcCGccAGTCACCTCAGATCTTTATATAAGGTACTGAAGCATCTCTGTGTAGGTTTTATTATGTTGATATATAGGCATACATGCATGCGTGATTCaTATTATATGACACatGGATCGCAACGATGGGCGATCAAAGTTCAAGAATATCCAGCAGGGTCTTGTTCCCATCAATCGTAATGCAACACCTTTGAACAGTCACCAAATATTTATTGGCACTTTGATGAAACTTGTAAAGGCTCGGTAGGTATATGTTTGTAACTTTTTTCCCCATTCATACTGCTGTGAGAAAAATGAATAGCTtaCAACTTaTAGACAAAATGAGTCTGACTCGTTGGTACGCTTTACGCTTTCCCGTTGTACaatagaTGctcTGTTAAGGAATATATACTGGATATTTGCAATACATTTATGGTCCAGCCTTTTCAGGGTGAAATCAGTTTGAGAGTCAGTTtGAGAGTAGCATAAGGATCACGTACAATATAGAACTTTTGTATGATGTGTCATCTAGGTGATCAACAGGATTAGTTACTCGTTATAGTTGTAATTTGCACATATATACATTGGCCTCAAATTTATGAGCCTATaTATGGCAAAAGATAACTAGTAGATTTTGCTATATCGATGAATATCTGTTTAGCTTCAACGTCAATGAATCATTTTTGTTTATTATTCGTATAACAACAGCAAAaGTTCGTTTGGGTTCGTTATTCAGATGGCATTGAGTAATATACtttttGCTGATATTTGTAAaTGTCTGTTAACATTGATTTTGTTCATTGCAAGCTATTTGTAAAATAATCTCGGTATTAATACCAaTTGGGCAGGTAAACAGTATCATGTCATATATTCATAGAATAGTATACGAGAGGGTTGGGTCAGAAAACAAAGGTTATATCATTTAAAGCACTGTCGGTATCTACCAACGATAAATATTCGCATAGCTATGAAATTTGTTAAGAACTGAACGCCAAGTCCACCGAGTCGATTGTGCATATTAGAAAAGAATATACCTATATTAAACATACGGTAAACAGTTTAACCAAATACAAAAATTTAAAAGGATTTGTCTACTGATAGAGATGAAAGAGGAAAAAAGAATCAAAATTCTGCAACATGCAGAGATGCGAATATTTAGAAAAGCGATGAGTTGGTCAAGTTTTAAGACAGTTATGGTTGGGCCTGCCCTTTCTTGATCATCTTAATCTCACGGGCTATTTGACAGTGGGAACAGGGTGCGCAAAAGGTTGACACGCAGCAATCATTCAAAAGGGAGCCcTGAATGTTGTGCTTTCCTCTGGCGTGGCTTCTCATCACCATCCATGGTAGAGGGACACAGCAGGGCATGCATCCCCcTTCTCCCATTtCAGATGAGACCACACACACATGGCAAGGAACGAATAC
>gene=isogroup00077
CTGTAAGTAGTAGGTCCGAGAAGATCGTGGAAGTTAACCAGGACAACTCCCTAAGGGAAGAGAATCATCCTGAATCCAGGGAGGCTGCTCAGAGAACGATATTAGAGAATTCTTCTCATTTTGCAGTGCTTGCAGTTAATGACATTTCGGGAGATCCCGGAGGTGTAACCAAAGAGAACGGTCATCCTCGAGATAATGGGAGGAGTTCAgATTTATTATCACAGACTGAGGCAAATTCGCAaGTGACTATAAGTAGACAACAGTTGGAAAACAGTAGTATTTTAGAAGAATCCCAGGATTTGAATAACTCCAGTGTAAACGCTAGTGACATGGGTAACACTCACTGGAGTCACTCCTACACaGGGGTTCGACAACCGGTCAGTATGAGGGCGTCctGTAGGTCGGACAacGCCAagCTCAGCGAGGACCTCAACGAGGTTTACGTGCCAATAATTGGATACGAAATGATGGAACAGAGAGCCAAGTTCACAGTATTCAAACTTCATGTACAGAAAAATGCCAatGAgTCCTGGTTTATATTCCGTCGCTTTACAGACTTTGAGAGACTTAACAGTCAGCTTGCCTATCTCTTTCCAAACTTtCGTCTTGCCCtCCCACCCAAGAAGTGGTTCGGGAATAACTTTGATCCCATGTTCCTGGAGGACAGGCAGTTGGGTCTTCAAGCTTTCCTCAATAATATTTGTGGACAtAAAGACATTGTTATCAGCGACTGCGTTCGGgAgTTCCTcTGTGTTGATGACCCCCcAGGACcGCACGACAGCCTAGAAGAGAGCAGAGCACTTtGCGAGTCCTTGGAAGAAACAGTTTACAACTTGAAGAGAGAAGTGGCAGAGAGAGACAGAAAGATTTTAACACTAACAGAAGAACTGTCCAATGCCACAAGGAGAATTGAGTCTCTCACCATGCagCAGATGATTCCCAACGACAGAGTCCTTCCAGTGTCGCCCAACGGCAGCGATTCCACAGACATGGACAGACAGTCCTGTGCAGAAGCTGACCAGCAAGATTACTCACCAGAACAAgAGGAACAACCAATcGTACCCAGTTtCAGTGATGACAAAGGTGAGCCTGCAATAGAAACAaCCAAAGAGGAGAGTCCTCCTGTATTTACATCCATTCCATTGGACAAATCTCCTGCAGACACCAAAGATGCACCAATCATCTCCCCATCGgAGgTCATACAGGTCACATGACTCATGGGGTAGGGTGCATGATGCTTTATtAAGCCACcTTCTtGCTTTGCCTGATACCTGATGAACTTCAGCATGTGTAGGAAaTGTTGCcACcAAATAGCTGCAGTAATGCAGTGGAGTACTGTCGAGGTAATTAAGTCCATGCGACCTTAAAGGACAGTATTAACTTTCACTAGAAAGTGAAAGTGGTTTTGTTATTCCTTTTtACCTTTTCAAAAGTGAAACCATTtCTTCAGTTGAAaGTTTGAACCTGGGAACGGATATACGCTCTGTTGCCAGGGCTTGCCAAACAGTCTGTTTCTTGTCGGAAATAATATTGAGAGTTCTCCCCCAGCAAAGGTTGGCCTCTTGCCAAACcaTGATTGTTATGTAAAaACAgcAaGTTCAGTGGATAGTaCAAAACAAACATGATCTagCCTGCCACATTGATTATATTtAAaGcAGCTGGTTGTCTTGGAAACATAACATCTTAAGCCATATGACaCATCATTTTTtAtCACTTTCAAATCagAcTTtGTCTGTGCCCTCTTCAATCCTTGTAATATTACAGATGGGCCAAaGTTCATTATTGCATGTgaGACAaGTGGaCTTAAAATtCATtATCaTTTCAGgCTTAATGTTCAGCTCATCAGCTACATAGTTGTGTCGTTTTGGGGTgATAaGAacATTTTCAAGACTGTTATACGTTAAAATCACACTATTTCCTTCTCAGAATCTGgTGGCGTTTGAAaCGTAaTtCTTAAAaTGTAACAACCTGGTtcAAaGAAGGTATtgTTtAAaGGGCATTtAGATTAaTTTtCTGTAAGTGAtcAaTAaTtACAATTGCTGGATTCTAGCATGTTgTTAGTACTGCTGTTACTTATTGcCAGGCCAATcccAATTGGAGAGCTAATTCACTCAATAACTACAGAAGATCAAGGCCATTGTTATTTTAAGGGTGATTTGACATTATCAATGGTCAGTTCTGGTAGAGAGAAACTGGTTTATTTGTTTATAAGATCAACAGTAGACTGGTATGAATATGTCACCTTAAAAATAACATTAATTGGATTGACCAAATATGGCTAGTTAATACTGAACTATGGATGAATACCAAAGAATATTCT
>gene=isogroup00086
TtttGTCACTTACAAATTCTTTTAATTTGGAATGCTTTTAAAACAaCTTATTTCTGTTCATTTCTATACAACACAGAAAACATTCCATTACATTCTCACAAATACCCTTACAAAATATTTAagTGAGTACtCCAAACttAAaGACCTTTTAAAGCTCATTGAAGCTccACaTACTATcTTAAaatgAAATGATGCAAGACCATAACtAaTTaTAGTTATAGTATAaAGACTATAGTTTtAGTATAAGACCATAGCTTACAaTtGTtATAGTATAAGACCATAGCTTACGATAGTTAtAGTATAAGACcATAGCTTACGATAGTtATAGTATAAGACTATAGCTTACTATATTTATAGTATAAGACAaTGGCTTACGgTTCTTAGCAGACTATAGTTGCTTGTCCCACACAAGGCTtACTTCATGAGTTGAATTGTGTTGGGTTTGCAACATTCTGAATAaGTAAATCTGCAAACAACTCTCAAAGTAAAAACAaTtGgCTGCTGAAAGGAATTcTAGAATTAGTAACTGTGAAaTCTGATACAGCAATACTTCTGCATAGTTAATTACCTAATTGTCTTAAaCTCCTtGTAAGATTTtAGTGgAaTAAAGTAACAGTTGTGCAGCAGTGCGTCTTACGGTAACATACATCTCCTTAATTGGTCAGAGTGTGACTGAATCAACGCACACAGCAGCTTTtACAGATGGCATTtCAAAaCAAACAAAATAATGATGTGCATtAGAAGTATAGTTTATTGTCATTTACAATTTTCAACTTGCTCATGACAAATtATAAAGTTtCTTCCTTTGGGGTCTTTCAaTtCACAACCTTtGTGAGGGAAAAGTTCTGTTATAAAGTCACCTTCCATTGTACAGGAGCTACGTGGCACCATTTCCAACCATCGCAAAGCACAACGTCTTTGTTATACTCATCGTAGCAACCACTTTGTGGTGCAATCTAGAAAGAGCTTGCTCTACGTTGGGGTCAACTTTCAGCTGCTACTAAATACAGAGGCTGAATGTCAATAGCATCGCTAACCTGTCTAAATATTTCAAGTGGTAAATTTGAGATCCATTTCAATTTGATCATCACCAATCCATTCAAGTCTAGTTAGTTGAGTCGCTAGACAGTTTTAAATCAAGATTACGAGGTATTTGAAATGACTTCAGTCAATGCATTAATATTGTCGATGATGGACAtCATTCATCTAGCGTCATTTCACCAGGCCATGTTTCTTCGCCTCCACCTCGTATATAAGAAGCCTCCACATCTTCACCACAAACACCTCCGCCTCCTCGTCCAGTACCATTGTGATATCATTTAATATGCTCTCTGGACcACTGTGCTCTAAAAGCTTTGTACAAATGAAGTCTGTTAGAGTTGGCTCTTCCTCTCCGATGTACTCTACTATcttCTTGTTAATCCAAGgCCgtATTCTTCTTtCCATCAAGTTATTGTCAACGACCGACCAATCCAGTTGGTAGGCGAaCAATtCTTTCTTCTCTGTCGGTATCTTTTCGATCAGACTCTTGATGGATTTCCTCTTCTCTtCTGCGACATTTGAGACGACCTTTGTCTCCTTGGCGACGCTGCTCACGGCCTTCATCTCTTCCTCTGAATAATCgaTCGGGACGaaGTTTTcTCTTCTTTGGACCGTGATCGCCCCCGTCTTCGTCCTGGTTGAATACTTGCTCCACCGTTAGCTTCTTCTTTCGTTTGCCTTTACCgTTACTTGAGACATTCGGACTGGAAGAcGATCCAAGTTTAAGTCCACTGAATCCCATACCCCTCTTGGTTTCTTTAGGAGCCTCTTCCGGTTCAGGTATTGGTTGTTCGGGGATAATCTCCTCCTGGACTTCTGCAAAaGCTGGTTtCAGGTTATGATGGGtGGGTGGTTTCtCcTCCTctGGtGGTtCCAGTTCCACCATTTCTTCCTCCTCCTCCTCTTCCTCcGGTTCCTCTTCCTCCTCCTCCTCTACCTCTTctGGTGGTTCATCTATCTGACCGTCATCCTCTACCTCAATTGTTTCTTCCTTCGGTTGTTCTTTTGCCTGGCTgAGTAACTTTGCTAAATCTACATTTTCCAATCTTCTTTGTTTGTGACCATCTCTCTCCTGCTCCaacCTTGCAAGTTCTTCgTCTAAATTTTCtGATCCTTCTTCCTTTAATCTTCTCTTAATTTCATGGATCTCCTCTgCCTCTCTCCTCCTGTCCCTCATATCCGCTTCcATCTCCTTTTCTCTGTCCTCTCTCCTCTtCTCAAGAGCTGCTCCTTtGTAATAcTtGATGTCCTGTTTAtCGTCATCGTAATCTTCCAGGAAGTcGTGTAAACTCCTCTTGTCCTTATCCACTTCAATCTTCTCATGTTTCTCCTTCTCCTTtGATTTATCGTAGTCTCTTCCCCTCTTCCTCTCTCTGTTCACCCAATTTTTGaGTCTCTCCTGAtAAGCGTCTtcTTTTTCTcGTAGTTTCCTCTCcAACTTTCTCCTCTCGTGTTCATCTTCgTCGCTGCCCATTTTGTCtcTTTcTCTCTCACGTTCTCTCTCCCtTTCTCTTTCTCTCCTCCTTTCTCTTTCACGTTCCCGCTCTTCTTCAACCCTCTCTCGTTTCTCTCTCTCTCGTCTCAGTCTGTCTCGTTCTCTCTCCCTCTCCTCTTGTTCCcTCCTTTCTCTCTCCTTCCGTCGtTCACGtTCCCTCTCTCTATCTCTGTCCCTGTCTCTGTCCCGCTCTCTCGGTCTCTCCCGATCACCACCgTCtCTCTCTCTTCGTCTTTCCTTTTCACCGCTGCCTTTGCTGCTCTCTTTCTCTCCTTCCCTTTCCTTTGAGCTATCTCTGTCAGTTTCATCCTTATGAGTCAATCTaAaCCGaTCAATCTCTCTACTGAtgATTtGCTTCTTATCGTCTTCCATTTCCAGATCGTCAATTTTCTCATCACGTTGCTCCTTTGGTTTCTTCAACATTTTCTTGTTTTCATCTCTGTTGTTATCAGAAGAAAAGGGAGTATAACTGGAGGTACGCCCCATGTTTCGGGGAGGTTTGTTTAAGAcTGCCTTATAATCGAtGATTAGTTTGTTCATCTCCAACTTGATTCTTTCGTCTTCCATCCTGGTTCGATCGTCGATATCTTCCTCGGAGCTCTCCTTGCCCTTCAGTTTGTTCTTCTCTGACAGGTACGTATCCAATAATGCTCGGGTcTTGGCaTCAACTTTGACCAGGAGGTTTTTATCGCCAAGAGTCAATTCATGCAACAGTCTTATTGCCCTCAGTGTATTCTCCGGCTCTTTGTACTCACAAAATCCAAACGCTTGAAGGTTGCCGGAGGCTCCTTGAACACGTTTCCAATTCAGTACTATTCCACATCTCGCCAGCAGTTGTCGAATTAAAACATCAGGAGCTTTCTCTGATATATTTCCTACAAAGACAGTGGTTTTGGGTGCCTCGGGgCCTCCgTCACTTTTCTCTGGCTCCTtAGTCTCaGCAGGTTTGGGAggTATCGGTGAAGGCTGGCTGTTCCTCAGATGCATAGACGCTGCTGTCCTGGCTATGATACCCCCAGGTGGTGCTGAAaTAAGACCAACTTGTGTTGCAGGAACAAACACCCCACCTGGCATGTGCGGGTTGAACGGACcACCACCTGCCATTGTTCCTGGTACAGCAGCAAAACCAGGcAAGCCAAATGCCGGCCTCCcTGGAAAcGACATATTTCTATAAAGTCACCACAGAAaTAAGTTGACGATGAAAGACCAGAAGTACCTTtcAACTGGCAGTTTTCCTCGGAGAAGTAATATCGTGGTAGCCTAGaTaTGCTTTCCTTCTAgTTTCACGCGTTGTATGGCAATTCGTTGTCC
>gene=isogroup00090
TtCtGtGGCTAgACCATTTTATTtCTGACAaGAACTGAGTATTtGAtAaCGGTTTATTAGTAGTGACGTCATGCAATAAGTGTAGCTATTTAATTAGGGTACGGCAGCAATATATGAAGCAGAGTTGTCAGTTTGGTCaTTACAATCACATTAGGCCTGTtACACTCCAAATGGGCGATCaattttttAACTGCGCAAATAAACTTCGAGTACAGTCGATGTGGTGaTACGAGAAAAATCTGTCTCTTGGAAAAACACTGGCAAACCcTGTGTAAGCAACTATCTCTCCATGAGGTGATCCACGtACAATTACAtTGTCATGATTAAGTGAAAACGAGCTGTACCTTCACAAATTCACAAGAATAGTTTATAATACCAGTAATTATTATGCTTCATTTACAAGCTGGAAGATTTCTATGGCAAGAATAAAATCATGTGTAAGAAAAAGACCCAACTATTGGGCAcTGTaAAAGACTAGAAGGCATTGTAAGGCTTAaCAGGACTTTTtaGACATATATATATACcAGATATACTAAACTACCTTATTAAATAGATACTTCATGACATGAATGAGTAAGGcTGATTGaGTTATTATATTATCaTAAAaTAGACACGATATGTACCGTCAGTTTTTGTTATAATTTTGTACAAAACAGATTGCTAAATCCCCTTGTGGTATGAACACCGTTTACCAATAAAAAAAATGTAAgGAAgCCTTTAGAGGAAACGCCTCAtGACCTATTTaatAGCAATAACTCAGAAGaTtCCTTAATTTCTTTTCTTAGTACTGCTGACCTAGCAAATCTGCGCTAAGACTATTTTAAGCACTTtAGGAGAATgTATAAAGTGaTGTGCAATGTGCaTATGTCTGcAAGTGaGAATGTCTGTAGATGaAAAGAAGTaTCTGCAAAGGCATAAGATAACATGATCAAAAAATAAGGAAAGTCAGCTCTCCGATCTAATATAGATATATGAGTTGTCCTTACTTAAAACTGTAATACTGGTCATGATTCTACTCCCGaCAAgGGGGCAAGTACATTACaACCGtgCaAGCTTAAAAGAATCAAGATCATGAAGAATCAATTCCAAATTCCTTTGTGCTTTCATAGCATATTTCAGAACCTTtAAACCTTTTtACACtGCCACTGTGGAACGACAAATACACaAATgGGGTGAGATaAATTTCTTCCAGTGATCAGAGTGGTGTGGAACTGTCTCCATTGACATTTCTATGGGAAATATTGCATAAGAAATAGATTTGATGACAATTGCACAACATATAaGTAGCAACTAGTTCATGAAATGAGATGTTAGTGAAGTGAATATTTTATTAAAGTATGTGGCGATTTGCAATCAAGTCTTGCTTATCTTTGAACTGTACATGGgTTtGTTTCAaTtGGgCATGTTCAAATGGTCAGCCTTCAGAacAAATCATATTAATATTCGTCATCCTCTTCTTCGTCTTCTGCATCTTCTGAATCCATGCCAACCTCTTCGTAATCCTTCTCCAGAGCGGCAAGATCCTCACGAGCCTCAGAGAACTCTCCTTCTTCCATACCCTCACCCACATACCAGTGGACAAatGCACGCTTGGCGTACATCAGAtCAAACTTaTGATCAAGACGAGCCCAGGCCTCAGCAATGGCGGTGGTGTTGCTCAACATACAGACTGCACGTTGGACCTTGGCGAGGTCGCCACCTGGTACCACGGTTGGTGGTTGGTAGTTGATGCCGACCTTGAAACCAGTTGGGCACCAGTCAACAAACTGGATGGTACGTTTGGTCTTGATGGTAGCAACGGCCGCGTTGACATCCTTGGGTACGACATCACCACGGAATAGCAGGCAACAGGCCATGTACTTGCCATGACGGGGATCACACTTCACCATCTgGATTGGcGGgCTCAAAgCAAGCATTGGTGATCTCaGCAACAGTAAGCTGTTCATGGTAGGCCTTCTCTGCAGAGATGACAGGGGCGTAGGTGGCCATAGGGAAATGAATACGAGGGTATGGTACCAGGTTAGTCTGGAACTCAGTGAgATCCACATTGAGGGCACCATCAAACCTCAGAggATGCAGTGATGGAGGAAACAATCTGACCAATCAAACGaTTCAGgTTGGTGTAGGTTGGTCTATCAATGTCCATGTTACGACGACAGATGTCATAGATAGCCTCATTGTCTACCATGAAGGCACAGTCAGAGTGCTCCAGGGTAGTATGGGTGGTcAGGATGGAATTGTATGGCTCCACAACAGCAGTGgAGACCTGTGGGGCAGGATAGATGGCAAACTCCAGCTTGGACTTCTTACCGTAGTCGACAGACAGACGCTCCATGAGGAGGGAGGAGAAACCAGATCCAGTACCACCACcAAAGCTGTGGAAGATGAGGAACCCTTGAAGACCGGTACACTGGTCAGCCAACTTCCTAATTCGATCAAGAGTTTGATCGATTTGCTCCTTTCCAACTGTGTAATGACCCCTGGCATAGTTATTTGCAGCaTCCTCTTTGCCTGATACAaGTTGTTCAGGGTGgAaGAGTTGCCTGTATGTTCCAGTCCTTATCTCATCCACAACAGATGGTTCCAGGTCGATGAAAACaGCCCGTGGAACATGTTTGCCAGATCCAGTCTCgCTAAAGAAGGTGTTGAaGgAGTCATCACCGCCTCCAATGGTTTTATCACTGGGCATCTGACCATCAGGCTGGATT
>gene=isogroup00091
ATGGGACATGAGGCTGAAAGAGGAAGACTTTGAGGAGCTgaTTAAaTTCATCACTAaTGTAAActATtGAAtAAaGcTTTTTGagCTTCCcGAGTCCgCcACCATtACTtaCAGAcAAGAagcTACTCTCCTCTATGAAGAAgAaCCTAACAATTGAGTGGATAATTGGAGACAGAATAGTCCAtaCATtGGACAAGAAATcGGAGAGTGGCCGATGCAGTTTAGGAGTACTCCTCATcaGATTaCAGACTTCTCgCAACCTgGGCCAAGTAAATCATCTGCACTTCgGGGaAGAgAAAGAAAGCTAAAgaAaGGACGtTGACTcCCAAATCAGGACAGAAACAAGATACTGAAGAACCCGaTAGCATaaCTACAAAGAAGAAACACgTCAATACTGGCTCACAACaaaaaGTGCaGACACCAcaaaTCACAAAGGCTTCCcaGATAttgACACAAGgaGAAACGgCaTATCAAGTaatGTCCAAaTCCcTGAGggCAaTgCTgaTGATCAACAaGgAaGGAGGAaGATTGGACATTCCAGATACTGGGGTcAGCttgGAAATACCTTCTGGggCTCTAGAAGGGGAaCAGTtCaTtCAGATGATAAtTATTCCACCCCATCTCGAAggTGAATCgCTTACATTTGCTAGTAACTCGTCAtTGGTGGTTGAGCTTCTGCCTAGCAACCTGaATCTTcTGAAGCCAGCCATATTGACtCTACCTCATTGCTTGGTTCTTAAGAAAGGATGTGAATGGAAAGCAAAGATATATAGAAGCCATCAtAAaGAAGGTAGCAAGCCaCAATGGGAGGaGCAGTCTAGTActCCCTATcagcTttGGGTGAGCAAAaTTGTGcGATTGAgATTCAACGTTTTAGCTGGGAGAaTTTGAAGTTGATgCccAAaTAGTTGAAGCcAagAACATCAtcATGTATGCtGCTgACGCtGTGGTCcAACGgaCACcaTTTATCTTGAtaTTGGCTATTACTTGAATTtAGCAaCTTTtGAaGAGGtTtCCaAaCGtaaCAATGCaaGTTTGCTACATGaaCAAcCcAACAGtTTTTAAAAAAGAtGGGAATTCTCTGAACaTTTtATTaggAGAAATTTGAACCaAatGAATTGGACATACagTAAAGGAAAgAACCCaCAGGcAaTATccTTTGAaGACGTTGCCATTTCCCCaTGGtATTTTtGCACATTTGTGCTAGACAAAACAGAACCTAaGGgAACAGATGcATGCACATGTTATTGCAAAGCTGGCCaAgcTCCAAATCTtcGgAaCTtCAtcTTCCagctcAAGGCtCCTGACCCTTCAAgtGttAaaCAGCCCAGCACATCAAAcAGACAGGAAGaTGAAaGAgtGGGAACATCCACAGCTGGAATAGAaGCACcAGACCTTGTTGTCACAACTGCTACCATCCAGGATTTGTCTCACAAATTTTGTGATGAATGGCGGATTGTTGGCAGTAAACTTGGAATTGGAGAACCAAAGCTTCAGACCATCGACACAGATAACAGAACAGCACAGGAAAAAGTgTATCAGATGTTATTAACAtGgAAGCAGTCAAAAGgAAaTGAAGCAACTTATATACTACTAGGAGAGGCTTTGCAATCAGCTGGTCGAAAGGACCTGCAAGAGTATTTATACCAACAaGACTTAAGAGATCAACAGATAAAATTtAAaCaCAAAAATGAaGATAGAGAAAGAAGTTCAAGCAAaTACcACTTAGAGCAGAAAGATgTtGAaGACAGGGaGAAAAAGAGGGTCAGTCGGAAGAGgAAGAGGGCAAAGcACAAGCATCaTGAAGtCAAGAGAAaGaGCAACAGTCCGCAGAGGAAGCAcAAGCATCATAAATtAAaGAGAAagAGCACCAGTCCGCAGAtGgAGaGGgCAAaGCACAAGCATCATAAaTtCAaGAGAAAGAGCgTCAGTCcACAGAGGAAAaGGGCAAaGCAATACCAGCTTGACAaCAGAGAGAAaGAGCATCAGTCGgAAGAGGACAAAGgACagCATCaTGgaGGCAaGAGAAAGAGCACCAGTCCACAGATGAaGAGGACAAagCAatAcAaTCTTGacGACAGAAAGAGACAGAGCaTCAGTCaGAAGAGGgCAAAGCACAAGCATCAGGA
>gene=isogroup00095
ttGAAATTGACTTTaacttGtGCTTCTGGAGATATCGTGTTTACAAGctGACTGTCACATACACACATACAcacatacaTGTACACACCcACGTACGGACACACACGCCATCACAATTGCAAAGGTTACTGAGCCTTCGGCATGGAAAATGGGGCAaAATTAATAAGGGAAGCAATGCAACAATGCAGAGTcaTTAGAAATAATATTTCAGCTATTGGTTCAGCCTCGAGCACcccACCCCCCcccAAaCcACACAAaGACAACTGATGCTATTGGTGAGACCATTCACTGTGAGTAGAACAGTCGCACATTAaCACTATATTACAGATCGAATGAACCGATGCTTGCTACAGAACAGTATTAAGCACCAGATCAATTGAACATTCATACATTCAATTTTTACAAAGTTTAAGCAAATTGCCACATTTACACAAGGGATTTGTTATCGAGCTGCAAATCTAGTGAGAACAGGTCAAAACTATCCTGCATATTATTTTGCTGTCAATAGAAAacAGCCGCATATTCAAAGGGCAAGATCCAACATGCACAATGACAGCAAACTTAAAAAGATTGAaTCCGCCGAGGATCAGAAAACTTCTCCGACAATAAGATTCATGtGTTTTGGCTCAATTTGCCAAGATGGTTGGATTGCTCAATATTTGTTTCTATATGTATGCAGAAAAGATCTCTCCAATAAAACTACAAATATTATTGTTTGGCAAaGTACAGAGTAAACAACAACAATAACAacAacAacaaCAAcAaGAGATGGTGGATGAAGCACATTGATAAAATTACCGGAAAGCTTAGATCCAGCTATGAATACTAAGCGTGGAAACAACTAGCACTGACTAATTCGTAGTACCTATTGAAATCTAGAACTGGTGCTTCCAGATTAATAATTGACATTCcTCTTAATGTATGCATGAGTAAACCAACTGATATCTGCTCACAaTACACTAAAATtACTTTCTGGAAAATTTTCTGAGGTCATCAAAAGAAGGATaGGgTAAAAAAAaTACTGATATAGTTCCTTTAcgATAAAATCAGACTAAACACAGAATGCAATGAAAAAAaCAGAATGCCAAATGCTATCAAGGTTTCTCTAAAGCAAATGTTAAGTTTAAATGCTGGTATTTCCAACCTCCCTGTTATTGACACAAAAAGGGCCAAaTTTGGCAAATTAAAGCATGCTGTTGTAAAACTGAAATCTATACATTTCTACACCACAGATTGCTATTAAACATTTTATTCAATCAAAAaTTTGGGCTGTTGAATATTCAGTAGATTAACATGGGTTTGAAAGATTGTGTAAATGACCATCCAGGGTTGGTtCcTTAAAACTTTtGATGGTTGCCTCTCTGACTATAGCATTATTCTTGTATAGCCAGCTATTCAAACAGCAGAGTTACATGCATGATTGCTAGCCCAACTGACACTGCCTCTACAATTGGCAAAACGCAAAGAaTTAAATTGTGTAGCGTAAaTAAAACTGGGTTGATtCCTTAAAACTTTTGATGGTTGCCTCTCTGACTATAGCATTGCTCTTTGGAAAaTCTCCTTTTATACCagCTAAATCAAACTATTAACcACTTTAaCCACAGATAAAAACTATCTCcTAATTCTTTATAAaCAAaCATCATCATCACAAAACTTTTTAAGCAAGAAGAACAAAaGAGAAAaaaTACTTATAGTATTTGTTGCATTATGTAAGGCTTCAGTCGTGAGTGAAAGACTATAGTCTGCGTTGGATCAATACAGACCAAAGTGGTCACTCGCAACTCTGGACAGGCAGGAGAAAGGGAGGACCAGgTAAATCGTTCTTGGCCCCATAGACAGCGCATTTCTTAAACTCGCATGGCATGTCCTTCCAGAGGTACCTGAGGTAAGTAGCGGAGTTAGTCTTGTCACACTGATAGcccAACATCAGAGAGGTTGAATTCACCAGGCGAATAACATGTGCCATCTTCCAGGCATGCGCCTTGTCATCGCAAGTGTCGTAGCAGCATACCTCGAATAATTTCCTTGAAAtGAGCTTGACATCGCTAAACTGATAATCAACAACAATTTTGTTGTTGGTTATACCGCAGACCCTCCTGGGATACGGTCCTTGAAATTCAGTGTATGCTTCATTGTAACCAATAGCTCTTGCACCGAGCACCAAACGATGGGCCACATCCTGCTTGTcACGTGGATGAATTCcAtGTttgCGTGgTtcAcGATCAGGCAGGTCCAACGACACAGCCATGAACACTTTTTGCATCTTAGGATTAGGAACATAACCGCAATCCGCAGTCTGAGCCCGGCGGATTAATGGATAATCCAATGATGGcTTgTtCAAAGGACGGTtAGAAGTACACAGCTGCACAAAACCAAATGGGAAGGCTaCTTCGGTGTTTCCTCCCGTCCCTTCATACCaCTTACGACGCCAGTCGTTAATCAtcGCAGGAAAtAAGCAAGCATATCTATCGGATTCAGCGGCGTTAGCTTCTCCTTGATaCCAtAAAaCTCCTTtGATAGTGAAATTTAaCAATGgATGAATCATAGCATTCCATAATCCcATTTtCTCAACCTTATTCACAaCcTtCTTGGGCTTCTCATCCACTGAAGCTGGGCAACTCTTGAGAACATCGGGTGAAGACCAAGACTCAATATGGgTACTGCCCAAGTTGTCTGATATGAGTCCAACTGGGTACCCGAGATGCTGTTGTAaCTCAACTCCGAAAAGGTAaCACACAGCTGAGAAGTATcGATATaCTTgACtGTtGTTACcGCCAAgACTTTTGCGAGATGGtAGAGACCACGGTTCATATAAAGAGCTCAGGTCATAtttCGGAGTCGTTGAAGACaCaTtCTTCACTGCAAGTAATCGAATGTTTGGGTGATTATAGGAATCATCcAATACTTGttttGCATTGaaaaCaGCTGGTACAGtGgAAGGCCATGTTGCTCTGTCCACTACATAGCCAGATGTCACCAAACAGGACGTCTTGCAGTAGGATTTcTTCTCCCTCTGACATGTGGTCAGTGACGGTAGTTATGGTGATATTAAAAGgACCACTGGGAGGTGTGGGGTCAAGAGCCACCTTCCATACTgCACTggagTAGAAGGTATCTggTGTTGCAACAGCTTTGTAAATTTGTTCTTTGAAAGTCACAGCTATCTGTTGTCCAGCATTCGCATAACCCcATATGATTGCAGATTtGGGGCCCATCTGGAGAACCATATGATCACTgTAGTAAGAGGCCAAAGAGAGGTTGCCTGTAGATGctCCATCaCAAaTGTATGCCGATGACAGGCAgAGGGCAATCACAGCaTAAaCCAAATCCTGTGAGTATCTGAGCAACATTTTGGCAGTGTCtCTAGCTCAATATAATTCTTGTCAAGTGTACACAGCATAGAACTTCAATTTAATATACAAGGTTATTGCatAACGTAAAGTGCTTTGTTATTGTTCTGTCACAAGTCC
>gene=isogroup00101
TTGTGTTTGTCCTCTAAACTAGAGTTTGATATGGTAGAGTCATAATAAATTAACTATGAACTGAGGTTTCACAGAAACCAAACTCTGTGATTTTGTATTTTtCATTTTTGAGTCATTATTTAGCATTTTTTtAAAGTTTCACACTGATTTGGCTTTAATTGTTTACGATGATCTACCAACCCTGAAGTCGACATCTTGAAAGGAGTGGGAGTCTATGTCTTTttCtCAATCCACGAGTAGACTAAaTTAAACCGTACGGTCATTACaCATTGAACGAAtCAGaGGGATACGCATCAGTGAATTGCAAAACCAGCGGgaGGTTtGTCAACACAATACCCTTtGTtaTtgATAGTAACCTTGAAAGAAACCACAGAGTAACCTGCTTATCACTGAAGATaGtAGACAAAGAAAGCcAAaTTtCTGAGTAAAataCATATACACAGTACAGTAaTTACGTGGTCCTGTGGTAGCCGACTGAGGTAGTAGCTTTTACAACACtAAaTGAAGTTTTAGACTAAGTTTTAGCATCTGGGTACAAACTTTTACCTTCTTTCAAGTCTTTtAATGTGTCACAGTTCAACAACATGTCCATAAaATtCTTTGAAgtCATACAGaTACTGCTtATGTGCACCCCTTCTTTAaTGCAACAGAGGAGTGCAAAagTAGTAAaCaTTTGTCAcAGTTTAaTAACATGTCCCTAGAaGTCTCACgTCACAATTTTACTTTTaCACATTtGaTtATAATTTATAaGCcAaTTgtGAAAAaTTAGATCTTTCAAGagTCAaGGACAATtATGTTTgcATTTGTGAAAATGTAGATTATATTGAGAATTTTTATACAAaaTTCTTGgTTTTtCCtCAATTTGCATTGTAGTGCaTCcctgTGTGCTTTtGGGTacACAGctCACAGTTCTtgCcTAAACAGCTTAAagtAaCAATATAGAACAaCAAaTGTAAAaTCTtcATAGTGAcTTAATAGGAAGGATGGAtGGcagCAATATTAAGTAgtGgttccccccccccAacACATCTCTGTATAATTCCtaTCGtGtaTTTTGAGTAACtgCTTGTACTTACGTGCTCTGCAgATGGgACAACTACTGGCTTGGtATCTGAGGTTATCAGCGCATGAGTTGCAGAGGCACAGGTGACGACACGGTAGTATAAGGGTATCTCTTGGATCTGAGAGGCAGATTGCACAATCAGAACCATTGTCATCTAGCAGTTCGTCCACTTCGGTCTTCAGTGGCTGTTGGTTGtTTTTATTTTCAAtTCCAtAGATTTcTTGAAGgAGgTAATAGaCaCCGTCAATCATCTGTTTCTGCTTCAAGTATTTGATGGCGTACGTTCCCTCTGATGTCAGTTCAAAGGTCGCCAGCAGAGTATGACAGTGGCCTACATGCTCATCTCCTTCCTCCACACAACACTGTATgACGATGGGAATAACTTCATGCAGGGGATCGTAGCTGAACTCTTCCTCATCAAATGTTGAAGGGGAAAATTTGaAAGCTGGtTGGGAAAACTGCTGGTTGGCACCTCGGTCATAACGGAATGTTTCAGACCTAAGAGCATTTTCCCTTGCAGTGTAATTCGCAACGCCACCGTCGACCTCTTCTGTAGCAAaGAAaTATaTGGtTAATagcTgTTGTAgCCTCGCTATCAAAGGTGAAATCgATGTGATACAGGTCTTCAGGGAGACTGCCATCCTCAGTTTCTCTCATATCTTTGACCAGCCGCAATGAATCTTTCCGGATGTTGACGAGGCTcTTCAAGGtcTTGGTTGGTTCACTTGAgTTGctGGCAgGATATGGGAAAgTTGCAGGcCTGGAACCCATGTAATTTAAGTCAGAATTCTCTCCAAATAAATAAGCTTCTGGTTGAGGCGTGTCAAATCTTTGTCCTCCCATTGTGAAATGGCTCCCAAAATACATCCTGATTTGGGAGGGTATCTATACGCAGAATTCCCACCAATATCGACTTCTTCAACGGTCGACCGTTGCAGGGAAGAGCATATACTTTGTACCGCACCCATCTTTTCTATCAAATCACTGTCATAACTTCAATATCCCAGTTTGTTtATCTGTGCAGCAAATATTGATGTGACGTTGTTAATGTTAGGCTCTATGCAATCC
>gene=isogroup00112
CGAAATTGGTAAaaTCGGGGAAAAAAATTTCCCTTTCTTGTTTGTAGGGTtGGCCTAtGgCTACTTTTAACATTTtaGTTTTtATAGTAAATGAaATcaaatAtCcaGTTCTACTTGTGAAtgATtATATTTAaTCTTATATCATTATATAGTGAtcTGTTAATATGTATCACATTCGCTATacGTTCAGAaCATAaCAACTATTCAGCCTGcATGAACTtAGGTAGCGTTCTAGTCTAATGCTAcATAATATAaTtAAAGGAAACACTatATTCTAagAGAACCAAACCACCGCATATTTAATATTATAATTTTtAATtCCTTTAATCAAAGAGAAaGAAaTTGAAACGGCGTTCCTTAATCGTAaTCATTATTGATTACGTAATCAaGgAGTGCAATCACACCATCATAGCTTTCTtCTCCAGAGGGTAAGATCTGGTCCGCTGGTAGGACGAAGCCgTACTCTCCtgTATCTCGTAGTTCTACCACATAGGTGTAAGTAGCGGCTGGTGTACTAGCGAACCCATAGTCATTACTTGCTCCAGACGCTTCATAGAGCAGCcTCGCAGATGCACCGTGGATGTAACCCCCGGCAACGCTGTTTGTTGAGTTCATAGCGgCAGCCATTGCTGCGGCAGCTGCCAGCTGATTTTCTGACTCTGCTGGTAGTTCAGCTGCTGAACTGTAAGACCAAGGAGCGAGGATAAGCTGTGAGTAACTGTGCCAATCAATGAATACTTTGGTCACTCGGCCAGCGGCTTTCAAGGCCTGAAAATGAGCATCAACGGCCGTAGTTTCAGGGTTGTTAAGAGGAGTAAATCCACGGTAAACgATAGAACATGGCCAAGGGCTCGCTCCATTCTGTCCCCAAAAAGCATCAAAGTTTCGATTCAAATCAGTCCCGACGCAACCAAAGTCAGGATTAGGCTGACGAGATTTCCTCCAAAGTCGCTCATCCGTCCAAGTAAAGACGTAGCCATCTCCGTTGAGACTGGGGACGATGTGTAGGTCAAACATACCGAGtACTCTTCTTGCATCTGCGTCTCCATTATTATACATTTCCAAGAGCTTTCCAGTAAAGAACATCACGGTGGCTGGGGAGATCCATTCTCTCGCATGAATTCCTCCTTCGAAATAAACGACAGgTTTTGGATCGGAAgCCAGGgCGTCtgCGGGtGCAGCAATCTCCAGAGCTCCAATTTCACGTCCTTCATAGGTTTCACCAAATTTAAATTTAGTCACAAAGGAGTATTtGTTTGCGACGTCTGTAGCCCATTGTTGAATCTCGTCAAACGGATGGTAAATAGAGTAATCAAAATCATCGAGaGTTTGAATACCGATTCTTGCTTTCTTCTGTAAAGCTCGCATTGCTTCAGCTAGGTCATTATCGACATCATCTTGtAAGTCTTGCCTGAGGACCTTGTAATACAGCTCAcGTTTGTTCAACATCCTCTTAAACTCAGAAGTGAAGTCAggTGGGACCATGACATCAACAGGtCGAATGGTcGATGGATCGGTCCAAAAaTCCaGgTTCATTTtCtCTtCGATATTTCGGAGCCATTTCAAGTCTTCTTCATACTCTACAGTAATCCGAATCAGCTGATTGCCTCGATAGTGTTCAGTCTTTCCAGGGAATGATGCGGCgCTGGAAAgAGCCGCAACGGCGGCTAGaAATACAACAAACTTCATATCTTGcgcaAAGCcTGACTCTTGTtGTTCAATATCAGTTTGGTA
>gene=isogroup00133
tcAATTTTTCGTATTACACATGCATACAAACATATGGTACACTGCAAACACTTAAACAGGAAGCAGAAAACGGGgATcTATCcATGAAAGCATATAtaTTTtACAAACATTGATTTTAGCAAAAAGATgaTTTTTAAATTtCCACTTtcAatGCATaTtGgTCATACGAAAAcGAATCAATAGAATCGTCAAGTTTACATTTTAaTAacAATTTAATTAAGCTATATTTgTGGgCAaCTCTAATGTCCTATTCCGTGGCATGACAGCCACGGAATACCTAAGCATGGATTTTTTtATGCAGGGGAATCcAGGGATATACTGCTTAACATACAAATTTACAACGTAATTTTCTTCTTTAATTTGGAATGTTATCATATTCTGTTATATATGGCGGCTGTTCAAAAGTTCTCATTATGAATTATCGGTATATATTTCATAGTAGGCCTACTTCAGGTAATTTAAATGAAATAAAaTGTCTTCTACAAGTATTATAAATTGACTTTAATGGCATATAGTGTCGTATTACACATGCATACACATATATGGTACACTGCAAACACTTAAACAGGAAGCAGAAAACGAGGATATATACATAAAAGCATATATATTTCACAAATATTGATTTTAGCATAAACATAATTTTTAAATTTCTACTTTCAAAGCATTTTGGTCATACGAAAATGAATCAATAGAATCCTCAAGTTTACATTTTAATAAACAATTTAATAAAGCTATATTTGTGGGCGACTCTAATGTCCTATTTTAGCTCTACGAAAAGCATGACGGCCACGGAATACcTAAGCAAGGATtttttttATGAAATAAGAACTCCGGGGTATCCAGGGATAAACGGCATAACATACAAGTTTACAATGTCATTTTCTTCTTTTAATTTGGAATGTTATCATATTCTGCTATATATGGTGGCTGTTCAAAAGTTCTCATTGTGAATTATCGGTACATATTTCATAGCAGGCCTAATTCAGGTAATTTAAATGAAATAAAATGTCTTCTaCAAGTATTATAAATTGACTTTTAAGTATAACAACTCTGATGTTATATACCGCATACATTATAAAACAAAACTGTTAGCAAACTGCTTATCCACTAAAGAGCCTGTTGTGTTAGAGAATGTGTACAAGTTAGAGGGCCTGACGTTTCGATCCTAGCAGGATCTGCTTCAGAGGCTGAAGGGCATTCAGCCTCTGAAGAAGATCCTGCTAGGAGTTTACAATTTGTCCATCGATGGATATTTTGACATATTAACCAATGTGGAGGATGACAGACCAACTTAAGAAGTTTGTCAGGACTTAGCTTAACAAATATTTTCTCTTCGACCGTGGCAACATGGAAGAGCTATTATAAAAGACACGAATAAGAGCTTAACTTTTACGAAATCCTCGGTTGAAAGGGAAGAGATGTCAATCCTGGCGCAATGTAATTCAAGCATGCAGAAaCAGCAAATTCACGATAATCTcTAACCTTGCATAGACTCGTCTTCATGTAGGCcTATTAGcATTTCTTCTTGCCCAGATAGCCCATATGACACCAGCGGTGATTAGATTTGATATAATCAGGGCAGTCAACCAAAGAACATGTGGAATGAAAACTTCAAAGAACGTCgcccGCctctcATGAAACTGACACAATTGTCcTTCAAAACCATCCATACATGTGCACGTGAAACCGTTGATTGCGTCATTACACGTGGCATTGTTAGCACAAGGCAACGATTCACATTCGTTGATTTGAAACTGACACAATTGTCCTTCAAAACCATCCATACATGTGCACGTGAAACCGTTGATTGTGTCATTACACGTGGCATTGTTAGCACAAGGCAACGATTCACATTCGTTGATTTCTGTATCGGGATCACAACAAACGTAAGTCAGATTGGAGTCATCCTCACACATGCCACCACTTGAGTACGTTTCATTATCACAAGCATACCTAGTGTCACCACTTGTCCTCGCCATAGTATACAGTAGAACGACAAACAGACAATGCCATCCGGTtATGGTATTTTGACCAGTAATGATACCCATGCTGGTAATGATAATCTCTTCTTACTTCCACGAGGTGATATCATATAGGCCTAATAATGTTCAaCTTCGTCTGCGgATCGTAGACATGCATGGAACAGTATCGATGCTCTTcTGTCC
>gene=isogroup00134
AAACGTTCAATCACAGTTAGATACAGTTGTTGACAATGtAAACAAATCCATCGCAGAAGAACCTGAGTCACAATCAGATGATATAGATAACAGCCAGTTAGAGcAAACCTCAACAATGgAAGGAGCCAGCCcTtCCCCcGACGCcAGCTTCATGTCCGCTGGAGATGCCAGCTTCGTCAGTCCGTCAGATGCTCAAGagCAGCTGGAGGAACAGAATCGTCTGATTGGCCAGCTGAAGTCGATGATACGACAGAGGGACAAGGAACTCACCGAAACAAATGCCAAACTATCGAAGGTTAAATTGCAGGCGAAAGCTAAGATAGTATCTTTGAATACACAAGTGgAGGAATTAAAGAAAAAGAGTTCACAAGGTGGAGATTCTGCTGAGAAAACGCCAGAGATTGAAGAAGGTTCCTCAAaCAGGGGCAAGCTTTTGCTTTTGAAAAAGAAGTTAGATGACCGTGAAAaGACCCTGCaGGTaAAAACCAtgGaaGTCGaAAAACTGGAAaCTTTGGTAAATGCCAAaCAGGAAATCATtCGTCAaCAGGAGAATGATTTAGTTtGTCAGAAAGAaTCAATTGGCCAACTCGAGgAGATGAGCCGTAAAataTCTGGcGagTTAgAcGAAGCAAGCAGACAACTAGAGAAGAAAGAGGCCATCATTGGGgCAATGAGAAGTGGGGGCcAtGGGGAGTCATTAGTCCAGGTGGTGGAGCAGGAGAATAAAGAGAAGAGTGACCTCCACATGGTCATCGAGAAGATGAGAGGCAAGATGGAACAGAGCGACGAGAAGATGTCCATCTTAGAGGCGGAGAAAGAAAGTTAGAAGAGCAGAGGAATAAGTTACAGAgTCgtCTAGATTCTCAGAGCCAGAGtAGAGGTGGCGgCGACAGTTCcCgaCagATCcAAGctcTGGAaCAGAAGGTaccAGGAGATGGAGGAGGTCATGTTGGGTCGTGaaaaGGTCATGGAGGTCCTGCAGACGGAGGTGGGAGAAAAGGAGAAGAagATcCTGGAACTGTCGTCGTCCGGGAAgGCGTTaAACGAGAAACTGGAGGTCATGCAGGAGCAATTCCGTTCCATGCAGGAGAATTTTGTGGCgAAGGAACAGGAGTGGAACTTGAAGAAACAGCACctTGGAagGGCCAGATAACGTCGAACggaAGgaAAAGCACGAGAAAGAGACGATGGAGAAAAACGAAGCGgTCGTtGCCTTACAGAGcGCCcTCATCAGTAcGAGACCGCTtACAAACAGGCCGGCGAaCAGTACTCGgCTCTAGCGGAGAATTtGATCAGCTCaAGAGAGAGTTGGAGAAGAGtCAaCAaGATGTAGAAgAGGCAAAGTCaGgAGAATGCGGCaaaaaGTGAGAGtGAAATATCGAaGGCTCGGGAAGACCTCGCAGAGAAGGCCAAGGAGATGGAAGCaTTGAAGGAGAAGTTAGGAGAGAAAGAGGAGGCCGTAGCCACGATGGaGAAGGAAATTGaaaGTGCTCACGTGAAAGCAgAAGCgAAaGATGACtAAaCTGAAGACACAAGCCAAGGCTAAAATTAAGAACTTGGAGGAACAGCTTGAAGACCTTAGAAAGGTGGACTCTTTGGCAGATGAAGTCAGTACTTTGAAGAACCAGGTGgCAGAACTAGAAGAGGAgAAAggAAACTTACAGCTCAAGTTGGtCgACTTTGAAGAAGCCGTCGCCAAACAAGGATCACTCGAGGATGAAATTAAAAACCTACAGAAaCAAAAGACCAACCTTGCCGAaGAGAaGACGAATTGAAGAAGaTGCTCCTCTCGAGAGATCAGGAAAATtCCTCCCtcGAGgAAGAGATCTCGgATCTTAAGAACAGGAtcGAGCAGAATCAGGTGGAACATTCCCAGGAACAAGAGACGAAGATgAaggACTTAGAAGAGAGAATCGcgGCTCTGACGTcACAGCTGAGAGAGCGGGAAGAAGCTCAAGAAGACGAGATGAAATCCCgGGTCAGTGTAGAATCACGCTTGGTtGAGCAGTTGGATTTTAGAAAAAaCGCTGAAGCGCACATGACCTCTCTGGAGGAAAATGTGAACCATTTGGAAGAaGAGAAGAAAGATCTGGAGAAGAGGGTGGAGGGATTGGAGGCAGAAACGgAGGCCATGAAaGAaGAGAAaGTGACGACGgAGCTAAAGATGGTACAGATTGAGGAAGAGAGGGATGGACtGgACAACCAtAGAGTCAaTCTGgAAGAACAGATTCAAGATTTAAAGCATAAGATGGAGTCAGAGTTTTCGtCTTtGGCaGAGATGGAGAAaGaGAAACaGgAATTgACagAGGAcagAGAGAGACTTcaGAGAGAaCTGgAaGAGATCCGACAGTcTtGGATGAGACTGAAAaGGAAaGACAAGAACTAGAgCAAAAaTTTGCATCAGAAGAAACCATCAGATCTGAGGTAGAaAaGAGgTTgCAaGAGGcAgaGGAATCTGTGACAAagTTAaGaGaTGAGaTGGaaaaAACTAcGgAGAACTAGAAaacTtGAAAGAAaTtAATAAaGAACaGGCTGACAGTCTCGTCAAAGTTCAAGAGGAATTtCAGAATCTCACagCAAAATcagaAGAAGAGGAaAagAAATTGAAACAAGACTTGTTAGAGATGCGAGATGCTCTGgAAaGGATTCAAGAAGCTAAGGATTCAACTGaTAAATTaTtGAAGGAAAGAGAAGAAAGTgTGCAATctCTCTCtgagCAGTTGACTCAGCGACAAGaGgAAGTCCAAGCATTCAGtGAAAGATTCGCTCAACGaGACAGAGAacTcgCCGAGGCCAAagTGGAGTTATCGCAGACTGTCAAACAgAaGGAAGATCTAGAATCAGCAaTAGAAGCCCTCCAAACAGACaTAGAAGgcGCTAACAATCAGATAGGTAAtGAGCGAAACATTCACGCcGCGgAGAaGgAGAAGATGgTcTctGAaGTACAaGAAAAaGTtAaGGAAATTGgAGActGAaCGAAAAATACGAGAGTATGCAACAGAAAATGAAGAAACTGtCCGAGGAGTTTGATTCTGTGAAcGAGGAcGTGAAAAACcTGAAatCTGATATTGtcgAaAGGGatCAGCAGATCAATTCATTGGAgACActcAaCAATCAgAaGGAGAGAGAGTTGGAGTTGGtcagAGAAGGCCAGTcGgAAGAAGGtAAAAAGGtcGAGTCAAAGATaTCGTCTCtaTTGGTtcAAATATCAGAGTTGGAGAACGAGGTCACGGCTAaTCAGAATAAATTGTCAGAAAAAGAaCTGCAGATtAATTCATtACAaCaGgAAATGAACaTGAAGGGAGAAGTCaCCAAGAACAAAGAAAGTGAGTTTGAAGCTGAGCTTCAGAAAtaCCAGAAGAATTTAGAAGAGAAGGAGgTGCAGATAAACAGTTTACAAGAGCAaGTCATGTCTTCGCTGAaGTTAGTCCAAGAGAACGAaGATTCACATCAaGAATCTATGAAGTTGGAGAAGCAGAGATATAAAGATGAaGAAGAGAGATtGAAAAGCGAaGTGCAGCGAGCAGATCAAACAATCGCTGGTTTGGAGGAGAAaTCTTCTGgTCTGATacAGGAGTACGAGGAgAaGGTGTCCAATTtGAATCGtATAaCGgAGGAACGTTcgAaGgAGTTAGAGGAGAAaGTtGgAGAGCTGCAGGTGGAAGTCTCAGAAAaGGAAAaGATTTCTATgAAACTGGAAGAACTGATGAAagAAAAaGATACGAAaGAGGCAGAGTATGTGGAGGAGATGGGAAGgATGGAGAAGGAGTTGgAaGCCAAGATGTTGGAGGTGGAaTCGCaGTCCAAAGAaGCTCAGGGGCGACAAGATCAGgTAGAAtCacTCCAAagaGAACTAGAGGACCTAAGAAaCTTtGTCTCATCAAaGTCAGATGATGCAGAGGAAATGATCAGgATGAAGGAGGgATtAGAGAAACGAGATTCTGAGATAGCGGTGTTtCAGCGTGAAaTTGAGATGTACAAAGACAAATTGAGTCACTTGCAGGACGAGCTCAACCATTCTGTGCAGGTAGCAACGGACAACCAGTCAGAACTGATGTCTCTGCAGGAGGGATTGACAGAGGCCACGAACAACGTCCAATCTCTCACGGCGGAAAACGACGGTCTTCGACAGAAGGGTGCAGTGGACGTGGAGAAAGTTCAGAATGAACTAGACGAAGTGAGACAGCATTTGGAAAGTCAGTGtGAGAATTTGGACAGCAGGAATCGACAACTAGAAGAGCAGTTGCAAGAGAAGGTGGAACTCGTTGAGGAACTCACTCAAAGAGTGGTCGATAACGATGTATCCTTTCAACAGGCTTTGCAGGTCAAATGTAAAGAAATTGAGAATTTACAGGCAGATTATGAGAAAGTCAAGTCAGAAGCaGAGGGTTGGTCGAAATCATTGGAGGAAAAGAGGGAAGGCGATTCTGCGGAATTCCAAAATTTGGAAAAGAAGGTAGAAGTTTTGGAAGGAGAATTGCAGAAGATGGAGACTGAAGTAACCAAAGCTGAACAGGGGATGACAATTGCAATCCAAGAGGCAGAGGATACGCAGAAGAAATTAGAGGAATTAaAGAAGATGAGGGAGGAAGAGAAGGAGGAAAGCGACAAAGTGAGAGAAAAaCTGAAGGAGATTGAAGAGAATGAACAGAGTTTGCAGAAGGAGAAGCTAGATTTGTtAGGTGAATTGGAGAAAGCGAAGAATGTCAGCGAAGGGTTGAAGGATGAGTTGAGTCGTGGTGAGGAAGGTTTCTTGTCCACCATATCTGCTTTGCAAGATTCACTACGGCAGAGAGGTGAAGAGACCGATGCACTTAGGAAaGAGTTTGTGGAaGTGAaGGAGATGGCAGTAGTCAGTGCAGAAGAGATAGTGAAaTTACGGGAGAACTTGAaGGTATCAGAAGACGATACcATCTCAAAAGCACAAaTGGTtGAGCATCTGGAGAAGCAGCTCGCAGAATTACAGGAGAGCTACCAGCAGAGGGAAGTTTCTTtCAATgAAaGTTTCTCTGAAATtAGTGACAAACTACCAGAGCTTACTCAAGCAATAGCTGTGAAGGATTCTTCCATGGAGAATCTGAATGTtaCaTtGGCAGAGAGAGAAAAGgAGATTACcGACTTGAACGAGAGTTTGACGTCAaTGACCGAAGAGCTCTCTGAAATGAAGGAGAaGCTGAAGGGTGTGGAACAGGAAGCCATTCAGCAGGGTGCGGAGCAAAAGGATGAGGAGGTAGTCACATTGAGAAAGAGCTTGGAGGACAGCAaGCAAAGATATGCTAAACTGCTGGTTAAGGCAAAGGAGCTGAAGGCTAAAATAGTGGCAGTGACTGAAGAAAAGGCTAAaTTGAATGCAGCATTAACTGAGGCAGAAaGTTCcTCTAAaGATAaGGAGGGTGAaGTAGTAAAACTACAAagTGAACTGGATGTAACTCTAGAGAAAGTTCAGAGTTTGATCGAGGAGAAATCACATTTGATAtcGGATCGAGATGGTCTAACAGAGAAGCTGTTGGgAAAGGAGGAGGAAaTTGAGAGATTGAATGAAGAGGTGAGAGAaGTTAAAAGTGGTGAAGAAAGTAAGAACAGTGAACAGACAAAGGTAGCAGAaCAATTGaCAAAAAGTctAGAAACAATTGACATGTtACAAGAGGAGCTGAAGGATTACGAGAAGAGGGTGAGCAATTACGATGtcGAGAAGAAGGCTCTTGAGAAAGAGACGCTGACCTTGCGAGATGAAGTGGAGGCACTGAAGGAGATTTTAGACGAACAaGgTCAAAGGTTACTAGTCCAACAgaaGGAGATGCaTGCACTGAAAGAAGGCCAaCAGGAGgAGAGTCAGAGATCTTCAGTTCAGCAAGAGGAAATAAAAATGCTtAAaGAGCGATTAGAAATGGAGGATCAAAGGCTGCAGGCTCAGAAGGATGAGGTGGATGGTTCTGTCACAGAGATTAATGACTTGAGAAGTGAGAATGAAAGgCTGCAATCAaGCTTGgAACTGGTGACAgAaTCAGAAGACAGACTGAGGGAGCacTtGTCaTtGAAAGaGTCAGAGATTGTGAAGCAaGCAGAAGAATTGGAAGACGTAAAAaGTCAGGTTGAGAAGTtAGAAGCAGAaAAGAcGAACCTGCAGGGgATTCTACGAGAGAAAGAGGAAGAGCTCTCGTCAaTGGTCGGCCAACTTAATTCTTCTtcTaCcAGTGctGCCGaCTTGGAGACGATAAAGTctGAAAAAGAGGAATTGGAAATGTCCATCAGTGAGAAAGAAGAGaCGTtGGgAAATTTCCTCAAGACTGTGTCTAGTTTAGAAGATCAGTTAAATCAGTCTTCTTTGGAAACGTCCGCATTAAGAGAAAGCTTGGACATACTGAGGGATGAAAAGgACCAGAGGGAATCGGATCTGAGTGCAATGGAACAGAAGACCAAGGATCTGGTCTCGCAGAACGAAACCTTGAACCGATCTCTGGACGTTCTTCAGGAGAACcTACGGgAGGAGgAGAGGAAGAGTCAACACGGAGCAGAACTGAATGCAAAGCTGAAAGAGAAACTGCTGAGAATCAATGAAGCAaGAAAAAATTTAGCTCAAGAGCTGGCAGAGATGAAGAAGGAGAAGGATACATCTGTCGAAGGTTTGATCCAACAGAaGgTGAGTCTCGAAGAGGAATTCACATCCGCCAAAAAGGAaGTGGAAACTCTACGCcAGGCTAGCGACAGAAGTTCGGGGgAGTTTCAGgAGAAaCGCCGGGAAAATGAGATGCTCCATAGCGAGAATGCAGCGCTGAAGAGAGATTTGATAGATGTCAGAGAGACGTCcAGTAAACTCGAAAGCGACCTTACCGAAATGGCGGCGgAACTAGAGAAGAACAAAAGGGCACTCTGGGAAAATGACGAATTACTCAAGAAGGTTCAAAGTGACAGAGATTCGCTAGCGTCAGATGTGTCTCGGCTGACAGCAGACGTCCACGCGAAATCTAAGAACCTGCAGAAGTtGCAAGCCCACAGTGCAAACTTGGACGAGAAGATAAAGACAaTCACcGAGAAACATCGAAAGATGAAAGCGGAGTACAACGCcAAGGAAGCGAGATGGGCGGAGGAGtCCGgCAACCATCAGAAAGTGTCAAAAAaTCTCGAAAACGAAGTCGAGAATTGCAACAAACTCTGGGAGGATAAATATCAGAAGGACACcAAATCTTaCCGTGAAAAAGTGGAaGAATTAGAAGGCCTGTTagAAGCAGAGGGcGCcgAGAaGGATGAATTGGAGAAAGAAAAGGAAGAGTTGgAAGCAGAGAAAGAGAACCTTTATCAGGAGATCATGACtcTAgAGGGGAAAGTGTCaGATAAAGACAAGTCTGCAGAAGTAGCCGAGAGATTCAGAAAGGAaGCTTTGGAAGCTCAAGAGGCgAaGAGgACAGCAGAAGAAGAGCTGGAAGAAATGCGGAAGGAACACGACGTAACGTTAACGGagTTGCGAGAGATCagAAACGAAaGAGAGAGTCTGCTACGGGaGgaGagAAGGCGAAGGAACGGAATTGAGCGACTTGAGGTCGAGGTTGGAATCGACGCACGTTGAATCATCCGAtcTGAGAGAACAGTTGAGGGAGCTCGAAAGAGAGCGGGACGGTTTGAGTCAACTTTTATCGGACCTGCAAAGTAAGAGCCAAGATATGGAGAGAAGAAATTTCGAATTATTGGAGGAGAAGaaa
>gene=isogroup00148
attagtatacaatagagcaatgaaggggtgttaatttagatgatacngtaaaatctcttcgtctATTGCGACTTCAGTGTAGTAACGctAATACTAtaGTACTACTAgtgCTCGgCGCGCTACCTCCTAAGGATCGCCAcTTGCCCcaTtGGAGGTTTCCtGTTCCCCGATCTGGTCTTCAGAGTAGTTTTTTGtGGATTACTTGACAGAAGAaTGACTCTTTTATGTCGAACcGTtAAaGTCCATTtGTTTtATTtCATAACAAAAaGGAGGGATCGTAGTATGCTtCCGTGAAGTGTTCGCTtCATtCGgAGCTGCATACTGGCTAGGCccAGTGAAATCGGCGCtGgTGTTGTGCACTAACTTGGTCATAATCGCCGTGTTtTTTtCGtCCTTCAGCCATGgATGAAGGCTAATTGCATGGgTAaTGATATTTATGCAGCCCCAACAACACAaCGGACCGGCATTTCTCTCGgATATTTtACAACATGTTGTAAaaCcAAaCTTgaaaattCTAaCGATATAGCGTAATACAGTagTTGTtCTCtcagTGTAAATGTGcgTGTATGTGTGACGGTAaGAtcGTCGCGCATCCGGTACGTGCCTGGGCTTGGCACTTGTGTTCCTAACATGACGTCATCATTGTCTTGTTTTAAAaTCGCATTTCcAGATATCTATTTTCGGATATTAAAACGTTAATTTAATTTAATAAGGTTTtCAAGGTGATGAGGATAGTTTTGAACATAGATTTTCTCATAGATTCAGAGGAAGTtACTCTtGATtAGTTGGATTTTTCGTgTCAtGGCCTCTTTAAGACAGATTTtATGTGTGGACGTAGCAAAACAAGAAGTGTGACGTTGCAAATGACGCGATTCTATTCGTTATCaCAAaaTTGTGGGCGTGACATAATGCTGCCGCTCGGCAATGTCTGTATCGAATTATGCAAGACTCCTCCGACACTGTGTCAACATTCTTGACTCATTTGATGCCAACACGGTCGGTGTAGATCAGCACATAAAGATATACTTTACAGATAACAAGGACCTGCAGGAAACTGACAAGACCTTCATCACAGAGGTATTTtCAGGATGTGTGCGTCATACTAAAATAATGAAAGTTGTGGTGAATGGTTTCTACATTCAAGATGGCAAAAGCTGTTTAAAGGCTGACAAAAATCTTTACACTGTGTTATGTTACTTAGCCTTACACCGACTTGATGAGCTAGGAACAGCTAATTTTGGGAAGTTTGTTCGATCTCAGGATGTTAGCAAGATGCACAAGTTCCTATATTTCTTCCTTGATGACTTAAATTTGAATTCATGGATGAAAGATGAGTGGAGCCAAATCTATGAACACAGCTATGTACAAGTACAACTCCTATCTCCAATTATGAGATGGCTACCGGAGCTTCAAGAACTTATAGATCAACTGGGGGATAAGTTAGCCAACAAAATACCAGCTAATCTCAATACCAGGAATCCAACCAAGGTAAAGgAATTTAAGCTGACACAACCAAAACCCAAGAGTGTTCCCATACCAGAAGAGATACCAAAGGTGGCACGACCTAGAACTGTACCCAAGTCAACTTATTCCAATCCTAATGAaGATAAAATTGTTGAAGAGGCCAAGGAAAGAAACAGAAGAAGAGCAGAAGAACAACTTTTAGAGGCtACAAGAAACCAGTTTTTGTGTGCGACTGCAGAAAAATCtGCAAAAACAAAGGGCAGAATGGCAAAGATAAAAGCtGAAGAGGAGGGCAAGCTACAATTTAACAAGAGCAAAGCACgAAAaCCGCCCTCTGTAACTGCTGATCATGTGCCCATTAAGTTAAaTGCTGCCACCATCCTGAGAGAGGGAGCCCTaTATCAGAAGAGGGAAGAAGAACAGATTAAAAaGTTGGAGAGTTTAGAAGCAGGTGCTAAGAATCCATCcGAGTTTTTAGAATGGCAGCAGTCGATGAGACGGCAGgATCTGGAAGCAGAGCTGGGAGAAATtGAGAGACGGAGGCTGgAAGGAAAACTAAGTCACGAGGATGCcATCTTAGCGCGGCAAAACCTCATCAaGGAAAaTAAACAGAAaGTGgCAGAGATGAAACAAGAGGCCGAGCAACTGATGCAGGAATATGTAGAACGACGTCTCCAAGAGGAAGAAGTCCTGAAACAAGTCGTGGAAGACATCATGTCTGGACATGAAAATGCAAAACAAGCCAagTgCGACTACACCAATACAAAAAGAaGATAGTTGCTGAAGTCAGTGAAGAAAGCAGAGAACTTCtGAAACAAGCcTTtgAaGAGGCCGAAGAGGATATGAAGCGAAAAGTTGAActGATTCAGCAAATCCGAGCAATGGAGGCGTTACCtAAGGATAGAACTAAGCTGGTGGACTGGACCGCTACAGCTGGTCAtGCCTTGCTTTCTGAGATGTCCATTGCTGAGCTTAAAGaGAGACTGGCCTTCCTTAAGATAGCTGATGAAGAGACGTTAGAGAATAAAAGAGATGACATCTTAGAGGCTAAAGAAGCCAAAGATCAAATGTTAATGGAAACAATCAAACAGATCTCAagACACAGGGCTGCTGAGGGTCAAGCTACaCAAAACAGGAATGAGGCAAAGAAACTGCaGAAACAGAAACAAGTGTTGAAGGACCcTAAaTTACAAGATCTCCAGGCACAGCTAGAgAAAAAaCGAGAGGAGAGGCTGAAGGCATCCAAGGAGATGAAAGTATCACCAAACAGACAGGCATCGGCTAGGACCAAAAATCTtGGtAAaCAAAaGCAAACTCTTGAGGAAAGTCGATGGAAaGAATTGGAAAAACGAAGAGAAAAaCAAGCcAACCTTCAGTCCAAaGGgATCGTAACCAATGTAGCCGGCCAGAAGCTGTCGTCATTTagCAGCGTTAGAAAaCTaTCAGCAGGACCAGTCATCTCATAATGATGCATGCTGGgAAGATCATgaTATGTAACTAAAGTGTGGCCTCTTTATGACCAGGCATTGTTACATCATTACTaTTGCTTGATGTGATACATGGTttgAATTTCAGAGACCAGAATCAGACggACTGAGGATATCAGATTACTTCAACTGTTGTCTTGTTGTGTACTTGTGTTGTTCAGTAAA
>gene=isogroup00149
TCGGTGAAAGGTCCGagCTCAGTGACCTTTtGTtGgagTCTGTCTGAAGGACTTCATCGGTAGGGTCCACtGTGGGGGCCcAGGTGGGTTCCTCTGGGTCATCAaCTTCTGGTGATATCGGCAAGTATAGCAGGgCTTTCTCGTCCTCAGCTTCTTCATCACTACTGAGAAATGCAGCAATGGGTTCAaCATCGGTCACATCAACGTCTTCATCTTCGATCGCTTTGGCATCAaCgTTATCTTCTACGGATTTATCTTCGTCTTCGATGTCAAACTCGCTCTCTCGTTCGTCGTATTCCACgTtcTCGTCCAGTTCCTTAAAGTCCGGTGCGTAGGCACTCCAGTTCTCGACTTGATTTTGAGCCCATACAGACACGACTCCACTAGATACGGATGCTATGATcGGCCTGACTGGATGCCAAACGACATCTAACAGAAGCTCTCCTCTCGTTCCGTGTAAGATCTTACCAGGTTGCCGTACTTCTTtTCCCAaATGTAAAGAGCGTGcTGCCGAGCCGAACCTCCAACgACGTACTCGCCATCCCCtGAGAAGCAGCATTTCTTCCACGGGGTTCTATTTACcAGATCCTGCAGCTTCTGTATCGGTTCCGGcTCCCCTGATCGgCCGCACATCAAGACCTCGTTACAGTCGTAAaCCCTGATGACTCTGTCAGCCGTATTCACCAGGAAACAACCGCCTCTTCTGGCAAACTCAaTTGATTTGATGGCGGTAGAACTGCTGGTACCAGTGGTGACcTTGAAAGAAGCCTTTAGATCCAAGCTTTCTGTCGTAAAAACTAACATCTTTCCTTTAGCATTTCCTGTGTAAATATATTCTCCTCTTCTATCAAAGGAAGCCACAATAGTGTGTCAGAATCTTCATCCAGTGGTATTGTTTTGTAaGATCCATCCATGTGCAgaaGGACGGgTGCGTGCTTCATCGGACAAACCAAAACTTTTTGTGAGTTTCTCGGGTGAAACTGGATGTTGAGGACGGGAGACGGGAACCTGTAGCGTTGTGTGCAGTCACCCGTCATGACGTCCCACACTGATATCATGTTATCCGTTGATGCGCTCAGCAAcTGGTGACCGTTACGGCTCCAACTGACAGAGCAGACAGGATGGACGTGTGCGCTAAGAATCTTAGCGATCCCTCTAGTCAGGAAATCCCAGATGACCACACGGCCATCGTTACATcCAACTGCCAGCAGTGTGCCTCTCTTATTGAAGGCACACGTCAGTGCTAAGCTGATGCAATCTAAAGTGCCGTCACTTTCCTCTGGAAAGTTTTGCCCAAACGATTCAAGAAGTTGAAGATTCATTGcCCTTACGATTCTAcTCCTCggCAAGGCTTGGATTTGtAAGTTTGGCGAGGTTAGGCcGTAGCCTAtatAATCtAAgTtAaCTGAGTTCTATGCTAGGCCCAcTGGgATGGgACTGCTAACGACAGTAACGTTACAAGGCGATATGTCTCTGCCACCAAATTTGGAGTAAAGTGACCTGTAACTAACGCTATTTTTTACCtCTTTAACTCAGTTTTACTGAAATTAAGGTTCGtCATAGTTAGGCCTACTGAAGCCTTTGTAGGTCCCTGGCATGTAATTATTTGTGCTGTTGTCTTGCTAtATACTGGTtGTGTATCC
>gene=isogroup00151
ATTATTATTATTtAACAGTtGtgATCTTctCAGTCATAATTTGGATTTGGATTCAGCTGATTCTCCTGATTGCCAGGTTCAAATCGTAACTTTTCATCTTCTTGAATTGCGGGTGGAACCTGTAGTACGCCtCCTTCCTTATGTATTtCATCTTtGTCAAAGTCTTCATAATCACTATCAGATTCTGAACCATTCCTGTGAAACCCAACATCGTTTTCaTCATCGtccaaTCGTCCAGCCCGTCTCTGAAtAGCTCCAtGTTATCATCATCTTCTCctACAGAAGGCtGACCATCCTCAATTCCACCGTCTGGGTtATCCTTGTCTTCTGGACCACCGGACTCGCTATCCAtATTAttAAGGCCGTCATTTcCcAGGGTGGttatCAACCTGTTGGTCCTGGTTGCTcTCgTCTTGACCgAAACCCTCTCTGTCGATCGCATCTTCATTCTCTTTGTCTCCTTCTCCCAGGAGCACtGTGTCATCTCCGTTCCTGTTTtCCTCATCTTCtAGCTGGTTAACCATACCTGGATCTTTGtTAAGTCCTTCCtGGATTGCCTCTTGATCTGGTTGTatTTTgtCATCGCCTGGCTGGTTATTATCAAATGGcAGGTTATTTCCTTCCACTGGATTGTCTTCgATCCTGACATTCaCCAATGTGTCATCACCTTGATTATTTTGCACTATTTGaGGCTGATCATCAGGTATGtTTGGTaACTTGACGCCAACTCCACGAtCCAGCTGCGCATTAGGGTTAAaTTCAGgAAATTTCATCTGTTCCTGGTTCCGTAGGTAgAGATTTTGGACTTGAGGAATATTGGGTACTGCAAATTTATTAGCTGGCAATTCGGCAGCCTTCTCCTGACCGGGGATGAGCATTTGTTGTTGTtGTCcTGgTTGTTGTTGTtGTTGTTGTTGTtGTTGTTGTTGTTGATAGCCAGAAAGAGCTGGCTGTTGtGGCTGAAactGGATGGGTGGTTGACCATTCACATCCCTCTGGGGTGGAatAGCGTTAAATGGCTGCCGCcTCTGTTGCGGCTGCTGGACTTGGAATTGAAGTCTCCTaatttCATC
>gene=isogroup00152
ttCTTCTTCTTTACCCTTTttCATAAATATGTAAATGATGAATAATCAAAATTCATcTGgCTTTTtGtttaaaTaTTCATTCCATCAGAAAaGTGGtAATGGGGGATTGTTTtGaTtGacAAATtaTTATTAAAGtCAATTTTAtCCTTTTtATTAAAGTTTTTTTtCCCcTtCTTtATTTTTGTGAAAAGAGTGTTACGTATTACAGTCACAATCGTTTTAATTATTtAATGCCAGAAATGTAATAAGAAGTTTGTAGAAAGTTCAGTCATAAGTTGTTGCATGGATTAACAATGCTTAAGCACTTTATCTGCTATtGTGTGAATGTTGTATGTGACTCACCAGGGACTGATCAGCGAGGATCAATtgTATGTGACGCATGAgCAAGTGATCAGTAAAGATCAATTTTGAGTGACTCACCAGGGACTGATCAGTAAAGATCAaTTGTTTGTGACTCACGACCAAGTGATCAGTAGAGATCaaTGGTTAGTGATTCACCAGTGACTGgTCAGTAAAGATCAGTCGCAaGTGACTCATTTTACCCACTGATCTGCACAGATCAATTGTATGTGACTCATTACCGAGTGATCCGCACAGATCAATTGCATGTGACTCATTACTGGTTGATTAGCACAGATCAATTTTATGTGACTCATTTTACCCACTGATTAGCAAAGATCAGTCGCAAGTGACTCATTTTACCCACTGATTAGCACAGATCAATTGGATGTGACTCATTACTGACTGATCCGAACAGATCAATTGCATGTGACTCATTACTGACTGATCCgAACAGATCAATTGCTTTTGACTTTCAGGGACCGATCAATATGGATTGGTTATTTGTGTCTCAATAGAGGCTGAGTTTGTTTCATGTGACTTACCAATACAATATTAGTTGTTTTCCGCCTCCCATAGACTTTTGTTTCAGGTCAATTATATGTGACATCACAGATTCGATCATTACAGATGGTTTGCATATGACTtAACAGATTCTGATCAGTACAGATCAATCATATGTTACCTCACCCTGAAGTATTTCATTTTCTCATATTTTAAACCTCTCTAaTTATtCCAAAATGTGTTTCTTTGAATCAAAATTAAaAAAAaTGTGTTTGATGTCTTGAAATtCTGACTGAGGCTGACGaTGCTATAAAGAAGAGTACGGATTCAGCATTGgAAGCAAaCGAGATAAGAGTACTtGTCACGaGGCTTAAACACCAGAAAGAATTGTTtAAaTAAaGAAaTAGTTAAAAGGTTAaGgAAGACACAAaCTGCAaCCACCcTCTCTATAAACatATTTAGCATTTTAaCTCTGAAGTTtGCATATtATAATCTTACTATTTAGAACTAAAAGCAACTTTTTTtcatGTTTctGAGGCTTAGATTGTTAGTGAAaTATTTTTCTATCatCACcAAATAAACATTTCATTTCTGCA
>gene=isogroup00153
TTCAATGAATCTAgcTTTTTACAGCAGGCACCAACCCAATCGGCGaGgAATGTTGCTGCCCCgaCgCTACcTtGCTCCTGGCAAAACCGGTCATGAATACAAACGAATGAATGAAaTCGAcGACAGCAAGGTTgaGGAATGGTGAGAAaCGGTGGATGAGATCATCGGTAAAGCaCCAAATAAAACAAAATATAaCTCAGTTGCTAATTAAGAATGAAAGTCATGTCTGCTTTCTTTCTCTATAATTAAaTTCCTCTCGgTTCAATGAAaCGCTAACcGgCTCTCGTCcATCCCCAGAAAACAATGAATATTGCcTTAAAAaCCCAGTGAAAGCAGCGAATAGACTGTTCCACCGAaGgTGAGGCCATGAGCATTCATTCTGTACATGTGAACGAACGCATTATGCGAATCATCTAAGTTTTACTGCTCATGAAAGTACAGTCTAAAATCAGTTATACTGACGGCAAATATTTGGAAACATGATGTAGAAACTGTGAGCCAGAAACAACTCGGTTTGCGCCAGGGACGATTCTGCTGACAATCAGAGCGACTGTGCTTGATCAGGTAAAGAATATATTACAGTATGCTACAAGCACAGAAGTCATGTTGGTATACTATGGAGTTTCCCTCGCTTAACTGCAGGTTTTTGTTGACACTTATAAGAACTACAGACTACGGTATGATAGTAGCATTAAAATCACTGCAATTCTCTTGTGAAAGTTAGGAGACAACTATGCTTTGGAAAaCATtCCGTTTACCTTTTGCGTACCCTTACTTTTGGAATTGTACGAGTTTTGTTATGTATGGATAGCGATCTGGCATTTCCAGCTCATGACGGGGTCcGGAAAAAaCTCTCGTCTCAAGTGACATGTACTTACTAAATAACAGCCCGCATacGAGATATACACAGgCTACATCATTAGCATCCATATGGCTCAaGGgATGAGCAATTCCTGACATCCTCGTTGTTGCAACTCTTTTAATACACATCTCTGTACACcGTTGATGTGTtGCATTGGCGTAATGCTGCCCTCCATGTGTAGGTTAATAAATTAACCTTTCAATCCCTTGACTCTATTTAATTCCTCTTACTATTTttgTTtGTTTTtGGTCTTCTAaCAATGAGTATAATTCCTCCATTCGTTAGGTTGATAAGATCCTGGAGACTgCCcGgTAAAACCTTGGTGAGTCTCCACACAGCTTTCAGTTtTTATAGTGGTTAAGGGTGTGATTACATGGTTTAAtgATGCACcTCAATACTGGAAtgACATaaTCATCGGTTTaTAAGTCGTAATCaTCTATATcGCTGTCGCTGCCTTGCCcTccgCCtcctCCTTTTCCTCCCAGCCTACATTTAGAGTATTGCTCCAGCAGATCCTCGTCATCGCTGGATGCGTACCTGTAATCATCCACCAGTtCGTCAAACaTATCACgaTcCGTCTTATGTTCATCATCATCATCTGGgTAATCATTTCTCCAATTAcTTTCGtCATTCTCATCATCTTCATCATCGTTTGCGTGAGGCGGTTCATCCGCAAAGtACTCGTACACCAAATCATCCCCGTccGACTTcATCCCgaACAcTGTGTTcacCaAAATCAAACTCCAGGCAGTCTGTgTAGTACAGGTCGTAAACGTATTCCGATTCTTGAACGACATCCTCGCCAAATACCACCTTCTCTCTCGTCATTGTCACAGAATTACAAGTTATATCaTCAGAACCAGATTTTGTAGATTTGGAAACTGTCGTctTTGAtTTTGTaGtTATCTTCGAtTTATTCtcaGCTTCGTCTTGGaCGATGTcGAGCAAAGCGAATaTTCTcTCTGCTTCCTTCTCGGCCGACCCCGGTCTACGTACGCCGACGCCGCTCCCATTGGACACTGCGGGTTTTCGGGCCGTAGGTTGGTAAGTCTTGGAaTCCTTGTCCAGTTCGTGTAATTTGAGACCCCTGGAACTGTCAGTTACCTTCAGTCTGCGATTCTTGCTGCTAGCTCTGTGACTCGCCCGAGCCTTTTCTCGGGCGCCCGTCCGGTTCGATTCGGTTTTGGATTTGACTGATTGGTGTGACTGTTTGGTGGGTTTCTTTGGCGTCAGgCCAATGgCAGCTCTCCGTAATGCACTCTGAATGTGAATGGATATCGGTTGGTTCTTCCTCTCCACGGTCCCCGCAAAAGTGAAAACTGCTTtGTTGTCATCCTGACTCTTTAGGGGAGTATTGGCAGCTTGGTTACCGGTAGTtCCcGTtGGTTtGTTCACTTTTGCTCGTTTCAaCGGTAGAACGAGATTCTCTAATGCATCTGTGgTTCGCTTCCTTCTCACTCGGATAActGTTGTCATTTTGATCTCAGTATATTTACGATTGACCAAACAGTTTTCAAGTAGTAACTGAAACAGTCTTCTGTtGACCAACGTTGGTAATCTATGTgACTCTCCACAGGCGTTTCGTGAATTATGTTAACTGTATGCAGAAAGACCTTcACTTGTGTTACTCaGCTTATGACTCC
>gene=isogroup00164
TAATCAaacTGTTTtCCAGATTCTTCTTTCGgCcTtGGggTTTTGTTCTCTTACCCTCTAGTTCTTCAACCcTTTCATTTAACGTTAGAGAAAACGTTTGCACTTCCTTAGCTATATTTTCTTTTGGTAGCAAACTTTCGTTTAATTCTGTCACATCGTCTTCGAGTTTCGCGTTTCGTTCTTGAACTTTCTTCAAATTTGTCGCGTGTTTCGGTACCTGAACACGTGGTCTTTCTTCACAAATTCCCTGTCCCTTTtCTTGATCCAAaTAGTCTACATTCTGTTGACTTTTGGTTTCCTTTCTCATACCCTCTTGTAATTTTTtGCTTCCCTTTAACTTCTGGACGTTTCTGTCATATTGCCTTCGAAGGTTTtcGTTTTCTTCTAGTTGTTCCATATACAGCTCTTTCGTGTCTGGTAGTTTCTCAACTTTGCTCTGCTTGGATGCTGACTTCCAGGGAAAAGAAATGGTCGTATGGGTCTCACTATGGGCTGGGTGACATTCGAGATTATCTTCATCATGTGACATCAATTTCATCTGATTTttCTTCATCACCGATGAAAGTATGGTGTTTTGGgATTCACCAAaCTTAATAGCTTCACCCACGTCATAAACGGTAAATATGCATTTCGATGTGTTTAACGTAACCAGTATGTTTTCTGTAGTTACGCGTATTTTATGTAACTCTTCATtcaTATCGAAAGCACGGAGACattGgCtAGaCTtCTGAGAATAAAGctGAATTTGAtaTTATTCCACaaaaCAAATACGAGTTCCGTGCGTTCcTGAATACATATGCTCTtGGCCATTGCGtCcTGTTTGAATAGCATTTTTGAATTCCATTtCcTTTGATCCAGTCATACTGAAGACAAgAGCTCGACCAGCAACTTTTGTACAAAtGTATATTTtGTCcATCACAACCACCATTtCCAAtACACGgTCAcTtCTCATTTCgCTCaaaaagATATCACTTTTcTCTTCtGAATCCAAATTACAGACGCTGACAATGTTTGTTGAGCTTGATGCTGCGTAGAGTTTTCCTCTGTAGAAACATACACACATAGGAGACCGCTTCCAATTTAGCATCTTCAAAGTTTTCATGTCTctAaTAGAAaCCagtcGCAATGCgCTTtcAATTTtCAAACCAATTatCGAGCTACcTtCcAAAAACAGCgCCAATTGTTCGCcAGgTtgagTtGgCGAAaGctacGgTTaaattCAGgACGATTGCcATACTTtCCAGAaTcTtCcTtGTACATAGAAaTAAaTGTTTTGGGTaTTTctAGGTTATGCCcAGATATGAGAAGCTCATTTGCCGGTCCTAAcGCGATATCGTCTATTtTCCAcTtGTCTTTtTCTTgatAcTTTTCGTTTGAAATGCGactCcAaCAATtcTGGcgTCATtGCTAActgctGCCATTTTCAATGTtGATGTAtAatgCAaaGgaTTtaCGTAGAACTcaaaaattttGACAAaCaGgTAaCTGcTtACAGAacGATGTCAATCTACAATC
>gene=isogroup00190
CTGTGACAGGCCTCACCACTGACATGGaaTACCAGTTCCGTGTTACTGCTGAGAACAAGGCCGGACCAGGCCCAGCCAGTGAACCATCAGATATTCAAAAGGCTAAATTACCATTCGATGTGCCATCACCTCCTGGCAAGCCAAATGTGGTGGACATtGATAGCACCTCTATGACCATCTCCTGGAGTCCTCCAGAGagTGACGGAGGTTCCCCAGTCACAGGATACTTCATCGAGAAGAAGGACAAGTTCACTTCTCGTtGGACGAAGGTCAAGGAGACCGCCATTTCTGAGACTgTTTACACCATTGTTGATCTCAAGGAGGGAACGgAATACCAGTTtAGGGTGATCGCAGAGAACAAAGCAGGACAGAGCAAACCAaGCGAGCCTTCAGATTtGAAGGTCGCCAAACCACCATATGATGTGCCAGGCCCGCCTGGTGTACCAGTTATCTCAGATATtGATCGcACCAAGATGACCCTTACATGGATGCCACCCGAGAATGATGGTGGTGCAGACATCATAGGTTACATTGTGGAACGTTGTGAGGCTGGCACCAAACGGTGGGTGAAAGCaCACAAAGATGACCTTGTGTCTGAGCTGACCCTTACAGTCGCTGACCTCAGAGAAGGAGTGGAGTATGTGTTCCGTGTCAGCGCAGAAAATGTTGCTGGTGTTGGAGAATCTAGCAAGGCAACCTCACCGACCAAGGCTAAGCCTCCTTATGATGTGCCATTTGCTCCTGAAAGACCTGCTGCcACTAATGTGGATCGTACCAGCATTGATGTGTCGTGGGAACCTCCCAAaGAAGATGGTGGTTCACCAaTCACCGGTTACATCGTAGAGAAGAGGGATACGTCACGAGATCGCTGGTCACCTGTCAACAAATCACCGATCCCAGACACTAGTtACTTAGTGACTGGTCTCCTTGAAGGTAACCAGTATGAGTTCCGAGTGCGAGCTGTCAACAAGGCTGGTCAAAGTCAACCCAGtGTACCTTGTGAGCCcATCAAAGCTAAACTGCCTTTCGACACCCCTGGACAAATGGAGAaGCCAACAGTATCTGACATTACAGAATCAACAGTCAACCTTTCTTGGAAACCACCATCCGACAATGGGGGTGCAGATGTTACTGATTACATTATCGAAAAGAAAGATCGTTACAGCGCCAGATGGAGCAAGGTTGATGAAGTCCCTGGAGATCAGACAGACTTGAAAGTGACAGGGTTAAAGGAGGGAGAAGAATACCAGTTCCGAGTGACCCCTAAGAACAAAGCTGGTGAGGgTAAACCCAGTCCACCAGTGTCAGCCACACCCAAATCAAAGTTTGATGTTCCTGAAGCCCCTGGTAAACCAGAGGCCACAGAGGTCTCCCCcTCTGTCATCACTTTAACCTGGACACCACCAGAAAACGATGGTGGCACCCCAGTTACAGGATAtATCTTAGAAACCAAGGGCAGGTTtACcACCCGGTGGACCAAAGTGAGTCGTGATCAGATACAAAATACGACATTCACCGTGAAAAACCTGACGGAGAACGAAGAGTATCAGTACaGAGTGATTGCAGTCAACAAGAAAGGAGAGAGTCAACCGAGCAAGCCATCTGAACTTATCAAGGCAGCTTAtCcATTCAAAAAACCAGGTTCAACCAAAGCTCCTGTTACAGAaGATATATCAGAGGACAGtGTTACTCTAGCCTGGGAGAGACCAGATAGTGACGGGGGCTCTGACATCACAGATTACATCATCGAAAAGAAaGACAAATTTAGCCCcAGATGGACCAAAGTGGCCCAAGTACCAGGcGAGCAGACCACAATGAAAGTAGATAAATtGAaGAAAGGTGATGACTATGAATTCAGGGTGACcCCTGTTAACAAaGCAGGAGAGGGCAAGCCTAGCACCCcTGTAtcAGCAACACCAAaGGCACcTtATGAGGCACCCAGTGCCCCAgAaGtgCctGTtGTAGAagAaGTCACAGCAGACAGTGCCACTCTCTCATGGTCGCCACCAGATGACGATGGTGgTtCGgATATTACAGATTACAtcGTAGAAAaGAAaGACCGgTTCAGCCcTCGGTGGAGCACGgtGGCTCAAGTACCCTCTGACCAGACTgaCCTTAAGGTGGACAAACTCAAGGAAGGGgATGACTACCAGTTTAGAGTTACCCCGGTGAACAAGGCTGGAGAAGGTAAAGCAAGCTCTCCAaTCAGcGTGACACCAAAGGCaCCATATGTCACTCCAGGagcaCcAgAAAGCCCAGAGGTTGAAAGTGTCacaGAAGGCAGCGCTAGCTTAAAGTGGGCCCCACCAAAAGACGATGGAGGCTCTGACATCACCGATTACATCATCGAGAAAAAGGaCAAATTTAGCCcGAGGTGGAGCAAGGTTGCAGAGGTACCTGCAGACCAAACCGAaCTGACAGTCAATAAACTTAAGGAAGGTGAAgaGTACCAGTTTAGagTGACCCcTAAAAAcAAGGCTGGtgAGGGCagaCCAAGCTCCCcAGTGACTGCTACACCAAAAGCCCCTTACACTGTCcCTGGTGCTACCAATGAGCCAGTCGTGGAGGATATCACAGCTGACAGTGTAAACCTTGCTTggTCACcACCAAAagAAGATGGTGGtGCCGACATCACTGATTACATCATTGAAAAGAAGGACAAATTTAGTCCAAGATGGACCAaaGTGGAcAAGGTtCCTTCAGATCAAACAAATCTCAAAATCGGTAAACTGAAGGAAGGTGACGAATATGAATTTAGAGTCACCCCGGTCAACAAagCTGGTGAAGGCAAACCCAGCCCTCCTGCTTCTGCTACACCAAAAGCCCCATATGTTGTCCCcGGATCAaTGGAACAGCCCGCTGTGGAGAGCACCACAGCAGATAGCGtaGACCTGTCgTGgTCTCCACCGgACGATGACGGTGGGTCGGATATCACTGActACATCATAGAGAAGAAGGAAAAGTTCAGTCCTAGGTGGACAGAGGTCGCTAAAGTTCCAAGtGATCAGACAGagTTACTGGTGGACGACTTgAAGGAaGGAGAGgACTATCAGTTTAGGGTGACTCCGGTCAACAAGGCTGGAAAaGGcaGACCAaGCTCTCCAGTTACcGCTACACCAAAGGCACCATATGTtAAACCAGGTGCCCcTGAAAAACcAGTTGCTGAAGACATTACAGCTGACTCGGCtaCACTTAAATGGGCCCgaCCGAAAGATGACGGTGGCTCTGACATCACTGATTACATCATCGAAAAGAAGGACAGATTCAGCCCAAGATGGACAACTGtcGATGAAGTaCCTGGAGACCAGACcGAACTGACCGTGAAGAAACTCAAAGAAGGAGATGACTACCAGttCAGAGTGACACCAAAGAACAAAGCTGGAGTGGGTAAACCAAGCCaGGAaGTAacTGTCACTCCAAAGGCTCcTtACAAAACACCTGGAGCCCCAGAGAAACCCACTGTAGaGgACATCACAGAAAcTTCAGCTACCTTGAAGTGGTCTCCACCAAaGGAAGACGGAGGTTCTGAGATcaCGGATTACATCATCGagAGGAAGGACAGGTTCAGCCCTcGATGGagCAAaGTGGAtGAGGTACcGgTGACCAGACTGAACTGACGGTCAGCAGgTTGAAGGAAGGTGATGAaTACCAGTTTAGAGTCAcACCAAAGAACAAGGCcGgACCTGGCAAAGCTAGTGATGATGTCACTTTCACTGCAAAATCACcATACAGTGTCCCAGATGCACCAGGAaCCCcTGAATTCACTGATAAGTCACCTAGTTTCATCACGTTGACATGGACAGCTCCAAACAACGATGGTGGAACTCCagTTACTGGTTACATCCTGGAAACCAAGGGACGTTTCATGTCTCGTTGGACCAGGGTGACACGGgACCAGATTACGgAGAcgACATTCAAAGTGACAAATGTAAAaCAGGACGAGGAATATCAGTACagggTTATTGCTgtcAATAAGAAGGGAGAAAGTGAGCCAAGCAAACCaTCAGATGTGATCAAGGCCACcTTCccATTTGAAACACCAGGTTCCCCATCGACACCTGTGGTTGAAAATGTCACAGAATCcAGCGTCACCCTGTCTTGGTCTCCACCATTATCTGATGGTGGTTCGCCCATTACTGgCTACGACATCCAGAAGAAGGACAGATTCAGCCcTAGATGGACCTCCACCGGAGAAGTCCcTGGTGACGTCACAGAGTTCAATGCAACTGGTTTGAAGGAaGGGgATGAGATTCAATTCAGAGTGGTACCAAaGAaCAAGGCTGGGGAAGgAAAaCCTTCcTCTCCTGTGACAGTAACTCCTAAATCACAGATTGATGTGCCTGGACCACcTGGCACCCCAGAATCAACAGAGACCTCTCCAACCTTCATCTCCCTtacATGGACGCcACCCTCcAcTGATGGTGgTTCACCCGTCACCCACTAcATCCTGgAGACgAaGAGCGGTTTCAGcACCcGCTGGTCAAaGGTCACAACCGAGAGGATCACAGAAACCACTTTCAAAGTGAAACAGgTGAAGGAGGATGAaGAGTATCAGTTTAGGGTCATTGCTGTCAACAAGAAaGGAGAAGGGGAaCCAAGTCAGCCCACTAGTCCTATCAAGGCAGCCTTCCcATTCAGTCcTCCCagTGctCCCCAGAGTCCAGTGGTAGAGGAAATCACTGAGAAGCAaGCTACCCTTAGCTGGTCTCCACCATTGTCGgACGGAGGgGCGGAGATCACAGAATATGTCATCCAAAAGAAGGATCGATTCAGTCCGAGATTCACAGATGCaGgAGAAGTCCCTGGTGATGAGACTAGTTTCATCaTCAAAGGACTGAAGGAAGGAGATGAGTATGAATTCAGGATTGTACCcAaGAATAAAGCAGGAGAAGGGAAGCCGAGTGCCCCTGTAAACGCTAAGGCAGTTGCACCTTTCGGTGTGCCTGATGCACCAGGCCAACCAGATGCTAAAGATACCTCACCTACATCCATCACaCTCATCTGGACTCCACCTGAAGATGACGGTGGTGCACCAGTGACAGAGTACGTCCTGGAAACCAAGACCAGGTTTTCTGCTCGCTGGACTAAACTTACCACGGACAGTATTGAGGATACCCAATTTACTGTGAAAAACCTGAAAGAGGGTGAGGAATACCAGTACCGAGTCATTGCCCTCAATAAGAAGGGCGAGAGCCAACCCAGCACCCCTACAGGgCTGATTAAGACtGGCTTTGATTTTGATGTACCGGCATCTCCTTCATCCCCAACTATTCAACCAGACTCACCAACGACTGTCCAACTCACCTGGCAACCTCCGACATCcGACGGTGGTGCCGAAaTTGAAGGTTATGTGATTGAAAAGAAGGACAAGTTTTCACCTCGgTGGACcGAGGTCACCAGGGAACCCATTCCTGAGACCTCGTTCAaGgTGAAGGGACTAAAAGAAGGAGAAGAAGCAGAATTCAGAGTGACCGCCGTTAAtAAGGCCGGTCAGAgCAAACCTAGTCAGGTTGCCAAATTGTCCTACAAAGTACCTGaTTCACCATCTCgACCAGAGGTGTCCGACGTTACgCCCACATCTGCCGTCGtcaCCTGGGctCCACCAGAATCTGATGGAGGTAGCCcGGTGACCGGGtACAtCGTaGAAAaGaGAGAagTCGgCAAaGATAGATGGACAAAAGTGaaCAGaGCCCCCAcTACGGAgACAACCCTCTTtGTTCcAGACCTCTACGAAGGAAaCGAaTACGAGTTCAGAGTAAAGGCAGAGAACAAAGCTGGTTTCAGtGAACCGAGTCAACCATCAAAGAAAATTGTCGCCAAATTACCGTACGATACTCCTGAAGCACCTAAACAATTGAAGGTCACAGGAACAAACAAAGGAGAGGTCTCCCTAGCCTGGTCAGAACCCATCGAtGATGGTGGGTCAAAGGTCAAGAATTACATCGTGGAAATGAAGGAACCGTTCGCATCTCGCTGGAGCCCCGTCACCAAAACTtCCGACACAGAGGtGACAGTAGATGGACTTCGGGaaGAtACaGAATATACGttCcGAGTCAGAGCAGAAAATAAAGCAGGCCcTGGAAAGCCAagCAATGAGGTGgaGgCAGTTGCTAAACCTCcATTTGATATcCcAGAtgCTCCATCCAAGCCTGAAGTGTCtgaTGTTACTGAAAATTCAGCtACCCTGAACTGGTCGCCTCCATTCTCAGACGGTGGATCACCAAtcATCGGGTACACCgTAGAGAAGAAAGACAAgTTTGGTACTCGCTGGACTCCAGTGAACAAGACTCCgATTcAAGAGACAACCTTTGTTGTTTCAGGACTGAAGGAGGGCGAGGAGTGTCAGTTCAGGGTCATCGCAGAAAACAAAGCAGgtCATAGCGAGCCCAGTGCTGCTACAAGAGCTGTGAGAATCAAaGCTCAATATGATGTCCCAGGACAGCCTGGAAGACCCTCAGTGGTCTCCATAGACAGTAACCAGGCTACgaTTTCATGGACCGCACCTCATTCTGATGGTGGAAGTCCAatcACCaCTTACCTCATagaaaagaaagaccggttttccatgCGttggAcccaggtcacaaaacgccgaccgACgagacAGagtttacaattcctcgatcgacagcaggggacagtatcagtttagagtgaccgctgaaaataaagctggaccagg
>gene=isogroup00199
AATTAAACCCTGTAAAGACAATGGTTTTCCTGAAGGAGTTAAATTCAGGACcTCGAACATTCTGTtCACTCTAAAATATTTtGTCGTATTATTATGtcGTATTTGCGTATCtaTACTcAATTAAACATTGAATTTtCCCcTACAACGATTTAGAATCTATgAaGAtGaTGTtAACTTTCCTCACAATAGAGgAAAAaTTtAAacTTTGTAcAAAAAAaTattaCCAaTGATGGGCACATTGTTAAGGCTTGCATGGTTGCAAAATCtaTCATTTCCTTCAAAtCTTTGGTGCACACATTCCCcGATAAGAAaCTtgAAAACAATTGCTACACAAAATCGATAAATGTCAGAATTCATTGGTAACTAATATTAaGACACTAGAATCCGACTGCTAGTGATgTTTATTGCCAGGATTATATTTCTTGCTAAATTTAATAaCTAGATGAatAGaGAAAAcAGAATAGCAAAAaCtAGaTGGGTTACAAGTAACcTAGTATGTTCTATGGAGTAAaCTGAATTAAAAGatAAAAGCTAATTCACCTTTAAGAGAGTGGTAATGAGCAGAATAATTATAAATTGACACTAAagtatcGAGAAGTGCTCAAAATTTGGtATTTTGATGGcTTCcACAGAAGcAAaCAaTACAAATAAAACAGGTGTTtAAAGAAATTTAAGATTTTGCCATTAAGATAAAACCTGCAGTTTatAtGTTTtCTTTAaCTGCTGTTTTAGcACAGCACTGTTGAGAATGAAAAAaTATTACCTAACATGAAGATGAAGGACATATTTGTACAAAGAAAGAGTTTCATTCTGGTcAAAAAagTtCATTCTGGTGGCTAAACTAATGCCTTTGAtAAAAaCTTCTTGGgATTTATTTTGTCATCTTAAGgCtcAAACCAACTTCCGATAGCATTTGTGTCGTGTCGAAGAaTAGATTGCTTtCACTAATtcGCAAACCGTCAAAGACTCGCACTAAGtGTTGGCCTCTTCTGCGCTCTTGCCATTACTCCTTCTCCCTAGAAATGACTTGAACTTTGACCCcATTGGgTGGACAGATGAAGCCTGAaGCTTTaTTCAATACTGGTGGAATCTCGgTCTCGGGGCAAGTCTCAATCTTGAACTCTTGCAGCAGCCTcACAACAGCAAACTTCATCTCCATCATGGCTAGTCGCATGCCGATACAACTCCTtGgACCGTCGCCGAACGGAAGCCACGATACaGgATGAATCTtACTCCTGTtCTCTTTGTTGAATCTCTCGGGTCGAAACTCTTCCGGATTGTCCCATATTTCGGGATCGTGGTGGATGGCGTAAACGGgAaCATATACACGGAACCCCTCGGGTATCAGCAGGTCCTTGATGACTATGTCGCCCTTATCGTTGTAACGTTCAAGaCCcGCCgCGGGGGGATACAtGCGGAGGGATTCTCGGACGAAGCAATCCAGGTATTCCATCTGgCTGAGAACCTCATAGGTTAGTTCCTCTCTGCTGGGAGCAAACtttttgACTTCTTCAAAGAGTTGATCTTGTTTCTCAGGAaTtGTGGCCAGAAGgTAaGCAGTGAAACACAAGGCcGAGaGGacagTTTCATAGCCAGCCAGAAAAAaTAtGAAAGCATTTGCCaTGATTTCATCTGTGgAGAGGGtGACTTTTTtcTCTGatagTGATGaGACAGCTCCCTGAtcGATGAGACTGTCCTCCGCCTCTTCATTTTCTGtcgaCTCTACTCGATGGGcaTCGGCCATTAaTTGAAGAATGTCCATCCTCTTAACTtCCCccTtgTCACGAAGTTCCAAAGCTTTAGaTATCACAtCcAGgAAAAaGgTTTtGATCTTCGGATTGGTTAtAGAACATCAAaTAGGTCGTAGAGTTTGCCCAcGCCTGGTACAAGCAcgCCTAGGATTAACTTTAAAcTaTAAAtggAAAaGctGAAAgcaTCTTTGGCAtgCTTGACAAATGGGTCATCTGGGTTACCCTGGGAGTCGACTTGGATaCCGAAAAaCACCGAGgcgACgaCctCCATACTGTAGCTACCGAAGAGATCTTTGCActGAATGCCaCCTTCCTTTCCTTGCTGctCTtcAAAATTCTTCAGCAAACGATCGCAACACTCATTTATCAAATTATTTATCTGTTTCAATTTACTCGCAGTAAAAGCtGGaCTgAgGGTACTGCGGACCGaCTTCCAAcGTGCATCTCTGGCATTGCTTACGGCCGCATCgAAAGGTCTGTCTTTAAAAGGTGTTTCTGCATGATTTGGGAATGATGAAAaCTTGCTGATCAATATTTCTTGCAGCATGTCAAGGTCTTGAATGCAGAACAAGTTTTTCCCAAATGAGAATCCATACACTTTGCCGTATTTCTCTCTTTtAGCAATCAAATCTGTTGTATGCCCCTTCAAAAACGAGAACAGTGtCCcAAAcACAGGAAGAGGGAAAGGGCCAGGTATTCCATTTCTGACAAAGTAAaGCTTTTTCCAAAAatCTGTCGCtATGTATATTGCAAAGAGAGAACCGGCTAGTGCCAACGTAGTaGAATTGGTAAGCAtCTCGTAGAtAGCCATTTCGAAATACACCTAACGTCgGGCGTCTTCAGTATCTTCTGAAGTCTTATGATATGTCGAACTCCCTGTTTGAAAGGACTTTTGATTATCACTTAGGTAATAACCT
>gene=isogroup00211
GGAAGACGAAGTAtAGCGCACGTTGAAGTATCTGCACAATCacTTGAAGCAATCAGAACACAGAGATGGCAaGCGAGAAAAGCTTGCCAATATTCACTGTTGATGCATTTGCTAGTAAGCCGTTTACAGGAAATCCAGCAGCAGTGTGTCTTATACAAAATGGGGATCTCAGCGATGACACCAAGCAGAAACTTGCAATGGAGATGAATTTGTCTGAGACTGCATTTGTCAGAATATTGCAACCTGGTGATTCTTTTGAGAAATCCTCcAATTTTGAGTTGCGTTGGTTCACCCCTAAGAATGAAGTCAAACTTTGTGGGCATGCTACAGTCGCCTCAGCTGCTGTTTtATTTTtCTGCTCGGGAAATCAATCAGATGCACTCACTTTCAAGACAAAGAGTGGTGACCTTGTTGCGAAAAGGTcGGCAGACCGAATCACGATATCCTTACCTCAGAATCcTCCcAGCGATAAGGTTCCCAAaGGTGTcGATAAaTTAATTGAGATAACACTAGGAGATTATCATTCCAAGCTGGCAGAAACGTtATATTCACTTTCGACAaGgAAaCTGATCGTCCTCTTGCACCCGTCCGTCCgCAGAGAGGAATTGGAGAAGATGTCACCCAATCCAGCAGCCATGAtGgCTGCTTaCAagACAGGTGAAGTCATGGGTGTGATCATAACGCTGAAAGGAagCCAaGAgAATGGAGCAGTCGATGAAgaTGGCCgaGTCTACGATTTCATCTCTAGATACTTTGCTCCATGGAACGGTATTGATGAAGATCCAGTCACAGGTGCAGCACACACAGTATTGTCACCTTACTGGTCAAatGTTTtaGGAAAGAAGGAAATGTATGCTCGACagTGCTCAGCACGAGGTGGGAATCTGGAaaTCAAGTtGAGAGATGACGGACGAGtcGATTTATCAGGAACAGCgAAAATAGTTCTAGAAGGAAAAGTGCTCTTaaaTTGATGATGAAAAAaaGAAACAACTGAATcgaTTCTTTCCAGTATTTACCCACAAACCTGCAAACATgTATTTTTAAGATTTCAAAATGTATTCACATCATACTGTAGGACcTTTtATTCAAAAAGTCGATTCAAGTAACTTTGCTGAAACCATTATAGTTCTCTTCTTGCCAAATGACATTTCATTCCATTTAATTtAATTTAAaaGTATcAaGGATTCTTATTTTAGGGGCATTTACTGTTGTAAACATTTTAGCTATTATTTCGTCATaaaGcGTGGTGGCCAATTGGCTAAGGCGTCGGACTTGTGAtcGAAGGATTGCtGGTTCGATTCCTGCCTAGTTCAttaTGTTGTGTCCAtGGgCAAGATGCTTtATCTCAaTTGCCTCTCTCcACCCAGGGGTTAAATcGgTACCTGTGAGgTAaCTTGTCATTGgtcGCAGTATATAACTGCTGCCgaCTGgAGGgACAGgTTtATCAtTGACCAgGGGTAATaTAACgTCTGTAAAGCACtTTgAGACTTATCGCTGGTATAAAGCgCTATATAAAAAGCAAATATTATAAAGAAGAGTACTGATATTACATGCAAACCAAAGATgcAAACAAACGAAAAGCTCTCTTCTcGAGGAATTCTTTCATTCAGGcTTTcACTGATGgCATTTAAAAGTTAAGAGACATTTGACATCTTCAGTaaCTTTCTATAAAGTGTAaGCGAttCTtGGTTTCGATGATAATcGTAACCTTTGCATTCATGACGGcTtATGTGTGCGTGTGTGTGCATTTGTgaCACACGATATCACGAGTTGGGAAGGTCGGATTAATTTCATATTTGGTGTGTAGAaGTACCACATTGAGTACAAGAAGCCTATTtATTTCTGTGAATGGGGTCACCAGGGGTCAAATTGTGAAAACCTTGTAAACACTATATCTCAAGAAGGGAAGCTTGGGCAGACCTCATATTTGGTGTGTAGAAGTAAAACaTTGAGTACAAGAATCTCaTTGTTTTAGGTGGAGGTTATAGGTCATTTGGGGAAAACATTTCAAATCGTGAAAGCCTTGTAAACATGATATTGCAAGAAGGGAACCTTGGACAGATCTCATATTTGGTATGTAGATGTACCTTATGAAATTTAAGGAGCCTATTATTGCTTCTGGTGGAGGTCAAAGGTCAGTTGAAGTAAATATATGCTGAAACAGTTACcTCACTCCCcTCTTACCTGTCTCTCTACAATAACATACCTTACTAAACATAATATTGCAAGGGAAGCTTGGACAGATCTCATATTTGGTATATAATTTTATCACATTGAGTACAAGAAGCCTAATGTTGTCAATGGTCGTTTGAGTTCACCAGGGGTCAAACCATGTTTTACACAAtATTTCAAcAaGgaCAgaTGTCATTTtAaGTAcGTTGATGTACcTATCAtaaTTtGgTACAAGAAGCCTGTTgTTGAGGtcccaTGGTCATTTCAGGACAGCCTGTGtcATTgtGAATTTATTGTTTGTCAcATCaCACTGCTTTTCACTGTATTACTtaGATCAAGTATGTTGTACACCATCACTTTACATTATGGC
>gene=isogroup00220
TTGAGAGTGACCATCTCGGCACATTTTCCTGACCTCAGATCCAACCATGATGGAACTAAGGTCATTACTGATACTCCATATTTCTGGATGACTGaGAATATTGCGTGTAGGTGTTCTTGGATAATGGTCGAAAGAAGCTATGCAGCCAGAGGTCAAAGGTTATCATATCACATAGTTCTCAGGGTtATGAGGTCACAGGTTATTATATCACAGCATtCACAGGGTCATGAGGTCACAGgTTATCATATCACAGCATCCAAAGGGTCATGAGGTCATATAaCTGTATTTGTAGTATGTTTAAGTAGAGTATGTAaTATTCACTCCCAATATTTGTCTGCACATCCTCTTTGCTTCCTCTCGGGCACACCATGTAAGCCTGGAATCaCATGCATGACGTCACATCTACAGTGTGACATCACAAATGCCCTTCCTCTCATAGGCAGCATgTtAATGTgAAaTTCTTTTATCtCTtCcTTAAGAcTTTGGGATGTCATTAGTAATagCCAATGAAGCCATTTCTTTTcaCCtCTTAaTATAAAAaTgTAaCCAAACAagAATAAaGAGAACAAGCtGGAaCACAAGAAGGAAATGTGTGAAATTATGAAATTTTCTTGCCAGTAGGTTTGTTGTGAAAaGaTTTGTAGTGTAAACAGGTTTCTGATCATACAGCAGTCtcACTGAGGTtGtgAATGACTGTGAGTGAAtcAGCTGGgCAAATGTGATTTTGATAAATTATCATGAACTTTAGCAAACATTTTGATGACCATTCCTGATAagtAAATTTGGAGCAAATAGATTACATAAAAGAAATTTCAATACATACTATGctAaTAATACACATTAATACAGgAGACGGTTACACTCTGGCATTGGACTAGGAAGCTTGTGTCTACATgtttGTTCTTTAGTACCCACGCTTTGgAaCCTCCGGTATTTTTtAGTAGATAGAAAACTTCAAGGAGTGAACATCTGTAAAAAaTTTCAATCTGATTAATATCATTGATATGCATtGATCTAAGGTCAATGCAATTAAATAGTTGTTACATTTACATATTTAAGCTAA
>gene=isogroup00224
GGGCCTGATTGATTCAGcAGGAGTTGACTCTTTGGTTCAAGATAGGACATTACTGGctGATCAGCATgCAAAGCTGGATAaGATGAAaCAaCATCTAACAGAAGCTGAATTGTCCTTGAGAATATGCGATATGAGAGGAGTCTATGCTGCAAGACACAAGCTTGCTGATTACTTCTTAGAGATAGGGGACTTGACCCTCTCTGACCACTTTTTCCAGTCCTGTTTGGAAATGGCTGTCAAAGTTCCAGATGATGACCAAAAGGTGGTGGGTGAAGCCCATTGTAACATGGGTCTGGCTTTTGAAAGAAGAAGTCAGTTTGATGATGCAGCAGCCCACTTTGAaGAATATtACACTCTGGCCAAAGAGAAGCAGTGGAAGACTGAAGAAGGAATCAGTCTGCATTCAGAGGCGTGcGAACATCTGAGGAGGTTGTACACcGCCATAGCTGATACTCACCGAAAAACAGACACCGAAGAGGAAATCAACTGTTTGCAGAAAGCTTTTGATATGGCAAAGGAGAGTCGCGATGGgAGGAAAGAAGgAGAAGCGAGTTATAAATTAGGTCTtGCGTATGAaCATGCCGGGGATGCTGAAACAGCACTGGAGTATTTGAGCCGATACATGGATCTATGCAGgAATTTTAAGGATCAAGAAGGAATGGGGAGAGCCTGTGAAGCAaTTGCCAAATGCTATGAAAGGCAAGGGAAGTTGGAGGAAGCAGTGCGTTATCTtGAAATGTTTGTGGAGGTTGCTGAACAAACAGAaCAACAGAAGGCACATTGTCAAGCATGCAGTTGTTTGGGTTCAATTTATAACTCCTTGGGCCAGTATGATAAAGCATCACACTTCTTTGGAAAAGCCTATACAACTGCACGCAGCGCTGGAGACTCCAGTAACATAGAGGCCACCAGGGTGCTGTTTGGGATTGCGAGTGCCCATCTGTCATTTGGTTCATTTGCAATGGTAGTTGAACATGAAGCCAGGCCATCCTCTAGCAGACTGATGGAGTGGAAGGATGTCAGGAAAGAAGAATTTGTGgATGTCATGCAAGATCAAGGAGAAGAAGGCTGATAGTGAGTGGGTATCCcATCCAGTtACcTCAaCCCCTcTCCAGTGCATtGTGCAGAGGTTTGATGTtGCCcACcAGATGAACAaCAAAAACTGGCACGGCATTGTGTACAAaGTGTATAGTGTACATGTATACATAATATTGAAaTTtAATAaTATtCcTTTTtAACTCtAAaCTTGtAGTTTTTACTTGATTGTGTCAAGTTCTCTGTACCTCTTCCTCTCCTCAAGCTtCCTTTTtAAATTCACGAGAGATAGTGTGTAGAACTTCTTCAATTTCAAGCTGGCAAGCAGGATTAAAGtgAaCTATCCAAATGATGGTGTTCACTTtGAATATACTGTGCAtGTTGCAATGGGAGACCATTGGAAATAGAGTGTTGGATCTTaCTGTATGTTAGATATCCACATTGTTGTTATAGATACAATTGAATTGAGGaGTAAATAATAAAGATACCAGTAGTTATATATAaGACAactgtAaTATAaTgAAaGAAAGatGAAAACTGCAGAAaCTTtCcTTGTTTagTTTACATTAtAAACCCTTCAGAACTTAACAACACAGTAGTCACAacAACTGATgTAATATTAAAaTACaTaTTTTttATtcTGTGAAAACAAATTTGGAAAAaCAGCGTATATGTTATAAGTTGTGATTGTACCTTTCATGGACAACgtGAAAGAaGATaTtCCATTACCTTGAGTTATATGACACGCTTGCAGTCAGGTAATCTAATATTTtGtAAACTGCTTTATTGATACTGTATACCAGCAGATATTTATTTCATATACATATCACTTTACCTCATaGgCAGTTCAATTGtATGATATTGctAATATCGCCTTTAAAACTgaTATCTGGTAATTGAGATCCCAATATTGTCATTGTAATAATGTGGTCATAGCTTGACTTACAAATAGCTCTATTTGGgTTTGCTAATTGTTAGATGTGACCTCCCAAGCAACCCAGgCCAGTATTATACTCcGAaTTCGGGGAGATGGTCAAGGGAATTtCcAGAAGAGgTTAGTGATTGTATCGgaTGAAACTGTGTGCcATTCCTGGTAACGcAaTGTAGAAGGGACTGTGgTtCAAACTTGCACGCAGCAAATATCTGTaTaGAgActGACACCAACTAAGGGCTGgAtAGCACTGTTAATTGGTAGACCACATGACTTTTGATCCTTATGTCACTGCCTTTCACATCCTAATTGAGCTTCTTCTTCTTTTTtGGCTCTTTCATACTCTgTTCATAAATTTTTAAGTTATCCTTGTTACTTTACTAAATTTTAACCTTTGAAAGGAaACAATCCCTGTTCTTCTAAGATTTAAGGGGATACA
>gene=isogroup00225
CCTTTTTCTCtGAGTTtGATTCATCTTCAGCCacTTGCTTtGCTTTCTGTTGCTCTCTTTtCTTCCTGTCTGCATTGATCAtgCAAaGAaGTCTTCCTCGGCCCTGGCTACTGGATCTTCaTCATtGgcGgAaCcaCCcTCCTCATCATCCTGGTCACcTtGTGCActCTGGCCAGCTCTCTTTAGTCTCAGTtCCCTCTGCCTAGACTCCAGtaTTTTCTCTCTCTTGGTCTCCCGATCAAACATGGCTGTCACCAATACCTTTTCGTTTCTCTGCATGGTACAgAGACTGTCGGAGAGTTCTAGTAGGGTGGTTGTACCTGTATGTGATCCTGTAGCAATCAGTCTGCCCTGGTCCTGTACTCTCAAACTGTGAAGAGCTTCATCGCAGACCTGtAGGCTAAGGGTAGGATCGTTCTGTTTGAaGAGATAATCCCACACGTCCagTGTACCGTCCATTTTGGTGGTGAAGAATACTGAaGGCCTGACAGGGCTCCAACACCCATCGGTCATGTACGACATGTGGTACTTGgTCCACATTATTGAAGATTCCcTGATGTCCTCAGACCAAaTTCTtGCAGTCCAATCCCCcaCGGTCAGGAAaTTCTtAGGgAaGAaTGGATTTCTTtGCAGCGAGTAGACAGGTCCGATGTGTtCCTTGTAAACTGCTACTATTTTCTCTGCcGgTGTCTTTGCCTTTCTGTTGCAAGAGATGATGGTtCCTTGCTCAGTACCGACCATGAACTTtGTTGGAATTGTAGgTTCgTaCTCCAGAGCCAGGACTCCCTGTGCATTCTCCACTTTGCCTTtCTTTGTTGGATCCATATAcAGTTTCTCTGtGGgTTCCCCTAGCTTTCTGATATCCCACCACAATACCTGTCCGTCTGTCGATGCCGAGAAaCActCAGTGCCAggTCTTTGATTGCAGCCAGATGGTCTTGTAgAccGGGTCGTGATGACTGTGTTCcACCGGTGACATCTCCACGGCCTGAGAACCTTTCCTTGTGTCCCAAAATGCGACTTGTCCATTATAGCAGCCACCAATCAATACgTGcaCATCTTtGGgATTGTATTCTAAGCATAcAaGCGGAGACACTGGCTTCAATGTAAATTCTGGCTTATTAGGATTcTCgATATCCCAAATGTATGAATCAAGGCTGATATCGGcTGGAGACCTCTGGAATTCTAAATTGGAATAAGCcACAGCtAACTTCTTTGCACCATCTGGGTACCATGACAAGTGtGTAGCAGTTCGCTTTATTtCATTTGGATCCCTAAACACATtAATGGTTTTtGCGgATGGTGTCTCTTCTGTTTCTtCTATctCCAAaTCAGCAAAGTAGTCctGGTAAATATCTATGGCATTATTCTGTCTGATGCAGTGTTCCATGACACTGCCCAATTGTTGAATTGTCGTGATGTACATTTCGTCCTTTTCAACTTTCTTTCGGAATCTGAGAACTTGCTCCACTTCTTGGGGATTGACATCTTTGGGCCATCCACCTTCgACATGgTTTATGCCTCTGGTATcTGTTTCAAATCTCTcTGtGTTGACCTCATGTTCACTCATTTCCTGAACACATTGTATCCCTCTGTCAACTGGATTTTTttCgaCAAAGTTCTGCAAGAGGcTTTCATCTGGTAAGATGTCAACATGcAATTCAGCAGGTCTGTCAGCAAAGTTGCACTGTCTACCAAACTCACTTCTCTTTTTGGTATAAACATATACAATCTCCATGGTTTCAAGCTTGAAGGaTGTTTAATTTAATAGCGATACACCGGTAaTCTACCACTTTTCGCCgaGCCTCAGCAAGCCAAAACTGTGAAGTTGTCTTAGCTCAAGTTCGATACCTTGATTCTGCAAaGGgCAaTAACTTCACTTCC
>gene=isogroup00238
ACACATGACTCacgtGATCTTCAAcGCGGCaGTGAgtaaTGTCacTGTTATTGTCGCCATTTTATcAACGTtAaTTTTTCATAATtcAGtAaCCAGATCAAGATGTTACTGGGAATGGAATGGTtACATTTCGCATTTCAGAATAtcgcTgAaGATTAagTCAATAATAATTCATTAGGAAGGCAGTAATCAGGAaCtGAGGATGGAGTACgTtCAAACAAAAGtTTGGacGgAATGATGgAaGAACTActGgAAGAGTTTGAGCCAATGCATGtgttAGatCtACTGGTTCAGAAtAaTATCGTcGatgcaGAagcGAGAATCaGAtaaaaGCaaaaaaGTcTCgaaaGgAaaGAGTAATGATtACTAGgTCTgCTCTACAaTGTAAacATGATgaTAGgTGGCTTTTgAGATTTGCTGAAGtaCTGGAAgtgTCTGCCTGGCATAGAACACTTGGAGAAAAGCTAAGAAAGGAAACGgAACGTGTCATCAAAGAAATTGAAGATTTACAaGAATTTtACagTGtcTCAgAaGAatCgTTTCTTTGTCTCTCCCACTTActAacAAATTgcTACAACCATaCAAGAGTCCGACGCAAGGAAGatACTTGAATAcTTtCAAGTgCcAAataCCAACAGCagTGATCTTGGAAAAACaTTGGTTAAATGCCTTTTGtGTcaTAAAATACCAaTTcTTCgcTtAAaGGAGGcATGCAaTAAatACAAGTtAAAATATCTTCAaGATaTCAaCGCCAagCATGACATGATActgTCCTTTCCAGAATTACAAGGTAaCTTCTtGgTAAaGCTTCcAGCTtCAaGATCACATaaaaaGgTTtCGTtaCTGGAGAGCGGCACATTGtGGgAGAGTtCACTATTtCcAAAGGAAaCAAGTAtaaaGCTATAcGTTTTCTTTCGTGGGGAGTATGATATACACTTCGTGAAACTTTGCgATGAAGCCAAGtCccTCTGTCTGAGAATTgAaTCCAAGCGAACCCTTGACAAGTTACTagAAGAGAAtGAAGcTGGtGTGTTTGGAGcaaaTGTGGCgAAaCTGGTATACAagCCGATCAACGGTTCCAAATCCACACCAcaaaTTCGACTTGACTTTAGCAAgtCagAACTTGAAAAaGTCAGAAAaCAGCTGtAACTTCAaTcGGTGATACATCGTCATTATCAgCaTGCTCAAGTCTTGCCAGTTTTGAaGCAGGTtACAATGAAGAGCAaTCTACTTtcGATTATCTTGACATGATGGATAGgCTCATCcAGgcAaTTAATATATCAGACATTGAACTTTtGTGTGATTACTTCAAACTTGATTCCAaCTCTGTGgCAAAAATtCGtGgAAGTAGCAATCCTAAACGGAAGTTtATACACGTGTGTCGACAAAATAAAATTTGGACAAGCAAGGACACGTCAAGACTGGTGGAGGCTGTTAGGTCTAATCAaCTTACagACCTGgAGAACATCgTAGCTGGAAAAACCAaGgATAGGTGTTTGTGGCCAGacGTcACAGTGAAAATAACTCCAACGAAACCATATCACGCAaCCTTTACCAAATttAAaGAaTTCATATTGGGgaaaagaagaGTTTCgAAatcTGAAGAAGAGGAAGAGTTGGGTATGAAGTTGCTATtCAAAGTgtCTACAGAATCGCTGGATAAACTCAAGACaAaTATTGACAGTGGAAGATTTCTGCAAGAAATATTGACAgTTTATAAAGACGAGACGGGCGATAATgCCTTGATGatttcACAAGAGGAACggaAaTCCATTGAGCTTATATACGACGAGAATCAGTTtAAAGAAcTCTtACAACATGGaGCcAaCGAAGaGAAATCGAGACAACATACATTCGACTATCTcgACATGATGGATAGACTAATCGAAACCAtGgATGTCTCAGATATTGACCTACTGTGTAAaTACTTcAaTATGGATCACAAATCCTTGGAAagAATTCAAGGAAGTaTCAATCCTAAACGGGAGTTTATACaTGTGTGCCGcCGTAAGAAGATTTGGACAAgTGGGGATACATTACACCTCCTGGAGGCTGTtAGATCTACTCaGCTtACACGGCTGCAAGGCATccATTGAAGATTTCAATGATATGTCTCTTTGTCCAGAGGTGACATTGACGATGAAGTCAAACGTACCAAGTGGTGCcATGGCAGAGTTTGAGGAGTTCCTTTTATCAAGTAAAAAGcGGCTAGATACCgaGTTTCGAAGAGAATTTAAAGttCATCTTGTTGATTGCGAAAAGGGcaaGCATTGTATTTCGATTGAAAGTACCATCTAAAGATTCgaTGGATCAACTGATCGGAGACATCCACAGTGGAAGACTCTTGAAAAAACTCATGACAATGTATAACGAGCgGACACAAAAAGaaaCAaAACGATCCTCGAAGAtgGAAAATTGTCAATAAAACTGTCTTACGACACCaAAGAGGTGaaGGATGCTAGCAATGTCTtAAAaCAGacAATTTCACcATAAAAGATcAaTGGAAaCgaGCTCTGATGAGAGtaCAAACActCATGGAAGaGgAtTTTGATCCcTtCAGTccTCATGGAgATtCtcACTAGCAATGGTACATtAACaaGTACTGAAGtAGATgCACTGAAAGCCACTGCaaaCGAAAGCAACGTGTcCGTTTATTCATtTCATTTCTCGAAACCAAAGAGGAGACCGcATTCAATTCGTTCCGTCTTGCGTTGGAAGGGTGtttttACTACGAaGAACTAGCAAAGGCGTTGAATTCTGAAGTAAAaGGgAgtcAATTAGGTTACCTTTTAAGTGGCGTtACAGaGgATATGActGAAGGgAGTCagaTGTCTGgTagaaCAGATGAAaTTAGCcAACAATGTtcAaCCGAaGAaGTGGATTTTGATATTTtcTTAGAAaGTAGTGGGAaCTGGAACATTGTACGAGCTCCTACCAAAAGGTTtGTTGAAGAAGAACAAaTGGTTGCATCCctATCAACACATAAACGATTGAAGACTACAAAAGAAGTCGAAGAGTTAGCCGAAAAAGGTGGCATTTATCCCGGGACAACATCGAATGTAGGAAACGAAAGAACAGATATGAACGATCCTTATGACGATTTTCTTCATAAGATAGGAATAAGTAATTTAAATGCTGGTATACTGACTTTAGAAGATTTCCTCAAAGTAAGAAATGGTCATACCTCTCTAGACTATGTTACATCgTTTTGGCAGAAAATTACTTCTTTAGATTATCGAGCTGTGTTACCCCAACATCTTGTACCGAGTGATATTTCTATGCGTGACTtCATTTTTAGCATTTTTCACTGCGCGGACGAGTTTCTCAAACAAGATATTATAGAAAAGCTATCAGCCTGCCAGTTGGCAGTACCTCTAGTTCTCGGAGGTGTCAAaGACAAAAATCCCCAACTATTACTTtGGGCATGCCGAAGAATAGTTAAAAAATGGAAAGGTGAGGGAGATGCATTTGCTCTTGAACAACCAATTGTAGCATATCCAACCTACACTGTATCAGTATTGAGAATCGGTAATGTACGGATGTCAAAATCGAAATTACTAAaCTATATGcTAGGTTATAGCCAAGGCTATGGGTTACATCCATTCTTTTTAAATAAAGATAATGACAAGTTAGAACCACGTTTTTCGCATGGATCGATCGAAAGTGCTTGGTTCCTTCCAATGGTAGGTAACGACGGAGAAATATTTAAGAATGTCACTACTTTTTtCAACCTACGTGGTGATTGTAGGGATtaTCCTGTACAACGTAAaTTTGCTTGCATGTCTGCCAATTTAACCATTGcAataaTTGCgaCAGAAAAGCGTAGcGAATACGTCAACACAATCAGAGAATTGAAAAAGATTTCTTCcAAGACGCTATTTATTGCAGTCAAAGAgAAAAGGAATACCAATGGATCAGAAAGATCTTCTCCACCTaCGAAAaaGgATAACTGGATTTTTGTCAAAACTATTCAGGTCGACAC
>gene=isogroup00239
GTTCTGTATTGTATTTTATTTCAACTCTCTtCATTGTcTCCCAAGGATGATAAAGGCTAAAaTCTTTCAAAAACataTTAGTAGACTtcTAGATATAATtATtATGGgAGAGAGTAAaCCActcATTAAaCCTTTAAAAaTTaTTCAAATTAGATACATGaTTtAAAaTCACCTGAAATAGTATCAAaTCAATATtATCAATTGGGtGTTAAaGTCACcGCcAAaCTGTCATGGCGTCTGCAGCATAaTGAGTAAAGACGTTTATGgTtATCAAACTTTCATTCGACATTGAACTGTATGACAGTAATGATATTCAACATTCTTAAaCATATCACTGCAAACTTTTCCAGAATAACgTTACCTGTTTCATCCAAATATTGAATTATGGATTATGTGTACAAACAaaGCAAAGAAAAAGTTGAAACATACAGCAACCAATAGGTTGATTAACCATCCAAAGATTTCCAAAGTATTAAATCTAGTCTATAGATGTCAGTAATTATTTTCTTTCCTGAGTTTGTCCATCCATATCACACCCATTCTTTGACATCACTCAAACAAGCTGCCATCTCACAAAGCCAACACTAAATTATGAACATAAACATTAGTGACAAATTTCTAGAAATTTGTACAAAGCAGgTACAGCAGAAAACAAAGCcAGTGCATCCTTCATTTGCATGAGGCTGCGATTATTTGTTTCTCAAAaAAAaTtATGCTATCActAtCcTGTTAGACTCTTCTTAACAATACAAATTGCCACAAGTTGTCAGAGGCTGTGAGCTGATAAATATACAGTAATAGTAGTAcTtGTGTCCACTGTGGAACTtAATGGTCTTCTGTGGGAAAACTTAGTaCTATTACCAGCAtCCttaaCAAGCCCctGATTCTGAAGGTCATGAATATTCAAAAtGGAATAAATTTGGTTcAggTTTtGTCATTTGAACTGGAACTcAAAaCCCTATAaTGACcATAAAGtGAAAGGTTttcTTCTTtTttCATCcTTTTGCACATACTTAAATACTAaTAAGATGCTTTTCTTGCgAGACTTGAAATTTAAATCTGAGACAAaGgCAATGGGCGGGGCCTAAATATCGgTGAAAATCACAGCCAATCCGGGACAATTGTCAAACTTTTATGTGTCAGctGAGTAAAAAGCAATACAAATtaTCAacGTGAAAAAAACCcATAAAACAAGTAACAAAGATAGAAGTTTTGCAaTTAATGTTCCCTATTTTGATATCTAAAGAATGAAAAGCCTGtATCATtGAAGACAACTGTTCACAATTAACACATATTAATAGGTATCAAAGGTGATTACAATACCTTTTCTTGATTGTTTACGATTACTGTAAATGATCAAAGAAAATTATGTGAATGGCTAACAAACAAGCAAGATGTTTGTTtAGACTGAGTGAAACAATTAGCAGTTGTCTTTCTTTGGTAGTACTTTTCTGGTGTTTTTTAAGTTTGAGGAAACGTGTGAAATGATGAAACTATTGTTTGTTGAATTTTAATTTATTTATtATTTTGTTTCTTTCTCTATTGTATAACATACTcAGAAGCATAAACTCTATACCAATCCTCTCTTCACATTACTACTTATTGCAAATATTGTTCTTGTAAAAGGAAAGGAACAATATTTACAATTTTGTAACTTAAATGAAGTATATGTAGTGTTTTTAGCTCTTACGAGCATTCACAAATATTAACGAGGTGTATCATTCGGGATAAAGCCTGCTGGTAAATTAATCAGTTGATGTAAAGAGCACACACTATTAATGACTATGCCATTAAGTTATATGGTTATCTGCATCTGTAATTTGTCCCaGGAATGTTATTTTTGTGCTCGGGCATCTTTGGTCCTACAATGCTTGGCTCTTGCAGGAACGAGtGTTTTGACAAGTCTATTCGAAGTTAGGTTTTCCCTCCATGGTTATCCCGGAGGTCTGGATGATGTAACTGGCACAATAATTAGCGACCTTAATACACTCTTCTATACTCTTGTCTTGGATCAGTTGCGAGATGAAGCCTCCAACAtAGCAATCTCCAGCCCCATTGGTATCTACAATATCTtCTTTTTtAACTGCACGGATGGGATACTCTGTAACTTTACCACCTTTGGCAACAATTGTTGGTAAATCTCCTTGGGTGATGACAACAACTCTCTCTCTCTTCGAGTTCTCCTTTGGAAAAGCTGCTGCTTTCAATGCAATTTCCTTCAAATCTTCTGTCCCCATGTTCTGCTCTTTGGCATAACAAGCAAATTCGGTTTCGTTTCCGAACAGGTAATCTACGTAAGGCATGACGACATTTGCTGTTCTTTGAAGAACTGGCAGAGGAAGGGAGCCGATAAATTGATGGAGAAGATCTTGTTCTTTtCAGCTGCATGCTTCCCGAGAGCTAGCATGGCaTCAGTGGCCACTGTTAGATGGAAGCCTGCTACATAGATTAGTTTAGCTAATTCTACGTGTGCCCAGTTCTCTGGTTGCAGTAGGTGATCTTTCTTATAGTGGTTAGCTGCAGCTAGGTTAGCCACCAAGGATCTGTTGTTACCGGTCAGAACGCAGGCGCAGgTACCGgTCGGAATATCCTcGTTGACGAGGTAGTTGACGTGGGCTCCAAACTCCAGCATTTTATtCTTCAGAATGGTGCCGTATTTATCATTTCCGATGGATCCGAAGAATGCACACCGCTTGGGTTCTCCCAGTATCCACTGAGCCATCCTGATTGTATTCTGAGTGGCTCCCCCTGGAATGTAATCCACCTTCAGATTATCTACCATGTCTTTAAACATCGGGACATGTTTTTCTTCCGCCAAAATTGAGATATTATCCTCCAGATCATATTTTTTCAGAAAATCCAACGTCGCCGTAGCAGAGATATCCAGCAaCGGGTTGCCTATGGCAACAATGGCACTTTCACCGACTTCGATCTTCGCCTTTTTGATTTCAGGTTCACCATTATTTGAAGCACTCATTTTGAAGTATTGATAATAGCTGTAGTAGCCTCTTTAAAAAAaGATGAAGTTTCCCGTATCAaTGACAGGTATCACTGACAGGTATACAGAaTGTACTTCCGCTTATGCAGCATACAGCGTGTTCAACAGAAAGAATTGGGGTTAGATCTGAGCTAGCTAGCTG
>gene=isogroup00242
TCCTtATCGTCCCTCTTCTGTCAAGCATTCGTGACCCCGGGCGTTGGCATAGAGGGGATGGAATTCACCATAGCTACGGGTGTCGTGGGCGGATGGTAGAACTTACAACGCGGCCTCGTGCAACGGTTTTGAACGGCATAGCGACACACTGTGACTTTTCCGTCGGTTATTTCCACATAATCTTCAACGACGTGTGCGTACTTGCAGTTTGGTCGTTTACAGTTGCCAGACTTGAAATCCCTACAGACCGGTAGAGTTTCTGAAGTATTCTGGTTATGTATAAAGTGTGGGGCCATTAGAGGAAATGTAGGCATCATAGGAAGAGGACTTTGTAAAAACTGCGGTTGCGCCATCATCGTCATCTGAGGCAACTGGTTGTAAACTAAGTTGGATGGGAACATAGTAGACTGTACCATCTGTGGCTGGGTCACCATACCAGCCTGTAGCTTTGGTGGCCTCGGGTAGCAAGCTAGACTCTGATGATTCTGTGCGTAGCTGCTGTATTCTGGGGAGGACGGCCATCTGGATGTGTCATCCTTTAAACAATTCCACATCAGTAGCAGGTCCTCCTCGTCCCGTGGGCGCTTGCGGTTTGTCGGAAGCACAGCGGCAATGTTAGGTGGTGATGGCTGTTGCTGCAGTTGTGACGTTTTGATTTTCGCCTGAAGGTGAGCAGGAGGGTGGAAATACTTGCATTTCTCGCGCGTACATCTCCCCTTtACAAAATCCATACAGACGGTAACAGTGTTATCGGTACTATCAACCGTTAAGTGCTCATCGGGGTGTGCGAATTTACACTCGATTTCCCCGCgGgAaCAGTTCCCCcTTTGGAATTCCCTACAAACCttCTAACCGGTCaTTCTTTGCTTTtGGTTGTAAAAGCTGAAAGGAAGGGGCACCgAGGGCGTTgGGTATAATTGGTGTCTGCATGGGGATCTCGGAAAAACCGGGGTGAGCGGTGGAGTGTGCTGAACCAGGCAATGAAGTGGAGGTTGCTACCGTAGGCAAGGCAGTTTGCATGGCTTGTGAAAAATAGGACCCCGGGTACATGTGTGGACTAAAGGTACTGTGTGTCGCACTGGGAGCAGAGTATCTCACGGAAGGGACGGTACCTACCCCAGACGGAAGCGATGTAGGTACTGTCGATAGTAACGTGGGCTGGATCGGgATGGGgTTGCCCTGGGCAAGAATTTGGTtCTGCAGATGCGCATTCtGAAGCATTCtGCGTGCAGCTATGTTGTTCTGGCCTTTGATTTCAAGCTGTGTCTTCAGATGAGGAGGTGGATGTAAGTATCTGCAATTTTCACGGGTGCACTGTCCcTTCATGGAaTCATAGCAAGCTATCACTCGGCCATTTtCCACGACAACCGAATTGGACGGGTGGGCATATTTACATTCTTGTTCGGTTCTCGAGCAAGTTCCGCgCTGAAATTCACGACAAGCCTCCAGAGTCAGCCATTCTTTATCACGAACAGCCATACTTGCGGTCAAGTTTAGAAGGGATACCCCTCTTtCAAATGAGTGAGCAGCAGAAGGTGTGAAACAACAAAGAGGGGAGATGTTCTAGCCAGTCTCCTGAGGAAAATCTGTTCTCTCTGGTTTTTTGAAGCGATCCCCTTTTCTTTTTCGAGGGGTTCGACGGGA
>gene=isogroup00246
taactgtttcagcTGAACGGCGTCACCGCCGAtttCTGTCAGAATTttCAACCtttttccAaaCATGACTCATCGAGAATTTCTTCGTCAACTAaCACATCGATCAACCCATTCTTTACAACTTGTTTCCTcGTTGCTTgCTTTACGCCTAAGCTATAATATTTGGCTAATGCCATCAAATCTGGCTTCTTTAGGCCATCAAATTTcTCCCAAGttaCATCTTTGAGAAATtCcTctGGctCGAACTCCATGTTCTCTCtCGTTTtCTCTCTAGACAATTTGcagaaaCAATAATTTTCACAAATGAATtCCcTtCAAACGGATaGgTCACAAATGTTGTAAACCTtcAAACGGATAGGTCACAAATGTTGTAAaccTTTCCCGgATAGGCCCCCAATtttGTtACGTtGGAaTGCGAGAGGTCTCGATAActAATTTTTAACGAGACACAAGCCTGGGTTCGTTTCCGTAAGGAACACAGACAAaTTGaCGAGTCTAGAGaTTtAAaTGAGAACGTAAACTATATTGAACAATGGATTtCGAACCAACAaCAaCAAGTGGTAATTACAAATATATAGAAAATTACTCACAAACTTAACAaGATAGGATACACTTTAAAACACGCTGgTCTCTtCCAACGGCGATATCCcTCAgcGgCCacGACcTtGATGAcGACGATtctCGGTCCGTTGTACCGCGAAATTCACTGGTCCTCGACGAAGTTTCTCGCGATCCCAGAAACAGCAGTCACCTTCTTTCCGgCGATGCTCCAAAATAGAAGACGGACTTCCAGCCACAATcGAGTGAAGCACAagTCGAacTTctCGCCGACtAaaTATTACCAGAGTCAGTCCAAAATCAGCTTTATAGCCACCAaCTCCtGgCGTAACGAACTtCcTCAaCGGAgACAGAAaTtCTTCaccTtCTCCGAAaTAAaGACTGgAAAACTGTAgTTTCACAGCAAAGTCCTCTTcAAaCTtCTGAaTGGAAGTGTAGAaTCAATCTTGgTATCGATATCTCAATCCctCAGAAacTACTGGcAGTTGAGCACTGACGATaTATAGTAGAATGgTATAATaTGTGTCGTCGCTTGTATTCGTtCAGAAaCTgAGAAActCTCCGATCTGGGCGGGTTTatATACGaTtCGCCAtgTcAAGAATCATctAGATCTctCTCGATACACctGAGTAAcAACgCgACCCGgTTTcTctaTTcTTGGAAGTCCTTTGcATATCtcGCGAacgTTCCAGAGAATCCACGAAaATgtgtgCACAGCttacACGcgatttCACGTaAaCCGACGTTAACCCGAGACCAGCGCGTCAtCATAaGGAATATACcAGAACAATCGTGTATtATAACATtgTGACACGgTAaCCCgACCTAaTTTcTCAAATAttGAtTtATCACGTAGgCAATcTTAAAgACTTTCTATAtatAACATTAGGTTCCTCAcTAGCAGTAACTAgCGTTAGGCtACAATGGGCCCTCGTAACAACATGCAAACAACAAAATATGTAATGCATTGTTTCATTTGTGAGTGTTCCACAAGATTAGTGTTAAACAATTATATGataatccgtttttaccgattaccgaTTAGTTCCTGCGACAATCAGGCTGataccGATTACCGATTATTCCAtAAtttttGTGGAACTGGCCAACTGTATAAtttATTGTTATGCATGATTACCAACTTCTAGTCCAATACAATCaaaGAAGTaaaTGAATGACTTAATATTGTACAGTaaaCATTAGTAGCGTTAATaaaTAACACTGTAATACATACATgggCCACTGTACAtttATAA
>gene=isogroup00253
CCCTGATATCCCATAAGTTTGGACGAGTCATGAAACTGGACTTCACTATTAGCGATtACTGgATGGgAaGGGGGGGGgAGGgCTGGATATTGGAAATTTAATtaTACCAAGCTTAAAGCcAAaGTTtAATGTCACAAGTTTTGCCTTCAAAATGctAAGTGCgcTTTTGAACATGAAGCTTGTAAGGGATATATtGACATGGAAGAGACCAAATGGgTCTTTACTCCAAagACAAaTGGACtAACTTtCCGGCTTATTGTTCTTCCTGATTTATGACaAAAAAGCAaCTAAATCtGTCAAAGGCTTCAGTTTTGCATTCAGATTAAaGCTCTTAGtGAGAGTACAAGTACTTCTtAAAGTTCATcAGTATtaTCAGTAGTcATAAAGaTCATATCACCcATGTTCAAATTTCAATAaTCATTTTAATGCCGCTTtAAAAGTTGTCATCTAGTGTAAGATATTTAAAAGTCTGTTtAAACACTTAAATGAGCTAGGACTACTTTGGAGGATCAGACCTTCTATGAAAGTACTGTtATAAACCTCTAGTAATATTTAGCTCAGTATTATGCTTGGGTTAAGATTCTGACGACCtttggAcaTGCATTTGGTATCTAGGCCACCTAGATTTCTaAACTgCCGAGAGTaGGCTACTTGGCTAGAACAGTAGTCTGGattCACTACAAGTCTCCTGGAAATCATTGTTTGAGGTGTCGTAAAtTGTTCACAGAATGAAATGTATgtCCATATATtATCTtaTAGTTATGTAGGCCTATAATAGTGTaCTTTATTtcGAgtATTGAGCAcTtGAtgAAATCTCAAcAAGGTcttGAccatgTGtgTGAGcTTAAAAGTTAAGGTgTTTtCaTGGTATTAACATACAATGTCAGTTTGAATGTGAAAGgTtGTTAtAaaccTGTctaTgTtttaAatGTAGAGATAGGTTCAGCATGAGAGGGTATACTCTCGTAGaaAAAaaGTTGGTTTGAAATGTTTCATCTGAACGGATAAATCTGATTATATTTGAAAAGATTTTCATATGCCACACaTtCAAAGGTCATTTCTATTGATCCCAAATAATGTGTAAaGTAAGTTGgCcTGACgTTtCgaTCCTAGCAGGATCTTCTTCaAaGGctAAATGACAAGTAACAGTAACAGAAGGGACAAAAACATGCACAGAATACAGAcAGGTTAATGAgCATGGTGAACAcAAaGAgATaGATgTAAGGGGATTAGTAGACAAGGGATGGAGAGAAGAAAgAaaGAAaCCAaCAGGGGAAGAGGAGAGGTAGGAGATAAACAGTGgAGGGACAAAGAGAGGATTAaGGgAaGGgGgTAGGgAATAAACTGGAGAaGGACAAaGACAGAAAGgTGTGgAGAAAAAaGGgTGgAaGAGAGCTgTGAGAAGAGGAGTGATGGGGGGCGGGTGGgACATCACTATGAAGCAGTTTGATACACCATTaGAAAACACACTAGTTACATATAAACTATAAAACATAcATCTTCAGCTACTAATGAAGTATAGATTCTGTACTTCATGGCTGTTTGGTATGACATTAACACTaCAAAATAGTACGTACACTACATATTTaacgtgccagcatgaacaattttttttaaaggaaacagcagcctttttatattccctggttagttttccatatTggatgactgccaaaggactaaacttttacttacaatttgtgtgggtttgagtttatgccttgagaataaaaaggtatggtacagctcctaatatgccgtAggtaccagttctcaaaccattgttcaagatttacatggttgagcaatcaactatttcaagttaattaat
>gene=isogroup00265
ATCATTCAAATAATAGACAGTATTGTAAAGACGACtATTTTACCCTGGAGCGTGAagACAaGTACAACCGCTTGAGTACTAGTTTAACAGCTTGAGtaCTAGtaCAACTGTTTGAGTACAAATGTAATtCCTCTTTGTATGAGCAGTAGTACCTCAGCCCGTCAGGTACGATAAcAAATGCACAAGGGTGAGTACCAGTACAGGTAACTATGCTAGAAAATATAATACATGTACAACATAGTACATGTAAAATATATACATGTAACtCACTACCTCTGTATAGAACTAACATGTATAGAAaCTTGGGCAATTAaGGgAAACTGCTGAAGGCACCACGgTAaCTAAAGAAaGATGCTGTCCcATCAaaGGATAcGTCGTTTTAGAGGTCCAAGCTGTGACCGTTGTCAGgAACTCAGGATGTtCATtGTAACGGGGCATCCCTGAAaCGCTGAATATATAAGTCGAATTACAGTAGCTCTTATGCAAAGGTAATACAAAACTAGGTCCCTGTTTGTGTGTAAGcTtAAAACTGAAACCAGGTATGTCACAAAGTAAAGCcGCATATTtATGACAGGACGGAACcATATATTCAAATAACCCACATCATGGGGTGAGGATCAaGGTGCTTTTTATTtGAAAATTTATTGACTAAACTGGAAGAACACtAACAGGAAgAAATAATCAACTAGAAAAAGAGGAAAacATAAaTATaTATGAaCcAaCTGGATTTCAAAATCTAAaTTCTTATTCAAATTATatCCAGTATTCAATAATGTAAAGTTAACTAATATTTACTTTGAAAAAGGaCCAAGTTGCCTTTtCTGTTaCcTCTTTGAGCAAATAgTTCACgAAAAAaTTtCTTTCCATtTtATcTtgTACTGGCaGGAAAaGATtCAGAAGAATTCCAtAGAaGaaaaaaCCAtGgTGATTCCgtCCATTGAAAAaaTAaaaaaaaTAAAAaTTGTGAATACAAAACTAAAtAAaGTTGAAAGTATGCTGTAACTtCCcAAGAATTATgTTCAACAAATAAAATATTTGTATTTGAATCCATCAaCAAAAaCAAAGCAGTcTtGGTAATTCATTGGTCCACAAGAAaGGCATCTCTGACTGGACGGTTGTCTTTagCCTGAATTTTGGGTTGCACAAACTTTTTAAATGTCGCCcTCTAAGACTTCTTTGGTGCGATGATGCCCTCTAGTTGTGTCTTTAATTGTTGGTTTGTTCTTTTGAGAAACTGTATTTCTTCTGTGTGTTTCTTCTCTTCGACCGATCGTCTCTCCGCCTCTCTCTTCTCGATGGCTTCGCACTTTGCCTTCAGTTCGTTCACCTGACGTTCCAAGTCTCGTTTTTCACCCTCCAGCTCTTCGATCTTTTTCTCCATATCgTATTTGCCCTGTTCtGCCTGCAAAGCCTTCCGCATGCCAAAGGCAACGCTACTCTCGTACAGTGTCTGATAAGCTGCgACAGTCATGCGTATtTCGTCTCGGACTCGCAATAACAAGAGACCTCTCTCGGCACATTCGATTGTTACTTGGCGGATCAGTTCATCAAAACATTGCGAATAGAGCTCTCTTCTgACGGGGCAAATTCCaGTCTCTCTGGCTTGtCTTTGTTGAAGCTTCATATCCAGTTGTTCTTGTAAGTTGACAACATCAAGTCGTGTGGCTGGTGTACTTGAAACTTGCTGGACCCATAATTGgCCATTTTCTGTCCATTCACGTGGTGGTAGTATAGAGTTAAGAATTTCATCAGTCTGTtGAGCTTtCTGCTGTTCCATAGGCGGCAAcTtGCTTCCACCCTTAGGTGGAGGATTGGGCACAGGTCCTCCATTTGTGGGCTGCTGTGGTGTAGTCTTCAGTGCTCTAGCCCGTGGCgTCTTTTTCTCCGTATTCCTGCTCACgAGAACGGGGTTGTCaTATTTGACCAATGAAGAATTCGGTGGAATCATTTTACGTGTACTTATAATTTACCGTAAcACCAGTAATTGAGGTTTAAATAGCAATTCAAAGTCTCCTAGCTAATTTTGCATCGGTTGTTATCCC
>gene=isogroup00268
CCTACTTTCAGTTCCACTCCTTCATAAGCTGGTGCGAGTTTGTTCAGGCAGAGATACACAGAACttaAtcAGGTCATCGGGAGAGAGTAGAATCACcGACCAGAAATAGTCGGCCAgaaGTCTCACAGaaTCTTCAGACGgcctGCTGGTCTCcttCTATCAtCTCTAGAgtGTTtgCGAGAGCTAGATAcGGGACTTtgTCTCCTTTCTTCCAACAAGCATTatCgaCAGGATGATAGTCAGACACACCTGGCTTGTAaCTACTGgCTGCATCTTTCTCTTCAGATTTCTTGCCTAACCAAGCgAaGGCTTGTTTCTTAGGTTTTGCATCttGTgaTGGTGTACTGGTCTTTGAATCAGAAtTTtccTTGTTCCTCTGTTgCTaTGGGTTTaATTTCTTTCTCgtcTtCTTtcTCTTCATcTTTGATGcttAATTTCAGATGCTTTGcTGGGTGTGGcTACTTCTTGAGGTGCAGGGACATCCTCGTCTGTAGACAcCGCTTTAAGTCGTTTCTGGGCCGGTTCGGAGGGTCCTCTgGTGGGGGtcGTTTCGAGGCTCGCgACCTTGGAGGActTTATCaTCcGATGGACTGCTCTCTTTTgTCTTTCTCTTCAtGTGTTTTTtAGCgtCTtCTTCTTTGCAGAttCcAGAGCTTtcAGgTGTTTTAGTTTTCTGATTCTTtGTtGTTGTtGttgTTGGAGATGTaTCCATCTTAGAGTCTGGAGAGGTAATTGCTTCCTCTTcgTTGCTTTCTTGTCCTTTTCTGATGGTgTtGtcTggTTTTGTTTCCGGCTTGCTTTCTTCTtCCACCTTTGGACTAaTTGCCTGTTTCGGTGATTTCCTCATGTGCTTACGAGCTGTTTTCCTCTTTTGGATTCCTCCACTGGAAGAGACGGTTGCGCTGCTGGGTGGAGTCCTATCTTCTTTAGAAGATGACGGAGAACTCTGAGACGGTGCCGcGGGAGATGtcACAGGAGaTGTAATGTTCTTCTTTGActCCTCTTCTTCACTGTTAGCTTTGAcGGTTTCATCTTCCTCATCGTCACTGTCCAACAGTCTCCTCATCTTCTTCTTTGGTGTTTCATCCTCATCTTTCCCTGAGCCTCCATTAATAGGCTTCAAAGGGGATctCTCCACCTtGTCACtATTTTCCACAGCcTTTtCTTTTTCTTGGGCAGCTTTCTGCCTCGGGCCGAAGAAAGACATGATTGAGCGCTGGGCCATGATGATATATGACTGGTAATGTTAACGCCGTTCGTGCAACAAAaCTTCCTCCAATTACACCTATgTTCGCTTAGTATTAGTCCAACGTTGCTAATTTGAGgTAATTTCTATTTTATGAGCGTTTCTGCTACATtAGGCATTCTACagTATTACACTCcGATTGCTACTGCATAACAAGTTTCCATTCACTTACGTGCTGTTGTTGCTGTTTTGATTAATAGCGCATTGCGTGTACCC
>gene=isogroup00272
CTCAACTAGCTATACCATCAATCAGTCGCATTACTATAGATTGTCTCCGAATTCTAATTAGGCGTGGAATAACTtCAAACAATTCTTATAAATCAGGAGAATGACATCACAtGCATGTTAAAATATCTTCTCATTTCCAgCtGTGctCCCTTAGTTaCTCaGCCAACAtcAGTGCAatCTCTCTtgCaattattaaatttcataataaagttgCCcTGTAGATATCAATTCCCCTTTGTCTATCTTTGTGCACCTTTTtAACTTCATaagaTtGACGTAACATTTCCagaaaGCGTAAATCACGGTCgTATCGTATCCTGCAAGATAACAGAAGCCTcGTtGccgcAGTgACAGATGTTtAaTGgTAGCCAaCagCTTTTCAAatGTTTCTTCgaTATAAATAATATCAGCTCCTAATATTAAGTCAAATGGTTCTTGAAAGACGTCTAaGTTCTCTCCCCAGTCCAACTTCTGAACAGTtAGGAGATCTCGgAAGGATGAAAGATCATCTTCAAGGTTTGCTTCAATGTtCTTCTtGAGAATTTGGAGAGTATCTTCTCTGTCTGTGCTTGTGGTGTTCCCACCgAATATAGCTGAAGCCATACTGACAAGTCCAGTCCCTGCTCCCAACTCGATTATTTTTTtATCCTTCATCACcAGTCGACCAGCGGAAACTTGACGCTCTAAATATTCAGTTAATACAATTGCCTGTTGGAAACAATAAACAATCTTGAATACTTCGGACTTGATTGTATTTACCATCTGATATTACaCTAGACTTTGAAACGAACGTAAaTAAAAAAaaCTTGaTAACaTGTGATATGTACTTACGgCATCCcACACTACGgCAGCCACACCAAGCTCTTGCCACATCTGATGAaTATGTATGAGGTGACCTGCCACAGTAAAACTTCTTTCCTCTtGGTTGAATGGCTTAAGGAAAGATAGTGGTTCATACAACATTACGGCAGAGCTTGGCTTCGATGCAGACATAGTTtCTCTTTCGCTCTCCTTTtCACAAGTTTGTTCAATATTGcAGGtACCTTTtAtACAaTCCTCTtGAGCAcAATCTTCCCTGATTATCaTAAAaCTGCTAAGTAATAACAAAGCTCTGCTGAGCCAAATCATAATGTAGGGATAGAACAATTCCTTAATTCTTATCATTTGTTGCTGCAGTatAAAaTACCAAGTCCTGCCATTGCCATtGAATcTCCAACTTGTGAGGCCACATTGagTTTAAActgCTGGtGTGAAAAAAAAGAGTAATTATTTAGTCAATGGTCATAACTAcAGTAGAATaataGttCgagaaCGATAGTTATGCAAAGTTGGCTGGTATTTAAGAATTGACAATTTTTaaTGCACAACTTGCTTCAAATTTTCA
>gene=isogroup00274
TTtttCCACATCTTCAATCAATATTTGgTGTTGGGgTTTgTCTCAAATCTGCAGGTATCACATGATCATTTATGgAAaGATGAGGCTTCCTGTAAACATAACCTGCAGGTTTTAGTCAAACATACATCAGTtCATGAATTATGTAACTACTGCAAACATTtttATGTTTGTAaAATGAAAAGAagTTCAaTACATTACATTAACTTATGGGACAAAAGTACTCTGTATAAGATTAAATGGGAGTGGTCAACTCAGTTGACTCATCAGACCCACAAAGAGTAAACCACACATATCTCTCAGTTATCCTGTGTTATTCAAACATACATGAAAATTGCAACATCaGAGTGGTTTAAAGGTTCCTACCCAATGTACAtGTTAGTGACATTACAGCTACCAATGAGGTATCTCTAATTGTGTTACAAAACGGgCATCTGTTAATAGTTGTAACATGACAGGGACAGCTCCATtATTTTATAAATAaGGTGGTTTGGCCCTGGGGTGATTACAGCAGACTCCCATGAATGgtGGGTGGAGGGGGGgTGgGgAGAATATATGTGGAGTCCCCAGAAAACAAAACTAAaCTTTTAGATGGCAAGTGgTGCATCCTGAGACATATTCAGATtATAAATTAGGTCTATAATTACATCTAAACACAAGGTTGTGCTATAAAGTAACTAccgcTTGAATATTTGTGTGGCATTCAAAAATGGGGCTTTCCCCAGACTTTTGTACCTTTCACTTGGGAATAAACTCACATCTATTGCTTTCTTAGAGACGCTTCACTCTTCTCCTGAGATGAATtAAAAGTCTGGTCaGAAAATCTGCcgaTGCAAGGACTTTTAATCAGTTTAATTAAaGTAAAAAGCACTCACTTTtAACACCAaCAGATCAGTCACTATACATTACTGCCCTTGTTCGACATTGCAATTTGCTATTCCCAGAACCTAACGTCAGAAAATGTCAGACTATTCGGAAAACTTtCTGCAAAATTCCcTTAAAAACcTGCCCTGATGAAaCagACAgAAaGAACAGACTGGCCtgATGCCTCGATCATGTGACATCTAAGTGTTCTCTTtACATTCTCTGACACTCACTTTGACATATGAAGCTTTCTCCCTACTtAGTTTTTAATCGTAACAAGGCCCCCCAGAGGTAGTTCTAACTTCACTAAAGTAATATAagTGCAACACACTTTtACATTCTCCTAAATGTCAGTGACACTGATGACCAAGAAACCCTTCATCACGAaTAaGTTCTTTATTTGCcTATGTCTGCTTcTtGCCTGAAagTAGAAATACCtacAagcTGTgaCCAGTCTTAAGATATAAATGCAAATTATATTAATATCCAGTCATATGCAGGTCACTATGAGgtgAaTAaGgAaTACCAGAagTtGTATCATGTgAaGCCAaGCTcCTaaaGTTTtCACTTCAATGGTAgCTTCTAGATaCTTAAAAACAAAaaTCCaTCagaTTATACATACTGCTAAGGAAATagTtGATCAGAtCcAAcTATACACTAACTAAAACCTTTTGGGACATTTCTTTTTCATGTTTttCTAAAATTAGTCtAAaaCCAGGAATTTttGTTTAAATGT
>gene=isogroup00281
GTGGgACAGAAAAGTTAGCGTTACACTAGCGGTATATATTGTCTGTACCCAATATATCTCcAAaTTTATGTTTCATTAGACACCCTTTTGACACTCCAATGGCCACCGTGGAACAGCTCTACAAAGATTACGGCATTCTAGCGGATGCTAaGgATAAAGCCGGAGAGCATGAAGCTGCGTACAACTctATCTTGTCTGCTGTCGATGGTGGATCTTCAGAGAAaCGCCTAGCTGCTCAGTTTATACCAAAGTTCTTCAAGCATTTTCCTTCACTATCAGAAAAAGCCATTCATGCTCAGCTGGACTTATGTGAAGATGAAGATAGTTCTATCAGACGACAGGCTATCAAAGAGTTGCCTAACCTTTGTCGAGCCTCGCCAGACAATCACTTCCACATAGCTGATGTCTTAACACAGCTCCTTCAGTCCGACGACCCACAAGACACCAGTACAGTGAACAGCGCCCTCATGGCATTGTTTAAATTAGACGctGAAAACACTCTCGGAGGGCTGTTCAATCAAATTTTAACCGGAGAGGATCTCGTCAGAGACAGAGCGATCAAGTTTTtAAGCAACCGGATTAAGACATTCCCAGAAGATATtACAACTCCACAGGTTGAGGAAGTACTAaTACAAAAGTGTAAAGAGGTCTTATCcGACGTCACtGGagAAGAATTCATATCTTTTATGAAGATCcTGTCTGGAACCAAAACGATGCAATCaCTCCAGGGGAGGCAACAGTTGGttGAGCTtGTtGTCGAACAGGCcGATTTCCAGAGtGACTTCATCGCAAGTGAaCCAGATCTAGTGGACAGACTCACTCAGTGTCTGAAGCAGGCcGTACCTCTATTTTCAAAAAacGTACCGTCgaCGCAATTTGTTCTGTACCTCTGTGAAAAAGTTATtCCcGTCcTGGAAGAGATCAAGCCAGCGGTGACGGAGAAGAAATCAAACGGGGCCAAAGCAGGAGAAACgAggAgAAGGAggAGGgAAaGAaGgAAGGtGAGGAGGAGGAAGCAAAggaggAGGGGgACAAGgAaTCACCAGAGgCagAGGAGAAGgAGGAGGAGAaGGAGAAGaagaaaGATGAGAAACCAACAGCAGCAGTGGTATCTGCAGAAGAAGGGAAAGAAGACAGGAGTGGTACACACCTGGAAATtCTTAaGTACTTCTCAGAAATGGCGGTGCATTGTGGGGAGgTcTCTGTCGAACCACACATTGTGAATGTGTACAACGGCCTACTGGTATATATGCCTCTCCCACCTCCCGGTACAGAGGACGACACAGAGCAGACGCAGGAGAATGAGGAGGACCCAcAGCTACAGTTCTCTGTCGTCGAGTGTCTCATGCATGCATTCCATTGTTTAGTCAGGAAGCAGCCTGACTTCCTGGCAGCTGAGGAAAATGCTGATAGATTGAAAGATTTCAGAATAAGATTGCAGTATTTTGCTAGAGGTGTTCAGAGTTCCATGAAGCAATTGAGGCTAGCTTTGAAaGGAAAAGCAGGAGCACAACTTAAAACAGAAgagAATAAAATtAaGGTTGTCGCTCTGAGGATCACATCCAATATCAACACTTTAATCAAGGATTTGATGCATAATCCACCATCATACAAGAGCAACATCGTTCTCTCCTGGAAACCGATTCAGAAGCAAGGCGTGGCTACCAGCCcAGAAACAGCGAAaAAGAGGCCACACATTACTCCGATAACTTTTGAATCTGACaagaaaGTTGCTGCTGGCGGCAAGAAATCAAGAGGTACCCCGTACAGTCCTCCAGGAGGAAAATACAGCAACAAAGCTGGCCGAGCACCGACCGGGGGAGACGCTAATTAtGGCAACTGGGGATCATCCAACTATGGCAATTACAACAGGAACAAAGGACGAGGTCGAAATCGCGGACGTTTCTACTGAGATTGTTGGGGAGCACgACAGAGAaTTGgaGgCAAaTtCAGTCTTAGgTTtCTgAAAAAaTAGTCCTTCCGGGtGTTGTTATTTTGCTATTACCAGGCATGAGCTTTTtctGCGAATTTGtGGAATATCCGTGATTTCTGTTCTACCTCGGGCACAAAAACTATTATCCTAaCACACTGTAGCaTTtGCAAACTGgAGCCTATACcTCAATTTTTGCAAAGTTCTGTGATTtCTTTTTGCCCCAGGCTCATCCcTGgATTACAGTATCATCCGTTTCTGTTCAAGACATTCTGAACATCTtGATCACAGGGGGCTAATCTtCACAATGAATATAAACTGTGTTTGCCGTAGGGTATCCACAGTTAACCATAATAGCATTCATTTATTATTTTTACATTGATTAGACAGAGTGTTAATTAATTTGACAATCTTTTCGAGTAGCATTTTCAGATGTtCAGTGCAAGTTGGACTGAAATATTAAGGAGTGTCGTTGTTGTGCAATAATTGAGGCACAAACTGTACCCTAAGATCAGAaTCACCTCATTTGGTTTGTCTCTCTTAGAGAGAACCGTCATCTTGCACATCTTCTTCCAAATCTAAAGAAGTCTAAAaAGTCTTAAaCCAGTGGAAGTTCTAAGACAGTGCTtCTAAATGTATGATGGGTCATTCATATTGTCTCTGGATTTTAGCACGACAACAGCcAAAAaTTTTTAAAACTATTTTCCTGCAGGTTTTGTTtCcCCCccACTCTGCACCACAaCTATTCACAAAAGAATTAATCACTGCTAAaTTAGAGAGCAGTtATATCTCACAGaaGgAATGAGACTGcGATTATTctAAaGGCTtGACGTTTTGACtCGAGTGACAATTATTatCTGAcTTTTCTAGCAtATTTGGAGGTAGTATCGGTGACCATAAaTTAT
>gene=isogroup00286
TGAATCAGATTATTAAATAAAGAAATATTTATCtcAATATTTAATAATACTGACAAATTTTtACTCAGAATtAAACTGAggggggaaaaaaaccATCAATCATATCTTAGTTtGATTTAtAATCCTTATCAtttttCAATGCATTTATATTATCAAGGTGGTATATAATGTAACACTGCAACTATAgAAAaTAAACAGgCTTTAGTTAATGAATACCTTATAAGAACATATGAATGAAAACAGAAATATCAAGGAtAAGAATTAATATATGCTACAATAAAAAAGCaTTGTGCCAAGCAATtAAACAACAATaCCTTaTTGTctGaTCTttAAATtACTTAAaGTTCAGTGTCAAGGTGATtAaTGCACCAGTAATATCAGGCTtCAGAGATAtgCTccctGGAAtGTTTtATCAATAATGTAAAGAATTAACTAAaCTAaTGCATCTTtAAAGACAATGTAaCATTAACAGCCTTtAATCAGCCTtAaTCAGCATctACACcAAtATTTTCcAtCTTTctCAAAatCCcTGCTgTTAAGACACTCACtcATTtgTGGGAACAATTTCAAAGGGATAGTTGcaCTTTGATatGAGGCAcTCAAtGACTGAATTTTCACCGTAAAATAcACAAATAaCCCAATGATAtGCCAAATTTCtGgaCAAAATCTGTAtGTTATTTTAAcTAGtttttttgTTTaCTTTTctAATTTTTACAACAACTATGTTACAAgtAATAATGGTTTTtCATCCAGAGGCACATATCAATGTatACTAaTtGTTAAAtAACAACatCTCTTCCACTAcACATCTCAAGgCaCtAAAGAaCAAAGCTAaGTGTGTATTCAaGGTGTAATCCCTTtCaGGTAAAATGTCCATGAAACATtaGCTGATCCACCAGCAGACCGGgCACAAGTGACCACcAGCTTACCCATCTtAGGAGCCTTGCTGCCATCAAaGTTACCCTCAAAGCCTACAATCATGTTGTGTGTCTTCTTGCCTCTGATGCTcTCCCCaGTTTTACAtgAGAAGGACGGATTATCCATctGAAAGATGAACGGGGTGGTaTGAGAGAAGACGTTGCGGAACGGTATGGAGATGGTCGAGTTGGCCTTGACAGAGAAAGGACCCTGTGGTTTAGGGGGAATGCAGGTACCAAaGGTTCAAaGGTTAGGTCAAaGTTGACTTCTGTTCCTCCACTCGACCCTGGTGCTGCTGTTATAGACTTATCACAGTGGAAGTCACTtGAATCAGTCTTGCATAAaTATTCTGTTTTGACCTTGGCAAaGTtGAGgAaCcTtGCCGATTGGGTGTGTGTTCCaCCcAaGGGTGCTCTGAAGTAGACagCcTTCTCTGGTCcaGCAGGTGTtgCTGTGAGTATCAagTCATACTGATAGAGCCcAAGGTCATTACTGGTCAGCTGGAGCTTACCAGGTACTTCTCCcACcTTCAATGGTAGgTACTCGATACTCAaGgAaCCCTCGgATTGTGGCGGAACCATCAACTGTGGAGGTAACATGACATCAGCAaTAGAaCAGTtGGTTTGGAATGTtGCTGGCATAGATAGAGGATTCTCTACCATGATGGTATGGGACGTGGTGAGACgaCGGgTGTGGTCATCtCTATGGTACCCATCACACCTGgAGGGGtGCTTTtAAATGTCACATaGTAAAACTGAAATTCTCCTGTTTGCTCACTGCGGAaTAAAACCCTTGCAGagTAGGAGGcTtGGTCTTTATGgCagAAGAAGTGTAGTTTGTAATCTCTCTTACTGAGTCCAGgAaCATCAATGTAATCCAGACCTTTGAGGCttGTtGCTGGGTCAAGCTTatCTGGTTTTAACATCTCAATCACAACTTTGAATCTCTGTGGTCTTTtcAGCCAGTTGGATACAGAGAGGACCTGaGTGTACATGGTCTTaCTGGGTACCTCCTGGGTGATGTTACcAGCTGCCTTgggggCTTCAGAGACACCTACCATGTTATACATCAACCCTGTACCATC
>gene=isogroup00299
AACATCGCAAAAAATGACAATTTtCGGGGGCTTTCGCCCCCAGGATCCCCACGAGGGGTTCTACCCCATGACCCCACCATAGCCCTAAGACGGGCCCCTGGACACCACGCCTTTATGCTAGGCAGGCGAACACCgaCGGGAAATCGGCAGTGTGTTCGCgggAAaTTGAaCAAGGTTTTCCAACACTGCTGAACtGTGCAGTTACtgtatGCATCATGTTCAAGGTTTTCACGGAGGCCTTTGAGGAAATGAATGGTTAGTACAGTGTATaTATGCTGCACTAATGCTgTGTGTAGGCCAAGGTTCACGAAGGTCATTGGTTATATTCGCGCGCCGTAGACGTGTTTTtAgaTGTTAcGGAGaGTCAGGTTTCCATGgATATTAATCGAAAATGAATCTGAGTTTAACTGACGCTAAAGAAaTGGATCGTCTTGGgCAGATTAACAAATCATTgCAAGTATAaaTaaGTAGCTCTGCTGTgaaAAAgaAAAGTTCAATATCGGTTtGCTGTTATCGGCAaTtAGGCAAAaTTTTACcGATACcGATATGCTGCCGATATTGCAAATATCGgCCGATACCGATATTGAAAACGATtATCGTAGCAACACTaGTATAAATAATAATAATAAACAAaCATTTTcTAGTTAATACATtGATCGCCAACATTTGGTCCGTTTtGTGGTAATTTCAAAACTGCTATTCAATATtGGGGAACTGCTATGCAACAAAAATATTGTATAGCAATTGTCGAAATTTGTTGCTATGCAATTTTttGGCCATAAGTCGAACCCTGtCCcATAATGTCGCTACTTATTTCTGGTGTGAGGAGATATATGTGTCAATGGGTATACAGTCTGTCCcaGAGAAAATGCTTTGAaTTGCACAGATAGTGCTTACTGTGTAATAAAGTGGAAATTGCATTGAATTATTGCAACTAAGATCAGgTTAGCCTTTCAGTTTAATTTTGATGGATGagTCGGTAGATGACAGCCAAATAGATCTGgAAGACACCGGAATAAATCCACTTCaCGGCAGGTTTTCGtATAtGTAGACATTAAacATACTATATTTtCATGATAACATACATGTACATACATGcACATAAACGCACATAGGCGCGCGCATATGCcATaCACAAACCAATgCATTCACACACaCAAAATTAAgaCTTaTAAATGTTACACaTTGTTACCTGGTTTGTGTCaggTTTGTcgCCATACACATTGA
>gene=isogroup00301
CAAGaaaCCACAttttaTGATCAtttATCAATCTgggttGACTACAAGACTCAGAACCTAccctttCAATGGAAGACAGTCACAAGAGaaaCtttATATaatttGTATCTGCTTtGAAtATaTTtGCTACCTTCATGATACATAACTTACatCTACCATTACTTTGCAaTTTAACCAGTTtGTCTACCTCAAATCAGTTATCTTTCTTCTGATAAAACCAAGATGAGCACTGTGTCTTCCTTCCTCCACCTTTAACATCAGTTGTACTCTGGGGAGGGGGTAGGGCGGGAGTGGGTGGACAAGAGAAGTTGGGAGTCATTTCAATATCTGATAATATCTAAAaGTtAAagAAGtcTAGATAGAGAAATGTGCCTGACCCAACcAGATCTGTAGAAATTACAGTCAATCTACAGCTCcTATAAAAaCCCTATtCGTGACACACAAaTAAAACTACTGTAGCTCGTTTCAAATTATGTAATTTTtCTTACatCTTAAAAACAAaGAAaTTAAATTTGGTATTACAAATTATAGATTTGTTATATCAAATTACTAATTGTTTTATCTGCATGCTGTAACAgTGTCTTGTTAGATCCTATACACACcACCcTGAGGACATTAGCAGAAAGgTTAaTtcACCAGTAAGATCTCTtCACTAATAAAGTGTATTAaTACTTGTGCTCATGTCACATTATAGACAaTGGGTAGAGTTCACAGATATGCACATAATGGATACATTTTGACCATTATTTGATGATAAGTCTTGCCTGACCAGTTAATACTTTCAGCTAACTAGCAAACCCTTTAGTCAATATTGTATAGTAGATCACAcAGTATGAAAGATGCCTGTGGACTGGTCACTGCCAAGGAcTTCATCGgTATTTATCGACTCGCAATCTCTCTCTCTTCCCTCTTGtACCatCATCTTCCTAGGAGTCAATATCTCTCATTGTTCTTGGTTAGATAATCTCATCTGTTATGTCATTCTGTTCCTTTCCAATTGTAATTTGGCATTGTATGCTTTAGATACAACATTCCATGCTTCCATGTACCTATCCATACACATCTCTACACATTTCTGTTCAGAAGAGGCtAGCGATGTTCCTGGTTTGTAGATgCATTTCTTAAAaCATTTATCTGTCATTTTCTGGAGAAGTTCTTGAGCATTTGCTAATGCGATTTGTGTTTTGACTTGATCCATAATTTGACTTTTATCTACATTACCACCACTACCCGCAGACGGTGCAAATCCATCCATGgTCAAATGTCAGGTtAaGCTCAGGTTTCGATGAATACCAGTGTGgACtAAaGCCTTACAGTTACACGCAGGAAacAATCGTGCTGTGCTGTATCC
>gene=isogroup00312
tttcccaTCtaaGGATGCCTTCAAGTCTGTGTTGACCTCAATTTGCTTCTCACTGTCACCAGGAACTGTCTTGAGGTTCTCAAGCTTTGTCTTCTCTTTCTGCAAaTTCTTTtGTAATTtCTTTTGTTTCTCCTTGGTATGTTTCAGGTCcTCCctGCATTtcACAtCcTGTTGTTCAAACTCCTTGAAGTCAGCCTtcTtCTGTTCcAAAACTTCCGTCATTTTCTCGTATTTCTTGtaCATAGCCTTGTACTCTTTAGTCCTGGCTTTGATGTCATTGGTCATGTCTTGTAACTGtGTGTTGATGTCTTGCATTTTGGTCTCTTCCTcTTtcTtCTTGGCCTCGgCGgCATCGGCAGCTTTACTACATTCAGATACGTAAACTTGGTACAGCATGTTCTTCTTCTTtGTAATCTCATTCTCcAGCTtCAGAAACTCTTGAGCTTCCTTCATtGGTTtcTCcAGcTGCTCCATCTCAGATTCCACCGCCTTCACTCGGCTCAGCTTTtCTCCCCTCTCCTCGTTGAGTTCTTCTACAGCCTTGGCCAATTCTTCgATCGGTgCCTTGAATGTGTTGCTCCCGATGATGTCCTCCAGGTACTCCAGCATGCCCTCCTCGTGcTtCGTCAGTGCCTTGGGCTTCATCATTGCAATCTGCTCAACCTCACCCTGCAAGATAAGAAaCCGATTGTGGTCTAGGTCGATGCCGCAATCCTTCAGCAGCGTTGTGACCTCCTTAAACGTATTCTTCTTCCCGTTGACAAAGTACTGACTGCTGCCGTCCTTGTACGCTGTCCTGGACACCActAACTGACTGCCTGGGATAACCTCATAGTCTTTATCATCTGATCCAGTATCGATAaTCTTCTGGAAGTGGACAGCCACAGAGCAGCTCGATAGATCCTTGAACTGATCCGATTTATGGATCAGAACGGACAGCTTCTTTGATCGGATTTTCGCTGCACGATAGCCAAACACAAACAGCATAGCGTCgATGGTGTTGGACTTCCCGCTCCCATTTGGACCGATGATACAGGAGAAGCTCTTGTgAAATGGTCCTAGGGTTaTTTTTCCAGCATAAGATTTAAAGTTCTCGGTCACTATCTGAGATATTATCAATCGTGCTGTAGGTGATACAGAGTTTGTAGATAGCTCTGATGGATTCTCTTTTgtagtGTTATGGTTATCCGCAGAAGTCTCatGGGTGTCCTcCcTTGAcTTCTGGACCCTCTGGCGgATCCTCCATGGAAGGgTTTTCCtCAGTTTtAATtCCAGGCATAGTGAATTGCACAGAATCCTACTGCTTGTTCTCTGCCGCCATTCTTTCAGAATTCGTACGTTTCTCCC
>gene=isogroup00319
TATGATATATTTTtCCCCacGATATTTTCTTGTTTCTGTGCTTCTAACGTTTGAGTGGTCGGTAGGCTTGTCAGCCGGACcTCCAATCTTCTAACTTTTTCCTTAGATGCCACGTTTGTAGAggAAAaCaGGTGAACTGGAGCTGATgTtCAAAAGgAaGGCTGGgaTATGTGGAtAAGGGAAGCCATGGAGTATAAGcGGTTCCTCTCCAAAGGGgtgAAAAAaCGGTGGTTTGTAAAAtAACTCCAAAAAaTTAAAGTTTATGCTGGTAAGTGGTTTACAGCAACAGTGACAACGCCCACTCGCATCTTGATATAATGGGATGTACTACTACTACacaGATGtCcGTATGgaGATGTCAAAagATGGCcTtCTtGtGTTTACGTTtATCCAAAGACACAAAATATATCACAAACCCTAACTTAGTCGTGACCAGGGCTTGCAAACaGACgACCGCCTTTCAGGGTTTTGgACTTCTTTGTATCATTCCTTcTTCTGTCTTCCATTAACTGCTCAAACGCCTTCTTCTCAGCCTCAAACCTTGACCTCTTGTCCTCAACTTCcTTCTGTTGCTGCTCTAAGCTCTTTTTCATCGTCTCCAGGCGTTTTTGTAAATCCATTTCTGAATCTTtGAGTTtcTGTTTCTTCTCTTGTACTTtCATCTCAAAGaCCTGcTCCATCTCGCTCTTCATTTTCTGCATCCTGACCTCATGCTCCTTCTTCTCCTCTTCAAACTGGGCCAATGGATTCTTGCCTACCATTTTAGGTGATGGTTTCTTGCCATCTCCAGCTGTGACTGCCGTCAGGTTCTTGCagCGAtAGTTCTCGTAATGGACATTATTGGTTACATCTTTTAAGTCTTGCATGTGCGTTCGGATCAGCATATTTCGAAGAGGTATAAAGTCACAGTGTTCCAGATTTTCAACTTCTGCTATTCCCCACGGATACTGGCGACCTCTGACCCTCTTGCCATTAGCTTCTAGGATCATGTTACTGCCAACCACTGCAAAAGGCACTCTTTcCTTCAGGGTGTTTGGGgTGTTTTCCTTCACCTCTTTGGGTCCGTTCCTCCGAGCTAGTTTCTTGCTGGCACTGTTTTCTTCTTCGTCTTCGATATCTGGAAACTCGTAGATGTTGATCTCGTTGTCTCTGATTTCTTTCAAAATCCTTTTCTTGAATTCTTTGCACTCGTCTGGGGTGAGTGTATCGGCCTTGGCAATGAGTGGGATGATGTTGACTCTGTCATGTAACCTCTTCATCAATTCAACATCCAGAGGTTTTAATCCATGACCTGATGGGGCGATGAAGTAAAGGCAACAATGGACTCTTTTGTCTGGTAAGCTACATCTGTTTACTCTGGACTCAGAATTCAAGTACTCCTCAAATTTGGTGTCTATGTGCTCCAAAATAGGTTGCCAACAGTTACTGTTATCTACTTGGTCCCCAAAGCCTGGAGTATCAACAATTGTTAGTCTTAGATTTACACCATTCTCCTTCAGATGTACATTTGAGGTTTCCACCTTAACAGTCTTCTTGATTCTTTGAGAAGGACGGGATAGACGGAGGAGTATATATCTGTGAGAAACAGTGAGTTGATAAGTGTGCTCTTTCCCAGACCTGATTCACCGACAACCATCAAGGTAAATTCAAACCCTCTCTTGACAGATCTTCTGTACATTTGGTTAGGAAGGTTGGCAAaCCCAACATATCCCTCCATATCTTTAGCTTTATTAGCTGGTGGGGCCACGATGAAGGTCGGCATTTtGGTCCGTTTCGACGGCGAACCGGGCGGCGGTTATTATAGTCCACAGAAACGTAATCCGGCACaCAGAGGACAGGAAGCGAGGgATTGAGATGAGTCGGGAAGAAAATGATAGAAAAAAAGGCAAATTAGCATGTGTAATGCGACAACGATATCTGTTagCTCTGCGGATAGTAGATGTTTTACTTTTCCTGTTgcaattCAggaaatgacGGTACAGTCTGTGCGATAGctttGACAcagttgataGCTCTTgggttcctcactttccttatctcccaatgtcagtttcgc
>gene=isogroup00331
AATATACTGTACACATTTGTAGGTTtGATAAATCTGGGAAaCTCATTAAATAGACCTGTGCAAACTATGTTGATGTAACACGCATCAGAATTTCTTATTTTAGGACTtAAGAAGTTAACCCCTAaTtACAAGCCCACATGTaTCATTTGAATtaTGTGATGTTCCTCTTgtCAAAGAAGACGATGAAATGTTTCAAAAAAaTTGCCTTAGGCCCACAAACCTTTGTTCAGTGTCCTTGAAACGAaGGTTGTAAAAAGCAAAGGAAtaaaaTTATAAaaCAAGAGCATCAATGAtGCAGTATCTCAATACTGGAAGTTTtAATTTTGATTCCTAaTTTCAAATCTTTGCTCTGTCTCTACAATTATCAATATCAATCATGGTACAACAAATATATAACTtGCATTTttGCTACTTTGCCACGAATAGTCTCTGCAGGTTACACTTTATCCTGCTAGTCTTGCCTTTAGCGCTCATTGCCTGTtAGTCGAAAGAACGACGTTGCAAGGTTTAGTAATGTCATAGAATATTtAAGAACTtGTTTTTATGTGGTATCCTTCATCTTaGgTCAGTCTCTGTTGGACTTTTTGGTCATATAGTTTGAtGTCAaTGACAACAGCCAAATTAGAAGAGGCGAACAACTCGACCATATTCTtGATGCCTGCCTTGAGAGCTAGGCCTATTGACCTACTGTATGTTACTGTAGACTGTAGTGGTGACTACCATCAAAACTGTGTCCACTTCTAGATATCAAAaCAaCCcACGTTTTTCcaTCTCAATTTTtCGgACATGAAGATTtCATGGATTTATGACTTGGAAAAAATAATGTAAAAGAAGATTACAAGTTTTTATATGCAAGTGATGGGTGGCCTCcTCTtCCCCTAATAGCCACCTCAGTTCCTCTCcATTTTGTTATTTtATTTTAATTCTTTGTACATTTGATGTCAAACATTACAGGTTCAAAAGAAaGCTAAACATACTTCTTATAACCTTATACATCTTAtataTCcTtATAAATAAAACATAACCTTATACAATTTTTAtaGTCTTATcAAaGTTGTGATGCTATGGCCGGctCCTCTTTTAtACGTACCcATCAAACAAACTtACCcTGGTCCTTCCTAagAAAaGCTGTCTGAAtACCAGTACAATGCTAaTGTGGCTATCACTGAAAGCCTAATAGGCCTAggCCTATATATATATATATATTTAaatGCACTAGGCCTACAGTAagTAGCCTTCAgAAATACAAgAAtgtGTATACGTAATTATACAAAaTAcATGAAGGGCAATCAAACAAACTTATCATGGCCCTTGCTCTGAAAAGCTACctGAAcACCATTATAGTGTTCAACCGATTATGCATAACAGAAAATACCGATTACTGATTATTTTttCATAATCGTACCGATTCcGATTATTTGAAAaTGAGAAaTATCCCgtttATACgAAaTCGGCAAtAAAGTTTGACAGAAACAATTATTGTTGtGacTTttCCCCgTTTCCTTTtgCTtCgTTGTTAtACAAGgCTCTAAGGTAtcATTTTGTATGTACCAAATTACCTCTGGAGTTTCTcccACAAACTGTGGaTtGGTACGTtCCAACTtAGTCGTTTCAtcGCGTGGtcAGAAACAGGTTCAAAAGGATaaGAAAATGTCACTTtGGAGGTATTATTTtCAACCGAAATTACAaTTAATTGAATgAaTAAAgtCTTCTGAAAGTTACTGAGAAGCAgTttGAGTTAAATCTAACAATAACT
>gene=isogroup00364
GGGACCAGGGGGAGAAGAGACCTGAGGACAGGACTCCAAACGTTAAAGAAATTCCAGAAGACTGCCAAGATGAAGTACCTGCTTTTGTTTTGTTTGGCCGTTGGTGCCTTTGCCTCGATCAACATCGAGAGAGAGGGTGAGTGCCCAACCGACATCACCAACGTTGACTCGACCCTGTATGGTGTGTGCAATGATGAGTGTGACGTTGACTCATCCTgCtcTGAtcaGCTGCACAAGTGCTGTGCGACCAACTGCGGTAGGAGGTGTGTCAACCCAATGCGGGTGACTCCGGTCACAGAGGAAGAAGAGAACAAGACCCGCGAGGAGATCACCGAAATGCTGACCACCATCTTGTCCGAGAGACGGGACCTGATCAAGAAGCTTGATATGTATCCACCACCACTTGCCAGGTTTATCATGATGAAGAACCGTAGTGATGTAGTCCGTATGTGCGTCACCACCCCATGCGAATTGAGGAAATGCCAGCGCATTGCCCAGACTATGACCTACAAGGTTACTCCACGTAAGGAATGGTTCTGCCAACTCGCCACCACCACAGAGCAGTGTTTGTTCTGGGCCGAACGAGGCTGGACTGATACCGTCATGGCTCGTGAGAACAAGATCTTTGTTGCCGtGgaTaaaTTcaaTGTcAccagctTGGcCTaTGagaAgaACaAgaAtGcTCCCACTGAGATCGAAAAGAAGGTACAGAACATTACCCTTGCACTGACCCTGACGACCAGTAACATTGAGACATTCCATCATCTGATGGGCCGCAAGGTCTGCAGTGCTGGTGTCAACATCaCCtcTGCtTTcaTcAcCCCaaTgtGcAACCTCaTCTATAAGGATGTCATGTTGGCAACCGGTGATGTGGTCGAGTCAtCaGCTGATTTCTTTGGAAAGATGTGTGTTCCAGGAATTCTGAACAAGACTTTCGACAAGAACGAAACCTACCCAGAAAAGCTGACCACTGCATGCCACAACTTGGAgACTGAGTACACTGGTATCAAAGGAAGCCTCAAGTGTATCAAGAGCGGCCATGGAgaGGTtGtcTTtGtCgACTCAAaGGTTGTCAAagaGCTCgACGaACGTTTCGCTGGTGTATTCAAGCTTGTTTGTGAAGATCAATCTCTTCCACTTTCTCAGTGGGAGCAGACCAAATGTCACCTCGGCTACACTCCCAGACCAGTACTCTTCCTCAACCCTGAACGTAACGTCACTTACAAGAACgAACtCaAgGagAttATTCTaGaGGctggCAAGATGAAGACCCCAACTGTTGACCTGTTCAACAGCTCTGACTATGTCTGTATCAAGGAAGCCCCCAAGGATCTTATCTTTATGGACGAGAACACCAATCTGGAaTtcTTggAAgAcCCAtTcaaTcTcCCAGctGtCCagGagtACatgaAAgtctTcAACacCTGcCAAgcCCTGACACCCAAACCTCGTGCCAAGATCTGCACCACCACTCCTGTCCAGTACCAGAAATGTATCACCATGAAGAAGGTCTTCCAGACTgATATTGAgCtTagGaACATcTcATgGGGAtgTgtcCtTgcCaggACcGAgAtGgactgCAtGCGCAATGTCCTgAAcGgTACCGctggacCtttactctgGTGaTgTcAAgGagaTcTTcAcTgcCgGAAACGACTTCCAGCTGCAGCCAATGATGATTCAAGATGAGAACCTTCGCTTCCAGAAGAGCCTCTTcCAcaAtgCCActGTcAAgAGCtaTaCCAtcGCtGTcaTgaAgAAgagCAAATTCTGGAAGAAGTTCGGAGAGGACACCAAGGTGGTCAACATTCGAAACCTCACCGTCTGTTCTCCAGACATCAAGAGTGTCCCCAACTTTCACCTCCCAATCGGTcacCTTCtCtcCaAtGGcgtcAttCcCacGtAtTGGatcagtctTTGaAtcgGtcAgCCGTtTctACAAgaGTGTCTGCTTGCCAGGTGCTGCCCCCGTTGACTGGACCTGGGACTCTGATCTTATCCTTGGACATGAAGTCAACTGGGGAATCCCTGGACTCAGCtTcTacaAcTTcactGGCtttgActgGTTCATCtgGaAtGCCCACACACctGgacTTtcTACAACATGAACCGTAAGACCCCAGGAACTCTTCAAGGAATTCATGAAGAACCGTATGCTCATCCCACTTCTGGAGGGCAAACTCACCGTACCagAGgGctTCAAcCCAgAcaCCtTCgACTACAgcatcCtTgACGATGTCCTCAGCGTTGAAGGTCTCGGAGATATCCTTAACGACATTCCAGATGAGATCCGTGATAGCCTGGTTGACATCAGGACCAAgAGAGtTgacagGaAAgAgaAAtTcagGGaAcTgTaCGAGGagaAgactGGTgAtgCaTtcgTcAgCCtcAGgGAcCGTcgTctagGaAAActcAcCCTcCGTGGATTCCTCCAGCAGTCTTTCCAGAACATGGAAGATGAATGGGGTATCTTTGATGATGTCAACGCTCCAGTCCTGTCCtcCAAgTcTgTcgGCAAGgGTATgAcCgGtGGtaAgGTcTCCaAcCTGcGTgacctcCtcCgtGGTgcTgcAaCCagtGctgACGataAcActgTcatcgGTaAcCtcCTgaAgGACTACGACAGTGAATACACCGTCCCAGTCATCTCACGCATCTTCTCCAAGCTGCTCAACGAGCGTTTCGAGACCCTCGACGGTTTGGCCAAGACCCTGGAGATCCTTcACCGtgTcCCaAcCatgaGtagCAtcaGGGgTAcCgactACggAtGGCTCAAACACCCAGCTGTCCAGTCTTACCTTAAGATCTACGCTCCCCGTCTGATCAGCTTCCACAGCGACCTTTACACCAACGAAGAGTTGGCCAAgaCtcagtTcAGCCGTTATCTCAACCCTATTTGGCTTTCACCTACCTTCAAGGACTTCTTGGATGTCACTAAGACCCACATGACCAAACTGACAGAAATGtGCCGtggataTGgtgaCcgCCaagggAgtTgGCaacaaCCAcGAgCcatTctatggCaACgaGgGCgCtctTaGGTGCATCGAGGACACAGAGGAGGGAGACATTGCTTTCATTGACACCAAGAACTTTGCCACTCTTTCCACAACTGACTACGTgatGGtTactCCTctcGGaAtTGTTcagCcCatcAaCCcaGAAagCatcatGAaCGgAaCctTTGgAaCCGTtCCTTTCCCTGCCCTCATGACTGCCTTTAACAAGACAGGAACATGGCGCTGGAATGTCACCAAGGCTCTGTTGATTGCCCAGAAgAAGTacCCCacCAacactaCCAcCgacTaCACCATGTATGGAGTTGACAGCGTCTTCATGCCAGAGACCAAGAAGATGTACCCAGTACCCCTCAACATGCAGACACACCCAACCTACCTCGGaTctAgactgAcaCGtGcCtTTgAAgcCCtcatCAAACCATCCACTCATGACTGGTGGAAGGAGAGACGCCACATTTGCTCAGGAGAATCTTACACCAATGTCATTGAACAGAGGAACGGAACCTGCAAGGCCAtcgTcaAgGaTgTCACTTGTGGTGGAATGCCACGACCCAAGGTCATCAGTGTCGGAACCACCGAGAACAAGAAACCAGTCGTTGTCAGGATGTGCAGCCGTCCAACCTCCTTTGTTCGTGAAATGGCAGAATTCCGTTGCGATAATGGCTATGGTTACCTCAAGCCTGTCATGGTACCAACCACTTGCTCATGTGTCCCATGTGATGAAATCGAGTACAAGCCTACCTGGACCACTGATATTATGTGGAACACTACCGAGAAGAATCACATCATCACCGAACACGTTGAAACTATGATGAAACTTTGGGGTAACGAAGAATTCTGGACCAACCACACTCTCAACTCCAACTTCGAAATTGGAGTCGTGAATGTCACCGCCATGAAGAATGAAACAGAGAAACTTGGCCCACTCACCGTCCTCAAATCAGTGGGCTCCTGCGAGGCCAACTGGTATGGTAACGGATGGAACACAGAGTGGTTCGTCAACACCAGCCGTCCAGTATGCTTGGGTACCATCCCAGGACTCCGCCGTACCCTCACTGCCCAGAGAATCCAGACTAAGCTGATGCCATGAACCCTGTAACAACTCTTAACCTCTTAATTACCTTCTTTTTTTCTAGGAAaAAaaTTAAATTGATTGTTCTTTGTCCAAAAAAGTTATTCAAAGTTTAAAGAAATTTCACCAGCAGTATTAACGAGATTTATTTGATCCACACCTACATATGTTTGTAGTAAAATCTGACTTCTATGCAATTTAGGAAAGACAAAGAACTGAAAGTAATAAAGAAAAGTATATTTCAGGATTCATGATATCTTCTTTATTATTTTACAAGAAATTGTCAGTTGTTTGAAAAATAGATGCAGAAAACTA
>gene=isogroup00368
TttGCCTCGATCTTTCTTCTTTTTCTTTCGGCTCTTCTTtcTCTTCTTCTTTTTGGACCTCTTTTTCTTaTGCTTCTTACCTGATGTTCCCTTAACCTCACTCTCCCCTTGAGCTTTCTTGGTCTTAAATTCATATTTTAAaGgATTGACACTGAaTGTAAGTTTTGGTTCTTCTGTTGTTGTCTGAATCATAAATTGAGGCCAcGGCAATGTTGTCTGTAAATCTTGCTTCAATACAGCAACAAAACCTTCCTCCACAGTTTTGAGCTCAGCTGGCTCCCCTAGGGTCTGTTCCTTGCACATATGCTCTAACAATTCTGCATTGAACTTTTCCAACTCAGCAAGATACTCAGCTTCATCCTGAACATCATTATCATCATCATTTTTAACATCACCTTCTTTACTTTCTTCACTCTTATCAAGTTCTAGTCCTTCTTTTtCTTTTGATGCTGTTCCAGTTTTGTCAGTTTCACTGTCTTTGATGTTGCTGCTATCTCCCTGAGAAGTGTTTTCAAGTTTTAAGCATATATTATTACTTATTTTAAGTAAACTGTCATTTAATTTGGCAGGATGGAACAAATCAGATTTCACAAAATTTGTTTTAGGAACCTTTGACCTAATCTCATGTAACCGTTCTGCAAAATTGAGAACAGATTCTACCTTTGGTTTCTTTTCACCATCTTGAGGTACTACATTCTCTTTTTCTTTTAACACTAGCTTGTTGCTCTGATCATTGGTACTATCTGTGTTTGTTTGACTGTCCTCTTTCTTAATGACTTTATCGTCTTTGTCCTTAGTTGGAAAATTTCTTTTTAGCAAGATCCTTTTTCTTGATTTCTCAGAAATATTTACAGGTAAAGTTTGTTGCTTAGTAGTTTGAGTATCTTCCCTGTCAGGTGTCACAATAGGTGACCTTTGGCCTTGTGCAAATGCAAGTAACCTTTTTCTAGCTAGTCTCGTCTTTTCCCTCTCCTTCTTCTCAGTAGGAGATTCATCTGGATCAATCTTCTCACCACTGATCAGTTGATTAGCTAGAATTTCTTCAGCGGATGGACGAGGTGTATAGTCATCTGGTGGTGGAACACATTTCCAGAGTGGTTTCATCAGCTTCTTCTTCCCTTGTTTCTTACCAGGGGTTTTACCTTTTGGTGTTATAGCAGGTATCTTCTCACTGATATTGCTAGAACCATCAGATACCTTCTCAATGCTGGGCTGATTTTCTGTCTCACCATTCTCTGAGGTGTTTGTAGGTTCTTCAAGCCACTTCTCATGTATCTGAGCTGCTAGTTGATTCAGTGAGTCTCCTTCATCACCCTGATTTAGAGACAGAAACACTGGTTCAACATCACCTATGGCAGCTGCTTATTTGGGAGTTCATAaagCATTCTTGCCActcATTCcTCAGTGAATGGACTCCCACACTGTAAGCTTATTGagTGCCATGGAGGCACAAGGATAGTATCCACAGCATGTAACCGTTTGCCAAGTCCCTTTCCATCTGACCAGCCACGCTTCCTCAGTAGGACCTCACCATACCTCTTCTCCTGGTCATCTGCTACTACATGATTGGTACccTTATCGTCCGGCGTTGTCTGCCCCTGAGACTGCATCTTAAGCGATTCTGACCACTAAGGTGTCATGAACAGTAATTGCAGTCCGTACAGTAAAGTTATTCAAAATGCAATaGACGACCAGAGGAGATGGCAATACAAATGCCAAAAGTTCACCGGTTTCTTCAAAGAACAGTTCCTTCAGGCAATAACATCTTCCAAGTTCATAACCAGGAGTAGTAAACACCCAGTCTGCAGTTAGCTCAACTCGTAATTCAAGTTGTAGTTCAGTTCAGATTaGCAAGTTGAGCACCCATTGTTCATCTTCAAGCTCGCAAACCAGTAATCGAATGTTGCATTAATTGCAATATTTCACCAgAAaGCTTACGACCcATCAaTGAGAGTtGATGCTGGcAATCTTGTTTGTTAATCTtAGCTTGGCCAGCTTACACTACGTGCTAGT
>gene=isogroup00374
tgttcagcTTCGAGCATCAACttcAAGTCGCAAttATCTTttAtGAAGGATTTTCTttCTTCTTcAaTATTGCGTTGAAGATGAACCAcTtCAAaCTCCATTTTTGCCTGTCCTTCCCTTGAGAAATCAAAAGTATTCATGAGCTCCTTAGATTtCCTGCTAAGTTCCCcACGCAAGACTGCcACAACTTCTTCAGTACTTCTGAGATTCTCTTTTGtGGTAGTGAATTCTGATTtGAGATCTTGGTGTTCactctGCagCTTAATCAGGtcTTGATGCAGGTCACTTTGtCTCTTGAGACTTCCaTtGAGCTGTTCCTTCAAtGTTTTCTTTtCTGTTTCTATtACTTCCAGAGAGGTtGCGgTCACATGgTTtGCTTTTtCTTTGGATATCATCACCTGTAATtCTTTTGCTAATACATCTCTATCTTTCTTAAAGTCCTCCATCGTAGCTtCAATATTACCAacTTTTTCcACCTCACGCTTCAACTCCCGGgCTTTTtCcTGTTCTTtcAAAAGCTGTAGGCGGAGTTTTTCTGACTCACTTTTAGAGTTGTCCATgACCCTATCTTGCTCTGCTTTAAGCTTCATTATTTCTCGATGACTTCTTGCCATGTCATCTTTTGAAGCCTCCAGTTCTCTGCTGAGCTcGTTCAACTTGGTCTTCAagTCCTGTTCATTGTTTTTATATCTGTtAaCAActcccTCCCATTTCCCTTCaGTTtCATtcAATCTTCTTTCTAGACTGCCACATTTCTTCCGCTCTTCCTCCAATGATAACATTGCAGACTGTAGTTTTACCAaGCTGCTTTCGTTCTGTCTGCGTAgTTGCTCCAATTCCTTGTATAGCTGAGGCACACTCCTAGATTCTTCTTTTAAACTCTCATTGTGTATGGTCAGAGCCTGCTCTCGTGTTTTTATcAATTGTGCATCACTCGTAATATCCGTGAGCCTTTGTTCAAGGGACAGATTTTCATTTTCCAGGTCCTTGTTTTCTTGCTTTAACGACACAATTtCCTTTTtATTTTTATCCAGGAGTGTCTTCAGTTTGATAATAGTAGCCTCATATGATGACTTtCTCCTTTTCTCTGTCTCCAATGCAGCAGTAAGTTCCTtACCATTGTGGgAGcCTTTTCAGTacTGTTCttaTCTGgttttCCACtTTTAAgAActGGAATCTTTGATTCTGTGGTATCTGATTGGCtaTCTCtCTGGGTATAACCACTTCCAGATTTCTctACTATTGGcTtCTtCcTTTTCTTTTCAATtaTGAGAGAAAGTTTCAaTTTTTttACTtCTCCTTCTAATTCTTTtATTTtCTTCTCTTTCTCATTCcTATCTTGTACACCTTTCTCCATCTCAACCTCCttCAGACGgAtCTCCttgttATGtTCCATCTTCAGATtATCTTCTTTCATTCCAGATTTAATTTTCACCTCCTGTAGTTCTTCTTTCAATATCTTCACTTCTTTGGCAAGTTGTTCTTTGATTTCATCAGGTGTCttCGCCTCACTCAGTTTCTTCACTTGACTTAGGTCATccTaaTTAACCTTGACCTTTCAATCATAAGGTAAGCAACAGCTTCACTTGAAGAACCCTCTGCTAGATCAACTAATCCACCCTGCCTcAGTACTTCTtTCATTTCATGGTTCCTTCCATCTAGTTCTTGATGTAACTGcTTaACTTCATCTTTCAATGCTTCATTCTCAGCTTCCAGTTCTTCTGTgATTGAATCTCTCTCTGCTGAtACTTTCCGAATATTTtCAATgTAACTCTccAcCCCTTTcATTtCCCTTCTCTGGTTGTCTtCcGTCTTCTGTAATTCTTCTTCTTTAgCtCGATAAAGTTtCAAGAGCTGCcTAAGATTCCCAcGATCACCCACAGCTGGATctAATCCAACCCGAGCTAAGCCTTTTGAgAagTCAGTCATGGTCGCTGGATTCTatGCTGATCGGTTACTACaGTACTATAATAGTTGcCAcgtCTTGGCcTTtGCTCaCATGATGGTTTACTCTGGGTTTaaaaaTCCAtatGGCCAGGTTACACaCagTAGGATATATTGTGACGATTTTCATTTGaTTcAaCGATGTTAGCACGGAATTTGGCCACTACGTTCGAATaCATGTTAT
>gene=isogroup00377
AGGGATTTGCCTCAGtATaTCACCCGTCGCTACTGcAAAAGaTTCGGTATCAAATTCGAGGGAAGAAATGGAAGGGCAAGATTATATGCCTGGAACTGCAAGTCTTCTGGAGGAAATAGACAAAAAGATACTGGTCGTCCTCAGAGATGGACGCACACTAaTtGGTTTtCtCAGATCTGTGGACCAATTTGCAAATCTaGTCCTCCATAgAACTaTAGAGAGGATTTACGTTGGCAAGCAaTACGGTGACATTCCAAGAGGCATCTTTGTGGTGCGTGGTGAGAATGTCGAGTTATTGGGAGAAATCGATTTAAAGAACGAAGGGAACTTACCCTTAGAGGAAGTATCGGTGGAAAATATCCtGCAAGcccAAagACtGGAACAGCAGAAGAAACaAGaaCGAACaGAAAAAacaGTATAAGAAACTCTTAGAAAGAGGTTTGCAACCTCACGCAGAACGGACGGCAGATGAATTCACATGAGTGAGAGGATGGAGGCAAACAAAGAAGAGTCCAGAgACTCTAATGACTTTGTTGTCTGGAAGAGGATATTaGAAATGCTCCATGGAGAACAGTTCTTCTTCaTGCAGAAAGAATGGTTCACATACACCGAGAGTGAAAAACAATAGTTGCTtCTGtTTTtATCTTtGAGCTACAAAGAGAGCtGAGTTTGCaTGTCTTAGgAaGAGTAACATTtcACAAAaGTAGTTGAATTAATTTACAAAGAAAAGTTCCTGCAATGTTTtGTGTTCATcTTCTATTGTGAGTAACAGAAAGAACTTACaGATATATGTGTTTATCACGATTGGAAcGACcgTGGGTCaTCTTTTGGGATCTATTCTAGTTTCAtAaTGAAaCATTACaaGTTATATTGAAATATGTTTTGTAAAACGTTTTATTGtaTGCTtGATtGTtcAAaGCATtaAaTTAATtccAaTtATGGTaGTTCTTAATCACtAaTCTGCCATGGAGATGTGAAATGTTATtCcTTAcGgAGCATTAAaTGCTGTATtACTGTtACCTTatAaGTACATTCTGTGTTCTCTTACTggAaGAAGCATTCTTAAACGATTTCTTTGTTatGTCTCAACCAAgAagAGTCTTAATCcaCcACATAtAtATCCTTGTGGgCCATAAGTAGAGGTTTTTGGCcATCCCTGCCCTtCATtATGTCAGTATCTGCcTCCcACCCcACCCCCTCATtATGAgaTGAAGGAATTATTTtaGTTATTtACcTTCCaTTtCCAAaGTCTGGAAATTGCAAgtAtGTGCAGTAGCTGTACTTTCcATATAACATAGTTAAAAGAAATGTTTaaTGGCAGAAATATGTCAATAAAAGAATAGAAAGAAGTGA
>gene=isogroup00401
TGCTTTTCTTGTTTGATACTTTTCTCTTCCCCAAaTtACACAAAATAAAaCAATcatcAAACCCTAGCATTAaGTTGAAAAaTCaCCAAAATCTAGTATATAGAGGATAAaCAATGGAACTAAATAAaTTTGTAAAGGACAGCAGAAATTATCCAGAAAGCGCTTGGTGATGGTTTTGTGTAGATTCTATTCAGTtGgCGGTTCAGCgTCTGGCACGGCTTCgAATCCTtCTGCCATTGaCTCTTtAAGCtCACGTTTGAAGAACCCGAGCTTCCAAAGGACAACAACTGCAATAATAAGAAATAATATtCCCAGAAGAATAGCTAGTAGGATCACCCACCAGGGTATTGGTTGTGTTCCCATGGTACCTGTATATGCTACTGTTTGTATTTGGACTGAGTCAGCTTCATGTCCCTCTGGCTGGTTATGGATATTGGTCGGATCATCAGATACTACTAATCCTTGGGATACTACCTCCACGAATCCATATTGTCTCGATACAAACGTGTGCTCCCATAGCAACATCTCCACCGTTATCTTGACCAGTTCATCTCTCTCAAGTAGTGCAATGTTACACGACAAATCCACGCATTTAGCTTTCTCACAGCCCAGTTGTGTAGGGTCACTGGCTGTTGCTATCTGTTGATCTGAGTCTTCCTCTTCAGCATATGATATCTTTGTGGAGCCCTTTGCTACATAGGCTTCTTCTATCCTACGTCTCTGCAACTCCAAAATCCGAGCTTCGTTGCAGGAACCCTTGTTTGCATTAATCTTAaTCCCCTTAATAAAcACCAGTGCGCCGCCGTCAACATTTCTCCACGGAATTTGAATGGTAACATTGGAATTCAAAGGTAGTCTTCCAGGGCCATAATTAAtAACCTGGAATTCATGGTTGAAAGCTGGACCGATATGAGACTGGTTATACCTGGATTCGTCTCCGTCATGGTCATAAAATAATTCGACAGCTTTTACAGCCTGGTCCAGTCTAAATTCATCTGCTGCCTGCTGGTCACTTTGACCGGTGGACGTTGCATTGTAACCGTAATAAACACTCTCCCCTTGtGAAGTACCAATcACTCCAAGGTCAGCTTCTACGATGACTGAAAATTTGAGTTGCTTCATGTTATTGGGCTTCTCTTCTTCAGTTTCTATACTAACTGTATATACCACCATTGTGATGTTAATTTCTCGCTCCTGAGACCAGGGAATATCCGAAACATCGAACCGTAGTTTCAGAGTAGCAGAATTGTACGCATTCATAGGATTTCCCAAGCTACATTCTACAATAGCAGAGGCATCCTGCCCTATTTGAGGTAGACAGTTTGCCACAATTTCAGCGGTACAGGTGTCCCCTCTCTGGTCTGCGAGAGGCAAGCATGTCACTGCCTCAATCTCCACGCCTTCATAGCCCATATCGCTAGGGTGATAAACCttCAAGATAGCCTGATGGGCCTCTTCTCCATTATTATCAATTTTCGCATTGATGTAGAGGGTGGGGGAAGCACCAAGGATCAACTCATCTCGTTTATTTCCAGGCAACTCAGCTTCAACATTGAGTTCAATGTCAGTCTGGCAGATACCATCACTTCCACAGTTTTGGACaAAAAtTAcCTCtTCTGtGACGTACTGCGCCTCACAGTCGTAGCTGTTACTGACTGGcGGGAGACCCCCAGGAAACGGGAGGGGCTCGTCTCCTCGGACGGAGGTCACAACTGGATACTTGAAGACATCaTAGgTGAGTTTCATtGGAACTgGgTGTGAGGAGGTCCCTGGCTTTGTCAGAAAGATATGCCgTGTACGAATCTGCACAGGTTCTAATATTCTCCCCGGGAATGCCAACCATACCGTCAACGTGCGTCAACTTTGATTCGGTGAGGAGGAATCGAGATTCGATTCCTGCCTTGGTGTTTTCTTCATCGACGTCAATGGAAAACtCAATATCTAGATCAAAaGTAGGACTGACACCGCTGAACTGGAAGCAAGCAGTAACTTCTACGCACACATAGTCTTCACCATTCAAGGAACAGGTCgTCAAATCGGGATCcACTGAATCTGGACTCAGTTCCAACCACGCTAATATTTCTATGATCGGTTTAGCCTTGAAAAGGAAGGCAGTATCACTTTCGTAGGCTCCGACGACTATATCTGGGTAGAGGTTTAAATCCATATCTTTACCACCGTGTACAGAGATACCAAACGTCTtGACTGGAGGGTCAAGCGATGCCCCAGATATACGCTGCGAGTAGGTTGTGTCTACACCATCCGCTGCACCGAGATAGATGTAGATAGCACCAGCACCATCATCCTCATAAGGAGCACCAATTATCACaTCAtTGAATtcATCCTTGTTTAAATCTCCACAGTAAGtGATGCTGGTACCAAaTCGGGCTCTAAAAGCCTtCGAACCCTGGATTTCCTGTGccAGTTTCAATGGTTCGTCCTGCgAGCCAGTGTTAAGGTAAACATAGACtTtGCCCTCATCCTGaaTTGCTtgAATAGAGTGGAgcTCCAACCAGTAAaTCTGAGAGTCCGTCGTTGTTCAAGTCTACCGAAGCTATGGCACTTCCAAAATAGGTGGTCATTGGTTCTCCATAGATCTCTTGGTAGACTGTACTGTTACTGATATCATAGATAGTAACCTTCCCGAGTTCTTTAGCCCGGGGCGCACCGGCCACgCCTTGCACgTCTCTGGCTGGACCGACAAAGTGACCGGAACTAACAGCATAACCAGTGTAGTCAGTTTCATACTCTGTTTCATCTGTGAATACTTCCGGCTCCGGGTATTCAAATGAAGTACTATACGACACAACGGTTCCTGTGCTGTTGTAAGCTCCGGGTGCACCATACAGAGCCATCTCCCCTTTGTTTGTGAaGGCActGTCTAGGCCAGCCTGACACCAAGATAGCCATCTTGTGTCCCCACGCCACTGGTCACCATCCAAGCAAGGAAACGTCTTTTCAAGATCAATAAGTCCAAGAATTCCTATCCTGAAGTTGTAACAGACCCCGATTGGATAGCGGTCgtcTTGTCAAAATCAGTTtCCCTGCcAAtGAAATagTCgTTGGCATATCGATGTCCACATGCcGAGATCAGACCTTCgTCTTTACTTtCAGTTGAGAGGGACacaCCCAACCATTGGTTatttttGAAATCTTTcTTCCTGGCatatCCTCATTTCCCATTGTGTCAAGTTCCAATtGATCGCACATTGTGTCAGCAGAGCTACACCTGTAGACTTTTCCAGGCCTTGTAAGGTTcGTTGATGCTCAGAATTCCCTCTAGGAGCACCGATCAATACATATGTACTGCTGAGAGAGTTTTCATACTGCAaTACTGTGTAACCAAaGTaTtCCCCATCGTCTCCCTTGTAACGTATAGGTTCcGTTGTGTctAAATTACATCCATTACATATTCCAATAaGAAaCacAAATATTACTATCAAGATCCgTAGGgAATTcTGCATTCTGTGACTGGAaGTAAATGGTATCTTAGaCATGGAAGATTTAGACTGTTCATTTGgAGATTTAACTGTTAAGCTTCCACACAGTGGACAACCgagaTTCcTtGgCATTCTCCCcAtcTCTGGTTGATATTGCTAAAAATatACAAAGAATGATtcTGACTTGTAATTTGTATTAgCCCAACATGCACGatAAAtGgTGGGCAAGTTTTAAGCTTTGCTGGGCTataaaCAGTATATGATAATCAAGGGTCTCCaCACACTCTtgTtGATGCcgTGTCTTCTACTGCTGACACTAaCGGTAACATTCAaTTAAaAAaTTtAAATAcaTCCAAaGTCtgTGTCCCTCCTAaTtAAAGGCACTATCCCTAGGCCTTGCACTCGCAATACTACTTTtCTAGGGCctaaTgTAAGTTAGTTATTAATGCAAGGATAGGCtaCACAAtGAACGGTTACGGATAACGGCAATCTAGAATACctaTGCAAGCCACCTGTAAGTTACAACTAAGTCTCACttctagTTCTAGTATAAGTGTAAGGATAGctccACCCAGACACTTTCAGTTTATGAGAGCAAAactGAAAaCACTGTTTATTCAGTCACATAAATCCGAATGTACTCCGCACgAATCGATAATT
>gene=isogroup00404
TTGTGCAATGATTCTGTGGTTGTTGCTTTAAGtTTTTtAATTtGAtcACTTTCACCGGAGATATATAAATAATGTCCATGTCCGGTTAAAtGCAACGCATTTCAAACCTAATCACATATACTAATTGaTTtAGctCGTCACTGTACAGACTGcATaTtcATATTGTTAACCTTtCtAACTTTGAACATGATCACCTTAAAActGAAAGAAAAaTATTATTCTTACGTTTGtCATTACTATACCATGtccTCTGTGCTAATATAGATCATTCCaaGTTAAAACGTTTGTCTTTTCtGGAAACACTATAGCCCGACCATATTACTTTGGAAGGCCAATtGCGCCACAATATGATATCGCCATTTGAGACATCCATTACTGCGCAAGCGTTATCTTTTGCAAGGTGTATTTCACACTGGTATTCcACGCACTTgACTTCACACAAgAGACACAGGtGGCtGTGATTTACTCGTTTTCCtCTCTTTGCTAAGTTTTCTGATtCTTTTGACGTCGTCAGgTGTTTGAGGTTGAGGCATTCCAATCATCTCGGGCAGTGGtAGTAACATCAAAACTGCAATCACTGACAGGGCAGcAAATATCATCATTGGGTATTTACTCGATGACTCTCCCGAAATTAAAAcAAAAGGAACGATGACTCCACCAATGCGGGAGCAGAGAACAAACAAACCAATGCCGACAGATCttCAGAGGTGTTGGCAAAACTTCGGCAGTCAAcAAGCATTCCACGTTATaTgCTGCCGACGTgAaGCATTTGGCAAGTAGAATAGCTACAACGGACACCACGGACgCCCAAGTTGGAACGTCATCTGTTGGAAGAAGCAGATAAACGAAGCACGACAAGGCGGTCACAAAGTGAAAGACACCaCTAGGAATCCTTCTACCAaTTCATAGAACCATGGACGAAATAGTGACTAGACGAACGGATGACATTcTAAaCAGATCAAAGGCATTATATTCTTTAACTTTCTCCGTCGTAatCTTCTCCGTCATTTtATCATCGAATGTTGTCGTTATTTCTGTGTAGCCAACCCTCTTCGGTTGCCTACTGAATCCTTCTTCCAAGGAATCGTAATCAGATAAATGGCCGACGTTACTAGTCGAGGAATTAAAGCCCGATGTGTCATCTTCAATCGTCTCCTCGCTtTGAGTACTTTCCATATTCTCGTATTGCGCCCCTATATTTGGAAACAGGCTCTGGGAgAaCCCAAATGGCAATGCGAGAGTGGGAACTGACAACAAATATGACGAATCTGCTTGGTCGTTTGCGTTTAGGGTCAAGTTAGGTGGCTTCCTaTTGACCTTTGACCGGTGGTCACTTTTGTGTTGGGGAGGgTtGGCAGCTGCTCCTGTTGTTGCAATTTCAGAAGGGCAGACTGTAATGTTAGGTATCGAGTTAGTTCTCGAGAAGCCGGAATTGTTCAATTCAaCTGAAAGATCGTTTCCAATGTTGGTCCTATCAACCTGATGAATTTCAGATTGGTACGTGTAAAAAGTGGGAATATTGCACAGAGAGACTGACTTTTTCCTAAGGGGTTTGGTTACTGACAATTTGGGCTGCTGTTTGAGTTCTTTCTGTGGTAAGGGAATCGCATTCTCCTCTGGTTGTCGTCGTTGCTGCTGAGGTAGACTTTCGTTGCTGAGGAGCATTTCATTCTGCTCGACTAGTTCGGACAGGATGGAGATTGAGCTGTTGACACGGTACAAATCACTGGTGACATTCACTTTCTCGCAGTGTCCAGGAAACTGTTGAAGTCCATTCCGTGAAGAACGGGAAGAAGGTAGATTTGACATGGAGGTAGATGAAAAGGACAGGTTGGCAGAAGTCGCCAGATGGGTGGTTTCTTCGGTTTCCGATTCACTGCTGTAATTATCAAGGCTATAATTGTCCTCTGCTGGTATGTAGTCTCTGTCCAGACTGACAGCGGAATCGTACATGAAGAGATCTTCTACGGATTTACCAGTTTCTTTCCGTGGCAGGTCGCTCTCTGAGGTAGTCTGTTCGTCGTAATCAGTCGCTCCGTCGGTGAGTTCGCCCTTCTTCATTtCCAAAATAGGGAAAGCGACGTCGATtttGTTCACGGTGGCAATTCTTTGCAGCACCTCCTCCAACTTTTCGTACTTGCCTTTtGATGCCAGCCACTGAATTGATTCTGGcACAAACCAGCATAGcGgTACAAGAATGATCCTCAaCACGCTTATGGTGATTTGAAGATGACGCCAGTCCTTGATGAAGTAGGCAAGtGCGgCCAACCCAACATATGAAACACTGTTGAAACTTGAGAGGAGGATGCTAGCTGCAGCTCTCCTCTTGGACGGAAACAGTTCCAAAGCTAAAACATATGCGGTGAGAATAGCaCcTGGACAAATGAATCCTATAAGGATTCGCAATGCTGCAAAGAGCCAAATGTTTGGAACGAATCCCGAGGCAAGACCGAATAGAGGaGACAGCGTTACACACATGACCAAGATtGGTTTTCTTCCgAAaGAATCGgACATCTGgCCTaacaCAATGGACCCTACCATCATGCCcACCATGAAtAATGATTGGGACAACTCTACCAGCACGGCCTTGTCCCCGACTAACTGCCACTCGGAAACCATTGTTCTGCCGTATGTATCAAGATTGAATACCATCACCTCTCCATCTTCACAAATTTCGTTCGTCAACGAGCTGTTGTTAGCAATGTAACCAGTGAAATCTTCAACATTTTCGTCTTCTGTGGCTATCGTACGgCAGGAATACTCTGACGATGGTGCCATGAAACTTGTAACAGAAAGCATATCCcATACAGgAAAAGATATtCCTtGCAATCCACAGAAAATGTAAATCAAAACTTGGAACTTGCCTATTCGGCCAAGCTTATCGAAAATTCCGTCGATTTCCATCGCGTCCTGATTTCtGTATAGCCAACAAGATTTTCTCTtGGTTGAGAACTTGATTGTTGTCACAAACTATtCCCTTTTAACTTCAACTCGACGGTTAGTGCTATCTTCTGACTATCATGGCTTTTCTTCAGACGACTACGACACTAAGTCACGAAAAACGATCAGTAGCTACACTGCACAGCGAACGACTGCGATCCTTAGAACAgaCAgaCTTCAGTGTCC
>gene=isogroup00405
TCGACATCACTCCAGCTTTTTATTAGTCCTTCTCTCTACCCCAAAGTTGCAAAGGGAAAtGTCAACAAATAAGGTAAAATTCATTGCGTTAGACATGAAATCCTTCTGAATATCAACATCAAAACTTCAtATCAACATTTTACTAGCACTCGCTTCACAAATGAAATGGAGAAATTTTTcAAAtATTTGGTTTTCTTTTtCAAGTtGATTTTGAATACACtATTCaCCAGGGATTAATGctAacAATGATTACACATACTGCTGTTCTTTAAAACAAGAAAGgATTATTCTACAGGgTTTCATCCTAGTAAACACAATACTGAAAAGTGATAACTGCCAAATGGCTTGTGGCCTTGCAATATTGAAACATGAGGTAAATGGTTCACACTCTCTAGTTTCTACTCCACTATGTGCAAAAATATATCTTTACCGGCAGGTTCATTCCTTTGGTCAAAGGTATGGACTTCTTTTCTTCAGAACACCATATCATCAGTTTTTCTTTACGTTTATTGCATTTTTCAAAGTCAGATCGTTACGAATGGAATATGAGTCAGCTGTTTGTGGTAGATTGGCAAGTATCTGACTCTAaCACAAATAACTGGAATAATTTAAGGAGACTAAAAACTGATAAAGGCATACTGAATAGAATGAGACCATTCCTATAATAATTTTTGCTCTGTTTCAAACTTTCTTTACCCATGGAGGACCTGACAAATAAGGTGGGTAACACACTCTGTGGTGACACAAATTTGGACTCCTACCACACCACAgCAAAACCACATCAAAAATTTAAATTTtGCAATCAAAATAAGAACATGATTAAAGTGCAGTGGAAACTTTGTCCTCATGATTTCAGGCTTCTGAGAAGAGACTGCTCTTTCGAGTAACAAAATATCTTCCTACTTGGACAGTGCTTTGTTGAGATTTTCAGAGATAGCACTCAAGAAATCCATCGTGTGTAAATAGTGTTCTGGCTTGACGTTTTTCAGACCATAAATGCACCCTGCAAGGTCTTTGGTCATTTTGCCGCTGTCCACGGTCTCTACACAGACAGACTCCAAAGTGCTGCAAAACTTTTTCAGGTCCTCGTTGTTGTCAAGTTTGGCTCTGTGCTCCAGACCTCGAGTCCACGCAAATATACTAGCCACAGGGTTGGTACTTGTTGGGTTGCCCTTCTGGTGCTCTCTGTAATGTCTGGTGACGgTTCCGTGAGCAGCTTCTGCCTCGACGGTCTTACCATCAGGACACACGAGCACACTGGTCATCAAACCCAGAGATCCATAACCTTGGGCGACTACATCTGACTGCACATCTCCGTCATAGTTCTTGCAGGCCCAGACAAATTCCCCTGATgAcTTCAAAgCCTGAGcTACCATGTCATCAATCAGTCTGTGCTCGtACCAtATACCTTTAGCcTtCgAAAcTCAGgCTTGTACTTGCTCTCATATATCTCTTGGAAGATGTCCTTGAATCTTCCGTCGTATCGCTTCAGAATGGTGTTCTTGGTACTCATATACAGGGGCCAATTCTTCATCAGAGCGTATTGCATGCAGCTGTGAGCGaACCCTTcAATCGACTCGTCTGTGTTGTACATTCCCAGACCGCAACCgCCACCAGGGAAGTCAAAGACTTCGTACGTGGTCTTCTTGCTGCCATCGGCAGGAGTGAATACAATTTCAAACTTTCCAGGTTTGTCGATAACAAAGTCTGTAGCTCGGTACTGGTCTCCAAAAGCATGACGTCCAATgACGATGGGAttGGTCCAGCCAGGAACAAGCCTGGGTATATTCTTGCAAAggATAGGTTCCCTGAAAACAGTTCCACCTAGTATGTTCcTGATGGTACCATTtGGACTTCTCCACATTTGCTTCAGCTTGAACTCTTCAACTCTCTcTTCAtCTGGGgTGAtGGTAGCACACTTGATGCCCACACTGTGTTCTTTGATGGCGTGGgCGGCGTCAATGGTGACCTGGTCATTGGTGGAATCCCGGTACGGCAATCCCAAATCATAGTAAAGACAATCTACTTTTAAATACGGGAATATCAATGTTTCTTTGAttttCTCCCAGaTGACCCTAGTCATTTCATCTCCATCCAACTCcACAACcGGCttGGCAACCTCTATTCTCTTCTGGTCAGAATACTGCCTGCTATTGGACACAGCAGCTGCCGTCAAACGACCGTTAAGAGCTACAtCATTTCTGGTTATTTGCCCCAAAGCCCGGGTGAATTTGGTCAGAGTAGTCGCCaTTCTTCTCTATTGATTTGACACACGAGTATGCAT
>gene=isogroup00408
TGAAATATACCTTCAGCCAACCATGGCCaaTTTCCATTTTAAAATCAGAGTGTTAAATCTGATTTATGTTGCAAATTTATCTAAATGATATTTATTGCAAAGGCCAACTTCATAATGAACCAAATTATTTGTAGTTCAACTTTGATACATTACTGCATACAGTGGTGTtAAaGTATCATGTAAGTAAGCAGGCATGTGCTCACGTCAAGCGgCTGCCCCcAGCCCCACCCcGGCACAAACAGTATTTtAAACATTTCTGCCTGGCACATTTTCTtGTGTttAaTTtAaCAAATTTATCAAAATGTGGgTGAATACTTGGCACAGAAGTTTGCGCCAGAaTAGGAAAAAGACCATTTGCCATCTTAGCATACTTCATTTGGgAGGGGGTACCCCCTCcACCAGGACATGGATCACACTACTGCTCAAATCCGCCTGGCACTCACATATtCCTCAGCACATCCCTGGTTAAGTCATTACCATTTAATTTGTTTCCTGAGGTTTCAAAGTTAATATATGTAAaCAACTTTTTTCAGGAGAAGAAATCTTCCAGCTTCTGTAaGAACCagACATtAACTAAATTtAATtAaGAAAAGATAAACTATAGTTTTGATGCAAAGGTACAGTTCATCAGGTTtCTGTAAAACcTACCCAACcGGTCAATTTtGACATTACCCACACATACACAAACACAATACCATAACATATCTCTATTTTTTtATTTAgTTTTgTtGCTATTATTtGCTAAAGGTGTATCTATTtCTTTTAGCCTTCATTACACAAACATGACTTTATCCTTCTTAGCCTGTGCAAATACTGCTAAGATACTGGAATATACACTGCCTGGTTCTCTTGCTGCGTCTATCTTAGCATGAAGACCCTGTTTCTTGTAGTAGTCTACTAGGGGTACCGTCTGTGTGTGGTACGCAGTCAGCCGTTTCTTCAGCGTcTCTTCGTTGTCGTCCGATCTCTTGATGAGTGGTTcgCCGGTTACATCATCCTTCATGTGTTCCTTTGGCGGACTGAActtccTtCGTGGTACGAccTtCCGCTTGGTTTGTGGaTCAGCCTCCCGgTGATCCTCTTtATAAGGAGTGAATCGTCGATGCcAAACTCAACCACCGCATCCAACTTTGCaTTtCTCTGCTTCAGCAGgCCATCCAGCTTCTCcGCTTGGACAACTGTCCTTGgAAaCCCATCAaGAAGAAATCCATTTTTGCATTCTGGGGAGTCCAGTTTgTTGTCAATCATCTGTACGaCCAGCTCGTCGCTGACCAACTGACCGGCATCCATCACcTTCTTCACTTtCTTGCCTAGCTCTGATCCAGATGACACTACTGCCcTCAaCATGTCCCCCGTTGCTAGGTGACAGACACAAAACTTCTCCACCAGTTTAGGTGCCTGCATtCCTTTACCagCCCCTGGTGGTCCTAAAaGAATAGCATTTATACCAATTCcAACCTCATCTTCATTGAATTCCTCAACTGGACCACTTCCTTCTAGCTCAGCAGCCATTTTCTGTTGTTTTTtCCtCCAAAaTTGtCAAAATTAaTTtGAAATtGAAATaTtAATCAGATCCCACTGTAGTAACGCAAAGACTAGTCTGcTaTGTGTacTTCTtGGTTATTaATTTCcttgCCTTTTCTTCAAAAtcGCAATTTCAAtTTtCAAGACTAGagAAggTTTAGCtgCAAcGATCTAcAGCCGTAACAGTGCtgGgAAATAGACtGTGAGGTGAGACAAACGTTGTCCAAATAATGGtTTtcAAAAGTCTGcAaaCAGttAATATCTAgcACGACAAGGACAATTTCACttCAGCCCAAAATTAATTACTCCAGAtctGTGTGACAGTttgTaaGtaCAAGGAAACACTACTGTCCGTCTGTTATAAACCTGaaTAGtatCACAGCACCGTAAGTTCAGATCAATAacTCCAAACAGTGCAATGTtgATtAAATCTTcaTCGGTACTTTtAACGACcaAaacTCCCACgATATCACGACAGGCTTCAAGGTTAAATTgAaCACTCTCtctcgCTcaTGAAACCTTTgAAagGTTTCGTCCAATGTTTCCAAATTAATGAaGCTAtAATGTTAACACTAGAAGCACTGAgaTAGTACTTTGAAATTAGTACTGaaaaaTCCAACACACATctAGATCCACagTAGGAGTATGTTGACAAGTCTGGATTGCAATATTTGCAATaTTTtATGACACTCCCTtAGTTATCTCCAaGCCTGcaTTTTtAAgAACATGAaGTCAATTTGCTAtATggTAGGAACAGTTAATACCGTCTGCGATatcACTCAATgaaaTGTGCATGTAGTAATATTGAACAGATT
>gene=isogroup00419
TGAGACCCTGATAAAGCTTTCCTCTGTACATGATCTGCAGcAGCAAGAAGATAGATAGGTCAGGCCACCGCAaTACTTCAACTTCTTTTttGCTATAATACCAAAaTAACTTGCAGCAATTGTTTCTACCTGCCTTTGTTATTTATTGCATCAaGTTTTCGTAACTGCACTGGTTCTTACGCCCATTGGCAGAGATGTCCACTCCcTCGTTCCCATAGAGGCAGGGATATGGTGGAGTGGTGCCTTTAGAaTCAAGAtGGAGCACAGGCTTCTTGTTGAGTCAAATCGTCTtCATCATTTTCATCTtCTtCGTCGTCCGAaTCTGAaGAGTTGTCAtcGTCGCTATCAaGcaGATCGTCATcTtCTtCTCGTGCCTGTCTtctATTGGACCGCcGTAGATGTtGCAGCaGAAACaTAAACATCTGACTTTCCAGCTGGCTAGGCTCTCGgTtCcTctCTTCCTCTCGTTCCAGTCGATTCTTCTGTAAtGTCTTTTtATGATTTTTGATATCCACAGGAtCCTGAGCTGTGGGCATCCAGaTCTTCACGTCATTATCCAGGCCGCTGGTAGCCAAGaTGGGGgCaGTTGGgTgCGGTTCTAGACAATTGACCACACCTCCgaCGTCCCcATGCATTAATtGCACAATCCGTTCcGTGTCCTTTGACCACAAGAATACATTTCCACAGTCGCTGCCaCTGActACAAACTCGCTCCTGGCTCcGTagaaGTTCACACCTTTCACTGTGGCGTTATTCCGGTGTCCCTGGTACTGGTGGATGTAGTCAGACCCaTCTGAATGaGTATTGTCAAACAAGTAAATCTCATCATCGTTATAGCTCACTAGAATTtCTtGACCATCATAAGAGTAAACTGAGCATGTAATATTGACATtGTtGTCgtCGCTCATGAGATGATGAGGGCAGTATTTCTTTACTGGTGgctCCgaTTCATTCTCagaGAGCTTTCTTCTGTCaTATATTCTGAGATATTTATCTCTTCCACCAACagCAAACTCGTTTTtGTtGGATGGGTTgATATGGATGGTATAAAGTGGTATTTTCTTCtCTCCTTGTTTCACTGTTAGGgCTTTTGTtGGTTtaGCTTCCCTAAGGTCAACATTCCACACCACAGCATCTTCACCACAAGACATAAAGAtGACcGGTGAATCcaCCTCCAAGCCCAACTTGtGAGCCGgtGCTTTATGTTGTGCTACCCTCTTGGTTGCCTTGCAAaCTCCAGTACTGGAAAGTTCAcTGACCCGTACTtGACCATCTCGGGCACAGCTGACCAGGGTAGTATCACCGCTGTTGGGCATGAATTtAGCCTGGAAGACATTTCTTTtGTGGCCACTGTCGTACACCAACACCGGGTCCTTCTTGGCCCAGTCCCAAACAGCTATTTtAAGGTCGTCGCTGCCGCTGGCCAATCTGTCTCCGCACTGGTTgAaGTGCAGAGTGTTCACGCACCCTTCGTGGGTGTCCAGAGCACAATACCGTTCAAATCTCTGGACCAGTCGAAAGTTGCCTATCGCTTGGTGGCTAAAaGCCCAAGGTGTCTTATATTCACCgcACTGCcGCTTAAAGTGGTCGTGCACTGGATGCCACAGGGgTGGtGGgAACTCTTTCTCCAGCAGgTTATCTTCAAAGGCAGtGTCGTCATCTTCATCTTCTTTCTCTCcATCcGCCGCATCGTtAGTGTCATCCTCGTCCTCGTCgCTCGACATCAACACATTTCtACGgACTCTCCTCTGCTtCTTCTTAACTTCTAATCGATCTCCTTCTGCACCGATTTCATCcaGgTACCTGTGCtCCCCcTtCACTGTCATGTTTCTCCCCcTcTGAGACAACTTctGCACCCCTAGCCTCCCcaCCTCCTCCcTTGGGATTAGTGGTGTCCGATTCAATCTTTTGATCATCGTCTGCGTCCAtTTTtGtCttCCttCtCCtTTtGctATCTCACTTTCACTACAATCTGCCTCATTTTCTCTACGTTTGTCTCCAGCTTCAGAGTTTAATAACAGGCCGCTTCCcATGTTTTCCAATCTGCATGTGTtGGTTTCGCCGTtCTTTTTGCTGCGTAAATTATCATCAGAATTTGGGgCAGTCTCTCCTCCTGGATcTTCATCCCGCATCTGTtCGGCATCTCGGTCAATTTCATCTTCATTTCCTACTTTGCCATCATCATCATCGTTGTTGGACGTGACAACGCcTTTATCATTACTTCCATGTtctGCCCCCGCACGGTACTGTcGCCtCATCTCAACaTCgTTTTTATCATGATTGTTTtCTGaTtGGCAGTTCTTTCTCTCTGCCATGTTGCGATtCAGGTCATCTCTTGATTGCTGTAAcTtCTATATCCACAATGTCCACAGAgCcAAATTACGAGCAaTAATTGCTCATCACTAGTCCCGCAGTAGTTGCAACATTAAACATTTTcTTTtCCTTTTT
>gene=isogroup00422
TGTAAATaCGAgaaTTGGATTtATTTCAGTATGTTATAGGCTCATAAAATATtAAAgAGAGAAAAGTTAAGTGTTTGGGTTTATTGTTTTAAGgCGGTACCAGAAAaTCAAACCCGTCAATTTATCTTGAGATCGTTGGAAGTGATGTTACTATTTTCCGGTTTtGGATGTTACGTAAaTAAATCATTGATTCTTGCCGTATGTGTAAGTATAAAGGTTTGATCAGCAACTGATGCAGGCTTATCGAACAAATAACACAAACTGTGACACTATGCATTGTCACAGTTAATAACTAATACAAACTAATACAAACACCAAaTGGTAAATAGTTCCcTAGTCCCCTAGCAAATAGTTCCCTAATATaGAGaAAAGCAATTCTATCAAAATTTCATGAAAAAAaTAAAGACTTCACTTCATCCCCTCCCCTCCCCTTAGAGGTATAACATTAACATTATTTCGCTTTTGAAATATACACAGTTTGATCACTGGATGCATTGTGAAGAATGACGTCTTCAAATAGGAATGGGTTTTCATCCTTCTTACTTcaAAAtTATCTTGtttAGTTGTTTATTTAtAAACACGACGTTAACAGtAtAGTCTTGtCATTTATAATacTATAAAAAaTAAAAGCGTCGATTGGTTCGTGTAGAATATGGGACTCCCTATTACAATTGAATCATAATAATAATTAAAAaATGGaTAAAATATAcTTTTATAtCaATTGTTAATCAATGACACtCAATTACCCGATGATCAAAGTCATATTTGATTATAACAGACATATAGATAACTTCAATAAAAAATACTTTCGTTAACAACAGCTGACTAAATAAAGTTCCAGCGTAGCGCCGaCATGCAcTCTcTAATcATGTGCCACGTCACACGCGCGGgAAATTTtCACGCTCTAATCATGTGCCACGTCACACTCGCGGGAAATTTTCACGCCACAGCGATGGTGAACATGGCGGTTACAATCTCCACATTTCAGTCCCTGGTTGAAGAAACCGACCAACATCGACCCACAGTGGTTACAGAAAGATGGAATCTTAAAGTTGTGGTTCTGAAACTTATGAGGAGAATCCGGAGCATCGTCCTTCTCCTGTCCAACATTCGCCATCTTGCATTTGCTTGCAACGTTtgTCAAGCATCTCTTGTGCACTGACATATCACAGCATCCACAGTTGTATCCTTGGTGAGCAAACCCCCAGAGCATTCCATCACAAACGGAACAGAAAGTAaTGGATTTAAAGCTATACATCGTGAACTGATGGCCaTTGTCTTCGTTATCTGAtGAACCATAATCAACATGGCTTCCTtCTTTGATTTGCGCAACTTCTGCCATgaTGTATCTAGTTTTCTGTACGGTAtaTGTTtGCAACTGCAaGTGAAATTTTACAGCTtGATCGtGTGTGTTTTCAATCCGTTCTGCTATCC
>gene=isogroup00424
GAGCATTTTCAGCTTCACTCGAACCTAATGTAGCAAAGTAACTACTGTATTGCTtcAAGATCAAGTTCAAAaGATGTCTTctGatGTAAAGTTCGATTCTTTCAAGGGCagACTtGCAAGCCATGGAGGTTCTGCAGTTCCCTCTGGATTAAGTGCAACTACTGTAAAGGAATCACCAAAGCTGATCTGGGCTCAGAATCCCCATCCACCAGctCCTGGTTTTtGGgATgATTATCCTCGAAATCTAGTGAAAAAGTATCAGACAtATTTTCAGaaaagTGATGGCTTACcAGTACATTTGAAGAAaGgAATGAAaGACAGGCTTATATACTCAAGCACAATGGGTATCACAATCTTtGGAACAATATTtGCCTGTTATACTCTTTATAAAATGACTAAAAaGGATTAATTCAACCcAGCATTAATATtAGgAACAAGAGAATGGACAATGAAATATTCCATGTTTCATCGACAAAGGTGTCGTCTCTGAAaCGGAGAAGTACTtaGAAGATGATGCTCAAAAGGTGCTGCCCTCAaTAAAAACTAAAGCATGATTCGCTGGAAaGgAATAGAAAGAACCTGTGAAGAAaGAAGTTTATCCTTGTCTGtAGGAATGTAGggTTTTCAAGGGAAaTACATgAATGTTTATTtCAGACatCTTGGAAaTGAATAAGAAGATGAGGAAGTAAAaaCAACAAGAAAACCAAAaCACcAAgaaGAAgaaGAAGaTtCAaCACCTGTAGGTTAAATCATAGTTCATTAGTAGATGGTCTAATCTTGCCTAATACCTACcATAaCTGCTATATCAGTCAACACTTGCAtATGAGGAAAAGCAGTTTGAAGTTGGTTAccATTTccAAGCCAGTCAAATTAATATTATgaTaAAaTAtGTGTTCTGagGGCcATggCTGGTCCTCAAGGGTTcTCCagTGtTCTaAATTTGTTGCCaaAAaaaaGcAACcAcTtGTACACCTCCATCATACATAAGTCTTGTTAGTAGTAaGtagAAaGTTGAGTCttCGTCTATcCGACATGCTCAGTGATTAACCTCCGCCATGTATCAcGATCTTGTGCAAGGTTTATTGCTTCCTCGAAATTGTTAATGTTAACGTCCTTAAATTGCGACTTTATTTTTCCAAGCAAGGTAGTCACgGgCCTTCCTACTGGTTTAGCAGTATGTCTCAATGCTTCTCTTAAAGCAACCTTTGCTGGAGCGTCCTCCTGGAGTCTTGCTACATGATCGgAAAaTCTCAATCTTCTATGTGCGACTATGTtGgACAAAATAAaTTtGtGGTTCAGcTGATCGGAGGCTGGGAAaACCAGTtTTaTTtCATCTgtTtGGACaCCaaaTTTGTtGTtCGAAAACAAACTtAATTAGAAAGGAATGTACAGGCTACTGTAACTGATGAGCAGTTCTTGCAaTTCTTATTTTATTtATTTTTTTtGACACTCATtGTTTTCACAAGTTTACAAAaTGGTACAAATGGAGTAAGGTAGTACCAATGGGCAATGCTGCTGTACATGTCACTTTCTAATTCCTTCAAGTGAGGCTTGAAAAATGATAaTATTCAAAGGAaTTTCCTTTGACTgaTGGCTAGGAATCTTGTTGAGCATGCATTTATATATGTCATGGTACATGTGATATTTCATTGGTGTCGATATCTTAATATGGGATGAAGCCATAACTGTATGTT
>gene=isogroup00429
TCTttttATTCATCAACTGAAGCTACAataTAAAGTGTTTGCAATCTGTCCAAGAAGTTTCCTATTAcGGTAAATATTGACATTGTCACCACCAACTTTtCCTATACACtAaTGAGTCTTCAGAAAGGATAgggCAATTACTGAATGATGCTCTAATtctACCAGTtAGGACAATTCTTCAaTGCTGATACCCATCTGTACTGTTATCAAATAtAAaCAACAAcAaTATTTatACTGTTCAAAcTGtCAGTACAGATTCTTTGAAGCAAGAaaTGAAAATAtcaTTCATACAAacaaaaaTtCCCAaCtGgATCTcTATGTCTCTGGTtaTCTATACTAGACaTGCCAACAGCACCTTGTACAAGTTCATTCTCCATATTAATCATTAACATAAGAAGATAATGCTCCAGCtAGTtATGATCTTAGCTTTTGTACAATCTTAATGCAGCCTAAATCAAAAGTTCTTGCCATAATTTTCTGTTCTTCAAATTGTAACTCCTTtACtATAAACTTCTtGATCTTCAGtAGGTAgGTACAGGGGTCATACAgATCAgGGGTCAgGTGTTTCGATCGTTGTGCACTCTCTTATCAATCTTGTCATTCTTCTCGgCcAGGCGTGGTGAGTAAAAGAGAGAACTCAACAAACTATATTTAgACATTTGGTATTTTTTCTTTCTcTTTTCAACCTaGATTTAGATTTTAAAAGTGTCCATGAATATTGATCACATCATTCTCCATCCTGAGGCAGTTTAGgCATCCTTCTTGGCCTCAAAGTCAATTTCTTTGAACTGAAATTCTGGAAATTTTGTTAAGTCTCCTCCTCCAtAtagCtTTTTtAACtTAGcTGATTCAgCTTCAAAATCTTTCTGGCTCTGTGCATCCATCTGAATTTTACCAGAaGCACTCAATTTTGCATATTCCCTAATCTTGTCAAcGTAGAGCTTCTGCACGCTATCTGTAGGAGCAtTTGTTTtAGCCATGGCaACACTTGTAACACCTATATTTCTTCTTAAACTGttGgCTGATTAGTGTCTtGGCACATGGTGCCACTCTGGTGATGTTCTGCATGGTGAATAATAGGAccaTATGAACAACGCACCGTaGAAAGCTAGTAATTCACGTACAGCTAGCC
>gene=isogroup00452
CgTtgcacaaccGTGAAATAATGAAAAATTATTTTTTAAAGGACGACTTTAGTGCAGAATTTTTAGTGTTTATAAGCTAaGAATAAAAaaGAatGAAATATTTAAGTGCTCGTAATATTTCTCTAGCTATTACAGTTTTTAAGATTATCACCTTTTATATGATATTAAATCTCTGGACTGCtCCTTTAAGGGCTAAATTGATGATAaTGTCAGTTCCTCAGATCATAAAAATGTTAATTCATTGTTTTAATAAATTCTGATGACTCAATTAAAACATGTTCTcTTTAGCTTcTAATAAAaCAACAGAGCATTCCTTGGATGGaCtCAGCACCATaTTGTcaTTGAAAAaTTtGACACATTGAAAACacATGTAAAAGTCATTttGAGTTttGTGTTGCTtcTGGGGAACTGACCTGATTGTCTGTGTATTAGACtcAAaGgTtCAGTCACTTTCATTGATGATCCTCAACTGTTTAAaGGgACATTTCtCAAAAATTAAaAATGGTATTTAAATAtAATCtgAaCTACTAGCAGTGGTTTTtAaCTGTCTACAACTTATtAGACAGtcTGAAacTGAAGTCaTCTTTtAaGgTTATTTtaGTcgAAacgaGAGtGGTTtaTGTTGGACATTttcgATCAaGgAGGCAACATTGCAAGGTAGTGTATAAATAaGATTGAaCCAAAGTGAAAaGTTATTATTTCTGTAGGTTTTtaTGTTGGGTAAAAGCCATCATTCTATGCTTCtttcttcttttagccattatttataatttgtgtatccaagctttgtgtatctaagctttgtgtatctaagctttgaTCACCTGATTTGaaacTTTcttACAAaTCTTGGAGTAAGGGtaGTTCTGGTCCAGACATTgACCAaTtGGTGTTCCTTtCTgaCGATGTCATAAAcATTTGAGATTTCTTCTCGACCGTAGGAGTCAAAAaaTCTGTtcAaTATGAGACAGTAGTCtAaaCAGTCGCAGCTGTGTagTCtCCAATGAAATCTTTGTGTtGCAGTACTGTGTAGGAAAGAAACTAGGCCGATAATACAagggttttGAAAAGgTACcCAGTATATGATGAGgAaTTACAGAtAAGTTtGAAAGTACCATGGCGCATCCGTGCGAGtgggaGGTCCtCGTTTCGTTGtaGTAgTTTTACcGCAttttGTTATAGTTTGCCATAtcTGTTTTAATGGTTTATGATATATTATTGCATTCCTGGTAcGCCAGAATACTATGAACACGATTACAGGCTTTCTGGAAATGTTTGATTCAGCATAACCAGCACAGAAGGTAAGCAAGCTGAAACCCGTTCCTTGACcAGAGTTAGCGCATCTCTGAAAGACCATAACCACACCCTGTCAagTGACACCATGATCTGGTTTAAATGgAAAaTGAGTATTtCATCAGGTGTTAaTAGCAAaTtCAAAGCATAGGTTAACTATTTCCATtAGCCACACATGTATCTTATtAaCTaTACAaTtGAGCTGTAAGTTACACCTACGTTTAGGTGTGCTCTGCCAAGTTTCcaTGTtATATTTACATTTTAGCGCACATTCTGGgTTTAATGGGTAACTGcAGGaTGCTAAATTTTGTAATATTATCTCATGATGCATtGTTTAAATTTCTtcTtCTTGTTTGGGTGgActGTGgCCGCATGAAATTCATAGTAATtGAGTATGTGGGTAATACGTTCATTAAGCATGCATGcaTAAGTACCatAATTTTATCTAGAAGTTTAGTTGATtCAAaCTGAATATATAAACTtACTAaCAGTCATCATTCAACACTATCACAGAACTGAAAaaTtaTaCATTTAATGTgAaGGTTCAACTAATAAATACTGACCaTAaTTTGAacATTcAaGgAAaGTTTTCAAAGTACTTCcCTGGAaCgTCTAATAACTGAAAATATTCTCAGGCAATGATAAGCGTTCAATtcGATAAAAATTAATATTGAGGTTAAAAGTGCCTTGAGGgTCACACTTAAGTTCTTATTGgAAAATGAGAGCTGGAGTAACCATTATTCtACTATCTAGCAGATtgTCTGCCAGTCAGTTCTGTGATGACCTATTAAATGACCTTTCATACCCATAATTTGTCGAAACTCAAGATTAAGCTtAAGGAAAGAATTGCTGAACTACTCcGATAAAATGTACTTTACTTTCAAATGTCAGATAGCGAACAatCCCCACAATCTAGTGTAGGTTGTAAGATaTAACATGATTCCATTGCTCTTCATTCTATAAAGTAGAGTAAGTCAAAAGCTGTaCAAAcTGCTCCcATCACAGTCGAGTggccGTAgttaaacc
>gene=isogroup00471
TtttGTAACTGTCCATGTGTAATACATCTTGTAATGAAACAAGCCAAAATTTGATACAAGATTGGCAGTtATAAAATGCAGACAAAATATATATGcgaGGAAATTAACATTTCCAGTACTGTTTGCACAATGATTTGcattGAGTCCATCAAGagTTcaGGtagTACTGAgTGATAAaTCAACTATAAATATTAAATATCAATACACACTATAAGTTCTGGGTATtcACTAAaTCACAACCCcTAtgATATATATATTTTGTATCTATTTCTTTATCatgaTCTTTtAAAcTtAGAAAtAGCAGCAACTTaTCgTGGAaTTACAAGTAACATTTATTTtGAAGCAttgtcctccTTGAGTAATTTAACTAGCCAATCAGTTCACACAAATAGGTACAGTTTTCTTTaGgATGAGAAGaaGGAaTTGaGTATGAAAGATGTACCCACcTACAaCTGATCCACAaAAGCAGCACTTAATACCATTCTCCAAATCGTACAAAATTTTCCTTAAAAaaTATCTTACACcTAATGTCCCCCAAAATtAAaTGgTTGCAGTTtAGgTAaTTCtttcccccAaTTTTAAaCcTTTCTCcAATcTTATTGCAATAATCATGACcATTtCATCAAAGAAGTAGGCCTATATCACAAagTAGCTGGATAaGTTCAAACTTGgTCTCGgATTTAtttttttCAaTTtCTTTtCTACTTTTGATATTtGattcTAATGACATAATAATGCATACCCAaTAATTCACTTTATATGCAAGAAACATcGgAaTTGAAAAGcAaTCATATCTAaCATCATGCTAcTATgAAAGACAGCAcgTCAGTTACAAACTAcGCATGACTAATATCCTTAATCACAGAATCAAAAGTAaGgAAAGAATTCTtAaCCCGAAAACCAAAAGGAAAGAAaGCCATAAATGTTACTAGGAGACCTATCTAaTATgTCgTtAAAAAtttgtATGAAtCAAAGTGAAaGAGCACAGTGATTCAAATCAGACAAaTTATACAATGCTGACTAGTAAACACGATATTTGGTATAAAGCTGCCCCGTAAATAAGTTCGGTGAGCAGTAATCCCGAGAGTGTGAGAGTATGTTAAAACAaGATGATATTTTCAAACGTCcAATAACTAAAATGGAGAATGaTtcAAaCAAAAaGgAAaGATTGATACAAATTtGGCGACAGATTCTtAtACAAAATTGATACTTAGTAGTGACATtATTAAAATTATTAATATAAaCTATATCTTTGAAAGTAATCATTGAGGATTATTCACAAACAGAAaGTCAAGATACAAAGAaGATACCCATAtAACCAAAGAGAAAAaGATTGacGGCCATGAAACATAcGGACATCTTtaTtCTAaTGGGGCTCCGCAGTTGGTGgctAGAGGAAGTGCAGCtGATGTAGtGCCAATGAGATAGTAGAACCAAAGAGAACAAACAGGGCAAGGAATCCtAGGATACTGCCAGGAGCCcTCTTGCCTGCATCTCCAGTGTAGTACCCAACTGCATAGATGAGCcGTCCcaCACACCAGACAACTCCAGCAATGCTTGATGCTACcGGATACTGCAATCCACCgaGAAGCagAAAaCAATAAaGAATGGAAGGGTCTCCAGCGCATTCTGATGGGCCCGTTGAtAACAGTTGAACTGcTtGCtCTTTtCGCTGTACATGGTTGGATAAGGCACATCAAATTtCTTgCGGGCATACACAACcATCTCAGCCaGGAAAAaGAACACtATGAAGGTCAAAGGAAGgACGGCAATGACGTAGCCAtACTCATCAGGAATCGTAATGGAtGCCATATCTGTCTTTGTAACTGTCATTGCTGTTGTCTGAActgTCTTCTGTTTtaTGTTCCCcTgaCTGTAACCGTGTTGCCTTTGGACGGACAGTATTTCTACGTAGCGCTAACACTTCAC
>gene=isogroup00473
GGgTTAAGTGACTAAGCGTACACGGTGGATGCCTTGGCAGTTGGAGGCGATGAAGGACGTATTAACTTGCGATAAGCctAGTCAAGCTAGTAAAAAGCgCTTGAGACTaGgATTTCCGAaTGGGGAAACCCACCTGCTTGCAGGTATCGTTAACTGAATACATAGGTTAACGAGGCGAACGCGGAGAACTGAAACATctAAGTACCcGTAGGAAAAGAAATCAACCGAGATTCCGAAAGTAGCGGCGAGCGAAATCGGAACAGCCCTTAAGCTtATtaTGTGTTAATGGAAGGCTCTGGAAAGTGCCACGATACAGGGTgATAgTCCCGTACATGAAAAGaCATTTTAAGTGAAATCGAGTAGGTCGGAGCACGTGAAACTTTGACTGAATATaggtGgACCATcaTctAAGGCTAAaTACTCCcAaCTGACCGATAGTGAACCAGTACCGTGAGGGAAaGGCGAAAaGAACCCcTGTGAGGGgAGTGAAATAGAACCTGAAACCGTGTACGTACAAGCAGTAGgAGcaCTtgTTcgTGACTGCGTACCTTTTGTATAATGGGTCAGCGACTTAtATTTTGTAGCgaGGTtAACcGaTtAGGgtAGCCGTAGGgAAaCcGAGTcTtAACTGGgCGTTcAGTTaCtAGgAaTAGACCcGAAACCCGGCGATCTACCCATGGGCAGGTTGAAGGTTGAGTAACATCAACTGGAGGACCGAACACACGtttGAAAAATGCGGTGATGACTTGTGGgTcGGAGTGAAAGGCTAATCAagCCGGGAGATAGCTGGTTCTCCCCGAAATCTATTTaGGTAGAGCCTCGgACGAAcACcaTTacGGGGGTAGAGCACTGTtAaGGCTAGGGGGTCATCCCGACTTACCAACCCTTtGCAAaCTCCGAATACCgtaaaGTgaTATCcGGGAGACACACggtGGGTGCTAaCGTCcaTGTGAAGAGGGAAaCAACCCAGACcGCcAGCTAAGGTCCCAAAGtcATagTTAaGTGGGAAACGATGTGgAAaGGcataGACAGctAGGAGGTTGGCTTAGAAGCAGCCAtCcTTTAAAGAAAGCGTAATAGCTCACTGgTCGAGTCGGtcTGCGCGGAAGATgTAACGGGGCTAAAcTAtgCaCCGAAGCTgCGGATtCagAaTTTATtcTGAGTGGTAGGGgAGCGTTCTGTAAGCGGTTGAAGGTGTACCGGGAGGTATGCTGGACGTATCAGAAGTgCGAATGCTGACATGAGTAACGATAATGCGGGTGAAAAACCCGCACGCCGGAAGACCAAGGGTTCCTATCCCATGTTAATCAGGGTAGGgTAAGTCGACCCCTAAGGCGAGGCCGAAAGGCGTAGTCGATGGGAAACGGATTAATATTtCCGTACTTGGTATAATtGCGATGGGGGGACGgAGCAGGCTAaGCAAGCATGGCGaTGGtAGTCCATGTGAAaGTGtGTAGGctagtGACTTAGGTAAATCCGGGTTgCTgTtaGgCTGAGACACGAGACGAGTCAccAaGGTGATGAAGTtgctGATGCcaTaCTTCCAGGAAAaGCcTCTAAGCTTCAGATTATAccgAatcgTACCCCAAACcGACACAGGTGGtcaGgTAGAGAATActAAGGCGCTTGAGAGAACTCGGgTGAAGGAACTAGGCAAAATCGTaCCGTAACTTCgggagaaggtacgct
>gene=isogroup00474
ACATCGGTtagaaatttaaaaTActtattctcacccccccccctcaaatttgaaacaatttgaaatttcatgcaggatttttgACGTATTTGAGAGCATTTTATCGTGttGGACTGGAGTGTTAATTCatCccTATGGATGAcctATATATTCTCTTGAAATAAATTCTACTGTTGCAGTTTTAAATatGTAGTAGTTAGCCACCCCCCCcCCcctcTaTcTTTCCACcTTTCTGGTTCACTCAaTGCATATAGTTGTCTTGGGTTCATGTTAGTGTGGTTAACATGCAGCAGTATACACCACGCTCTTGCAAAaCCATCTGCAATGTGTaTAAAAcaTGATCCAAGCTAGGGAGATCACTGTTGCTTTCTCGTTGGGATTtAaTTGTATTTGATGAATATTAAAttCaTtGgCAATTtACCAGTTGATCcTGCCTGTTTActCCAAGCTTTGTTtGAATCAaTTCATGatATTTGGATGTTtGTTTtGACTCATATCAGATtGTTTAATGTCAGGCCAGTTGGCCATTTAATGGAAGAaGTATTTTGTgAGTACATCAGCATTAGTTTAATATGAAAATCTGAATGGTTACTGAATGGTGACAATTTGTATTTGTTGAATATTCAGTATATTGCTCATAGAGATCTTTTGTGGATGGGTATTTTTCAAGATGTTTTAGTGTCATTTTCTGTCAAATTTCAGAGTGTTAGAAGTAaTCCAAAAGTTCATGTCAGCTCTTTGTACATGTGATTCATGTAGCCTGTATTGGCCATtCATGtgaTtCATGTAGCTAGTACATAGAATGAAGAGTCTTCATAATTCATGTTTgTTGAAGTGCATCTAGCTACGTAGAAATCATtATTTAGCAGAATAAACCActaCTGATtGGTCACTGTTAAGTCATAGGTTGTTGGAAAAGCTATTGTATTCAAATGTATTGAATCTTTCACATGTTTTcGTTGGgAaGACTGCTTTAATGGTACTTTATCAGCCTTGACACTTTGAAGTTAATaTAGAAATCCTGATACCTCAAAGATcaTTCTAAGAAaGGTTcAAaAaGTTGATACCGATAAAAAGATTTTTAAGTCAAATAGAAACATCAAATACAAGTTCAAAAAtTTTAAaTTGAAATTCCaTTTTTAAAAATATAAACACTCAtttaaaaaCAGTATTCTTTTtAATAGACACTcCAATAAATGACTCCACTGTTAGCTATTTGGAAAACTTTGgAAAGCAACAACTGGATTCTTCCTTTCAATTACCATAATTCAAATTGTGTGACaGGCTGaTGAATATTCAGTGACATtATTCTGTCGAATATTTCAGAGACTCAaTTAGATATGTCATtGTCATGGAACTTACAAAGTACATTGAAGTCCTGCATAGCTGGTCgTGGTTtGATgTTTCCACCATACATAGAAAGTCTtCTTTCCTATAGCTTGCTTCATGTGTTGACTAAAGTTGTTGAATATGTAATTAACTATTTTGTTGAATAAtCAAAGAACCAGTTGTCAATTATAAAGAGTGCTTTAGCTACCTTAAGAACAGGATAAATGtcTCAACATTATGTGCATGTTGTATGACGATATATGTATAGGCcTGCAtTACTGGTGGAAGATTTGATGTTGaTAAATACACTTCTATGTGGAAGGTACaTTTTACGGAGTAGTTTGATTGCCCCTTAATAAATTGGTGTGACCCTACTACTGTGTCAAACGTACTCATTTCAAACATGTTCAGACAAGAGATACCTGACATCTCTTCT
>gene=isogroup00502
AAATAAAGTATAACAACTAAATTTTCCAAAAAAACAAAaTTCCATAAAGCAAAGCACAAAATGTAGACAatAATCTTTTTTCCTGTAtAACATCCTCTATTtAaCTAGTATGGgTCATAGgAAaGCAATTTTCTGATGTTCTCTTCTTACGAGGATATTTGGCAGTGGgTtGGGATTTtATTtCCTTCCAaGAAGTCAAAGaCTGTtGAGATTGTtGaGGAAAAAAAaGGACATGGGTATTtGTtAACATGTATGcAAATtAAGCAGACTGGTATGTCAAATACTTGACCTTGGTCATTGAACTGACAAacTCAAATACATGCAAAATGTTCTAATTTtATTTtATTGTAAaTTCCCcACATATtACTTCAGTtAGAAACTAagTaCCACTTATGCAACCATTACCATGTAAAATATGCgTGTTATTtCAACTtGTACTTtACAcATCTCTTCTCcTGATGGAGAAaGAGCAAAAAGTATGGATGATGatGAAAAAAaTAATGACATGGCATGTTTCAGAACATTATGTGAGATTCACAAaCCAAACAGTTATCAAAAGCCATTACAAATGGGGAGAAGTTGAATGTTGATAAACCAGATTTATTtGAAATCTAATtGAGCCctCTTCCAAACActGCAAAACaGgACCATATTCcGACAAGTCAAAACCATCCTAAACTTACAGTATGTAAACTACAACAAAAATTTGTTGCAATAGAATCAAGATGTAAATCTCTAAGGAGTATgACAACTTGGTATTAAACAACGgTTTCAAAATAGAACAATGCCATGCACAGTGGTCAGATATATTACTAATGAAAAAAaTATGAATATATATAACTTATGCAACAGCTATCACATTAATGGTTTAaTATAACTGATGAcAGACAACTATATTTGACCAAACTACACAGGTATAATATTACCATAAATATGAAAGTCCTTTTAATAAGGAAACCAAGCACATTTTCCTAAATGATTATATAAATGCATGCAGAAAATTTTCTTCATAGAAAGGACCGTCTCCGCCAAATTAGGACACAAGCTGCCGGATCAGACTGACACGTATTGCAATGAATTTAGTACTGAACGGCTATTGAATATACACAGCATCCTCCCTCGgagTCTAGGAGTGAAAGACAGCCAGTTTCTCTGGCTGTTACATCTCATAAGGgCACAGACGTCTtGTTGCGATATTGTGAAGAAAGAACAGCCAGTGGAAGATGAGTCTAAAGCAATCTCTCAATACCTGCCCaGCATAcGTAGGCAAAATCAAAAaGAAaTTTtGACATTTCCTTTCTATTTACAGCAATAACAGGGTTAtAACTATGCCAtgAAAAGAGTAtGctAACCAATgTTTtGCTCTTATTTCTAGagATAACCTTCCCCAAACAATgTTTTTtAAAAaCAAaTTTttACAAAAaTCgTATtCtGAGATGGgCACAAAGtGGGACcATTAaTCatGAGtAAaGGAAGGTGACTTTGTGCAATCCACTTGGAAAATTCAAagTAaTGAAGTTGATACATGAATGGCTGACATAAAGtGTGAaTCcAATtAaTGAGgaCAAGGCCTCAATTGCTAGCCAACATGATTGCATTCATATCTGTTGATTtAACAATTCACcATtCATGAGAACAGCAATGGgTATTaCcTACAACAGTTTTCAAGAaCTTAAATCcgAaGGAAACAATCcAATGATCTGAAAGACACtCCATACATcAaCAGATTCAACAGTGCTATAAaCTAACACCATTGTAAaTaCTtCAAGTCTGACACACAAAGACATCTTGAGTCAATCTACTTTGAACATTGACgaGAACATAaTCTCTCTCAAAGCCCTTAATATAAatGTTATTAATTTtACCAGAGATACCTGTCATGCTTTGAttAGACaAAAGAATAATAAaccaGTgACTGTTGAAGCTGGCATTATGtTtGGgTGCATTGgTTtaTttGCAATGCAaGAgCtAtaGATCtcAAGGGGATAGTCAGATAAGGGAACAACAAATCATgaTGGCtcTTTGTTTATTTACAcACAGTAGgTACCATTCAACAACGTTTGTATTTAAAAaTgATTTCTATCATaTtCAAGGgCACCAAAGCAATCTGCTACAACCAGGCCTGTAGTCAGGCTGAAGCATACTATATAGCAGACTTCACaGCTTGCTGAATaGTGATaCATCATTAGGATTAGTTtAACCGCACATCTAACAGAGTAGCACACATTGTGCCCCTCCTTAAATTGCTGGTGTCCAACTCTAGTCTACAAGCCTtACAAAatCcTGGTCGTAGCATCTTGTTTTTtACTTTCTTACTCACGCACATTAAGACCTCTTTTTGGTGGAATAATCCATCTATACATGTGCAAACATTCAATGGGTTGCCACgCACAgaGTCTATCATACTGTAACACAGCACATAGGGGAATGAGAATTAAAGAATAGACATGAGtATTTACtGgTTtATGAAATGAaGACAAGAAAAaCAAGAAAACTTCAAATGTTTTCAGGTGACTCGGTTTGTTCAaCTGAAGCTACATTACTACACTAACAGgAGGAAGAcaaaCCaGATCAGACCAACAGaCAAAGATACCAGATTATATCACACACAGTTTACATTTCAATTCTATCACATACTACACAtACTGTATGACACCATTTTAATATGCTCGTGGAATGATGCAGTGtCCcTttCTCttcaTCCTTtAAAATGTTATCTGTGACCTCCCACCGGgTGGCTGTGTTACTCTTGTCTTGCCCTCCTGTCGTACTCgaGCTCCAACCTGGAGTTCTGGTCGATTTtGTtCTTTGGGCTTTGGAGGCTCCTTTGAGGcGgCAACTTTTCCCTGtGATGAATATTGGTACGCTGCCCCTGTCAC
>gene=isogroup00503
TAATTGCATTCTCATACATTTGTGTgTTGTGGATACCCAGGCCACAGAATATGGCAAATGCCTCAAATAAATTCTCATCTTGTTCCGTGAAGAGATGATCATCTGTGGTTCGATTGATCATCTGaGCGACGCcGATTACTTtCCGCTCGCTGTtgTAGATCGGCTGACACAAGATGGAGTGGATTTGATTCTCCTTGTCCACTTCTCCGTTGATCACAAACCTATTTtGACTTTCAAAaTCATtCATATTGATCGTCTCTCCGGTGCTcGCCACATGTTTtGCAATTtCAGAGTTGACAGATTtCTGAAGGGCATCTGGGCTGAGATGTTCCACCTTTTCTTTTtCCTTGGCAGTGAGGTCAAATGCCGTAGAGAAGCTGATTTCCTTTTCGATGtCaCTTGGTGGCGGAGTACTGACATTGGATACGGtcGACATTTCCCTACTCATTCCAGGACCCCTGgAAaGTCTGAGCTGACTTGGTATTGACAATTTTTCATCGTCATGCAAGATGAAGACCATGCAACGTTCACATCGCAGGAGAGTTAAAGCCTCgaCCATGATCTTGTAAACCATCTTGTCAAGTGATGTTTGCTCTTCAaaGATtCcACGAGCCAAGCCAAGAAGCATCTGgTTCCTTTTGTACTCAGTGACcGACATCTCAAAGaGTTGTGCATTCATAATACCGATGCCGCAGAATgTtAaGTAATTCCTAAATACCTCCTCATCTTTgTtcGtGAACTCGTGTGCTCCTGTTACTTTATTGATGACCTGTGCCACGCCCACCACGTCGCCGTCATGGTTGCAGATTGGCATACAGAGGATGCTGTGcGTAGTATAACCCGTCCTCTTATCCACTTGTGGGTTGAACCTTGGATCCTCATAAGCATTCTTGATATTGATGGACTCCTtAtATTTTGCCACGTGGCCAGCAATGCCTTGACCAAACGGAATACGGATCTCGTCCCGTtCTGAATGAAGTACATCTTCCACTGTTGAGTTTTCAGTCACATCAAATAGCCTTGAGCATAGGTACCGGTTTTCTTTAGTACCTCTCACAAGGAATAAGCTGCATCTATCTCCATTTGTGAGAATACTGACATTCATAAGAATTTTATGACTCAGGGTGTTGAGATCAAGTTCATCTGCTATGTCTCTAATAAGTTCCATAAACAAGTCCTTCTCATCTAATTGCTTAAGGACAGACTTGTTCTTACGAAGAGTTTTTTTCTtCCTgTTAGGGGAGAGCAAACTCTTCAGGCTACCACTaGCACCAGCAAATGATTTCCGGATATTGTGAAGCACATGAGGTCCTTTAGAATCGTGTGGCATTCCATCTGACCACGATGCAACCTCAGCAGGtGTTATGCTATGACGGCTACTAGAATGACGGGTAATCCAGCCATCCACCATTTcAGACGTCGCATATTGAATGAAATAGTccTCCGTGAAGCTATGATGGTCCTTCAGATATTGCACCACATCTTCTCTAGTAATGTGTTGGGTTGGGGAATTCTTCCTCTTTTCTGCCATGATGGTCACCCTTTCCTATGTAGGCCAATATATTTTGTTAATGGATTTCAGTTGATATGTTTGCATGTAACATGCATGAACATTAGCATTGGTccTaTAAaGTATCTTGAATTAAACTAATGTATTACAACAgTAGGTCAACAGGTTGCAAAGCTTCaATATACTGCTGCATGTGTGATGTTCAGCTTTAAGATTGGTTAAGCAGCAAATCATACATTTTTGTAGTCTCCGTGTAACTGAAGAACCTAGAGGCCTTAcGAAAGGATGACTTAAGTTGCCACAGATTTCAAAATCTGACAATGAAGCATTCTATCCTAATCACTATAACAATAAAAATGTATCTTTGTAGAACTGAtAAGATTCCTTTTCAtATAAGTCGTTCCTTCCtCCGTATATAGGCTAAGTAGATTTTCAAAAACCCAGtGGGAttTATTTGCAGGACTAGCTTTGCCAACTGCAACTTACATTGCTCAACCACTGTTCCTTTACATTGAAGGCCTCTGAGTCTGACTCACTAGGCTACATCCAGGTTTCACATAGGCTATCCATTTTCCCATTCTAGgCcTAGGAGTAGGATATAATCCTCAGTCAGGTtcACCACGTTACTgTTGTAACAGTCAAACCATAATCCaaTGGAAAAAAaGAGATCACATTAaCTTGTTCCTTCAGCGATTCTCTAAGTCTGAGCCTAACTGTTAGACATACAGGACAGCATGCAATGTGTGCAATGTCACAGTTAGTAATCCTAGgCTAGTTAAAACTGAATTAGTCGCAAAACGTGTATCCTTACTCGCAAGTTACTACTGGTGCAGTGGTCGTAACCAAATGAGCTACATTATTGCTACGTGCAATGGAGCAATACGAAACAACTTGTTACCACcAGCAGACAGTATCGATATCACTGTCAGATTCTACAACGATGGCTGGTTTAATAAACGAACATTACGAGCTTGTTGTACTGGTATCaCGAAgaCcAagcTGGGCTaTATGCTAAGAACCAATCTTgAAaCTTTCACCAATCTTGACGTTTTGAATGAATCCTTTCCTtCGTATGCTACTAAATCCACGATACAGCTAGACCCTGGTAGGCCTATaTTACAAAAACAGGTTCCTGCATAGTACTCCCAGGCGGTGTGTGTTCCGTC
>gene=isogroup00505
ATATAATAATGaaaCCaaaTATCCTCaaaaaCACCTTCAATATCCTTCAgggTAGAACTAATAtttaaaaaaTaaCGATGTAAGGGCAGCAAACTTTGTGTGCTAGGCgCCTCAAACTTCAACAATACATATATTCAACCTACATCTCTAGTCTTcaaGGTCTCCAGTCAAGTCATGGCATGACGACTAATGTGATCTAGTTGTATAAAAGCTAATGAAAACCTGTTACAGAAaTTGAAGACAATTACCCTGCCCAGGCTCTCACATACCTACAGACATTTCTCCCTGTCAGTATTAAtCGCATACAtcAaactttttAggCCTTTTTTAAAACTTCCATTATTtCcATAatATTTGTCcAgCcAAGCTGATGAAATACATTAGGATTTCATtCTGAAAATTCCCCcACACAcaaccccccccACCCAAAAGAAGAAAAAaCTTGAGTCCTGGATTGATTTTCACATTGTTTTGCTCCATTtaGGCTGgaGTCCCACATtGTGctGTGATGGAGTCTCCTGTCCTGTaGTGTgACATCTCcgACAATAcAAAcACTACctAAtATGTCGACTTGgcATTTACAATgaGATCCTCACAAtAATCGAGTCcaGTgTTTtCTTTttGCCTGAATTCcAACAAAaTATTGGAAGAGCTTTCCCTCCAATGCAAACAGTCTCACTATTTGAGGCTTTCCcTTTTtGAAGTATATTTCAACTGAAAaCTTTACATGTCATGTTTGACGGTCcAAaTTAAATGGCCTCATTACTGTAACAGTTTATtACAGCAATATTACTCTtCAAAATGTCCTGAAAATCAAAGAGGTTGAGGTGTAaCTATAATTCATATAGAATATGAAGTTTCTTtATGGTAACTGAGAATTCTCTCCAAATCCCTTTGAAGCTCAAATTCAcccTGGACGGCCATGAAACCATGCCGCTCTACTGCAAGCCATGCTTGGTTTTGGAAGCGTAAAACTTGACTATTGAGAATAAaGGGTTCTCCTGATCATAAGAGCAACATTTCAAGTTGAAACTAGTCATGAGAACCTTGCATGTTGTTTTCACTGCAATATATATACTTTCTACAGTCATAAAGGAAAACGAAAACTGGAaGTgTAAaCcGTgAGAATtAcATTATTTCTTtGTCAAAACTGcAaGTtCccTCTAAAATGCTCTGAATTTtCAAGTTTACATtAaaAGAACTACCAAGCAGGCTGCTGTAtAGAAATTTTTCTCAGCAAATGTCTGGAAGCTGTTACGTTCTCCTGCCACTaGGGGGGgCCcGggCcAGTCaTATTTCAGGCTCAAATTGGACAATCGTAGATATGTATGGCCTTGTCGTCCGAAACTGAAACAATCTTTGATCCgTTTGCGTTGTATTTTGCCTGCCATACCTGCTCTAAATGATCATAGAATGTTGCTACACACTGTCTTGTGCCAGCATTCCATACcTtGACCGTTTTAtCaGCCGAACTTGAAaCAAAATGTGTGTTGTCCGGACAGAAATGgACGCTATGcACCCAAGATCCGTGACCTGATAATGTTCCAGCCAGATTTGCATGTTGTACATCATACACTTTAATGTGTCCATCATCTGAGGCTGTAGCCAGAAGTTGAGAGTCAGGAGAAAAGCAGAGGGACCTGATTGGCATAGCGTGACCTTCCAAAGTGTGAaGgAGCTTTCCAGTCTGTAGATCAAAAaTATTcACAATTCCATCAATGGCTCCGCTCGCTATGAACTTTGTATCTGGGCTATATGCTATACTAaGAGTGAACTTTCCCCTGGTATCCATAGAtGACTCCTTCTTGCCATCATCCACCTTAAAGAGATTGATTTTACCaCTATGACTGCCAgACGCCAGAAACTTCCcATCAGGAGAAAAGGTCAACGTCCAAGCATCAACTGGTCCAGCATCGATGGATCTCATTTGCTGCCCAACTTCcAGATCCCACAGCCTTATGTGACTGTCTAAAGAGCTtGATGCAGCCACTGTGCCTGTTGGATTGATGTCCACTGAGATAACACCAAGCTGATGACCTTCTAAAGTCCATCTCAATTTCAGCTCATCAttctCCCAATGCCAaCACTTGACCATGTCATCTAAAGATCCAGTCACAATATTCTCCATCCCAtCTTTATCACTCTTGgCCCAAGCAACAGTCCAAATACCATCTTCGTGGgCCtCTTCTTGCTTGAACACTACACTATACATTATGGTTCAAGGTTTCAGTTTCCTCGACTTGAAATTTTTAATGAAATACAGGAAAGCCAACCTGTAACACGTTTTCGTTTCCAATGTAACTTTTGGTaGTCC
>gene=isogroup00507
TGTCACCAATTTTCCTTTGGGCTTCCAAAGTGCATATGATTAAACATTAaCTCACTATGGGAATTACAATATCATAGTTGAACTGTTCTGGGAGCAAAGATGGCAGACATTtGCcACtgCAAaTGAAAaCaTGAATAGGAAACCACTTCAgAGTAAAaCTAAAATTGcACTGTGTGCGTGTGTCACTAATATGAAGTGTTtcAAGTTGTCTACAaTtGAAGAAaTCTTAaCATGTtAAAGCCTGCAGAGAAATTGCATTAACTCTtGTGGAAGATACTGTTGAAATGATCGTTTACTGGTTtaGAATTtGCATAGCAATTATGAGGTGTTtAAAATATTGCAaCACTATaTCTAGTTCTGTCtaCATTATGTGGACATAGTCATGTGCATagCAttttGCTATGCaTACCAGATaaaaTGTTGAGttttttGTCTtCTGATATTGAAACTAAAaTCATTGCACTAAgTTTGAagAATCAaGAAAaCCCAAGTaTTAAAAaCAAaTCCAAATATATaCAAatGTTGCTtAAAaCTTAATGTAAACAATCCTATtGCcGTtATGATGCAGTCTCAGAAaCAAAGTATTTGTACAtcAAATGTCCATtcAATCTGAACTTAGCTGCCAAAAATtAAAaCAAAAaTGgTTCTTTtACACACAtAAATTTTcTtATAGCTGAATACAAATTgAaTATTCaGGGtgATtCATCACTTCTTCTTGTtCCTTTTTtgAGGtGGGGTtACTGTTtCTCAATACcAATTACAaTtTtGTGTAGGTAacAAaGTCTTAGGtaTAATGAATAGCAGTGTGGAAGCAATTTTAACATTTTTTACAAGCTATGTACATGCATGATAaCTAAAACTTTTCaTTGAATGTcACAATCTATGTGTAATTATGTATtATTGATGTGGTAGTGTCTGCAGTATTGGGTAAGAGATAGgCCTTtAAGATGCAAGTAAATGTTACcACTTGCTACATCACTTTAAGGTCTGTGTAAGACTGAACGCTtACTCTGCAAAATGACAGAAACTtAACATGCTCAAATGACATGTGGCACATACTtGCGATAACTCAACAGGTAGGgATGGgATATAATCATCTTCCAGAATGTAGACATGGAttCAGGAACATCCTGTGGGTCAATTGTGAGGCATCcTCCCCcACCCCAACCCCTCGAGgTTTGCATCTCAACTGTGCAGTGCTCATGTcATAGTACATGTTTCAGAGCAATTTtGtCAACATGCCCAACCcAaTTTGAACCCAATGAATTGATGAAGcTtGAACACTATGTAtaTACCCTACTTGAAAAAGCAATGATTGCAACACCAATTGCAATTGACCTAGTACTATTGTGTGCAAATGAAACTGTGATATGTTTCATACACTACTTTAACCCcTAATTTAAGGCCAaCGAGGCCTTCCAACTGCCATCTGGGTGCGATGTCTGATGCATTCCTTCATCTGTGAAGAGCGTGCCCATCTGCAAACACCATCGCTGGATCGTATGCAACGTGAATGCTGGCCCTCGCAATCAGTAGATCCTGATAAGAGGTTGGTCATGTCATAGGTGCAACTGTtGGGAATGGAGTCTTtCTGCTCACAGTGTTGCTTGCTGAAGCAAGGAGTAATCTTGCACAGCTGGCAGTTCTGTTtGAAGAAAAATCTAACACTCTGTCTTTGTTtCTTtGTCATGTCCCTGTAGGCCACTACCCAGTCACACATGTCAATAACCaGGgtaCCATTTTCAACTTTTCCTGAAAGGAGGtAAGctCTCCCCTTTTCAAGTTCAACGTTTCCACACAAGCTTgCTgaCTGTGGCGTCTTAATTTCAGTGATCCCAGCACTGTtGAGGTtGACAGCaTTTTcTCCTTTAAAGACGCGTTCTACTTGCACATAGTAGGTAAGAAAGTCaCGTTCAACACTgCGGGGCACCATCTCTGTTATGTTCCATCGACTGTCCTGCATGTTGGCATTGTCCATAATCAGTCCTTTAAGTACAAAaTtAGCTTTGCAATATTTctGTTGAGGATGTTCAGGCATGCACATGCaGgCATCAGTTACCATCCACCAAGCTGTaGCCATAGTAACCAAGAaGGCTGTAGTAAATCCAGAGATATTCATGTTGATAAAATCACTCTTTCAACAAGTTATACAACTGTTTCCCTCAAATGTAAGAGTTtGATATGACTTAGACC
>gene=isogroup00520
AAATACAGCAAAGGATGTTTTGCTTTCTTTTCCTAGAGTCATATAAGACAACGTTTTATGGTTtACAACCTTGATATGCCCACATGACACTAGAATACAATCGATaCTAAAaCTGTTTGATCTTGAAAGCTGTTCATGAGACCAGCTACTTAAAAGGAGTAATTATTCTTGTAAGAAACTTTTTCTACGGTTAGTAATCAAAAAGTTGAACAAAAGATCCTCTCTAATTTCAGTATTCATGAGCTTCGACTGGAAATGTCATCAagTACAGCCATTGACTCAACCTAGCAAAGTATTGAAATGAGGACGaGgACCAGGAAGATGGTAAaGAATTTGGTATTCTCCAAACCTGTGATGTCAATTTAGACAATCTGTCAGCAATGATGAATTTACAAACTGTAaCAAAAAAGgTTTATGAAGTGTCcTCCTGTGGTTTCATTGTAGTTATGTCTGAATCCCAAGCCAACAGAaCTCACACAGTTGATTTTTGTGAAAACTAACACTACCTtCTACCAGTCGAGCAATGCCCCCTTCATCATGGCACCGTATATTCAAAGATGTTTATATACATTAGAGGCATCAAGGCACTGACATACTGTACTTTGTCCATTTCCAACCATAAATAaTTTTGGAAAAAAACAAAATTAAaTAAAATAGAAAAAGAGATACATTCATATTTCCTATATACGAGATCTGAAATGTGACCTTGTAAGAGTAAGACAAGTAAGTTTATCATTtAGTTATAGTTTCTCTTTAATCAATTTCAATATATAACCACAGCCGGATTCCTTCACCAAAATGTTCATTCACCAAACGTATCATTGTAAAAaTTACAAaCAAACACAGTTTtGCTTtGCGGCATTCTTTTAACaTTTTTGAAAaTTTGAAaTGCATTAAATATATTACAGAAAAAaCATAaCTCTTAaCTGAAGATTTGTGgAAAAGTAACACTACCTGGTAATAGACTACATAAATTAAACTATGATTGGTCACcAAACCTCCGATGGGAGGAGCACTGCCATACACTTTGGAAAAAGATCAaTTCACTGGAATTTCTTGTTAGACACCTGTGAATAACTTAATGCCCCCCCCCccacAcacTAAATAGATAGAATGTTAGCTCAGGGGTACaGCATATACCATGCAGAAGTTTtAtAGTGCACACATGCAACTAACaCTACAGCACAGGTTTGtCTGGTACTGGAAGAGAgAaaCTTTAAACTTTGTAGAAGACAAAAGTTTTTGGATAAATGCTTTTAATATCCACCCTGAAaTCACAGACTGTAACAGACCTGCATCCCATTtATGGACTGTATCTAGCATAGTTGAAAAAAaTTCTACAGCATCTTTTCAATCAAAAGCTAACAACTTTCACTTAAGCAAATGGATCCAGgTCGGGATGAAAGGAATCCCcAATCTCCGACAGGGATGAAATATTtCTTACATTGTTGGTAAGATCTTCTCAAACACGATACAACATTCTTTTACAcAGCTTAAGATAAATAATAaCGTACGTAATGTTGtcTTTCAATATGCCACTTTCCTTCACAAAaTCAaTgTCAATGGaaaaCAGACCAGCTCTTCTCTCCTTCATAAagACATTTTTTGGCatGGATCtcGGTGTTctCTTTGAAtCAAACTAAAaCACTGATTTTCTCTTTTtcTtCTTCAAAaTCATGACACgCAATCATCCAGGGAAATGTGATTGAGTTTTATTCTACATAGATCTAAGTCATtttttttCATCTACAGATGAGCCTATTTTCTGCTACCATTTGTGGTCATCAGAAATATAGAaTAAAATAGGAAGCCTCTTACACTACCcACTTGCCATCAATTGCCATCACTTGCCATCAATTGCCATCACTTGCCATTCAGAAACATtCACTTCTTTGTACCTTACCTCTTtAATATtACCAATCAATGGCAaTCTATCTTAATGGGACTATACAGATTCAGAAATTtGGCTTAAaGgTTACGgAAGCtgTACCAaGgAAaCCtATTTTTTtAAAGTtACTTTATTTTCAGTTATTCTCAATCCacAAAaaTaCCATACATTAAGTCATGTTGGATACACTCTTCTTGTTGGAaGCTAAcACTATCGATACTGGCATATTAATatttgatGCGGCCAATAAATGTCATGAAATGTCAAGGACTATTTCCTTTATTTGAAGTCAATGAGGAAGGaGTAaTCTTCTGGTCCCTcGTCTTGAAAAACTGCTGGTTTCCGTCTCAGGTATTGTATGACATAATCTGTTACATTAACAGTGCAGGCtGACAGTGTGGTATGAGACACATAACAACGACGaTGAACGAATCTTGGTTCGTcGaTACAAAAAGTTaCCGTTCACACAACTGAAGAATAATTGCTGCAGTATTTCCTTCTGATATACAGTATCCACTCACAAACTTCACATTGTCCATTCTCGTGGTCACTTTGCAAATTACAGAACAAAATCATCACAAATTTCCTaACAAAAAAaCTAACaAATAAGTGaaTTCTTTccTGAATCTGGttAAATCCAGTCATATATTTGACCCAAAGATGGAGCACTCCAACAACtTTTGAAGAAGTTAGGAAATTGTACCTCAAAATGGCAGCATTaTtAACTGGACCTGACATATTCTGTTTCAGCttaGCATTaGAAAATATGATATGACAACAcAACCTTATTTCGATGTGACTTTACCAAGTACATCATGAAAACAGTATTTTCAGGAGAAAAAAaGCTATGAGGCAAGGGTTTgCACCGTCTCAAAGAGATTTAATACCAAGAAGtga
>gene=isogroup00527
AATGTATGAAACATGCAACTAAGCAAATTTGATCAATATTGTTGTAACAAATTTCTTCCATTTTTGCTAATGTTGATTTTAAAATGACAAGGATTACAGCTTAACAACCAACTGCTTTAATTCAAGCTTGAAACATTGTTAAAATTACAAATCAAAGACATCTATCTACCCATGGACGCTGGAATAGATTTCTAAACTTTTGATTTCACTCCATAATTATTTCAACTTTGTAAGTTGACTTtCTCGATaatCACGTCTtcACACTTCAACcTTCACACCTGATTGTGCTAATtACAGCATGATATTGTTATGTCACTCCCAGTAAGACCAGTgTTTtGTGGCTGTGAATTCAGTTTtAAACTTTCTATgTATGTCCAATTTATACCATTAagCTTCTTACTCTTTTTATCTGTAAATAAGGGTCACTGCAcTtaCTTACCCATGGTGTTAAACTTGCAggaaGGAAGGATGTTGgCACATTAAACTTTGagCCAATtAGtttgttCAaTTCAGATATCAAGGAATGAGAAACCACACAAAaTCAAACCATGAGGcgTTTGctACAATTGAAGTTGCCATAAATATTtAACTGAAATCATTGCCGagATTAATTTGTGATAGAGTTGTTtACTCATCGGACACCATtCTAAGCATTGATGCATTCAAAATtAGGGTATTTAGGATGGGAATGAGTAAaTGCTAACCcTTTTAaGgACTACAGATCTCCTTCATGGAAGACTGAAaGTGTGAAGACTATACAGTGTGAAGGCTGATAGtGTGAAGACTaTACAGTGTGAAGACTATACAGTGTGAAGACTAtaaaGtgTGAaGACTaTAaAGTGTgAAGACTATAcAGTGTgAaGACTAtaTAGTGTAAAGAcTAtgTAGTGTgAaGACtatgTAGTGTgAaGACcATaTAGTGTAAAGACTAGTGTAAaGACTATGTAGTGTGAAGACCATATAGTGTAAaGAtCATATAGTGTAAaGACTATAcaGTGTGAaGACtATATAGTGTGAACTGATAGTGTGAAGACTATATAGTGAGAAGACTGAAGTCTAAAaTCCTACAactGGGTTTGGTACGATATGACCACTATTTTGACAATATGGgATTCTAACTTATGGTACTTGTTTGACATGAATAGAGATAAGaTGGAGTTCACATAGGCATATtGGgTAGGGTActCTTACTAGTTCATTGTAAGTTGcAGTCTGCTGTTTTCAGTATAACCCCAcTCTctCCTTTTGAGGgACCATGTCCTATGTACATAATCATGTGCTTTGGACTCTGTAGAGAATTCTCTCCGACAAATGAATTGTAACAATTGATCATCAAGATAAaGATAGAAACTTCCACAATTTGGGTAAATTTTAACGGTTTTTACAACCACATCCTGTTCTACATATTGTACATTGTTTATCCATTTtAATTCAAAATATATTGTATTTCTATCACTTTTAGTAAGCGTCCACTcCTAAACGaaTTGTTtACGTTTTTATCAGAGGTAGTCCCTTATGGtatTGAGTCCAGATTTCTTTtGTTTATCATTGTATGTTAATTACCCTGTGTATTAATTATTATGTGTATGgAACCttGTCCTGTctCATTAACATTTAATGATTTATCTATTGCCATAAttaGAACTATTTTATCtATTTTTTATTATCTTGTTTGAAAGGGATaAAACTGCATTTGATGTGGAGGTGGTCATTATGATGTATTTGAATTTTaAACATTTTTTGCAACAAGGGCTTGaaATTGTA
>gene=isogroup00530
GGACACTACAGATCAGTGGCGTCaGTCTATAATACTGCCGTAGCgaCTATCAATTCTATTTACAATTTAAATTAATTAAAGGCCTGACATGGAAGTGGAAAGCAGTAGGGCGAACGATGCAAAAGATTCAAAGAAAGGCAAAaTTTCGGTTGAAGCCGAGAAAaTATGGAAAGCGTACCTCAAGCTCCTCAAGGAACGACCCCTGctGACTAAATCTGTGTCCAGTGGAGTGATTGCAGCtgTTGGAGACATTATCGCACAGAAGATTGTCCTGAGAGACTCTTCACCTCTTACCGTTCGCCAGACGGGGgCTTTTgCCATTTtAGGgTtATGTTACTCAGGACCaTTAGCcCATTACTTTtATTCTTGgTTGGATCAgTTtATTCCCAAaGATGTCTCATACTATGCTATCAAGAGAATCATAGCcgACAGATTtGtGATTGCACCACCCTACCTaCctCGTGTTTTtCTATCTGTTGGGATTATTAGAGGGAATTGGACAtACTGCATCTGTGGATAAAATAAGAACCACATTTtGGACTGCCCTAAaGATGAACTGGAAAATTTGGACTGTTCTACAGTTTATTAATCTGAATTATGTGCCAATACAGTTCAGAGTTCTCTTTCAAAGCTGCATTGCCTTCGTGTGGACAATCTGCCTGGCAGTTTACAGGAGAAGTGCCACAGACTAGTcAAaTagTTGTCACTTTTATGGAGTCAGTTTCCACGGTAACATTGGAGGGTGTAATTGTtGGCGGTACCCTGAGATCATGTGTGCTTGGAAAAGATGGCGTTATTCCTGGAGAGAGCGAGGATACTAATCATGAAATGGGGTTGTTtAaCTaCAAATCAATCATACAGACTGGTGgTgCATGACAATTTAAAAATGCAAaGTTACCATGACAACCAAAGATGCAAAGTTACCATGGCAACCAATACGAATGAAATTAACCGGGTATTTTATTGTAAGTGGATGACAAaGAGGATCAATTTGGCAGAATCATAATATATTACAAATAACAGCTTTAATACCAGCACTAAAAGGGTGGAAAATCTGGGAATTTCTATTGATACGTCATtAAAGGAGTAACAAAGTATGATTGTACTATTTCATgCTGGATGGCAATAAAaTTAAAAATTCTAAATGTCCATATTTTGAGAAGCTGTAGTATACATATTTCACATATTTCTGGGAGATTGAAATATGTTTGACAATTtCCcTGTAATACTAGTGAATGGTTAAGCATGCTGTGGTTGTTCTGTTGAAATGTTTGAAATTTATACAAAATACTATTGTACTATTTCATACTGGATtgCAACAACAAATTtCCATATTTTGAGAAGATGCAGTATACATATTTCACATATTGCTGGGAGATTGAaTATCTtcGAAAATTTTCCTTCAGTACTAATAAATGGTTACAAATCCTTTTGTTGGTATGTCGAAGTGTTTGAAGTTTtCACAAATTTtGCTTTCAAAaTTGTGAAGAGGTGTATTGAATATTTtCCCCcTCATATTTTTttAAAaGtaTGTgTTtgCTTCATAGACTATCAAGATAAaGTtCcAaGTATTTCtAAaCTTCATTAAGGACTTTCTGAAATTCtCCccTTATAAaCTTACTGCAGATCTACTAATCCTATCTCCATTAGTGTGGGTCAATATGGATAACAGTTGTTCGTATCAGCTGTAGCCAGCTTAAACTgtGCAACCTACAGGTTTGGcAtGtGAGAagActGATACAAACAAGTTGTCCCCTGAGTTCAATAATGGTTATCTTGGAGAAATAGTGCAGTAAAGTTCTAAGGCAATGCAAATTTTGTAACGTTTGATATATATCTCTAAATTtATTACAATATGGCAAACTGaGAAGTAAGATCAAGTTTTCtATGAAAGGATATT
>gene=isogroup00537
CATACTGCTGACCTCCTGTtCGTGTTtCAATCtCTCTTCGTtAAAtgaGgACAGCTtGGCctGTtGATTCctCAGTtCtgCATCAACTTTGTCGATGAAATTtCTCGagTctCGgAcTTCCTGATCTAGCTCAATCTTtGCAGATTTCAGATGGCTGATTTCAACATCTTtCAAaTTCAGCTGTTCATCTTGTtCGgCCcTCTTTtCcAAGATATCTTGCATTtCCTTCTGCAGGTTCTCCATCcTGTGTGAgACTTGGgAaGACTGCGACTtGAGGTTTTCGTtcTCCcTGAGAATATTTTCGAaCCTCTCTGAGgAGTGCGAtGAAGACTGTTGATGActCTCCAGTtCTTTCTCGAGTCGTTTACATTTCCCTTtCAATTGTCTGATGAtATCTtGAGCTTTGGTTTTCAGgtCTGCTCTTTtCTTTTCACTCTGTTCCAACtGTCTGCTTTGCTCTTGgACTTTGATGGATTCTGATTCGCTCACGCTGGAGGAATCTCgCAACCTGgTCTGCAGATCCTCCAGTCGAGAgaGAGCTACTTTTCTCtGCCTCTCGCTtCcAGCCAaGgTCTCcGTCATGTCCTGAAGCTGTtGTAAAAGTTTACTCTGGTtcTTATcTTtGTCTTCAAGgtCTCTGTTGAGtGTATTgaTATGTTGTAACATCTGTTCTCgCTGTTtCTCtGTTTTCTGgAGTCGTCcTCtgAAGTCaTCTTCATCTTTtAGTCTTGAGACTTCCGTCAGCTGTTGCCTCATCCTCTCTATTtCTTTCTCCATCTTCACTCTCTCAATTTCTTGTTGTTGCTGAGCaTAtGGCtCATATATgTCAGGGAGACTACTGCTAAGTGAAGGTGcTTtAATTTTTtGTTCTCTtcTCTGCTGTGCTGATAAGGGTATACCTTCTTCCTCCAGAGCCTGCTGGTAGTGACCCATCTGATCTTGAAGGGATCTATATTCCTCTTTGGAACGATGGAAGTCATGATtGAGTTTTTCAACTTTCTGTTCCAGAggCAGACTGGTTtCCCTCACTGCGCTCCAATCTTCTACAAGTCGCACTGAGGTCGGCAGCGAGCCTTGCTTTATCAGATtCTGCTTGAAGCAGTTGCTCTCTTAGAATTTTCTCTTCGTCCCTTCTCTGGCTTGAAACCATATGTTTCACTTcTTTGAACATcTGTTCCTTTTCCCTGGCAaGGTCTTCCCTCTCTCTCGCGACCTGTTTCCTCTCTTCGCCCTCCTTCTTCCTGTCCAGGTCATACCTGACTTTGGATTCTTGTTCCAGACGTTGTTGTCTCAaGTCGTTCTGAATTTCACGCAGACGTTGCTCGACCCTATCGGCAGGCTGACTGCTCTCATTGGTTGATTTgCTCGGTGtCcTGctgATGCTCTCGTTCAGGTcGTGGTACTTCCTGTTGGtattCAAATTCCAATCTATTTCTGTTTtCTATCTCTTGATTAAgCTCCgtaCCTAGCCTCAGTTGGTCGCTGCTCAGATCTCTCACAGCTTGGTGTAATTCATGAACcTCTTCACTGGTTtCAtCAAaTCTtACTCCAGgTgtttGATGGTGAcGTCTAGTACTGGCTCCACCAGatACCCtGtaTtCTCTCAGAGGAGATGTTGGATTGTA
>gene=isogroup00539
AAAAGTGTGTTAATGAAGtAACGTAcACGTACGACTGCAGCAGTAAATTGTTACGCTAGCAGGAAGCTGGTAAGATAACGTATAGAGAAGAAGGAGACAATAAAAaTATAAAAAaTAATTGTGGAAGCAAAAaTAACATGAGAGAGAAACAGGCAGAAAGACGAAGAAATagTGAAGTTTTTACGACAATGTATATATATTCTTAGGGAATCAAAAGGGCTGACAAGGGAACACTGACATGTCTAGTCAGAATGTGTGcGTGtGTGTGtGTGCGTTTGTTTtgTATtCTGACCGAGGACTTGAACAAAAGAATtCcAGGTCCTCGGTTGTGATTTCTAAAGAATCACCACGTCCTCGGAAGAATTCTATTGTATGGGGTATTGTTAAGGTTAGGGTACGTGGATTTGAACAATGGAAAATACAATGGGGTCCTCGGTcTGAATGTAATACAAaCATgtaTgtGTgcTGTgTGTgTGAGTGCGAGTATGACTTTTCTCTCtGTTTGTGTcTGTAAATACACaTAGTTGTTTATTGTTTACATGAtGTTaGTAAATAAGAGTCACGTGATGAaCATTTGGACTATGGCTCGTACGATAGGGTTAAAGTGTAGCAttaGCTATAGATTATACTCTGTCATTACaCGAAAATATCTTtGGAAGTTGGTGGCTTtATATCTTAAAaTATAACCCATGGGAaaaaaGAAAaTAACagAGCTTTGATTCAAAaTCACATTTGTCaTCAAAAATGGTTGCCTGAGAGTGAGACATGCAGCCTGGAAAATTaGCTTtATAagCAGAAATGACAaCAGGTTTCCATcACGACGAAGACCAaTAATGAAAACTAGCGTTTCACCAAAGTACAATTTTGCCTTGTGCTGTTGCCCAGTGAGACATTTCTGTGATtATTTTTCAAaTACGGATGGATAAATTGAAGGATgaCACCTTGCcAAAATGTAACTTCGAAAAAAATTCCAAATAAGTTCAaTTGTAATATTACATTGGTGATTTCCCAATATGGCAAgcAaGCAAGCAAAAAAaTACAaTCTTGCAAGTGAAAAAATGCATgtGCTaTTCAAAAGACATTTAAATCCAGTTATGGAGATTACTATCACAGAATAGTGGCCATTTGCAGAGGtGACACGCAATTGATGAGTTCCtcTAGCATTAAATtGCATAACAAGTCAAATTTGTGATGCAAaTATCCCTTtgACAaCCcTACATTATGCATACCcAGCATTTCCCAATGTTAGCATTtAACTTACAATGCTGCTATGGTTATTATATACTGTTATATTATTACCAACCATtATGGCACAGTTTtATTCCTTtACTTGGTGGTTATTTTGCCATTCCATGGGATTGCTAACTTATACcTtATAGTATTTTAAAATGGCCTTTTATGCAAATTCACTTATGATCAGGTGCACCTTCTTTGTCTACCAGTAAGACGGCAAACTTTGTATTAGACATTGTATCTAGATTTTGGGTTGTAATCAGTTGGTAGCAACTAACATATTCACCCTCCCTaCTATTACTACATGGTAATACTTCCCTGTTAATAATTTTAACGAGCACATTAAACAAAGCATCCGATTGATTCTATGACAATTGAATGTTACCCTGATGCAAAAAaGCCAAGTGACAAATCCTTtGTCACCAAATTGTAAACAAATTGGCCATAACTGATCAATAACAAaGAAAAGAAAATAGTCTGTAAAATAATACTTtAGCTTTCATtGAAATTTtGctCCACATTTTATTTGTAGAAGTTGAGACAGTCCTATCagTAaCAGATAGCTCAGCAGAGGAAGGgTtgAATGGTAAAGGGATtGGGGGgggGgggTtaGgaaaGGGGTGCACAGTACACAAATCACAAAGACAATCACTGAGTATGGGATGGAATGCACTCATCTAAACAACCTACAATATTAAAAAaCAGAAACAAGAAAAAAaGAgTtAAAAAaCAAAaTTTtCCAGCTACATTTTTGGAAGTCGTCTTACACAACTATGATTCTTTGATCAGAGCCACTTGGctGAAAAATTTCTTGCCagAGGGTATCTGTCATTGAaCTCTTTGAAAATCTTCAGtACAAAGCAAAATTTAAGTGATGAAAATtGAaCcATATCAATGCTTGAAaCAAAATAAATTCTCTTtAaTAATGCTACAACTCCAATtGAGTGGAGAAGACcACACTGGCAGAGATGTTtGCATTCATTTCCCACCACGACAGAAGCAGGTGATTAAAGAAGATGATATTGTGGTACTGTGAGCAATGAGATCTCGTCTGCTGCTCAGCTAGGACATTATGTAAGACGgTATACATCAAAATATGCATTTTATAGAAGATTTACAAGAGAAAAGATGATGGGCTTAACCTTGTAATTACATTAGGTAGTACCACCTTCCCAAATGTGTCCAGTCCTTGTATACcGAATGACAAACTCAACAATTCATAGTTAACAACTTTTAACACCACCTTGAAAAGGTTGCTAACTTCAATAAAACAGAAAAGATAGTGATCAGCAAAATTtAaTCATAaTTTCAAAACTTTTACTcTtATCACTGAACGAACCCCATGCTATCGCTACGGAAACTCAATTTATGATTCCGTTGGGTTCACAGAATTCAAGAAGTAGACTTAGACCACTGCACAAAATATTTGGTATTACATtCTCAACACTGAAAGcAACCACCTTAGTATGTGAGTAATtAAaCTGATTCTCTTACTTTCTCAGTCACAGCAGTAAAGCGTTTACAAATtAATTGCAAAACTTTTACAAGTCAgAaCAAAAATCATTTCAACAAAATTGTTTTCATGCTTAATATGAAATATTAACTAAACACCTTACATTTtCGgAAAAAATtCCTGTTCGCcGTAAACAATATTTTGGACTGAAGTGTGCACAGACCGCTTGAATACTACCcACCAATGATCATTGAAAGATCACAACGATATAGGGgCAGTATAGGGAGTAACAACATCAATGATTGCATAATTGCTTCAAAATGGCTCACCcAGGACACATTCACACCTaCATAAACACAACCACAATAGAAAGGTGTATTGAATACTTAAAGCAACCTTTCCTGATTCATGTTtATACTTTtGTAGACATGTTTGTTTCAATGGGGgTGGGGggggAAGGGgTCTTACATGCAACAATTtCAAACACAAAGAAATTGAGCAAAAGAAACTCATGTCCTGACAGACATTTGCTGGTATAGTTTAAGCAGGTCACACAGGTATTtATATCcTTTTttCCCCcAGCATTTcaTGGAATTTGATCCAAAAATGGTATAAACAAATAAAAaaaGCAGTAAAGAGACACATGAGATTTTtGTACACAACCAGACCTGGCACAACAtaaaCTCTGGCCTAGAGATGAGACCAATCAGAGAGAATCGATTCCTGTTGCCCTTCTTACATCCACTCTCAAAACCCACACCACAGGCATAGACTCGTCACAGATaCAAAaTTAAAGCTTTGTGTTGACATGACAGATACCCTCCAGCCATGCCACATATATTACCTAGCTGCTaTTagTTA
>gene=isogroup00540
GAGAACTAAGTATGGTATTATTCTGAGTTGGCAAAGGTGCGTCTGAAATATAGTTCATTTTTGACGGAATTTTTAgTTCCGCATTGGACCTTGAGAATTTGTGACAAATACACTATTTCAGCGACAAAGAAATTGGGATTTCGTCAACATGAATGACATTGAAAAACAAACTTTCGTAAATAGAAAGTTGAAACATTGGCCAACTATGTTTTGGGTTttGATGAGAGTCTTAGCACTTTtCTATCACCGATCAGTTGTTACCGAAAGAAaaTGcTTTtCTtGCCACGTtCGTCAAATTTCGAaTcAaTGTTACGGAAagAGAAGCAATCTGATGGACGCGCATTTGGACTTTTATGTTTCGGCGTATGAATCcAaCCCcAGCAGTgAAacGAaTGACGAGAaTAAAAAcataCAATATCAAGACGGCGATCACTGCGAAACATGCCTGGCCTTATGGTGGAActGTTACCGAGAACCTTtCAaaTAtACCGATCGGGATATAGGAGTAAGTCcATtGGgACGAAGGTGGAACGGTATCATCTCTAACGGATGGTTCGTTGTTGCCCTAGCcATTTTGACcTAcGAATtttGtCAGTGTCTTTCtgAGATTGTATGGAAaaTcaGAAGAGATACTGagCTTTCTGTTAACtCTCACgTTGTATGAACTGCTGATGACtcATTATGCCTTCGCGTTGTGctCAAAGATACATAGCCTCTtcAAAgCATCAGTTCCAAGACTgtATtGGTCCACTACGCTTAACGTACgaTATTTGATCAAGAGAGCCCAAATGTTGGACTTGCCAAATAGAGGCTTACCTGGATTACCAGTCCTCATCCTCTGTGCCTCCTGCCCTCTCCTCGTATCAGGATACCGGATGGTGATTTTCCTATACATAAGTAACTGTGACATCACTGTTCACAGTGTAATGCGGTCAGTGATCGGTGTTATCTTCATAGTgAACTggggCTTATCCGTCTACATCATgTATTtCATTCGGgTGtCttttCAACACCaGTTCAAGTTGTTaCTTGCTTACATGAAAGAGTTtGAAGATGACATCCGCAGATGCAAAGCAATTTTGTtGGACGTTGTTGCCGATTTtGCTTGTTATTATCAGTTTTGTTCTTTGTACACGGCCGTtGgTATTCCCGCTacaGTTATTGCTGTCGTGGGTAACATATCTTTAGCCTATATAAATgaCCGAAGTGCgTGTGTTGGTAATGACCTTAAAGGTCAAGAGATAGTACAGCACATCACAGTGTTGGCTTGGTCAGAGATTGCAATggCGATGATTCTGGTGGCTGTAGCAATGGGTGGATACAAAGTTCGTTACATCTGGGAGAAATTTGTGAATAATGTTATGATCATGAAGTGTAACGAGTCGCAACCTGACGGaAAAgaGTTATTCCTCGAAGCAAACTAtTTGCTGAGGGAATCTAACTTGCTATTAGCCACAATCATCTTCTCAGTAACTGGAATCTACATGGGATTTCAGTTTGGGGAACAAAATGGTGCATTTTTAATAAGTTCATGCAATGGAACATCTTCATATGCATCTTGTACCTAACTGAATACGTATTATGTAAGTTTAGCATATGAAGTTATAATCGACGGCGGTTGAGGGTTTTTTTGGACAATGAATAAGATAAGATAAGAGACCAAGTTAAATATATaGATGAACAGAGCATGTTCGTGTATTGAtcGTTAAACATAGCATATATGTTGAAaCAAAGAaTGATTCAGTACCAAAATTAAaCaTATGaTTAAAATTGTTGATGTCAGCCGTTGTATTGTTCAACATATAATTCGGtGCATACTAGCCTACgAaTGAATTTGAAAGGTACaAATTGTATTTaAatGTATTTGATTTGtGTGtCTtTCaTTtAAGGTTATCATAAcAAATGATCAGAAAAcTTAAGtATCAGCAAGtTAAACaAAAGTAAAAtatAAGATATATACTTTATgagggCAGTCATCTTTTCATTCCTATAAATA
>gene=isogroup00558
ATCCTACAACTaTATTttATTTTATTACCTTATGAATTGAAGCAACAGAAATCTAGTTTGCAACAAAACATACACCCTTCACTcaTGGAAAAAaGCAGAAAAATTTTCTAACCTTCCTCAtAGACAGACACATACCCCAGtAaTATGAAAcGGgTATTAAAtAatCACAcATgCAGTGCAGCAAAACACCTAGATATCATTTGATAATTGGATATGCAAGTGTTCAATgcAAGTaTAAAAGTTGGgaTCACGGTAAGgAAaTGGAtaTTGtAGAGTGacAAaTAAcTCCCcATCAAACATAACAAGGGTTATGTTTCAACGAATGtACAATACAGCAAACATCATGGTAATGGgTCTGTCTTGGCCAATAATTAGCACAGTTGCtCACTGGATCTCGACATTGCcAGAGAAaCTTTttCaGGgTCATCAACATTCGcAGTGGCATTCTCTCCATATTCTCCACAGAACATTCTCAGCAGAGCctGCTGTGGCCTGGTACAACAGAAAACCCTCCAGCAACAaaacatGatActGGAATAAAAAtAGCAATGGCACATGcaGGAATGGCAAGGAAGATGACAAGTAGCAAACCTGGTCTCTTAGTCAGTAAGGAAATCAAAGTATTGTCATCTTCAGTTGTTGGAATCTTATtGTCAGGTTCACCTGTCATTTGGCCcGTTAGTATGGTGGCGgTAGTGGGAaCTTCAATGTCTGAACTGTTTGTTGGGGGCAAAGTGTCATCTCCATCAATCGGAATGTATTCAGCAGTCTTTTCCctACATCTTGAGTTGTTTGTATAGGATCCGTGgTCTTtGAACACTaGATCATAATCaGGACAGAATgTCTTCTGTATACAGTACATGCAGTTGTTATCAaAAGGTTGgTAcgTtCCAGgTTCACATAcACAACATCCGTAACGACCATGACAATTCTCTCCTTCTCTTtGTTTTCTGTACCCAGCCCGACAATTTCGACCACTGTAGGgTTCCTGAAAAcAGCCTTCATTctGTTCTTCaTCTAATACAGCCTTTTGTAGAGATTCTTGTAaTGTGTTTAAAaTCTcTGGTAATTCTGTGACAaCTGCTcTAaCAGGAGaGAAAGAGAGGCTCAACCTATCATTAGGTACTATTGGTCCCCCTGCTGTATTAGTTGTGGCAGTGGTAATTACTTCTGTTACAGGTAGTTTCGATAAACTTGAACCATGAGCAGTGCCAGCATAGCTGCTAAGAGCAATCACTCGAATTAACACTTTAGTAGCCGTTTTAATAGTTGAAGTG
>gene=isogroup00567
AGAATATAAAaCAAGAAGTTTCACCcATTGTAAGTTTTCAGAAGACTGCAATTCCCTATATTGGTACGACAACGCTGACAATAGTGAAGacACAGCCACCCTTATCTAtGATTGGAAGACAAAGTCTGGCGAGGGATTCaCAAGTGGAGAaTTTGACATTCAGTCTAAcGGAAAtcTTATCATCACGAATGTTTcctttGAACACGAAAGAAaaTTtAAAGTGaTTTGCATcTTaccgaTGACTTTTTTAATACcTATCACGTTGATGTGGTCGTAACAGCcACACCAGATGAGTCATATCCATTAaTTtCAGGCTGCGAAGGTtctcAaTTGtGTCTTCTTCAAACGAcAaCAGATGCCATgATAAGGTGCATTTATAAAGGAGCAAGGCCAATGACACAATtACGTtGGCTAAGAATAACGGGCGGAGAGGAAGTAGCCATTTTCAGCTCAGAAAGTGTAAcATCTGACTCAAATActACTTTTGATTCGATGTCGGAAaTAAGCTTATCAaCGCTTGGAAATtcAACCGTAGCTCtaTTAGAGTGTCGTACTGCAAACAaCGAAGTTcACCGATCAAAtcAAGTCcTCGTGTTTCTTagTGATGGCAATCCGCTaTCGTCTTCTtcGACATCTcTGTACTTTGAGGAAAaCAAACAGTCgAaGctcTTGTGTAAAACaTTTtaTGAAAACACCaTagTATGGACTacGgAaTTTAATCAAaCAGTTGCATTTagTACGCCagAAGGAAaGCAtGTGTTTGAAAcTTtCAAGACAGATTTCCatCtGgCAgAcGATGGCAGTTTAATtATCcAGTtAaCAAAATtcATCATGAAGGAACGTAcacATGCcACTCAaCGGAcGgCAAGgTGCATTCAACtAaGTTGACAGTcTTTGTGCCCCcAACACcATCCTACATTCTGTCTGAGAAATGTCcTCcACTAGGTgaCTGTGTTGTAcaGTCTCCcAAaGAGAGCAaCATAACTTGTAAAGTACCAGATCATCGTCCGCAACTTGAAATAGAATGGACCACGCAGAACCAGGATATGATCAAATTCACCaAGCAAAGTAGTGTAGCCAACACTGATTCCCACTTATTCAAAGTAACATCGACTCTTAGCTAGGAGCTGACAGAATCCATTTCTTGCAGTCACGGAGCAGTCATCTCTTGCAACGCAAAGGGTCTCATCAAAGATCTTTttcACTCTTCAAAGACAATAGTGATCAAACCAGacagTTGTGATGAAGATATGAACCCAGTTCGCAGCAAtACACTGATGTtCTTTTTTTTGGCTTCGGCTGCCGTAGTGATTTTTGTACCAATGGTTGCTATAGGCATATACTATAACCTACAAAAGCAACGAAGCAGAGCCAACAACTCTAATGCCTCTCCATGTGAAGAACGTGAACTTGAGGAATTAATGCCAAGAGGACAAGAACACCTCGCTGCAAGTTCATCAGATGTAAGAACGCAATTTGTGGAGGACCTCAAAATTACGTACAAGCAATGGATTAGTCTCACGTATAATAATCTTTGGCGAGAGAAGTGCGGATACAtTTACGTcCCTAACAACATTGtTTGTGAGGaAAAGTGAACAAGATGTCAACC
>gene=isogroup00576
ATACCACAATTACAATGCATACACCTATATTATAAGCACTCATTCTTTATGTAGTACAGcGCAGAGACAACAAAGTGAATAAAACTGAGCCCATAGTCAAACTAACTAATGAACTTTAGCACGGACAGGGAACTTATGGTTTCTGAtcGTACAGTGGTGGTCAAACCTCAATTCATCAGACTCTtGgTTtATCTTGGAGtAAAaTaGTTTtCATATTTTTttATTTTtAACCagCTGGgTACctATCATTCAgTAATGATTTTTAATACAGATGTTACCTTAGTATCCACTTTCCCATAGATAACTTGTAATCTTTCACTCGtAGTATGCTCCAAagAAaTACAACAAATTATAATaTAAAATATCTTtATCTCCCAAGCAGATTCAATCTGCTAGTGGTATTAATCAGCCTAATTACTGCATGACAATTATAACTGAGGCCTTGAGGTCTATATACTGTATAAAATGCATAGgATCATACAGCAAATGAATAAATGATGGCAACGAACAAAAGAGCTGTTACGTAATGATAACAaTGAACAGTAGAGCATCGTCcAaCCATGTAATGATTAAAATTCATAATGAGAGCTCTTTGTTCTGTTGTTTCCACTCTCCAGTAGCTAGTTATAGTAGTGCAATAAGCCAGTCATTAGACTCCCTCTTGCCAGTCTGTGTTGTCGAGGAGGTGAGAGCtCTTTGTTtGTTTTtCTAGTAGCTAGTTACAGTAATTCAGTGAGCCAGTCATTAGACTCCCTCTTGCCcaGTCTGTAGTTCAgTgaGCcAGTCATTAGACtCCCTcTtGCcCGgTCTGTAgTtCAGTGAGCCtGTCATTctACTCCCTCcTGACCGgTCTGTGTTGtcAaagAGGTcACAATGAaTGTTTACAActCATAtGAGAGCTCATTGTTCTGTTGTTTCcAGTAGcTAGTtaCaGTAGTTCAGTGAGCCTGCCATTCTACTCCCTCCTGGCCCGTCTGTAGTTCAGTGAGCCTGtAATTCTACTcacTCCTGACCGGTCTGTGTTGTCAAAGAGGTCACAAT
>gene=isogroup00580
ATTGgTTTGCATAAGTACGGgCCATCTATTTGCCCCTAAATATGTTAAAAAGACAAGAATGGTCACTTATTACTGTAACTTCAACATCGGCTTCTACCAACTTTTTAGTGCTCTGACTCGCACCTTTCTGATAAGACCTTCCCTTATTGGAGATGCAAACCCAATTGATCATCTACGCCCTATCTGATGGAGATCTTTGTCATGAACAACTCCAGTAAAGCTAGAAAAAAGCACTGTATGCCACAGTTAGGAGATATGGTATAAAAGTTGTGTCTGGGGGATGCCACTTTGTGATTGTGCAAAGTAATAGTGCCACCTGGAGGTGACTTTCCCTAAAGTGTCTTTtCACATTTTCAGGATGAATGATAGGCAGTATTGACACTGAAATCAACTGGAACTAGAGCGTTCAATGCAAAGATTCAGTATTTTCATAACTCTCTAAGAAAATGTAATAAGGCACATTAAAaCTGTTCCAAACTATTATTAAAAGGTGTTCCCAAAGGAATTTTTCTTGGCTGTGTTGGGATGTTGTTAACCACAAGAATATCTATCACATATACCATAGTATTGATGAAGGTTGGTTTTCCTTCTCCTGTCATGATTTAAAAATATGAGGCCGATGAGAACTTTAAATTAACATATCTTGAAAATGGGAGGCGAGTAGCATGTTAAacTTGACAACCCACaCATGAACTCTAGTCCAGATACGAGATGAacGCTTTTTGAAAATATTAAGGCTACTTTAATATTCATgaCCCAATTTctgAACTCTTTTCAATATCTTTTTAATAtCTATTTAAATGTTTCCTTGGCTTGGTACAATTGATTGATAAAGCTACATAAGATATTtGCATAATTCAACTTTTCATATTCTtCAGTtCAAGATGATATAGATCTACTGACTGTGATTATATTTCACTAaTATTGTTCACAAGTTTCAAGTTtGACCTGAAGTGCAGAACACCAGATGCAAAaGTATGATTAaGgaTCTAATACCACAGAGTGCCAGAGACATTtCATGGCAATAGAAAATATCCAaCAgaCCAATTTGACTAGAAGATGgATGAAAGAAaTATGGCTATGTAGCGATATTCCATGCACCTCTTTtACTcaCCCcTTCCcTTCCTTCTCCCCCCcTCcTCCcTCcTtATTTTtAGTAAAACAAaTAATATGTTGTCTGATGTATTTTCACACAACCATtCgATGTTACTGCAGACATTTTGGAACTCtcATTTCTGTTTGATGGAAGAATTtGCaTtCAAAATTaTGTTCCAGTCCAGACAACaTCCAAGATCATCgaTGCTTCATCACACCCCTtCGTAAAaGTTCTGACACCATCTacACTTTTATCTTCACAGCTTTGGaCAtcAAaTCAACCTTttAGGgATTTAATTTTCTTGATTTCTGtGAACAGAaCAtGtcTCCGtACTTTTCTGtCAAACAGTTtGACAGCTAACTTGTCTGCTAACCTTGGCCTCTTCAGAACTTTGGAGATGCCAGTGCCAGCAGAGCTTG
>gene=isogroup00588
TTTAATTTGAATGCTGCATGTCATATACCTGTCCAGAAACTAAAaGAAAAATTCAAACTCATAGAATGCACCACACCTGGCTCCAAGCAATGACATATAAATCTAGTCCTCATTGTATCTACAGAAGTTGTTTGTCCAATTTTAATCGAAAGCCTTTCCTTTCATTGAAAATTTTGATCTTCaGTAAAAaTATTCTTCTGTctGCAGATTTTATTGATGACAGTACTTCCTTCTCTTGTGGAGaaaTTCCACCAGCTCTTGTTAAcCTGAATaTTAAAGACAaCTaGGGAtGTTTGCAATATATGCTTgTGGgAGCTCCTtaTTTCcAtaTAAGCCATTTCTCtCTGCATCCCATGGTCAGCATGAaCCAGCAGCTCAAaGTTACAGTATTTTGATATCCTGTGTCGACCTtGAAATTGCAGCCCTGTACTTCTTGCAATAAAGTGGAGCATATCTgCTGTGGTGTTCTCATTCTGCATTCATGCATTCCTCAAATTGTGCCAAATTTGAGCCATCTTTTCTCATTTTCTtGTTTTCTCTGGTATTCCAGTTTTGAGACTTGCAGAGCCATCTTCATCATATTTTCTTCACTCTCCTCTAGCTGGTTGTGAAGAGCtGTGTTTTTTtCCtGAAGTTTCTGGACCTCTACAATGAGTGCTTCGGCACAATGTTtcATTACATGGTCtCCTGATTGGCcTGCTGTTGGAaGCTGTTACGAAGAACCGCTCGTGACCTCAGACTGTATGCAGTCTtCTTTTTAGGtGTGGTTATTGTCTTAaTGGTCTGCATGTGCATATCATGCATGgAATCTCTTTGAAGTCTGCACTTGGCCTTCTTGCCCTCCAGGGCTGTCTCTTACTCCCaTACATTCCTCCTGGATGActCcAACTCTCCCTGCATCTCCTTACTCTTGCGATGGAACAACTCCTTCTGTTCGGCGGCCTCTTGACGGGTCTAGCATGAaTAATTCGTGGCGTGGAGAAAGTTAAGGTGGAGTTCCGAACATCTTTTCTTCCAAaTCTTATTTCATATCGAAACGCagTAACTTCACTTGGACTTCTATTAAAACACCTTCACTTTtCTTCCTTCGTTTATTtGTAAGACCCACGCTcGAATCC
>gene=isogroup00589
ACTTCTCGCCGTTCTTGATTatGAAGCGGAGTTCTtGAAATTtCcTTTGCTCagACTCCATACTtCtCCCgTCGTACAAGTTGTCATCCTCATCGTAATATTGGTAtcGATTATGTTCCACGATGTAAGGCACGGGGATTTCCAAAtaTAaaCGCGGCCTCTCCACGTTGATTGGTACCTCGTCAAAATTCTGTTCGctGAATAGCGCGCGTGTCCACAacGCAGATTCAAGTCTTCCAGGgAACGCgcTtCTCATCTCATCCATGTATTCCCCGGAGTACAATtctCTCAGTTCTgaTGCTTTCATTtGTGTGAGACGCAGtaGaGCCAAAAGACGAtGAAGTTCTCGGGTCTTACCTGCCTGCTTCAAaGCATCCATCTTTGGCTTCAGTTTTtGGAAgATGGCGTACTCACTatCAGCAACGACGTtaGAACTTCGGAGGACGTCACAGAGGAAATCGACATCGAAGGAAGAGACCACCTCTGCATCTTCgAaGAAAAGTTCACTcTGGATTCTGAGCATaGTagTCTGGACGACtgtcTTtGtaaagttgaGtgTGCcGCTTGATCCatgAaTGTGAGGAGGTAGGGCCTAATAGGTACcACTGCAATTtGTTtGTGTATGAACTGCTtACAAACTAacAACAaCGGAGCCACGTCGTACtcAGTAGTtAAAATAATATGATGCCATACCGTCTGAAGGCTGAGaTCTATGGACTCcGTGTACATGTAACGAATAAAGTCTTCCACGgAAGACATATAagCGCCATCGGATTTCAGTATAATTTGAAAAATGACCTCACCGGGGGCCTTGCCCAAaGGCCACTTTCTACGTTCACTGAGAATAAACTGCTTtAACGGATTACTCCAACTGGCAACGATTACTTGATGAGCGTATATCTTTCTGTGtCcTTTGGGACTGATAACAAGATCGGTAATTGCATGGTTtGGCATGTTGAACAGAGTGGCTAcTTtGACTGAGACTGCGCTGCGCGTTCGTTTTGCGTCATCATCTTCGCGATGAGACGGGCGTGTTGACCACCCCTGGAAAGATAACAAGCCATAATAtGAAACTGGACGAGTTAGTAATTATGCAATTAAACAAACTCTCTTGCGTGGTAATGAGCATCTTCAATTTTTACAGGAATCCATGTTTTAAAGAGACAAATTGTACCTAATGCAAGATGTTTGACTAAATACACCcAAAaTATATCACAGGAAACCTAACTATACCTctCGAGAAACCCACATTttAAATTATCTCTGTtaCATctATGTTGAAGTTTtGTGAATtCctcaCAAATCATgaTTATTtctCTAAAaGTTTCGTAAAAAaCAAtgTCATGCATGGAATCATAAATTCTCGAGATGGTTAACATTTCATTTAGTTtCACTAACACAGAACAaCAGGTTCATCGACaTAACTATAGTAGGGATagCACATGGTAGCAACGTTAACATCTGCCAAATGACCTT
>gene=isogroup00590
TATTTATATTCTTCTCTATACTCGTCTCTCCTTTACTAATCAGTCGTGCATGCCACATGGTCAACATTCCTAGAGCCAATACAaCACTGAACGTTAGGAaGAACAGgAaCGTGACGGCTTTGTGTTGGACGCTGTCGTAGTCTGTCCATGAACcGGTGTGGGTGTGACCGCTTGGGACATTCTCTTCCAACTCAGGTTCTTTGACGTTATATTTCAAGAAATAAAACAGCAGCGACCCTTGAAGAAGGCTTTTGAaTGTTTTCTTGGCATCAAAAAATTCTCGGGCAAAAAGAGGCCAGATAAAAATGCTAATGTACGCTGTACCAAGAGTCATATATATACAGAAAGATATGAAGTAACGGTGGTTGAAATGACCGACACAGTTGTTCAGCCAGGGACAATGGTGATCCATTTTCAGGACACATTTATTGCACAAGCTACAGTGgTGAGTTCTTGGTGGCTTAGGAGCGATGCATTTCTTGCATATCGTCGCAACACTAGTATCGGAAAGTACCTTGAAGCAAACAGAACATCTACCACCTGGTGTAGCTGGTGGGTATCCAGGTGGCGTTGTAACCCCTTTGTAGTAATTGAACAGTGTGTTGAGAAACAGCCAATGACCAAAGACGATATGAAATATGAAAGGAAACCATCCTTGCTCACTGAGAACGAAAGGAGCACCGAATACGTACAGAATGACCAGGATCAACGAACAGAGAATAATCACCATAACGACCATAATTGGTCCGAGGTATTTGGTTATTTTTtCCACCATCCATAACAGAGGCTCTACTGCAACATCTACCATAGCAGATTTATTTGTGAAGGAATTGTAAGTTATAGACCTCAAAGCAAAGGAAGCCATTCGGCAATGTTCGAGGAGGCTCCGGAGCACCGATGAATTCAGTCTTGCCAGTTTCATTTtAActCTTCGACTCAATGGAAGGCCGAATAACGTTGGGCATCAGACTTCAAATTATATGAGGGGATTTGATACTATCTGAGCAAAAAaTATCAGTGTAGTCTTGTTTTGTGTCATCGTAATTGGTATGgTATATGAAACAATTGATACTGTATACTAGTACTAGCCTGTGTAACCTTTACGCATATCCTGTCTCC
>gene=isogroup00591
ATTGTTAAAAGCAtTGGCCTTATTGGAAACCAGCtTTTTGCTGAATAAGCAATCCTGGaAAAAACTaGTGaAATAATaAAAAATaAAAAATAAATAACATTTACTCAAGGCTCATAGCTGATTTATCATCACACAGCAGCTTCAATGTCTTGTGGATTTCTTGCTTCTAGTTCCATAAGGTCTCTAGATGCTGTGCTGCTATTGGGACTAGATGAcAAACCTGAATCTGGGAGTGACTCCTGTTTCTtcAGATAGGACAGGAGAGCGGtACACTTTTCAATGGCATCGTTGTTGCTTACTGGTTGCTGCAGAGGTACCTCTTCTTCTTGCCTAATTGAGTATTCAGCCTCTGCAAGATCTTGCTGTCTTGAGTTCGCACAATTTCTATAAAACTTCCTCACATAATCTTTAAAAAGTTTCGAGGGAGTTAAGAGGAACAAGTTTATCTCAATAGTAAGAAACACTAGTAACACTGCTATCAAAGTTGGTAACCTGCTTATCTTGCCCTCCCGATCTTGATCTTGCCacATGACCTTGGCTTtAACTGTAGAGTTCACAGGTTGAATATtCcTGTCAGTTCctGACAAagAGCAATGGACCATAGTATCCATGATTGGCTCATCAAtgTTGTAaCAaCAtCTAGTGATGATGTCATAGTAACCACTGGGgTGAGTGTCAATCCTGTtGGTGATtGgAGAAAGACAACGgAGATCTGGAAGGGTGTACAAATCAAGGTTCAGgTCaTAGTaGTGGGGTACACCcTtGACAGAACAGGTAATTGTTtCTTCcGTAGTCATcaTGAGTGTGCAGGCTTCcGgTTGacTAgAGCACCcATCAATAaCAGGCAcAGGGagCATtGATGTGGCTGAAAAATaaGAAAGACATAACAGATGCATAACCACttacTATAaaCATaTCaaTAACTACTCTGAAAGTCACATAAATG
>gene=isogroup00606
GGCTCTTTCCCACAAGCAACCAtGgCTTCTGGTACGCTGTACACCTACCCTGAAAATGTTCGGgCGTCCAAAGTACTTATCGCTGCAAAGTATAGTGGCgTCAACATAGATgTTGTGCAAGACCCACCGGCATTTAAACTTGGCGAAaCGAACAAAAGTGCCGACTTCCTCAAAAaGTTCCcTTTGGGAAAGGTACcGgCaTTtGAAGGCAGTGATGGGACTCTTCTCTATGAGAGCAATGCTATTGCTTACTATGTAAGTAACGAACAACTTCGAGGCTCATCCGCAAAGGACCAGGCTTTGGTTCAACAGTTTGTACACTTTGCAGAGAACGAGATCCTTCCATCGGCAGCTACATGGGTGTACCCTACCCTCGGGATGATGCAGTTCAACAAACAGAATACTGAACGAGCCAAGGCCCAAGTCAAGAAAGTATTTGACTATCTGAACGAATACCTGAAGACACGAACCTTCCTCGTCGGTGAACGGGCCACTCTGGCAGATATCAGCGTGGCATGCAATCTACTGCTACTATACAAACAGGTCTTAGATCCAGCCTTCCGTAAACCCTAtGGCAATGTCAATCGATACTTTGTTACATTAGTCAACCAACCACAATTCAAAGAAGTACTGGGCcAAGTTCAGCTGGCGAaCAAACAAGCACAGTTTGATGCTGCAAAGTACGCTGAATTGTCTGGTGGAGGCAAGAAAGATAAGAAACCAGAAAAGGGTAAACAGGAGAAGAAAGGCAAGAAATCCAAGAAGGAGAACGCAGACGTTCCAGATGTCCCTCCACCACCAAAGAAAGTAGAACCTTTCACGGATTTCCCACAAaGTAAATTTATTTTGGATGCATGGAAGAAAATTTATTCCAATGAAGACAcGGCAACAAAGGCCCTACCTTGGCTTTGGGAGAATCTGGACAAAGAGAACTACTCTGTCTGGTATTGTGAATACAAGTACGCAGATGAACTCAACATGTTATTCATGACAAGCAACCTTATTAATGGATTTTACCAACGATTAGGCAAGATGTATAAGCATTCATTTGCTACTATGCTTATCTTTGGCGAGGACAAAAATAGCACTCTCTCCGGTGTGTGGATATGGAAAGGGCAGGATCTCATCTTTCCACTGGACGACGGCTGGACACGAGAATACGACTTGTACGATTGGAGGAAGTTGAATGTGGATGATGCGGCTGACAAGAAACTTGTGGAAGAGTACTTCATCATGAAAGGAGATTTTGGCGGCAAAAAGCTGTACGACGGCGAAGTCTTCAAATAAGTTGAAAAACATTCTTCTGACCTGAAAAACCAAAACACTTACAAGGCTGTTTGGTGAATGTAGAGGTCTGTTACCTTtAaTCTTCTTTAAGGGTGACAGAACTTTACTAAATATCAGGAGACACATCTCAAAATAAGGTTTCATGTCAGCAGTACAAAAAGAATTTATTGCACCGCTCAGCGGTAAAGTAGTTAACTTAACACATCAAATCATCGAGCAACAAAGAAACTTGCTTTAAACTAAAATTAaGAATCTGAGGAGGCAGAGCCCTTCTTTGACTTGTAAAAGCCACCCTGGATTGTGAAACATTCATGAATTAAATTCACTGGCGTGCCTTTCTAAACAGAAAAAGAACGaCaCAAAACTTGAATATATTaTTTAAAAAAAAGTCCTGTTCGTTTCGAGAAGAAGGGATACATTATCTATCTTAAATCCTATGACAAAGGGAATGACTTGACTGTCCTCTTTCATTGGCTGTAAGGACTAACTTATGCATTTAATAAATCAACAATGAGCAAGATAACTGTTGATCTTGGGgTAAGGGGAAGTGCAACGAACATGAATCGGCTTGCCAGGCAGgctGATTCATCTTGACCTATGACCTAGCAGGGCTGATCATtAACATCTCTtCTGACCTGTGGTATTATGACATCCATCAAACCAGgtAAGCCATGTGTTGAACAGGGAGTTTATTGTAACTACTGAGTGTTATAAATGAAAAGTGTTTTTGAAACACTTGCAAAAGAATAAAGAAAAGTAAAAAATTGGTaTACTCGCTCgTGTAGTGTATTCTTTATGTTCAGTCATGCTCCccATCAAaaTTCAccAaaTCCAAATGTGTGTAAGTAATTTGTAACTTGAGGCTACTGAAAGGGAAAGGGTGCTCTTGGAATTTTAAAAAaaGAATTTAAATAGTATGGTTGCACAGCAGCACCTACATGCTGGGAGCTTGGGTCATATCCAATTTACAGTGTTTACATAATTACcAcTTtAAAtGAGATATGAaGGAgAAAAAAaTGTGGTTCTTGCATGGAATTTTCACTGTCACACAGTATAAaCCAAAGaCAAtGAAACAAGATGCAGTTGGCATGTAGGtATAGTAGATATTACTTCCTAGCTCAACTAGCATTCATAATGGGGAAAGTCTTCTTGTAGATTCCTGTTTCACATttATATGAAACTGCTATGATAAGCTAAATCAACCAAACGTGCCCATCATCTAACATCTTCCAAACTCCCCGGCAAATTCTCAGCAATTGCTATTGTTAAttCCTCTGCAAATTCAATTCGACATA
>gene=isogroup00608
AAATAGAGTTCAAAACCGGTGACCTGGAGTCCTGCGCTCTACCAGGAGAACCCTCCTGGTTTATCTTGGCAGTGAACCCTGTTCAGCCATTACCAAGCCATTGCCAAGTGGTGGCCAGACAGACTGTACTGTGACCTGTGTATATATTGCATTCCTAGCTATCACACACTACTCAAATGTGTTTAAATCAACATCGGTAGCAGGGAAtagAATTTTCgaCAGATATTACGCTAGCTGTGAAaTATGGAAAGcGAAACCTTtAAAATTctGAAGAGAGACTCTAAAaTtGTtaTAGAGTtAGGGACAATGAAatGAaTgAAAgcctCGACAATGAcaTATTGATTGCTAAAGGTAATgTAGACAGCCTGTATCATTGTTTTAtcGTGTGTTTTTtGAAGTACCTGTTtCTTCAGAAAaTGTTTCAAATTCAAAaTGTTTTtCTAGGCAGATCTGATaCcTTtAAGgAAATTGATCAGGTATACACTTTCCACCTTACTCATGCCCTATCATTAACAAATGCCcAGATCTTAAAAAGTCAAAACTCATTTTATTtATTATtATTCAGATcAATCCCTCCAtAGAAACCCTCATTAGAGAATACTTTATTtGGTTTTTCAAaTGATCAcAagACACTCTTTCTCTTTtCCCctCCAAGTCAATTTAATCTCCCTGCATAACTGATCACATCAGAAGCATCAAAAaCTGatccccATGTTGGGATCAGATgAATGGgAGATtGATCCCTCTCGTTctATtCctcTGTATtagCcAATCATCACCTGACATTTTGCGGTAATTATACTACCTGCCTTCTCTAGAATtACATCtCCTTTTTTCACATCcGATTATTGAATACATtAAAAGGTtAaGACCATCACCAATGGCACTTGGCCGATTCTTCCTTCTCCTCTGCTTCTCTGACACAGATCTCAAGTACCTTAATAATCCAGCACCGCATATTCACATCCATCcGTAAAATTCTTGGCGATTCTTGCCTATtCTTCTTCTTCTTCCTCTTTCCATCCATATGTGGGATGACCTCACTCTGTCTCGTTACGGACGTCTAAAAACTGAGAATCATCCTGCGATACTCAAAATTTAGTCAGCGGAAACGACTCCCTTTCATCCAATCAGAAAaCAaCTTTTtATGATCACACAATTtCCAGGCTCTGACCCGgATCCTGTCGAATTATTCCAGACGTGgTTtCTCATGATCTATGCGTTCATGTGAGCCATTTTCTCTtGgATTTTGTGGACAGCTGTTTCACTCTTCTGATAAGACTTCATTAATTCTTCACTGTCAACTTtCTTTTTCGTGATTGCCTCGTTCAGTTGCCTGACCCTTtCTTCTAGAGCTAGCCTCTCGTTTCTCAGATCcGCtGTTTtCTGCATCAGTTtTTtCTTCTCCTCCTCTCTCCTACTCTTGTGAGCCAGAAAAGAATGTACCATtGAGACCATACCTTTCCAGTCCTCAaCCTTTTTGTTGTTCCGGACTTCACACTGGGGACAGCTCCACACCCCAGACGGAACAGtGgAgAGGGGAGGATCAAGGCATTCAAAATGGTAGACTAGACGACAGGTATCGCAACACAGGAGTTcgccGATCCTATGGCAGACTGCACAGgcaTCTTCATGACTATCGGATCTGCCATTAGTAGCACTGACTGGAGACGCTACTGGACGTGGCACTTCTTTGGTTGGTTCgggaggAGTGAAACGACTTCGTTTTCTCGTATCATGCAAAGGTTCTGAGGAGCCGgTCGTtGCTGCGAGgTAACTGGAagCAGACTGTCGACTTTCAAGTTCTTTTCTGTTATAACTAGagaaCTGcGGGTTAGCcGTGCTCCTCCTCTTtCGCTCCTGCCTCTtGTTTTGGAGATGTTCTAGTGTCCTCTGCGTGATGAGACCTAAGGCTGCCATGAACTCCAATTTCACTTCTGCAGGAGTAAGTGCCTTCTTTGGTTTGAGGTGACTGCTgTGCTTTTGCTCCTTAAATTtGACAaTCTTTTTATCTGATAAATCCAGCTTTGGCATGGTCACTTTCTTCTCGGTCGTGCCACCACTGAGACGGCAGGTGATCTGAGGTACTTTGATGGGGAaCATGgAGGGTTTGTTTGTCAGAATTGACATCCTGGgAGGGGTCAGTGGGGGTGTCACGACCCCTGCCGGATGAGGCCTTGGAGTGATTTTGATGCTGGGCCTTGTGGGGATATTGAGGTGTTGCGACGTACCCAAAGGCAtcGTAGTACTAGATTtCTTTTCATTTTGTACaGGgCTTTtCTGGATACCCAGTTCTGATCTCAACTGCTCGACAACtttCTTCTGCTTTTCACttAGTGTAGCAATCTTtGCCTGTTGTTCCTTTATAGATTTCTtCAAATCTGGATCATTGGgaTTTGATtGAACCTTCACcACtAGAATTTGGTGTGACTGTATTTCTTtACGAAGCTGCTGCTGTAGCTTTtGAAGCTCTGGATTTGCCATTTCGAACTCGAATTCGgaCGGgaTTGCGAGCTGGTTCTGAAGGGgAATGTCCCTTTCCAACAAAGTTCTGAGTCGATAGATCC
>gene=isogroup00609
TATGGaaataTTGTCCTTGCTTggTtCATCATTCTTTGGTCTTGTtCTGTTTCcAcGgAAaCGTCCTACTATGCATCCAAATTCACaGgAaCAGATTTCTAAAAttcTAAaTTCCgTGgaGGAAGTTACTCTGATAATATGTTTACATCATTGGTAaTTGTTcaTATTTGTAATTTAAAGAGGTAGTCTGCAAATTGGATGTAaCAGcAAAATGTAATATCTTAAAATTGACAGgaTTTTgAaGGGAAAAGGAaCTGATTGAGATACAAGTCTAGAAaTGATGAACCTTTAaAGTTCACAGCAGGcTAGTTTACTGTTCAAaTtAAAGCATtGTGCAGTATCATTTATGTCTTCAAaTGGAATTTCCTCCTCATGTGAAGTAGAATAGTGATGTACTCCACATAaGAATAAATTTTAAAGTATCAAAAAGTGCCAAAAAATTCAAAGGATGAATtGAAACAAGTTGCTTACTGTGCAATGTTCATTAAAGACTAAaTGTTTACTTcACTTTTAAGCTGCAGTtACTTATCAGTTGATGTGGAATGCACAGCCTCGTTTGTAAACAAAACAATCTACTAAaCTAAAAGCTTtGTCcGTTGATCATTCACTCGAaTCAGACTTTAAAAAaCTTCTGAATCAGCCCAAAATATCAAATGTTTGGGTTCCTCATGTAGCAAGATGCAGCAAACTTTAACATTGGTATAAAGGCCTCTGAACCGAAACTGTCGACAAACTTCTGAATGTGAGCAGTGTGTaTCTCTCATTCTGAGCACTGATTCTCTCAACGTCACATCCTCCCCTCGAGGTCAAATCTGCATCATCTCAACATCATCAgCATCATCATTCAGGCAGACCCAGCTTGGCAAGAGACATGGCCTTACGCAGACGTATAATTTCCCAGTACATCTCATTCAAGTCACTTTTGACCAGACCTTGTTGGATGTATCTCAGGTAGGTGTAATAgTTACAAACAGCtGCAATCCTGTCTCTAGCCGCAGAACAAATATTAATCCAGGAGTCTGAaTCGCCTAGCTTGATTCGATATCTGCACGGTCTCTGTTGATCTGTTAAACTACAGCGTCTTGGAAACGAGCTCTTGCCACTGATTGGTTCTATAGATAGATAATTCACAGCTACACATTCTTGGAGCGTTGCAGAAGTCTCCTGAGACGGGAAGTTTAGACACGGACGAACATCCTCCAAGAAGATTCCATTCATGAAAGAACTATCGTTGTGAAGTGTTGGACTCTCACGCCAAGTCTGAAGGTCTCGTAGAAACAGTGGGTCCACCTCCTTCTGTTGCTGGGCTCCTTCAGAATCTGGACTATTGCCATTCATCTGAGATGCGGTCCCATCTGGATAGTCCCCTATCGGTCCGGTTAGACTATGATTACGATGATGGCTCGGGTTGTTCTTCTTCCTTCTCCGTAAGAGAGACATCTTATTGTGACTGTCCGATTGTTTGTTGGGTGTGCTGGGGGTGGACGTTATCACCAAAGCTTTTAATGCTTGTACCTCTGCCTGGAGGACTTCAATCTTTCCATTGGCCTCTTCTAAGAGTTTCTGAGCTCCAGCTTGGCCTACGTTTGCTTCATTCACCATCTTATGTGCTTCCTGGaaaaGATtcGCAGTAaGCTCTACTATTTCTTGGTCCATCTCATCTCTAACTTtAGAAaGTTtaGAAaCcTGTtCATCcTTtAGTTCCAAAGCCTCCTGAGCCTTCATCAACTCTTCTTGCAATTTTtCAAAGGCATGCGCTCTCATTTCATCCAAAGAGATACTGGCTGTTCTACCGACtGGGCTTCTAGGTGACCCTAGAGGTTGGTCCTCGTGGTACTGGTcTtGATCACTCTCAGTTTtCTCTCCTTCCACATCGTCTCCATCCTCTGGGATGTTGTCGTTCTCATCCTCCCTGTtACTCTCCTCTCCATtCTCcaGGTGAGACTCGCTGTAAGATTTGACTCTCATGgTGGgaTGGAGCTTCTTCTTTTCTAAGATACcAGACTGGTCTGTTtcTATTTCTGTCATGGTtAATGAGAGTCCTGTCAGcGATGGATAAggttCAAGTTAACAgAagCAAAcGGaGggCAAACAGCTGGCCTGCGTAcTaTtAcTATGTAGtcACAGTTGTTCCGAGGTTCctCGAATCTGACACTtACCGACAcTCC
>gene=isogroup00610
TTTAAGTAGCGCCTAGTCTATCAAGCTAGAACATACGCATCACTTGATTTACTTaATATTGACAtTGTGATATTCAGAgAGATACCGCTaCAAACTGTTCAAAGGGAAGGCTGGGGATCTCCATAGCTTTTATAttAtCGAGGCTGTTCAtTTTTCTTGCCCTTTGCATTGTTAGTACATCGATATAATGGGAGGTTGCATGAGTGGCGaaTtCTTCACGGAGGGGTTaCAAGAGACGTTtcAagAGGGAGGctCTGGAGGCGCATAACAaCTACCGCGCCcAACATGGCGCACCGCCcTTGAAACTGAATGGGAACATCAACAAATACGCGCAAAGgTGGGCTAACCGAtGCGCAAAGAAaGCCACCTTACAGCATaGgAAGAATGGGAAATATGGCGAGAATATTCACTTTGCCTACGACTCACAGGGAGTCGATAGTATCACAGGAGCGACGGCATCgAAGGcCTTTTAtGaCGAAATATCAAAATATAACTACAACAGTGCACAGTTTGCGCAAgGGACAGGTCATTTCACTCAGCTTGTGTGGAAGAACAGCaAAaGGATGGGTGTTGGTGTAGCGTTTAATCCTAAGAACAAGAACCAGGTGTACGCaGTGTTCAaCTACGACCcAGCTGGAAaTGTCCAaGgACAGTTCAAAGAAAACGTACTGCCACGACAACGTTAATATATAACACTAGGCTACCGGTATACCGTtaCGCCATATCAGTGCTAtACAACGTTagTCAATAACcTTCAGTGAATAGGCTACAACGtTtaAaTGGTAACGGCACGtCGTACTTTAaTACTTAAAAaGgCTGATATCCATTTTATACTtgTTTCACcTTGTACAGAATAAAAACtCAAGCATTTTCTTTtGCAATTTCTTTACACtTTTtGTTACACGAATTCATTTACtTCaTAGCCtatagTCAGCTTAGGCCTACTGACAGTTTAAacTTTAGGTAGTGCCTTAATTACGCTAAAactGTAAAATATTTCcAAAgCGCATAGTTGgCTTTGTCGaGgAAACTTtCAGTTCATACAGTAAACGAtTTTGAatTTtCtaaaaaGCtTTtCTtAATGAATAATATTCAGTTTTACgCAGTTTGCAAGTTCcTTtCTGTTTCAAaTTtCACGCGAAGACGTCACTCTCTAAACTgCTCTCTAGAGGCTCCTATATATAGAGGCTTATTCTAATTTGTTTgTTGTGAGTCATGAGCTTCGGCATTATAtGTATCAGAAGAAAaTGTGTAGCTGTTGAATATTTATTAAaCGTTtAGCCAaTCCCAGTGAGCGGTTGGAACCACTTTTTtAATTATGCTAATACCACTTTTTTTCTCATATACTTCAATGCTAATATATGTAAAAGAGGctATATGGTGTTTTCaCGTAAATCACtCACtgTtCTTTAACcgAGCTCTTGAGAAGTAGCTACTCCCttctgcccTTCGATGGGACTGTTGGTACCtCGAGGTACCACCGTTAtGATCATTTGGGTACAgTCAgTCTCGATTTAACGGGGCTGGGGTTCAgAGTGGATCAAGTTGCTTGGTTTTCATGCCCAGGCTTTATCTAtATCTTGGGTGCATTTtCTTTaAAAaaaGTAtCaTGCTTTAaaCACACGtaggctaCTGACAGTATGAACAGTTCCTGCATTTTgaTTTCTGATAGAAAAAGGATATTCATAATGCTCATAATGTCACTACAAGTGCATTAAAGCATGATATGAAATTATATATTTAAATAAAAAaaTATTaTCCCAACTTGACAATACCACGTAGCTGTTGAAtaTTCATATAATATGTTTGACCAaTCCAAAAGTCGCTTGGTATGGTTGAACACCTCTGTGTTTGCATCACGCGGAAACGGATCCTCCGCTTGaAgTATGCACAGCTtTTTCTAAATGgCTTtAACATCGCTTCAagTTTGAGGCTACTGTAaGGCTAtGCTTACGACGAGATATtAAAAaTgaTATATCTtAaCGATTAGTAtcTTGTTATTTAtgTAAaGgTTCTAaTTTCCTTCAAGTtAAcTGCTGTAAaaGCAAGCAATATATAAAGTAGGTaaacaGTAGAGAAATATGCGGAATGG
>gene=isogroup00612
TGCAACAAGGGTTGTCCTAAACTGGTTAGGCAATTACTTTGAACATTGTAGAAACTACCAGACCGGGAAGTTTCCAAATAAGCAACAACTTCTTTTCCTCATCGATAGCTTTATCTTCTTCAAAACCGACCAAGTTCAAGTTCagCTAACTCTTACgAgAGAACTTCACCTATtGGAGGAAATCTGCAAGCATTTCCAGCGGCAAGCAAGCTCATCTTCTAAGTTCCTGACCTTTGAAGCTCTGTTTGgTGGGAGAaCCATCCCcAGTGATAACGTtGAAGAACACAGACAGAaGATTCTCCATAAGACgTATCcATGGCTTTGTCTCTTCAGTGTCAaGAGGTCCTGGAaTGTGCTGCGgTTTGGTTACATACTCAGAATCTTTCACCTTGTGCCATGGGACTGgTTGATAGTATCCTGATGGAcTtCTGTGACCTGCTGCCAAaCACcTCACAtGCACTGgAGAGATTACCTGAAGTCTGCCCTCAGTTTCTAAATCAGTTACTACCCTGTGTCTTCAGCTATCTCTGTGTTCAAGGTTACAAAGATGAAGAaTTTGAGCCTTGGACaTCCATTTTTCTCAAAATTTCTGCTAATTGGCTGAGCAAGAACCCAAACGTTTGCCTCcTCCATGCGACAAATCCTTTTCCACAAAATGCAACGTTTCACAAAGTCTCGAAGGAGAAGaCCgTACcGACagTGGGTCCAGTTGGTCACCTTCTCCTCTTTACcGTCATGCATCCTCTCTGGAACTtAAAATCGTCAAGAGAGAaTCACAAAGAAGAGACCTTGGTTGTCTCAAAACTATTTTACTATCTCATCCAAGCCATAACTGCTACTCcaGCAAATTGAACGAGATGGAGACAAGGTTTACGTTATCCCgAGGCAGGATATTCTGAATGTTGTGACAGAGATGAAGAGAAAACTGAAAACTATTGTTtCATCGGcAaCAGCAGTAGAGATGAGCCTAGATAGACTAGCAGAGGCTGTACAGATCGGGAATGCTGCCAAGCAACTCGAAATATCTTCAGGTGAAATCGAAGACCTTTGCGAGGGGTTGCCGCCATCCCACTTACTAGATATCGTTCTGCACTCCAGACATGAATAAACTTtACAGTGGCCAAGATAATTCTGGATTAACTtcGCATACACTAATATAGTTTtCAAATTATGGCTTCCAGACCAATTACAGTGGTACCTCATGATATGAGGCTGAGTTGGAAAAGAAATaTCACATTTCCCGGATAGAGAGACTGACTATTTCTGAAAATAAGGCAAAGAGATCTGTTGGTGCTTTaGgATTGCCTGCAAACACATTGTGGCATCTTTTTtACTGAGTCATTCCTGTATTGCTACTACTCTGTGTTAATTTCAATTGTAAACAATAGTACTTAAtGGCATTGAAGACAACAaTGAATTTGTACAGCAAATCGATGGGCATACCACACTCGAAaTCGTCCGGtGAAgTTtGATTCCTTgaggATGGCAAAaGGAATCTATaCAaTGGCGAtgCTGTGTATgTGTGTGCATGTGAGTTGCTTGTGAAGTTCAGGAGTaAAACTTGGATGATCTTCAaTCTTGATATGCAGATCCACcTTAATAAGTTCcAGgAAGGTCAAtcTTTTTtGCAGGTTGAAGttCTGgAAACCTTGTAACATGGTGTAAGATcTAGccTGtAaTTAggTGAaCAgAAGATCGCAAACGTTTGcTtATtGAGGCCAAAGGTCATTTaGATTATAAAAGGTTAACAGTCTGaGgACcTtGTATAAAGTAGTaCCAAAAGTACACCTTGGATGAATTCCACCATAGTGAGCaCAAGAAGAGTCACTTTTtCtgTGGATCTAGCTAATCTACGgCAAAACCTGAGGTCATATAaTGTTGCCAGGATGCTGACTGAATATACCAACCCTACACCAATCaa
>gene=isogroup00615
CTCTTTTATGGCCCTCGCTATCTTTTCCATTTTCGTGTAAGTGTTAGTCTTCATAGTATGAGTGTGCATTTTGCAATAAAAGTATTTCTTGAATATCATTGTCGTATGTAGGGTTTgCAGAGAAAAGCTCTCAAATAGCCTTATAAaGCTAGTGTTCTTGTTTCAGGGgCGGGAGGTTATTGTACAGAATGAAGGGGATAATACCAGTCGAGTGTTATAGTGGATGGCTTCTGTCATCACTAAGAAaTTTGAAACAAAATATGTGGTGCTGCTGTAGAAGCAATGTCTTACAAAGAGTTaaTaaCTTAAACAAaaTTTGCTTTAATAGCAAAATATTTCCTTTTCGGCACAaaaaGTGTCCATCTATTGTCATAGTTTGTCTTGTGTTTATTATTTTGTTACATTTCAATTTTtGCAaGCTTtCACTtCGATAaTAGTTTtATGGATATGAAAaCAACaTAAGGTTAGTGTAAGAATAGCTTAGTTaCACTGAAAGTGATAGGATCTaTTTGTTAAGCAAGTGAAGTtGCATtGTTTGacGGGGTAACTAATTGGATGTTTGACGGGgTAActAaTtGGAAaTGAAAatGGAGGGCCGAGGGAGGtGGTGATTGCTTGCAGTATTTATTTTCAAtATATATCCCATTAATTGCTTCAATATGAAAATAATAAATATTAAGgTAAaTTaTATTttACTTTATCTTTATTGAATATCTCCTGATAATTGACAACACTTGAAACcaTGGATCTTtGTtgCATAGTTTCAAATTGATGACTCGAGATCCAGGCGTGTGCTGGCTTaCTATcaTGCCATgCTGGGGTTaTAAgAGTATCCATAACTGTTATTTTGACTTGTGAGGAAAtgttttctaTtcaGggaTcaTTGTTGATATAGGATTCACATCAaTGAGAatGTCTGGACACAAAATAGTACACAGAAGAGACTTGTAACAGCTTTCTtAGTAAaTATTGACTAGGCTAACTACAGTACTGCATAAATCCATCCACTtCAATCTGTGTTCATaTAGATGCTTACAGTGCAAGGTAGTGTCACATAGTtGTAAAaTATGACgCTATGTTtGTATGTATTTTAGATCCTCCTGCAAGCAGGAACTCATCAGAAGCCATCATTGGCTTACGAAAGCCGCAAGCTGACGAAGTCAGTCTCTTAGATTCATATTTAACATCCATGATTATGAATTGTCCACAACTCTGAAACTGGACGACGTACATTAATCTTGGAGTGACTGGAACTCTGGACCTTATGATTGgAAGGCACCGGCGTTAACCACTGAGCTAACACtcGTTATGATTCCCTATGACTGATGACGTTGCAGTTACTGTGGGTGgTTCACTCTGTTtGCAAGCCTTtGATATTTTCATAATCAATGATTTTGAAATCAGCACAAGTTTGGAATTAAcGATGAAACCAACTTACAAAATTAaCTAACTAATAAGACAaCATAAAAAAGTTGTCCcATCCAATTCTCATCGTCAGAGAACCTATGCAAACGGTGAGCACGAGTtAAAGTAaTCCAaCTCTTACACAGAGGGACCTTGGGTGCCAATCCATTATCTTGTTATTAATTTCATTACTGTTTaCTCTTTAAGTTAATTGTATTAACTCTTGAACTTAAATAAACTAAATATGTGAACTTGTAAGACTATTAATTTAACAACTGATAAGCAATGGTATTGGTACAACATGCCAGCAAttACAATTGTTAAATCCATCA
>gene=isogroup00616
GGGACTGAAACGTGTCCTAAGTGATTACTGGTCCGTAGAACACGTAGGTTTACAGTGTGATTATACTACCGGTTCGTATGCGCTATGGAAAAAGTTGAGTAGTTAGTGATATTCATACACAAGACTAGTAATCGTAAaGGATAATTGGACTTTGTAaCCGGTCTACAGTTTGCGAAGATCGGGGAAATGAGGCTACGAGAGGAGAGAAAGATGGTGAATTTTCACAGTCTCTATACATCCCTGCCATTGCTACTTGTGACATTGGCAGTGAAATTCGAAGATGCTGAATCGGTATCAGAAGCTAAACAGTTTATGGATGCTGGCAATGTATTGTTAGCTGCCGGTCAGCTAGCTGATGCTCTCACACAGTACAATAATGCCATTGACAGAGACTCTACAGACTACATGGCTTACTtCAAGAGGgCGACAACGTGGCTCGCTTTGGGAAAATCTAAAGCAGCTCTTCCTGATCTCACTAAGAGCATCAAGCTTAAGGAAGACTTCACGCCCGCCATCCTCAGTAAAGCGAGCATATTCCTAAAGCAGGGTCACATGGAtGATGCACTTAAATATTACAAACGAGTCCTTGTTCTAGACATACAAAACAaGgAAGCCAAGGAGAAGTTTGGTTTAgTTCCAACTTTGAAGGCGAGAGTACCTATCGCAGACAAGCAGGTAGAAGATGGAGAACTtGAGCAAGCTATTGAAAACTATTCTAAGCTAATAATGTACAGTCCTTGGTTCAAAGATTTACGTGAGAAGAGATCAAAGGTCTACGTTCAAGTCGGGGAATATTACAAGGCCGTcGAGGACCTGAGAGCGATCACGAAACTGCAACCAGACAGTACGGGCGTATTCTTTGAAATGAGTACCCTTCATTACACAATAGGTGACTTAGAAGAAGCATTGAATgACATTCGTgaATGCCTTaAGCTAGacCAGGAcCACAAACAGTGCAAGCCGTTATATACTAAAATGAAGAAACTCAACAAACAATTGCAAGCCGCAGAGACGCTTATCCAACAGCAACAaTaTGacGAAGcTGtAAaGAAatTTgaaaaTGCAGCGAaGACAggaaGCCAACAGaATATGCACATTTAATAAATATAAAGACAAGAATATGTCACTGTAAATCAAAGGCtGGTCATACAGACGAAGCAATAAAGCTCTGTTCAGATATCTTAGAGAGAGAACCAgACAATGTaGcTGTACTATCAGATAGAGCtGaAgCTTACATTCAGGCTGAACTATATGAAAAAGCTATTCAAGATTATCAAGCAGCCAATGAGGCAGATGAAAGCCAGAGAACACAAGAAGGTTTAAAAAGaGCAGAAAAACTTCTTAAACAATCGAAAAaGAGAGATtATTACAAAaTTTtAGgAGTTAAAaGGAATGCCCAAAaGagaGAAaTTTtAAAaGCaTaTAGGAAACTCGCAATGGAATGGCATCctGATAAACATGAGGgCGCCAATAAAGAAgCAGCAgAAAAGAAATTCATGGATATGGCCGACGCAAAaGAAGTACTTACAGATCCaGAAAAGAGAGCAATGTACGACAGGGGCGAAGATCCATTAGATCCAGAAGAGCAACAACAACGGCAACAGCAGTGGGGTCAGCCATTCGGTTTCAATCCGTTCGGTGGTGGTGGCGGTGGGGGGAACTATCAGTTCAAATTCCATTTTAATTAACATTACCATTTTCTACGGGTTCA
>gene=isogroup00617
TGTATGTAaTTCAATGCAtCcTTGATCTTTTGTCGTTtGGTCTtCtGCaCcTTGCCCGgTTTCtGTTTACCGAGGGACAGAAGGTCGTCCAGATAACATCtGGGgTCgTCCCTCAGGGTCTCGTGAGCCTGCTTGAATTTGTgAaCGATGTCctGAAATCGGTTGAGTTTGTGGACcGCTCTTGCGACGTtcATCTTCTCAAAGGGCTCTTCAATGTGGATTAACTGCGGTCTCCAGCTGTTGATTAAACTAAAATGCGATCCTATTCGAACGCTGATGATATTTTTCTtAAAATTGAAAAaTGCGACgtGCTTGAAGAAGCCCaTCAGgaGTtCTCCGAGGCTTTCTGTGTTCCTGGACTTAAaCCGGATGGCCGGCTCCAaGaTGCGGCCATTCAAAGATGCATGTATTCTGAGTATATCTTTATGGGGGTTGAAGGTATCTGGATAACtcTCTTGtaGGCTAGGAATGACTGGAGGGGAACATATATCTTGTAGATAATGCAACACTAATAGAACTAAaGAGTacGACGACAGCGTTCCCTGACTGGCGTCgTTTATCTGGTTTGTTTTAGCCCAGTATTTGATCCACAGAaCTAGAGGAACCACACGCCTgTCCACTTTGGAGTAGGCCTGTAGTAAGTGTGTGTTTCGAaTTCCTGTTATATTGTTAATATTGATGTCACATTCTATACCAGTAATTCTGTCTGTAAATCTCATGATTGGAACTTTTGCATAAATGACGCAGGACTTCcATACGTATGAAAAATTTGCTCTCATATACTGATGAATTTCATCTAACATAAAACGAGCATCATGCCTCTGGTCTACCTCCTGTAATGTTACcAagAGGCAGAAGTCGGCGTCGCTCCcACGgCAaCCAAaCCCaTTtAGAGATGATCCCACTAGGACCAGGTCGCTtCTTCTGTAAaCTTCTCTGATACCGTTTTCTAATCTTCTTCGTAGCTCTtCCTTGACAAGGTAATCAGGCTCCTTCTGTACGTGAAGCTCGCAATATTCACATATCTCaCTCGAGAGCTGCTTCCTCTGCTGTATGACTCTGTCgAGGTCATCTAGtTCTGCGTCGCTATCATCGCTGGAaACCACTACTTCGGGATGGGAGGAcGccGTAGGAGGATCACGTCTGGAATTTGACGATGGAAGATGCTTCCGTTCTGGACTCCTCTTGCTCTTCTTGATGGCAGCTGTCTCCCCTCTTTGATCATCTTCATCCTCGGATGTAAaCTTTCGCTTTACTGGGTAATTCCTACTGGGATTTGATGTtCcAGCTGCTGAACGTTccATaTTCTGCTCTTCTTTGGTTATTAAGTTTTGTTtGTTCTATCgCATGGGcGCTATTTGTCTATTAACTCCACTTTGATGTGATGGCCAGTCGTTGGGACGATATTGTGGCATGTAGTGGtGAAGGTtGTGATtaCTTGCACTCATCCAAggCAGGGAATACATATGTTGGCAGCAAGGCACGCTGTGGTTGTAAACCATgGGTGGGCCAATAAAAATTATAAGCCATAATGTAGTTTCAGAGTCTACCGGAAGTTACATCCTTTCTCAATTGAGATCTTAAGAATAAACTACTGAAATGATTTGGTAAATGTAATTGACTGCTGtAAGCTCCGTTAAGTAGAATCCTTCTAcAGTCCAAACtTTCAGCATAGGCTTCTaAgTTCTAGTAATAGTACTAATATT
>gene=isogroup00619
TCTtGCTCTTCTGTTTCTGTTTCTCCCTCCTCTTCAAGGACTTCTTCAAGAGACCCACATCATCCTTGATCTTCGCTCCTTCGGCCTTCAGGACAGCCTTCCTCCATTTCTCCTTTGAGAGCCAGTCTACGGCCATGTCGGGATCCTtcTCTTTCAAATCTTCATATTTTTCCTtCttCCTTTCGGCTTTGTCCAAGAGAAGTTTGTAATTTCTCCCAGTCTGGTGCTCAATCATGTTTTtAGTTtCTTTGCTTTGCTACCCTTAGCTtcTACTTCAAACATGAACTTACTATATTTGATAGAGTTACTGACTtCCTCAATCTCTTCAGCATCTTtAtcTTTGGgTACCGATTCAGTTTCTTGTTTCATcTtCTTCTTTGTTGCTACGGCAGCTTTCTTTTtCTCTTTTCTCAGTTTCTTCAGCTTCTGCTTCATCTTCTTGCTGCTGGCTTtCTTGTCCTCCTGCTTCTtCCCTTTTCTTtCCGTTTCCATGGTCAAGATTTTGGATCGAACTTTATCTCTCAGTTCTGATAGATGGCTTTTATCAAGATCATCTGCTGGTAAGCTGTGACCCTCATCCTTTTGAACATCAGTCGGTTGGAAATCGGACCAGTTGATGACCACTTCTTCATCACTCCCTTCATTGGTGCTAGATTTGTTTTGCTTTTTCTTTGCTTTAGTAGTTGAAATATTCAACTGCTTAACTTGATTTTCCTCAATTGTCTCTTTCATTCCTAGGCTCTGTTTTTTGGCTTTCTTACTTGATGTAGTTTTAATATTATCTGGAATTTGTAAAGATTTCTTAACCTTATCAGAGATATTTTCATCAGCTTCATGAGCATTTGATGACAGTTCCAATTTACTATCTGACATTCTGTTAAtCATGTCATTACTAGATGATTGAGGTTTAGAAGCGTTCCTTCTTGCCTTTTTCTTCTCTTGGGGCCCATCATTCTGACTAAATGAATCTTTATATAATGGATTCATACTAGAGCTGTTGTTCCCCTCATCATTTTCTTTTtGGCTGTCGTCTTTGCTATCTGCTTTCATGCTTTCATAGTCTATGTCAACAGCGCCCTCTCTCTCATTAACTGTTTTAACATCATCAGAATCAATGCTACCATTGGAATCAACGCCAGAGTCATCTCCCtTTTGTTTTttAATCATCTGTACAACTTTCTCACGATTCAAtGGCCtTTTCTTTGCATTCTTCCCTGAAGACACCGGTCTCTCCTTTCTAACTtGtttcACAttCTcTGTTATTTTCtGCCCAACTCcTTGGTTCTGGTTTTCcACAGTTTCATCTTTTTTAGCAAGATTTTTGGCTGGAGCTGACTTCTTCCGTACtTTTTTaGCCACTGGTTCCTCATCTCGTGGGTAACCTTTgtttttAGGTGCAGACTTTTGGAAATGATCCTGAGTTGGCACCAGGGAAACCAATCTTTGAAAGTGCAGGTTCAGCCTTTCCAGAGTCTGACTCACAGTTTGAGGATCATCCATAATTACAGCAGAGGAAACACATTGGCCAGGAAGAAATATCAAATTGTTtCACGACTGCTCTGTAAATACTActGTAACGCTACAGTTCCACGTGCAATTATCAACTTAGCtagcTGTGTACctGTGTgaGTAC
>gene=isogroup00620
GGATAGCATTCCTGACTACAGCTCAAGAAACATCAAGACAATTTGTCAAAAATGAAATTCCTCCTCGTCGTCCTCTTCGCCGCCGCTGTTAGCGGTTTGGCCCCTCTTTACACCCAGAAGGACAAGATCGAAGGATCTTACCTCGTCACCCTCAAGAGAAACGTCGACGTCAAAAGTGCCGTAGCAACCATCAAAGCCCTGCCTCTCTTCTCCACTCTCGGAGGAAGAATCGACCGTGAATACACCACCGTGCTCAATGGATTTGCTGCTACTCTTAGCGGAAAGGCCCTTGACTTGGTTCGTCGTCTCGACTTTGTTGAGTTCGTTGAAGAGGATCAGATGATGTATGCCTCTGTAGAGTGGGGACTTGACAGAATTGACCAGAGGTCTCTTCCATTGAACAACGGCTACAGCGCAAaGGGAACTGGTAGCGGAGTTTCCGTGTACGTTCTTGATACTGGAATTAACCCCAGCCACAACGACTTCGGTGGTCGTGCTTCAACCAGCTCTTCAATGGACTTCCACTCCAACCCCAACAGCGTAAaTATATTAtATTATGTTTTACACAATCATCTTGCTATCGTTCGTATTAGTGATTAAAtATTCATACAGGTTTgTTTTGgAATTTTAACTGTTTACAAaTTATGGAAATGGATCTGCTAATTAATGTGGgTTTGAACCGTcaTAATGCAGATCCTACTTACCAGGTTGTcAAAaGTTGTAAAAGTGACctAAAaTAaCTAACcATTGTTaTAACGAACAAAGACAGTGTGGAAgAAAAAaTATATAATGCAAGATCCCAATATGTAAGCGATTGTTTGAGAGAGAATATTCACTCTTTGTAGGTCACTCCGTAATTATAACAAATCAAATCAAGAAaCACGTGCAGATTATAACTCCGTTACACTCTGAAACTCAAAATTACCAATTTtAAAGtATAGTGAGACGTCTCCACTAGTtCTTTCCAAAGATGAGCCTATACTATATGCAAAaCTGGGTCAaTTTCTCACAGAAaGAACAaTGGTGCTTGTCACGTTACCTGTAATcTAGGATAGTCATACAACAATTTttGTAATAGAGTATAACATGCAaTCcTGAATTTGTGAGCCCAAGTtGTtcttaaaGTATCcACAaTAATTGCAGACATGGAGTTTGATAATGTTTTTTGGGGGGATAAATAGGGTATTGACTGTCATGgTCACGGAACTCACTGTGCTGGAACTGTCGGAGGAAATACTTATGGTGTCGCCAAaTCAGTCAgccTTTACGGCGTCAGAGTTCTTGGTTGCTTTGGAAGTGGATCAAACTCTGGAATTACCGCTGGTATGGACTACGTCGGTGGCCGCAGTGGAAAGAGAGTTGCCTCCATGTCCCTTGGAGGAGGAGCTAGTATTACTACTGACAATGCCGTCGCTAATCTTTACAATGATGGAGTCCCCGTGATCGTTGCCGCCGGAAACGAGAACCAAGACGCaTGCAACGTTTCACCAGCCCGTGCCGCTAAGGCTTACACCGTTGGTGCCACCGACGACAGTGACAGCATTGCTTCCTTCTCCAACTGGGGAACGTGTGTAGATATCTTTGCTCCTGGTGTCGACATCAGGTCTGCCAGTCACTCCTCCAACTCTGGATCTACCACCATGAGCGGTACTTCAATGGCCTGTCCACACGTTGCTGGTGGTGCCGCCCTTGAGTGTGGATCTGTCAGTTGTAGCCCAAGCGGCATTTACAGCTCTCTATCCAACAATGCCAGTTCCAACAAAATCAGTGGTTTGACTTTCAGCAAGTCAGGCAGCCCTAACCTTCTCCTCTATGTCGCCTAAGAAGGTACCGATGAGGAATTGCCAGGCTGATACTTGGgTGCAATTAATTTGTTGACAATTTATGATTTCAATTTTAAATGATGTTTAACGATAGGTGGCGGAAAACCTCGGATTGTATTAATTATTAATAAAACAAATAAAAGAGCATAaCAAAAAGA
>gene=isogroup00621
ttcaattaaaatattgatttacagattgtatacaccctttAAAATCAAATATAATCATATAATATCAAATTATCTTCTGTGGAAAAAGACcAAAAAAGTACCAGAATTTggTGTGgcTTTAACaCTtGGTTACAACAGGCTAAAAGAATATATACAAACCAAAGAaGTTgACcAGaTTTGATATACAGAACCTTAGCATtctCACCATTTCAtgatAATTtcAAAACTGCTAgAAAaGTTGTAaTCATTGAATAATTtCCtGAAATATGGATGtGGCATGTCAAGAGCTTCACACTGTTTCTtATCCTATATAGTGGTAAAaTcTtGCcATCCTtcGagTTtAgTGACATtGgTTACAATTACAAGATGAGAATAAATCTCTCAAAaGGAATCTTTCGACCACCACAATCTtCTGCTTGGGAAATGGAATCTGCTAGGTAGGCAGTAATATCAGTCTGTGAGTCTCTAAAATTtAGGTCTGAAGGAGTCCTTGTCCTTCCGTAGAGCTcCcaAcAACATcTActGGGTCTgTCTTTTTTgTGTGTTGtTTCACAGCATCCACACTGACTCTCATGAATGGGTTATATTTCTTCTCCTCTCCGATTGTTCCAGGCACAGTTGGtACACTTTTAGCTCTTAAATCCTGTGCCCATTTCATTCTCTGCTGTATGTCAGGGttttttGgCTCTaaCATaaaGTGCATATTTCAAGTTATTAACAGTGTATTCATGTCCACAGTAAACTTTTGTATCTTCAGGAAGGCTTCCTAGCTTCTCTATCAGAGCACTGTGCATCTGTTCTGGGGTGCCTTCAAAGAATTTACCACAACCAGATAAGAACAGTGTATCACCAGTGAATACTGAAGGTTCTTCACCACTCTCACCAGTCACaAAGTAACAaaTGTGACCCGATGTATGGCAgGGGGTaAACAAACAACGGACGTTCAAACTCCCAATCTTAAAtTCGTCGTCCTGCTTGACTTTGTTTGTCAAGGCTCCAATTCTGTCGTCACCTCCGTACAcGGAAAGACCtTtGACCtTTTTcACTAATTCTTCATTACCTCCAGCATGATCCCAGTGATGATGAGTTGTAaTGACAGATTTCAAAttgACTCCTTCTTTGGATACTGCTtCcACAACCTTATCTGGGTTAACTGGATCcACGATGGCTGCTTcTTTTGTTTTcTCATCAGTAATGAGGTaCATGTAGTTATCCTCCAAAGCTGAGAGAATCGTTATCTTCATGTCTGGTTGATTGATGAACACAGTTGAAGAATGGCAATTTCTATGAGCTGACCAGGTGAGAGGTAAGCCAAcTTTTTGGAGAGATTTAACAAGTAAAGTGGCACGAGCGCACACATTCAACATCACAGTACTGTCAAAGTTACTTGctgTTCCAATTTTCACTTCAAATCATaCAGaTGAACGCGAAGTGTTGTTCAAAGTGCACCTgTGGTAGAGAACTGGTAACTTCGAACAACCC
>gene=isogroup00651
TTATTCATTATGAAAGGCATTAAAGGTACAAAATAGAATTGTTATCATGACAGTATTGATTATATTTAATGAATTTttCTAATCATTAATCTACATACTTCAAATATTAAAGAACAAAGGTTTAATAATTCAATCTCTAGGTGTTCAGcACAGACCTTTaCACCTgCCACCCCTGAAATTCTTCCCTACCCAGAAAGAAAGAAgAAaaaCGTTGAGTGTAAATGGGCCGTGAGTTGACTaAAATAATCCCTGATCATAATATCACcAAaGAGAAACTAACAAATCTCTAATATTTttGTtCcTCCCTTGAACAACAACTGATAGTAAAAccATATTTATTTTGCAAAATATTtACATCCAGGGGCCAGATTGGGCCcTAGGGgCATTTATATTACCTGGAAGTCTTCAAAAgTTCCTTAAGTATAGCATGAAAATTAGAATtCATTTgTCTTTCCATGTCTCCCCAATCCATAGCTGTATAACCCCCGACCAATTCTTCTCACCGGGCCTGCTGGGAGTATGAGCTGACCACCCCTTTAATGGATGTAAACAGGAAATGTCCATAGACATATACACACAAGTGCATACATATACATATGCATACAAACTTGCCCTTGGaCgAgCTAaCTAGTAGCCTGaCTGTGAtCCAATActCAACAACACACGCTCTTTGCACTCTCACTATTCAGAGCTTaaaaCaAAAAATGaAACTGAGAAAAATAGTATTTAGGGAAAAAaCAAaTTGCTAAATTTAAAAGTTCAAaTTGTTGTCCTTCAATAGAGGAAATACACAAGAACATGATTTGAATCTGTCATTGGTCATTTCACTTCTACTTTTACtGCAAAGGAAAAAGGgATtcTTTTTtATATAAGATATTGTAATACAAAGAAGAGAAAATTACCCAGAATAGTAATAATTATtCATGCTTCTGGCTTTCACCACACTACAGAAACATTAAGGCACCATCAAAATGTTAAGGTTATTTTGCTACAATTCATCATTTTGCAGCAAGATaatAATTTCACAAGATTTATTAAATGATCAATTTTATCAATATTTTGGTCTTGACAGTTTGATGGCATCTTAACATTTCCATACCACACAGGATAACGtTtCcAcACAGGATAaCGttagataccacacGgataatgtttCCaTACCACACAGGATAaTGTTTcCCACAGGATAAcGTTTCCATAACACACAggCATAACGTTTCCAtACCACACATgATAACGTTTcATACCACACAGgATAaTATTTCCATAaCACACAGgATAATGTTTCCATACCACACATTACTTTACTAGAGCTAAAAGACTTTCTGAGCATGATTGAAATATTAAAaGGAATATtAAaCTTTAAAATtCCTTTTTACAGATACCACAGGTGCATGAGACTGTAAGTTGACTCATTGAGTATTCATGTAGTTTTACCACAGGTGGgTTGGGGAGGTGTTTTGTCCcAAagaGTtGgAAaaGGAGgCAaGgAGTGATGGGAACCGTTATCACAATCTGCCcAACAGTGTTTtGTGACAAAAACTAACTAGGACGGAATGTTtAATTTGGCAATTCCAGTCATATTCATAAAACACTTGGTGCTAAGAGGGGGaggAGGGgAAGgaggaaGgTGCAGGAGTGGGAAGTAAAGAAAAAaCAAAACATAGgTtcTGTTGAACTGAAGACTACAATTAAGAAATCGCCAAGTGAATTGAATGGAAAAATTATGAcTACATTTAATGACCAATTAACACAGGCATAATtAACAGtCcACATGACAGCAATATTAGTGTAaGATATGGAAATGGTACTGCATATGAGAAGGCTGTATGGCTCAGGATGCCTTCACTAAAAACGGTGGTTCATTTTtGGATAAAAaTTATCCAACTTCGGTTCCAGTACAAAATATATCTAGTCAAATTTCGCTGTGCTAACTTTCTTCTCAGAACCTCCTAGAACACTGCTGAGTTTCTCCCCAATGATGTAGAAGATGAtGAGCACCACcGTCATAACGGCAAAAAaGAGAATAAaGTAGGGgCCTTCTAGGACTTTTAAGAAGGGGTAaACCCAGATGTCTTTtGCAAACCCcAGGTATAGAATCCATACTAGATAaCAAAGAGCGAaGCCTACAGCACCAAGGATTCCACTTATCCGAGAAGGATATTTATGTTtCACCAGCAACATATCAaTAAGAAGCAaCGGGAGAACAAaGGTATGCAAAGCATGATTTAACCAGGCTGGAAAGAATTCGTCAAGTGCCGCCGGAAAGATGAGCTCCCTGTTAATACcATAaATCGCCCAAAAGGTtATAACGACCAAAGAACCAaTGGGGAaGACTATTGCGGCCAGgAACCAATCTCTGAAAGCTACAGTtGCCcTtCCTGCTGAGCTATGTGGTGCGgACGCcGATACCATGTCAGTTATGCAAGACCAGAAGAAATATACTAACTGCAAAATCTGATTAATATGTGTCATGTATG
>gene=isogroup00652
GGACACGAAAATTGTCTCAAAAGGTCAGCATTTGTCTTCCTCCTCGGTTTAACTAATGTCCTTTAAACAATATAACCGAAAGAGGAAGTTTGTCGTTTGCAAACATTGTTGAACTTGTTATTGAGGTATGCTCGCCAAGTACACATTCTTTGTGGGCTGCACTAATTGTAATATTACTAGTAATCTGACCGTCCCAGAAATAGCTCATTCGATCACTTATAGTTAgAGGTTGAggTTGTAGCAGATCGAGTCCGACCATGAATCCACAAaTAACTAGATCGGGTTTGCTCCTTCTCATCGTTATGGCAGCGTCTGGACAAGTTCCTTCTGATTGCCTAAAGTGCATCTGTTTTGTAGAGTCCACTTGCACTATACCTTCCCCATtGTGTCATATGGATGTAGGATCACTGTCATGTGGTCCTTACCAAATCAAACTAGGCTACTGGCAGGATgCTAGGCTgAAGGGAGGTAGTCTGGATGGAGATTGGCAgAAAtTGTTCAGCGACcTTTGACTGCAGTGAACGGGCTGTACAGGGTTATATGGCACGGTACGCAACCTATGCCCGTCTAGAGCATAATCCTACCTGTGAGGATTTTGCGCGGATACACAACGGAGGACCAAATGGGTtCAAGAATCCAGCAACTGAAAAATATTGGTTGAGAGTGAAGAAATGTCTTGACATGAGCATTACACCTGACGATGCAACAAAACTGAaCAAACCGCAaCTtAATAAcAAAACaTAATTATAAACTAAACACAaTtCGTGAAAGTAGCATATGTTATGATGTTGCCATTAGAAACAAGACACATTAGGTGTTATATATCTTTTAGACAATGTACCTTTGAATGATTtAaGATTTTtAAAGGGGCGgAaTtGTCTCGTAAGCTgtATGGTTTTAGATATTTCCTGAGACGCACAATACTTTTCTCTGAAGTCAAGATTCGTGACGTCACTCAGCAATTTTtGACGAAcATCtGCGACAGTATAAGTGAACGATCATTAAAcATAGTTaTAGACGAAAGgtAaGCCTAGTAtAAAATAAATAGTAagACTCCGGGGgAAAACTtCTTTTtGGACATGCGCCTAGCCCCCTTTCCcACGTGCCGgCACCACCAACAAAACTTGCAGGCTGATTATCAAAAaTTAAAGGATTAACCTATGGATAGTACAGTTTaCGTGATAGGCTACTGACCCTGTTATCTTAAATACCAACTtAGGTTTAAGCCTCACAGATTGGCACCTCAaTGTTGGCTAACAGAAACATCCCATTTGTGGGGTACAACTTATGAAGCATGCCAAACAGATAACGTGAAAATGTCTCGAACAATAATAAATCAAGCAACCATAGGCAAAATAAGAGTGACCTATATAGTAGCGTTCGAAATGATAGGCCTATGTGTATATGACTAATCTATTAAGTGCATTGTGGGTACGTTACCATAACCAGTGATTCTCTATTAAGaCACAGGACAgATTTCCACCTCATGCTCTTCTCCAACTTTCAGTTACCAAAATCAAAGCAATTGTTGCAATAACACAATTGTGGATCAGTAATGTCTACACATTCgTCATGAGCCCATTCCTTGCGGCGTTCACACATGAACCAATCTTCGTCATGGGATTCTCCAAATACGAGACATAATTTAGTCACCGTTTTTCAACAGCTGTTGATTTCTAtAGAaGAATCATtATCATTTTCCaTTTTTAGGATTCTAACTGCCACTTGTTTGTTTTGATGACTTTCTATTGTACCTAGTTAATGTCTGTTTAGTGGTTTCTTCGCATTTGACTCAAAGTTCTGCAaAAGTCTTTTGTGTGGAGAACTTGTCAGAATTGTTCCTTTTGATGATTTCTTGCCTTTTTGTACCAAATTGCTGGGTGCGCCCCTGGAGAGTATCACATGCATGGAATCAGTCCACTCTTACTAACTGTTCATAGTTATCTGACATACGTAAATAAACTGACCAGGTGTATGTCACAAACAAGCCAATAACATGTATCGACTTGCTGTAaGCATTCAATGTCGGCTGGTGAAGAATCGTTGTGTTACTTGATATTCACACATGTGTTCTGTTGTAATTCTGTGTATGGTTGCTGTATAGCTGATATATATGTATAGCTGTGTAGCATATATATGCTTTATGCTGTAGAACTTATATATGTACaGCTGTATagcTGtATAGCTGACATGACGAGCtcAAAGAACAAagATACTCCAGCTAGCTTCTGTTTCTGTTAAGTCTTTTCTGTTCATTTACTCCGGTTTTGGTTTCTAACTTTCTATTtcAACTCTTCTCGCATAtaCTGTACTTcTTGcttttAGTTCTTTCAATAATAACTTtcAAGGAAACCA
>gene=isogroup00660
ATCTCTGATCATGAGCATTTCGTTCAttcGGAAAAAttAAATccttttCCCATCCTaaTGACTGCCAAGGCTGATTGTTTACCAGACAAAGTGAAATaTACTCAAaaGGaaTttGCttGTTCTCTCGTTTATTTCGTTGCTCATCTCTCtaTCTcTctCtttttCTCTTTTACtCAGTCTTTtACAAGTtGTGTTtttGTCTTATtCTCATTTCTCaCtCAACCTTTCTCTCTGAAGAACAGTTTACAaCTGACcACTGTCTCTAAAAACACACTATtCAGTAACTCAATACAATACATGCTAATTTtACATAaCAAAAACAGAATGGTTGGGCAAACAATAGATGGCATTTTGAAAGCATTTGCCTATTTtCATAACATAGCAGGTGCAAAATTGTTAGACTACTTTACTCTCTAGAACATTCTCCCCTTCCATGAGGTACTCTACCTCAAGTATAAAAAACAAAaCAAAATTAATACATTTTACTCATACATTAACCATCAagAATCTTTCTTCATTACTGCAAATCTATGTACAGTAagATAtttttGGAGTATTTATATCACATAATATTGAACTTATATATAACACTTTCTGTCTACATTCGACACAAACACATGGAAACACTTtTtAAATTAAACATGTATGCTTATATGGTATGTTCTTATACCAAAATTCACTGATACAAaTGCAATAGATCTTGGAcTGTGTACAGTCTGAAGGGAATTtATAACCGCTtCTAAGTAAAATTTACTTTACCACAAAAACTTAACTTAATCTAGGATTTCCACACGACAAATCTTTGTAATGTTTCTCAAATAAACAACTCTAATCTAGGTATGCTTATAGCTTTtaCAGGAGCCACCTTCGCTTTTGAAGCTACTAGCTGCACTCTGATTCCATTTACCCCCATGgTTGTtAAaTAAaCcACAGCTGcaTATgCATCACtcGAAGCATCACAAAaCACATGCATTCTTtGGTCTGcgTTACCCTTTGGGCACAAGCATATTCCAATATCAATTTTGTCTAAATTAACTAAATTTTCCAACCACCTTCTGATTTCAGATTCTAGACCCCCTACATTAGGATCATCCCAATCAAGTCCTtTTtCCCcAATtAttttGCAtTCAAATCTTAGCTACTACTATAATaGGCCCAATAATTCCAAGAGGGtCAAACACTGATGATAGCTTGCTTAAAACAATTTGCTTGGTTAAGGTTTCAACATTACTAACCATTACTGGCTTCTTAAGTTGAAATTTGTCTGACTCTGCATGCCAAGTCAATcCTAAGGTcTTTGttGACGGCAACCTCTGTCTAGTTTTATCaACTGACTTAGCCCTATGTTCCTTTGGAAtCCCTTcTAAAaGCGTcTTTGAGTTTGATATCCATTTCATGGGTTTCATGCCCGCTTGGCCCCGTAGAGCAACCAACTGGGTATACAATTCTTATATCCTTTCCACCATTAACAaTcTCACACCTCATAAGTCTCACTACCAGTCTTTTCCCTGTGAACTTATAAGGTTTCATTTTGACGGAATGACAgATGAAGCATTCATTCGGAAACATGTGGCGTTCCCTCCACTCTCTTGGACCACTTGTATTGTCGGACCAGAGGGCGCGTTTccTtGGCGGTTCGTTTTCATCTGCGTCATcATTCAGCTTGTTTACATCCGTTTCTGCAGCGCGTTTTTCAGCGAGTTTTGCCTGCCTTTTGACTTTAGTtATGTCGCAAAACCGTTTGTAACATTccAATGTGGTacagtaTCATcaATATGTCTCGATGTAGTAAAACTTcCCcAACACATTcTgAAaTTGTTAACGTTAGGCCGAtcgCcgTCGCGGAATTTCTGGCTATTTCTGCCTCCTTGCAATCAAATTGTGTCCACTCCAAGGCAAATTTCTtAAATCTCTCTtATGAATTACTtGTCAGTTCAATAAaTTTtGATTTAGAGCAATCTTTAACGTGTATAATACAGTTTTCTCGAAGGgACTTTCGTGTAACAcTtCCACTACTGAACGCGGCCAtTTTtaGTTTTCGGAACAATTGTT
>gene=isogroup00661
tcgatccaatccttcaccagcttttgggtcaaatacgaatgaaaggattaggctaaccatattttattaaatttggctttttttCTTTTTCTTCTTGACCAACTTtGAAAAAGtCAAAACCCCAAGGCTTTAAgAAaTAATTAAATCcACCTTACTGATAAATAGCAGACGTCCTCTGCTCATTCTACCTTGGAAaTGTATtATAAAAAAGTTGTCTCAAaCTCTTCGTGGAAATGAtGGTGACTTTTGTTAAATTCTGTaTtGTagACAAAAaTTCAAGTCGTTCAATaTGTATTTGCTCcTCAATAGGCAaTAaTTAAAACcACCTAAGGATTTACAGtAGACTTCCTCCGCTCTTTTTGCCTTGGAaTTtATtATAAAAGTTGTTTCAAAACTCTTCGTGTAATTTTTTtGGtGtCTTTTGTTtAAATTATGTATTATATACAAATAATGAAGGCGTTAAAACGATCATTGCTCCTGAGTCGGCGATTCTGATTACAAACACACACACACGCACAcACAACACTACAAACACTACACATtCACACATCCATAACAAGAATAATAaTAACAATAaTAAAAGCCTGTTTCACATTAAAAACATAAATGTGATATTGTGTCCTATAACGGAACATATTTCTGTAGaTTAAAATTTCACGGGTTAGCACgTCATGTTGTGTTTCCCTTCAACCGGTTTGATCAAACTGGAAAATATTGAAAAGTTGTACAACAAaGATCCAGTCTTCATGTTAATCGGCTTGTAACCCGGGTAACCTGTTCAGTTCTTGCCTGCAATACGCATGCGTACGGCAATCGCATCATACCAAGTGAAGTTTTACTTTTATCCTACGTCATATGTGCATGAAAGtATGCACTGAATATTCACATTGAAGGCACTATACTACTACAATATGCACGTTACAGTCCAACTAATGAAAATACGAAAGGCGATACCAACATACAAACCAAGACCACTACTGTGTATGTGACGTATTTGTATGGAAACTCCACGgATAAATATTTCTTTGTTTCACTGTTTATTTCTATGGAATAgACGAAAGATAATATCTCCAGCATGATAGGTTTAATAATGCAATGAACTAAAAGAGTAATAGCCACTCCCAGGAACTCTCTGCAAAACATGGCTCCCCATTGGGCGAGGGTTGGCCACGTGATCGTAGAAGGCAAGTCATCGTTGTATCGATCTGGGAACCATTGGAAGTAATTGTTAAGCCATAGACTGGTGTAGATACTCCcGGTGACGCTtAGTATGACGATGGTATCCTCcCTGGTGCTAGACCATCCTCgCTGGGAaGGGTAGGTCAGtGAGAGGAAGGTGATTGCACTGGCCAGTAGTAAAGGGGCCTGTTTGTCGGTCATCAGGTAGTGGTCAATCTTATCTAAGAAAGGAAACACCATCCCAAGGAGAGCAAAGGTCAATACAACTCCAACAACGACATCCAatATATAGTGCATTCCCTTATAAAGTCTGCTAAGgCACACGAGAGTCGTCCACGCCgTAGCCACCAGgAAACCTATTGGTATGGAATACTCAACTTTATCCATTGTCAAGAATAGTATACTGAATGGAATAAGAACGCCGACCATAGCGTGAGTAGAGGgCATTCCATATtCTTTGAAGTACcGAGGTtCTAAAGGCACAACCGGTGGCGATTGGGGTCGAGGCCATTTTAAAaTCTCTTTGGAGGTCTGTCCCACGTACATGACAGTAGCCCATATCAAGGCCACCTTGCGTATCACAATGACGTTAACATTGAAGAACCAGAACGGTATAAATGTGTAGTAGAAGACATCATCCCCCAGTAAAGCTCCAAACCTGAaCAGTCCATACCAGAACCAATTATCTATTGCGTAGTCCACGTGGAATTGATGGCTCTCTGCTGCAGGCTTCAGCCtaCTACGCCAAGGATGGTCCTCGGTAGAaTCTTTCCCcTTAGATTGATTAAATTGTCCGTCGTCAGTaGTTtCcTTGGCGTCTTCATCTTTTTCTACTTCATTGGGTTTCAGTTTTCTTATTCCGAAGAATTTTTGTACATTTGCTACCGAGTAAGGACTTGTAAGCCACAGAACAATTTGATTTAGCC
>gene=isogroup00664
AAGTATATCACAGCCATTTGGTTGTTACCTCACAGATATTTTAAGAaGATTTATGTGGAAAaTGGTTCgaggTGGGAAGGGGGGGGGGgAgggAGGAATGACTCACTTGTGGgATTTtaTAAAAGTATCTCTGGGAAGAATCAGATGATCTCTTCAGGTGTACAGtCCCTTTtCAACCTCaCAAAAATTCAAACAGTATTtAAATGCACAACCTTGcATTTAGACTTGATTACAGCCCTAATTTAtAGATAATATATACCTCAGAATGGACCATTTGACATACTAAATTGtAGACAATTTGCTTTTTCCATTGCCTAAAATTGAATTCAAAGTCTGTTTTTCCATTTGTCATTTACTTATATTCTAAttttgTTTTgCTTTACAATATTGcCCCCCTACTTTATAACATGACCTTTctAACAAAaTCCATGACCctATGtAaGTtATTGGGGtAAaTTttGAATCTGCCAACcgACCCCCCCCcccACAAACATTtAAATCTTGTGCAGgCCACTGGgTCAGAAaTGAACGACACTTACAACCCAATGCAAAATGTAACTagCAATAtATTtCCTTtcAGCACAGAATTACATATGCAAATTAGAGGTCAACCTAcTTtAATATGCAAATTAGAGgtCAACcTACTTATGAATGTGATGTAGGTCTACAGACTAAATTAAATCTGACTTTATAACCcTTCTCAAACTcgCcGgTTtGAaGAaAACATTAAGCTGCATCTCATCAcAGCATGAAATAgtAaTGgATGTTAAAGATCACTCAAaTGTGACcAAAGTTtAATACTGGCAGTCAAAATTAAAaCAAaGATAACAGGGCACTACTGTAGATtGAGAGgTagTTCTACATGCTTCTCTCCGAGGGCTTTTTGTACTTCATTCCGATAATATCGAATAcATCTTtCTCACTGGATACTGGgAGTGGCTCTCCAGGCACACCTGTGCTACCTAGAGGTCGTATTGAATATTCATTCAGTGTGAATCCATTCTCCAGAGCGATCCcTCGCATATGCTTGTTGAACATGTCACTGCcTGTGAAGTATAGGGTACCACAGGAGTACTGATCGgAaGGAATCAATCGGATGTCGATCCTTCGAAACAGATTCGGATTGTCGTCTTCGTCTGCATCTGCTTCTTTGGCCAAGCGGCAGACACCCATAAATTTGGTATCACCCAGAGAAATGGTATCTGTGACAAATTTAAAATCCACCAGTTTGTTGACCACTGCATGTAGAAGGGCAGGTTTCTTGCCATCCTCCGCTTTGAaGTCAGGATGGGTCAGTAAAATATCGATATCACCGCTcGAAACGgCTCCTCTTCTGTAGCTTCCACAGATAGTcGCTGTGTAAGAGTCATCCACTTCCTCCACGAGATCTATGATAACTGCCTCAAGTCTTTCCATTTCTGATCTGGGAATCCTTtgCTCAAAGTCTTCAAAATGTTTCAAACCAATCTTTTGATGGTGGTTGAGTTTGTCCTGTTTTTTtCTCAAATCTTCGATACTTTTAATTCCATCATCAAAGAGTTTTCTGgCAGCAGCAGGTCCAATTCCAGAAACCCTTGTCAACAAATTGATGGATTCcGATGTGTCATCCTTGCGGATTTTCTCCAGCTTTTGCAGTTTCCCTGTCTGGAGGAACTCATCAATCTTCTTAGAAATCTTATCTCCTACTCCATCCAGTTTCTTTGcTtCATCCCCTGTCGTTATCTTGgTtGGATATTTAGCAATAACACTtGCGgCCTTTCTGTAtGCATTATGTTTAAaGAGGGCCCTTGTAACATTCTTCTCATAGTTAGCTAACTCGACTaGAAAGTCCACTATCTCTTGGTTTGGGTTTTCATTTTGAGGTGCTTtCCTTTTACTCATGTCTAATATCTTgCTTGGTAACAGATGGAAGCAAAAagAaCTTTCGTGAAACagTtGGtagccTAGCAGTGATTCGTGAAAGTCTTAACTCAAGGCAGTGTACGTACAATCAACAACTGTgTACTTTTGACTTAGGC
>gene=isogroup00669
TTCTctttttttCCTtttCTttGAGCTTTTCAGGAGGGCAAGCTGTTCATGAACTAACCTAAGCTGGTCTTGTAATTGTTCTAATCTAAGTTGCCTTTCATCTTCACTGTCTTCTTCTTCAGATGACTCTGATGAACTGCTGGGACTACCAGTCACTGGAGGTACTCTGTCGTTGACTCTTTCGTTGACTGCGACAGGGGTGGTTACACTTGCATCTTCACTAGCATAGAGGTCTTCTTCTAAGGGATCGTCAGGCATTTTAGCAAATTTGACTTCAAATACTTCCTGCAATTTACGAGCCATTCCAACGACGTCATGATCTGGAGGATTGTACTTGTAACAATTTGTAAATATCATTCTCATGTCTGCGGCAAATTCTGTTGAGTTCCTGTACTCTCTAGCATCCATCTTTTtCTTGACAGTACCAAGATCCATAGGATGTTTAATAATTTCATGATAATCGTGGAGCTGTAGCACATCAGCATCGACAGGTTTATAAAATGGCCAAGCATATGCCGAATGTTTTTTAGACAGGAAATCCTTAATGACGTTTGCACAGTATTTCAGCTGAGCGGTGAGTTTTATGTCTTTCTTTCCCTTCTGATGTTGGGCAGCTTCAGGGAGATCTCGCTTAGGGGGTTTTATTTGTCTGTTACTCTCTCTTCTTGTTGGAATTTTGGCAGGCTTTGGCTGGGTGGGATCGTATTCATTATTCATGGGCAAGTTTGGTGAAACTGTTGATGGTGTTGTAGTGTCTGCCTGCCTCTTGACCCCTCTTTTGGACTTTGTTGGAGTTGGTGCAGGGGGAGATGTGTACACAGGCTGAGGCGTATTAAATGAAGGTGTTGCTACTGCTGCTGGAGGTGTTGGTGGAGCTTGTGTAACAACTGGGGGTGGTTCAACTACCATAGGAACAGCCTTCACAGGAGGAGGGAGAGGTTCTTCTTCTTCTTCCTCCTCTTCCTCCTCCTCTTCCTCCTCCACATCTTCTATCATAGGTTCTGTCTGGTTAACAGAATTAGCCCTAACTGTTCTAGGTGGTGCTACACGTTTGCCcTTCTTTCCTCTTTTAGCTCCTGCATCTCCTGGTTTGGATGGTGGAGGGAGTTCAACTTCTTCCTGAGGCATCTGAGCAACCTTAGTGAGAAACAACTTCTCCAGTGCTTGAGCCATCAGGACgACATCCTCTCCTGGGTTATTGTAAGTGTAACAGTTTGTAAACATGAGCTTGAAGTCTGCAATGCATTCTTTTGCAGAGTAGTAGTAGATGCTTTCCAATCTCTTTTTAATGCTGCCCAAGTCCATGGGGTGTTTGATGACATCAAGATAATCAGGTAAAGCTAACTTGATATGGTCAACAGGTTGGTGAAAAGGCCAaGCAAACTGGTGCTTCCAAAGGgCCTTcATGACAACTTtCTGtAAATATTGCaaCTGGTTTGTTTGTCTTCCTTGAAGTCTTTTGGTCTGTGATTGAGGTGATGTTACAGGCTGTTCTGCAGCCTCATTTTTTATCTGTGGAGTTGTTTCCGTCTTCATTTCGCCGtTGCACTTcCCGTCTGcCTGCAGCTGGGtTTTGttGCtgGtGTGCTTTCCCCcTGGAcCATTcACCCCcTtGTTGCCAGCAACAGGGGCTGGCTCTGAAGAGGTCAATGACCTGGTAATAtTGGAGGAaCTGCTTTTGTTCTTAATTTATCcGAtCcACCCTCAAAaTTAGAACGTAAATTaGTTGTCCtCGTTTGCGACAATACAGTTCTCTGCCTTCCGCACTAACAGTACAAAGGCAAGAGGTTTAGGCTCACATGGGATTTTCACTTCGATTCTTCGAATTACTTTAAGATGaAAAAAaTAATAAAACTTTAATGATACCCTTCTTTATCGCTTTCTGCTTG
>gene=isogroup00672
gACACAGATGATCTTCTGTCGAACGCGAAGCGTACTATCTGGTTGACAAGAGACGAGAGTGAAAGCTTTTGCGATCTGTAaTACTAAaGTGCTGAAaGTTCTCTGACTAGCTAAGTCTTACTACACTACAGCTAGTAGCATTACTGCTCCcACGATGTCGGGTTCGAAGGAGGCAGACAAGCAGTATGGCCTCATTAACATGAAGAATGCAAAGTCTTCCATGAAGCCTCTGCCAAAGAAaCTTGCCATCTTTGATGAAAGTGATGATGAGGAaaCACCACAATCATCCATCAACCAAAAGCTGCTACAAGAGGCAGTCAAGACCAAGATGAGGAAACAAACAAAGATGGAAATACAGAAAGCCATGGAGGAGGACCCTACAGTATTTGAGTATGACAGTATCTATGACGACATGGAACAAAAGAAACAGGAAAGGGAGAGGATGATAAAATCAAAACAGAGAGATTCAAAGCCCAAGTATATTGGTGGATTGATGAAAGCAGCAAACCAAAGGAAGATGGAAAGAGAACGACAGAAAGAGAGAAAAaTCCAGAAAGAAAGAGAGAAAGAAGGTGAAGAATTTGGAGATAAAGAGCAATTTGTAACCGCTAGCTACAAGAAGAAGATGCAGGAACTAGCTGAGGATGAGGAGAGGGAGAGGAGAGAGGCAGAGAGAGATGGTGATGTGACAAAAAATTGGACTTGACCGGATTCTATCGACACATtCTGGAACAGACCACTGGGGAAGCAGTCAAAGAaGAAGAATGTcAaGTTGAAGTTAAGAGGGAGAATTTGGAGGTagTTCAACCAAAGACAGAAGAGGACGATGGAAaCAGAAGAAGACAAGACAGGGACAATCTAGCCAGAGACAAGCcTAGtGAAGACAAAGATGACAGAaGAGACAGCAAACATCGTAGCGGAGACCACAGAAGACATCGAGATGAAAGACAGAGGGGAGAGGAAagacagaggggagaggaaaaaGGACATAGAaGAGAGAGGACAAGAGATGAAGACAGGGAAAGCAGgAGAGACAGTGTGAGAGATTATAAAAAaGACAGGGAAagggacAGGAATAGAAAACATAGAGACAGCCACAGACgaGACAGTGATAAGGAGAGGAAGAGGGACAATAGAGATGATAGGGACAGGAGTACAACTGAGGTACGAGAGGgTAaGAAaGATATCAGTAAaGAGAACAAGGAAGGAGAAGAaCGATTGaGgATAAAGGAtGGGGAAgTTCAAAGTGTTttGGGAGGAGAGGAGaGGTTAGAGCAAGAGGTGAATAAGAaTgATGAAGATAACAGGGACAAGACGGAAGGAAAAATGGAAGAAGCAAACCcAGATGCGGATAGCGACCTGGACAtcAGCGAGGAGGAAGAAGAGAAAGGGAAGGATGAGGATGGAAAGAAAATAGATAAAATAGAGGAGAAACCAACAAAaGAGGAAAagaTTCAaTTAAAaTATGCAAAGAGAACCACTACAGACACGgTTTTGTCAGCAAGAGATCGTTACTTGGCCAGAAaGATGCAGAGAGATGCAGCCAaGTCTCACATTGCCGTTGAAGAGGATGActGAGCAGATAAaCGTTTCaGTTTAAAaCATAaTGAAAGGATCGCaGAGGATAATGAGACATTTCATGTGAAAGTAAaTATAaCATTGCTGTAATGTCATGAAAGCCCCcATAGTGACCTATAGCTCCTAATTGAGATcTGGTTGTTGAAAGTTGATCAAGTTCAGCTGATAAAGaaTATTGAGTGTGTGGTGTATGACGAATTGAGGACGagcggtatgacaaatattttcagttctgtgttc
>gene=isogroup00681
ATCACACGgAACATATAtacaTGTACGCTAGGTAACTGTtATTGGTAACAGTAGGACTATCAATAACGGGGAACAGAACTCGTTagACGCTCTTTGCGTTAATCCGCAAAGATGTCAAATCCGATAGGTTTCGAAGGCATGGCTCCTGcAGCAAATGGAGTTTCGGTCAACGAAGAACCGGAACTGGAGGACGgCCAAgaGAAAActgCTGCtCcGAGTGATATTGAATTGAGCGACGCTCCCAGCAACATTGaGAAGCAGCCGTTGcATGCTGGGTCGCCTGCCAAGAGGACCGAGAAGGAGGCCgCCGAACAGGACCAATTCTTCAaGgACGGGGTGAGGAAGATAGATTATGTCCTGGCCTTCcgTAAGgACACCAAGGaGGgCGAAGATGAAGAGAAGCGAGCCAAGAGGaGgaAaGAGTACTTTGgcAaCCTCAAGGAGGAAGGACTTCATATGGAAGAGGCTGATGCTGACAGtCCGAAGTGACTGAAGATGATGAAGtAAGAGGAGGAAGAAAAGATTaCCTTCATCAAGATCCACGCTCCTTGGGatGTCcTGGCCCgaTACGCGgAGGAGATGAAGATcAaGATGCCCATCAAGCCAAATGACATTGATGAACcAaCAAGCATCTtgAGCTGCCTCAaGAAaCTACCAAATCCGTTTGCTCTCAGcGAGGAtttCATCAAGCCAGAATCCAACTATTTTACTCTGGCTTtCGTCAGGGAGAGAGAATCGGAGTTCATCATGGAtAGCAGGGATTCCTTCTTTCCcACGGCTACCCGGagCAGGATCGTCAACGAAaTCTTGGAGAAGTGCCGCTAcGACCCCGATGACAAGACCAAGTTTGGGCACGTTCACATGGTCGCCAAcGGCAGCCTGGtcGCAGCTTTCCCTCTCCACGACGGTGACTGGAAGAGCGAACATTCTATGCTTACCcACGGtCcGCTAAaCGATCGCCACCTGCTTTATGAAGAATGGGCAAGCCCcAAGAAGTTCTACAAACAGCAGCCaTtGGATTtGGTCAGGAGCTACTTTGGAGAGAagATtGGTAtcTACTTCTCCTGGTtGGGCTACTACACGGTTATGTTGACCTACGCGGCCATCTTTGGAATAGCcGCCTTCCTGTGGGGTTGCATCACCcTCGGgTCCAATGTTAAAGTAGCTGAGATTTGCGACACGGAGGGTGtcGGCAGCCTCCTCATGtGCCCTCTATGCAACGAaCGTTGcGACTATTGGCATCTCTCgTCgaGTTGCTTCTACTCCAAGctAACGTACcTgTTTGATAAtGGcGCAACGGTCTtCTTTGCTTGTTTCATGTCTCTATGGGCcACGATGTTCTGTGAGTTCTGGAAACGgCGTGAAAaCaCCATCGCCTACGATTGGGATCTCTTTGGcTTCGAAGAGAaTGAGgAAAACATTCGTCCAGAGTTCGAAGCCAAAGCACCGgACAAgaGGATcaGTCCCATTACCAAGGTATGTTtGTCAGTGTGTAtGTCAGTGTGTCAGAGtGTGAGGTATGTATGTGCGTGTGCGTTTGTTTTGTATTCTGACCAAGGACTTGAGCAAAAGAGTTCCAGGATGCTTTGTTTTCAGCGAGCTATTTGGGTGGACATGTTCaCGAATCTGTGTGGATAAGAATGAGGTCACTTTGTGTTTAGCAAGCTATTTGAGTGGACGTGTTCATGCATCTGGTTTAGAATGAGGAT
>gene=isogroup00694
GGCTGCATGTATTTGCGATAAAATCAAAACTTCGACCAAAcaCACAACCaTAAAATGgAaTTCGACACTTTCATAAAAAGGAAGGGGAAACACTTCGAATGCGAAATATGTGGAaACAGGTTGGCAACAgcTCAGTGTGTGACtGATCATATGAAAGGCAAGAAACATCGCAGACTTGAAgAtAaCCAGAGAGGAGCAAACAGAAAGAAGTATTTTtGTtGGTAATTTACGAAGGACCAATTCAGAGTtaGAACTcaTGGGaCATTTCAAtAAaTTTGGACCcATATCAAGGATAATCATCGATAAGGAAAaGTCTGCCTATGCtaTCGTCGAATTCGcagAGAAGCAATCAGCAGCCAAGgCCGTGgaGGAAgagAAGCAAaCGATGAaCGgaCTGCaCATAGTGGtACGGCCAAGAGAAGTCCgaGAGTTTGTGTccAGCGGCATCACACAGAGGAAtGCTGCCTTAGAGGGCAAGAAGAAGAAAGAAGACAACCTGAGACTGGAGActCAGatGctAATGGCAGAACTAGTGCAGAAAAAGACAatcGAcgAGCAACTTTTTGCTCTCTCTGAAAACATCAGTTTGTCACCATCAAGCCTCCAGATacGCTATTTGATTTGCCAtctaCTTCAGGAAGTGTTCTCagAGTTTTTtGCCAATTGCAgaGTaTTtCcGTAtGGGTCCTCAGTCAATGGCTGTGGTGGGAATGgTTCCGAtCTTGACATTTTTCTCAGCTTAAaTTGGAGTGatgAAaCCTGGATGTATCcATTTGCTTCCTTGAAACAGCATGAaCAAGTTCAAGAATCCTcATCAGCAGCATCatcaTCATCACGAGATGCAGATGGAGCATCAGATGGGGCCAACCcgaCTACcGCATCCGATGGCtCTgAAaTGGAGgAGgATACTCTTGATCCCGATCAGGCTCCGGAGAAGGAATGTTTGGAATTTGTTGCCCAAATCAtCcAAAAGTGTGTACCtAGCTGCCATAAGGTGCAGACCATcGCCTCTGCTaGGAagCCTGtcATCAAGTTTGTTCaCAAAGATTCAGGACTGCACTGTgaTATCattttGAATAACAGGTTGGTCCTAAGAAAcACAGagCTGATACACTTCTACtGTAcTCtGgACCCAGTGGTGCGACCATTGAtCcTACTGATCAGGAGGTGGGCAAAGTTAAACCATGTCGCAGAGAATTctGGACCCGGCCCGAGATtgaCTAATTATGCCCTGACCTGGATGGTGATCCTCTTCCTACAGACCAaGGGAATCATCCCCACAATTGAGGAGCTCAGAGAAGCTGCAGGCTGTGAGGAACAGCTGATtATTGATGGcTGGGACTGCAGcTtACGtcTGGACTGTActtGTATCgTAGAAGACGGGAAGATGACAaGCcAGGTATGGGTATTAGTGATGTCATCAGCAGACTGTGTattGtAGGCAGATTAttGCATCTCTTCCTATTATTAATCCATTGttACTCACATGCCACTGGCaaaTTACTttGGTTATAAATTGTTCTTACCTTGCCCGACTTTATAAGTcAaaGAACATTTATATGGATATgcTGTTAACCAATTTCAAAAGTTTTCTGAATAAGCAAGTTAGCCAATATTAAAAGAGTGCATAGcGATGAATGTATCTAA
>gene=isogroup00701
ACGTTTATTTATGTTCACATCGGGAAATTCGTCCTGTTGTGTTTTTtGCAGTAGAAATTTCACGGATTTTGTTGGAAGGtAGATTTTTtAGGATTTGACTTTTCACCATCTCATGCTTTTAAAACTGTTTTTGTGGgTTtCAAaTtGTAGTTTTtCCtCACCCTTtAGCAAACTTTGTGTTtgaTGTCtACTTTTATGCGGAATATCGAAACCAACGCACCGTGGAAGATTGGACAGCATAGCAATTCAGTtCCAGTTTAGCAaCCTTGCCAGCATAGTCAGAATTTGATGTTACCATTTTGTGTTTGACAGGTTTAGGAAaGCCGAGGATTAACATCTATGCTGAATATATTCTCAGCAACGAACATGGAGCAAATCACACATCAACTCGCTGCCCATCATCCCCTGATGCAGAACCTCCAAAACCACCAGAACAACCACCAAACAAACCACCCAGGTCACCCAAATGGCATGGTGCCACCAGCAaGCCCTACTGATAGCATGGAAGACATCAGCAAAACAAATCTAATCATCAACTATCTTCCGCAAGAAATGAACCAGGAGGAGATAAAGGAACTTTTTGGAAAATTTGGGGAGATTGAATCATGCAAATTAGTTAAAGACAAACTCACAGGTCAGAGCTTGGGCTACGGGTTTGTGAACTTCATGAAGGCATCAGAGGCCGCTAAAGCTAAGGATACCCTGGATGGCCTTAAGGTCGAAAAGAAAAaGCTTAAGGTATCCTATGCCAGACCAAGCAGTCCAGCGATCAAAGATGCGAACTTGTACATCAGTGGTATCCCAAGAATGTACAGCGAAAAAGAACTGCAAAATTTATTCGCAGAATATGGAGAGATAATCACATCCAAACTTCTGTATGATAATGGTACTTCAAGAGGGGTCGGATTTGTACGCTTTGACCGTCGCCAGCAAGCAGAAGCCGCAATCAATGCTCTTCACAACACAATTCCACCTGGTGGCACAGAACCGCTTGTGGTGAAATTTGCCAGCAACCCCAGCCAACATTACCAAAAAGCCCTTCAACAGTTTTATATGACTGGACAGTTGCCACTACAGATCTCCCCTACCAGGAGGAACAACATCTATAACACAGTGGGACCTGGGCCTGTCCGCCATATCACACCGTGCGTCAGATGGCAAGAAGTAGGGAACAAGCTACTGGAAAAGATAATTCCCAAAAGCTACATGTTCTCCCCCTTCCGGACTACCGCCCCTCCCACTGAAACCTTCAACcAAATgAACCAAATGGTACTCACCAATAACGGCAACGGTTGGTGCATCTTCGTCTACAATCTCCCACCTGAGACAGAGGAgAATCTTCTCTGGCAGTTGTTCGGGCCCTTCGGAGCAGTCACCAACGTGAAAGTTGTCCGAGATTTTAACACAAGGAAATGCAAAGGATTCGGTTTTGTCACCATGACAAACTACGAAGAAGCCTATaACTCtGTGGTCTcGcTGAATGgTTACCTACtGGGTTCgaAaTATCTGCAGGTGTCaTTTAAAACGAACAAAAGTACTGCTGgCAAAATTTAAAGTGTGCAAGCCGcCGAGGAGGTCGTTAAGAAGATGGGGAAAATGGACTGAGAAACTCaaCCTTCATCTCAGAGGATAAAATGGAGATTTCATCACAGTGGGAGAAGACAAAAATAACAAATTGCCTCTATTTACCTTTAAATTTGAGAATTTATTGAGATTTGTTGAAATTTTGTTCTTTACATCCTTATAAAACATACTGTAGAATcACAGGaAAAAAGAAGGTTGTACATGTTTGTAGCTTTACATTTTAAAACCAACAATATCAAAATAATAAAAAAGTTGGAGCATTACTATTATATTGTGGTGAATAAGTCGTTGCAAACATTTCATAATCACTCAGTGTGCTTTTTGTGCATATATCGAAAGTTTACAACTTATTGGTTGGTTCTACAtTTTTGAACttATGTTGAATATTAATCTATCATTATATTGTATGCTTACAAATTTTTTCTtCATTAATCATTCCAGAAaGTATTGTAATTTAGCTTCTGGTTTCCAGCAAGTTGTGCAGATATATAAACAAAGGAAAATAACCAAGAAACATATGAAAGACAAGAAAGAAAGAAAGAAATGGAAGCCCATTTTATATTCTAATGATAGCTTTTAGAGAGAAAAGTATGAATAACAGAAAAGTTTATC
>gene=isogroup00708
GAACCcAGCTAGGACTACCACAGTATTAAGAGCAGGGCTTTAGAAATTGAAGTACATTTCTCgacTCGAAaGgTTGATCACACTTTCTTTGCCGAAGTTTCCatCAATCATCAGATATgTCAATATGGGAGCTTCTGGATCCTCGAAGTCGGGCAACGTGGACATGAATGGGCCAGaGGCCCAGCTGGTCAAGGACATCATTCACGATAAGACGGTGGTGGTCTTCGGGAAGACGTTTTGCCCCTCCTGTCGTAAAGTGAAAGGTCTCCTGGATGAGCTGAATGCTAAATACGAAACTGTGGAGCTGGACCGAAGAAAGGaCGGGAGTCAAATGCAGGCTGTTTTGGgAAAGATgaCCGGAGCTAGCACGGTTCCgaGGGTgTTCATCATGGGCGAGTGCAtcGGAGGcTGGgACGACACAGAGGATCTACACcGCAAaGgAGgACTCATTCTGAAACTGCAaGATGCAAaTGCcATTCCATAAATtcGAGGGAaGAAAAAaaTATGAAACGGAGATGATTTTCCTCAAAaTTTTAGgTGACTGTTCTTGAACcGGTGAAAGGGTGgCTTTTGTAATGTTAAGGTTTATATATTATGACTGCATGTACAGTATATATATGTTACAAAGGTGAAAGAATATATTTATCTTTCTGCATAAAACTAACTATAAGGTGTGTTTTGTTGGCTGAAATGTGTGAAGAAAACCATTGTAaACGTGCATTACATACAGTACAATACAGAGCAGTTTGACTGCTGTACTAAGCACTACAGTATGACATACTGCTAATACTATCGTATGAGGTATATACTGTGTAATACTGTGTTAAGTACTATGAAGTATTTATGTATGGTTATACAATTTGACTACTGTACTCATTACCATATTATAACGTACTGCTAATACTATCGTGTACATTACTGTGTAATACTGTGTAAAGTATGTATGTATGATTATATACAATTTGACTACTGTACTCAGTACCACAGTATTACATACTGCTAATACTATCGTATATACAGTACTGTGTAAAGTATGTATGTATGGTTATATAATTTGACTACTGTACTAAGTACTACAGTATAACATACTGCTAATACTATCGTATGAAGTACTACTGAGTATATATGTTAGGTTATTTACAGTTTGATTACTGTACTAGGTACTTCTGTATACAGTAACATACTGCTAATACTATCGTATATACATTACTGTGTAAAGTATGTATGTATGGTAaTATATAATTTGACTACTGTACTCAGTACCACAGTATGACATACTGCTAATACTATCGTATACAGTACTGTGTAAAGTATGTATGTATGGTTATATAATTTGACTACTGTACTAAGTActACAGTATAACATACTGCTAATACTATCGTATGAAGTACTACTGAGTATATATGTTAGGTTATTTACAGTTTGATTACTGTACTAGGTACTTCTGTATACAGTAaCATACTGCcAAAACTATCGTATTTACTACTAATTGTATGTGTATGGTTTTACATGCCTTAAAAaCAGTtGCCTTGACTACAACACAAAAAaGAATTGCTTGCCAAGTA
>gene=isogroup00730
ATAAGAAGAAAGTAAAGAGAAGGAAGATAAAGAAAACAGTTACAGATGGCTTTGATCAGCGTTCTCGCCTTTCATAGTGCACTCATTGGCATCCACaTAtcTActGgaTTCTTAGCcGgTtATGTTTTGTgtAgAAaGTACAGAGCACTAATATtACGTgaCAgaTGGCAGCATTACAAACTCACTACGAcTTTtCTTactCTGCGAATCTTCTGTgCTGTGTTCATCaTCTTGAATTCCTTACTATGGAGTGAGGCTACaTtGAAGGAAGCTGCAGTCGTTTGgTTTtGCACAGCTTTTCTGTTTTtAATtGGAGCATGTGCTGGATTCATCCAcAGTGGTGTCGTGGTTGTTTGTGGGGATGTTAATACTGAAACAAGTAAAACTTTGAGATTGAATAAGGTCCAACAGCCAAAATCTCAAGGAAaGAAGAAAGAGTTGGGAAGAGATGAAGAGAaGAGAGAGGCAGGCAGCAGTGAAGATGAaGTTCCTCCTCAAGAAGTTCAGAAAGGCAAACAGGTATCCGGCAGAGAGTTTAAGAAGCCTACAAATGTACTTCAGCAACAACGAAAATACaCTACAGATAAAACTACAAGAAATACCaCAGACaGGCAgTCgaAGTCTTCAAGATACCCAAaCACGACACAaGCCTAAGAGGAAGGGAAAACaTGATtgGACAGAAACAGGAGATGAttGATAcGCTGGCAGaGGGATACaGCTCAGGgTATAgATCAGAGAGTAGTGAAGATCCAGAAGAGAATATGATACctGCTTCTGgtGATGGCAaCACAAGGACAGAATTTCCACACtcCCcgaGGTCacCcTActATAcccaggCTaggATTtCCAAATGAGGACAGAATTACtGATaGGGGagCACAAaGCAAGAcctAAGAAGAaGAAAAaGAaTGATACGACAtCGATagATGATatGGTGGCGataGTACTTaGCTCAGTGAaCAAGTCAGGGaGCAgtGAACATtcAGAAGAGTTGGACATCCAaCTGGgGCATCAtATgTTGcctttcTgCATCTTgCCAtCgTGGTCCAAGAACaAaacggaaTCAGATAATAGGAAAgaaGtcttcTCATCTCTCCTCTccAAaGGAAACCAAAAACAGATAATAAATGGAAGAAGCTGCCTGAAGAATCTCAGAATCAGCTAATTCAtTCACcTCTTAAAAGTTTAGGTCAGCGTGGaGCACATCgCTGCTGACCCCTGAGGAACAAAATgAGAGGAATGAGGAGGAGGAAGAAGCTAGTAGA
>gene=isogroup00738
TGACAATTttACCTGTCAGTCATGTTACAAACAAAATGATATttGATTAATCAAATTTAATATTATGCAAAAATCAGATTCCATCTATTTAAGCTAATGTTGTCATTTTGTTTTGCCTATAAATGATAAAATCAGGTTGATCATTTGAAAAGCATTTGGTTAAAACATGTTACCCTTtATCTCCACAAGAAAAAGTCTATaGgATTTTCGgTATTTAATGCAAaTAAACCGAACcAGAATGCAACCAGAATGCagAATGCAAAATACACTTCTGCTTGTTAACCAGcaGTAGCTGTTACAATATAAATggcccGAACCACTATTTTGATGTACAaTTACACAAtGgCATGATAAACACAGGTCAGTATACTGTACGTGGCAaTACACACcTCCACCAAAAaCAaGTATGAGAAGTATCCatGATtCCccAAcGTTAGATATCATGTAAAGGGTTTTcGAGTTTGACCTaTGGTGACCTCcAaTGAGATTTGACCTCACgaGCtaCAGATTCTTGCCAGGGGGTTGTGTGTTTTtGACACAATAATATTgaTATTAtCTGCAAACATTTAATtCTAGGGTCcTTtAAGTTGGATGTGCAaCaGgTATGTCTAGAATCATACATAAAAATGAATCTGTATTGctGTAaCATCATTTGTGTTGTtAAATtgTAGGCACAATGgTGAGTAAATATTtcTtaCAAGTAAATCCTTAAAGTCAGTCCCaCCAAAAAAGCtCCcaTTtGTTCcAAAaTGTtCAAAAGTGTaCAGTTAACTGTATTAAtACTGTtGCTAAGAaGTTATTATGCTGTCGTTTGCTTAAAAAGGTCAATGGTAGTTAaCTGTATGTTCTTTACTTGGTTgTtCtACTTTTAGcATATATTGATTGGGACAACTTGACTCATGGGACAGGtagTTCAAGGATGTTAACTATGGTGAAGAAAAAAACCctCCCAtGAACcGATTTGGCATGGtAAAAATTAACCAATGTTAAATTATCCaTtAACcAGTAAtACATATTTgAaGCGAATGTTATTCTTCTCTAGCATTATATTTGAAGAAatGGTGTAAGAGTACTAAATTAATTTGTCTTGTTGGTCTAAATaagTGcGATATGAGTGGATGCATTTTTGTAAT
>gene=isogroup00739
gatgccttgagagttgcatcagtGATATCCGTTTGTGGATGAGACATAAGTTTTTGAAGCTTAATGAAAAAAAACTGAGTTTTTGCTTTTTGGTTCTTGTCATCAGCTTGCTAAAATTAATATTCCATTCATATCAATTGGTAATGtccAGGTTCACCCTTCCACTCATGCGCGTAATCTTGGTGTAATTTtCGATTCCAATATGTCTATGAAACGCCACATTTCCAAcaTAACAAGTTCTGCTGCATTTCatttCAGAGGCATCTACAAATtAcGAAacTATTTAAaTGATAAGGCAAgtCAACAAATTGTACATTCTTTTATCACTTCAAGGTTGGATATGGGCAATTCCTTACTtcTtGGTCTTCCACAaGAACAGATTCAtAGACTtcAATTaTtccaaaaCTCAGCTGcaCGTATTGTAACTCATTCTCATAAGCATTGTCATAtCcACCCTGTCTTAAAAAaCCTGCACTGGCTACCTGTaAAATATCGtATTATGTATaAAaTTCTCCTTaTTGTtTATAAATCACTTAAAGGACATGGTCCAATGTAtATTTctGacTTAtTACATATTTATGTCCCcTCttcGTAATCTAAGaTCCAGctctCAAtttttAtTATCTGAAATTAAGTCCAAACATTCTTGggggaTAGGTCATTTATTGTTtCTGCCccTCGCTTATGGAACCAACTtCCcTTAAAAATCAgaaaaCATCTACTCtCtCtAACTTTAAGAAGagCATAAAATCCCAcTTAATGACAAAAGCTTTtAtaTGATCTTgtACCATTaAggTTTTtCTTCTGTCATTGTTTTGTATTATTcTGTATTATTTGTATCATTTCTcATTGTCAATTGCGCCATGAACATTCTTTGAGTGGTGTGTgCGCATTATAAGTCTTATTATTATTAAGTTAAGGATTGTACAGACTACTGTATGTCAAGTGAAGCACTAGACAGTATTAAATGAGAAATCAGAGTATTGATCATAATCCAAGTTGTTCTTTAATTGCATGTCATTTTACATCATCCTTCGTAATTTCATATACATAATTTCCTCCA
>gene=isogroup00745
TGTCGTCAGTTGGGATTCCCAGGAGtcATTTCAGCTCCTGgtGgTGCtaCATTTGGtGaaGGCTCAGGGGAAATCCACATGGACGACGTAGCATGCACTGGTGaTGAaGcAaCCTTTtAAGCTGTGGACACATAGAAaTAgACAATTGTGGTCATGgTGAAGATGCAGGTGTAGTTTGTAGTaCTGTACTACctGGAGAGGAAGGTtCCATTCGTCTTGCTGGAGGTAATGAGACAGCTGGgCGTGTTGAGATcTtCctAAAtGGAGAATGGGgCACTGTCTGTGAtGATgcATGGGACATTAATGATGCTAATGTAGTaTGCAATCAGTTAGGATTCCctGGGGCCTTAAATTATCGTACTAATGCAGCATTTGGTGAGGGAACcGGAGAAATCCATCTGGATGATGTTGGATGCGGTGgcGacGAAACTGAATTGTTGAGctGTTcTTATagTAGCATCGACAATTGTAaTCATGGTGAAGATGCTGGTGTTATCTGTCAActCACTTCAAGCGAACCTACGCCAGAGGATGGACAAGTacGTTTAGCTAAtGGCAACGAAACTGCGGgACGGGTGGAAATCTACTTGGAtGGAgAaTGGGgAACTGTGtGTGATgaCTCATGGGATTCAACAGACGGCAAcGTtGTCTGCCGAGAGCTCGGTTtcGATAAAGCTCTTTCTGTGCATCTATCAGCCtATTTTGGAGAAGGAGTAGGCCGCATCAACCTTGACAACGTAAaCTGTAAAGGAGAAGAAGAACGCTTACGCGATTGTGAGGCTTACACTTGGAcGGAGGAgAaTTGTAACCACGTTGAAGATGcAGGAGTGGTTTGTGGGTaTGAAGAAGTGGAAATTCCAGTCCGGTTGGTAGATGGGCCTTCAAAGTTTGCCGGTCGTGTTGAGGTATACATTGCTGGTGCGTGGGGCACTATTTGCGATGACTTTTGGGATATCGAGGATGGACATGTAGTGTGCCATCAGTTGGgCTTTGgCCCAGCAaTAGCAGTTCATGGTCAGGCCTATTATGGTGAAGGCACTGGTACTATTTCtaCAAACGTtAGTTGTTCCGGAGAAGAAaTTGATCTGTTCAGCTGTCCTtATAATTCTGCTGGAAACTGTGAGCACAGAGAAGATGCTGGTGTTGAATGCACTGGTGTTGATGAaGgtGAaCTGCGACTGTCAGATGAAGGAGCCTATAACGAGGGAaGGCTATtaGTGTACCTCAATGGACAGTGGGGAaCCGTCTGcGATGACGGTTTCACAGAGGGAAATGGCAACATTGCCTGTAAGCAGCTTGGGTTTGATGGAGTGgTCTCATTTAGCAaCAGTGgggAGGgAGAAATatCTCTCCCCATCAACATGGACGATGTAaCATGTACcGGAaGGGAGGAACGACTGATAGATTGCcAGCACACTACCACATCTAATTGCGTACATAATGAAGATGTGAGTCTGGTCTGTTCTGCACTTAGgCTGCCATAAATTACcgCAATGAGAGCTACATGAAGAGCAGTTtGGACAAAAGCGTTTTTGAAATTGTCTGGAATTCTCTAATTTTCTTGTTTTTTtCTAAAGTAGTTGCCAAATAATTATGGTATTAAAGACCAcTTGAGAGTAGCTTATTGAAGAAGACTGAAATTAAAACCAaTTGCATCAAAATTCCAGGAAATACTCGTATTTGGAATTGATGTTTCATATGCTAACATCTTCATAAaTTCTGTAAAATCATAAGGTAACTTAAGAAaGAGCATTACAGTTCTGTTGAgTATTGCAGAGGACCTAAACGATAACCATGACACAAGTCACAGATATTTGAAGCTGTTGGGCAAGGTCAAGATGCTGTCATCAAATTTGTTATTTACTGATCAGAGCCCAAGTGCACCATATTCATTGTCATACTAGTAATAACTGCAGTCTAGGACTGGGAAAGTATCTTCCTtGCTTGTTTTTtCTTtGTTGCcTTGTAGGAGACCAAAGTATGGgAAGATGTTCACAAAAGTTTTCAAAGCTCTTTAAGCAGTAATGTTATGCTGATCTCgAGTTCAGTGCATCTCATGGGCGgTtCTTTGTATtAaGACTtAAAAaTGTGTCTTCTTATTAAATCAAACTTAACAGcTTtcaGATTTAACCTTTAAAaCTCTtcaTTCTGCCAAAGatGTATCACTACCATCATTAAGAAaCCATGTCAGGTTTGTAACAGGTATTTTGTTTTttGTTGCACTCACCCTTTACAAA
>gene=isogroup00753
TCTTACATAGGAAcCATATTATGTTACgAGACAAAATGCAGAGAATTcAAAACTGATACCCTAAATTTGTAAACCAAATTATTCCATGGgTCCACCCATTCCCCTAACCACACCcTCCcTAACTTTAGCTAGATCTcATTTCCCAACACCCACTATCTGAATCTCTCAACTGTGCATTAAAATTTGGTGAGgAATGCTGCTTTACAACTCCAAaCCAGAAGACCACTGCAATTTGAAGTAAATATCCttCgaaGTAGATGaCTCAAGGCAtggACATgCACGCTGAtAACtGAAAaGATTTTGAAAACATCTAAATGTATTATAACGCATACCAACTACTATGTtGTACAGTCCAACATGAAATATTATAATAAGTTATTACATATTTTTTTGCTAGATGCTTTGTaTTCTTaTAaTATGTGATGTCGGTTCGATTCAATGCCACACAGTCAGTTCATtGATTCatgaTtCtcTGGATATGTAGTTCCATCTTGTGCATTGAACAGCTTTTCTGAGATCATTCCTCTCATCTAGACGGCAGAAACcGTCTCTTTGTCTGCGACCTTTGATGATTGTTTGATCTTGTAATCTTTCAAAGCAGCTTTAATTGCATCTTCTGCCAACATTGAACAGTGCAACTTGACAGGAGGAAGACTCAACTCTTTAGCAATATGTGCATTCTTGATTGTTCCTGCCTGATCAAGGGATTTTCCTTTCACCCACTCTGTAGCAAGAGAGCTGGATGCAATTGCAGAACCACATCCAAATGTCTTGAATTtGGCATCAACTATCTTTCCATtGTCATCTACCATTATCTGTAATTTCATGACATCgCCACATGCAGGAGCTCCAACGAGTCCTGTGCCAACATTTTTCTGcTCTTTGTCTAAGGAACCAACATTTCTTGGATTCTCATAGTGGTCAATTACGTTTTTGTGGTAGGCTGCAGAGgCTGAAGGGACAATTTTTGACGGACTtAAAAGTGGCCGAGCAAGTTTAGCAATGTTTGCAACCGCCATATTTCATCTCATGGTATTAAGGTACGTCTTGTAGTtGTATGATTACTTAACTAGAACTTtGCAATTGAGGTtGATGGATTGTATTATCAGCAGCGAaCCTCAGGTACTgTtgaCGTtcAAtaTGTAAGAACAACctATGGCCC
>gene=isogroup00761
TCGTTTaCGACCTGTGTAAGCCGAATTTtCGATTGTGGACAATAAATTCAAATTCTGATTTCACAATATCAATGTAGCTAGCTTCCCAGCAATGCTTGCTGATCATCAAACTTGGCCAaCAAATTGATACACaTCCATATTCACACTTATTCcTTCCCAAAGTTATATTAGTTGTCTTTTAAGGTGTTGGTGGAATTGAGAGACAGGTGGTTACTTTTGCTATTAATAATGTAGACAAGCagACTGCATATATTGTTGATAAATAGCCAAAACCAAATatATTACCATAAAAtgTGGAAAGATATTGTGTTATATTCTCTTTTACTCTGGAGTAAAGGTTGCTcTTtAATTCATgTgattGTTAATTGAAATACAATATtGTAATGTTTGACAGCaTCATTTCTGTAGCCAGTTCACCAGTTTTATTTgAcaCAATAAACAtATAAAaTAGCTGAAGATATAACAAGAAATTTCTTGTAGAAGACAgaTTCAATTTGCTGCCAGTTTTCTCCAGAACAATTTATGCAATTAGGCTATTGgTATGTGTCAATTcaCAATTATTTGAGATAAAATTGCATGAGGTACAGCTTCTTGATGAGAGACTAATAGTATCATTGCATGAAAACATATGAAATGGATGTGCAGAGCAATGATACTCAATTtCCTGACAGAGTGACCAGATCTCCAATACTTTTtTtCCAACTTAAGTATTAAGTTTTATAAACACTTTTGTAGTTCGTTTTCACAGAATGTAGCATGCAGTAccattcACCATTCTTTTGTAACATTCTtATATTTAGACAACCAAAGTGGCATACCCAAGTAAATATGTCATCTAACAGACAACCTGAAAAAATTCGTAATAATTCACTTTTCACATCAAAAgcAACACAGAATAGAATATACAAGTCATTTTTACATAAGTAATGATTTAAATAAACATTTATATATGTCAAGTCTAAaCTAATTTTTCTTtCATTAATCTAATGGAATCAaCTGAATCCTCATGCAACTTAGTTTTGAAAGTAAACAAGTtGAAaTCCTCTTAAaCTTGAATGTTTTTCAAACGAAAGAAAGACTACATCAAGACAGTTATCATAAAAAACAAAacAATTGTTAGCCAAACTAAAAAaCTATTTCCTATTATATTATATACAGTATTCTGTCATCAACAGTGCTTtCTCTTCAGAGATTCACATTAAAAACCCAAaCtATTATTAACTTgTGTAAAAGCAATCTCTAAAACAGCTACAGTAAGAGATACTTTTGATATACCACAATGCGgTAAAaCaTTTCTTtGCTTTTTtGGGgTTTTCATCACAAACAAGtATCTCAGGTAGAgATGACGGTTGGTTCTTCTGTGAAACAAACCTTGTGATATaTCTCTTCACTTATCTCCTTTTATTAACGACAaTGAAATAACCATGATTGACAaTATAAAaCCaTAGAACTaTGACAAGATGTCAATCTTTTAAAAGCAtGTCTTACCCAGgTAAGTAAAACTCTTCAGTGTTATAGAAAACATTCCACTTtCATAAaTTGCAGCTTATATAAaGGAAACAaGtATACCACACACctAaTGAGAAGAgtACTCTCTCAcAGTAGTCACATACTTtCATTTCTCATGTCCAGATGAAGATACGTGGAAATAAATTTCAAGATCCTGTAACTTTCACTTtGATCTCcAtGGAGTTTCCATTGCTTAActgttATTGTTAGAACCTTGAACTTCAAAGCTGCATTCTCctaTGTGGTCACACCATAACAGCAATccTGCGAGGAttATGAGTTTTAAGttGGGCAAGAgTGTaaGCCGAAAATtGAGttACcGTTGCTCTTTCTATTCCCTACATCAAATTGGGCTTTGGACCAgCCAGCTCCCATTAGGTACAAATTATACATTGACCCGAGGATCTCCAGGACACTTGTCACATTCcTGAAACATTATCTTGGTCGCATCTGCATTGCCcTGACAgTCAGAAACAGCAGCTTtCTCATCTGCCAGCTTCACTCTGTGGTaCGATCTTTCATTATAACTATCTCTGGTCAGGCATCCATTTGATGTATCAAGTGTAAGTTTAACTGTtGCTTTTGTATTCTCATCGACTTCACAAaTGAACATTCcTTccgTGTCaGGTagaGCAGTGACAGTCAAaTGGACAAGCTTGTAGTGTGGCTGgtCTGAAATAAtcTGGTACTGtaCAAATGGAGCAAGCATGGTCATAtcGCCCTGGCATtcAGTTTCATcACATGTGACAAGCGGTTCATcaGCTTCCCCCTTcATAGACttCaTAgaCCAAgtCAGCGCCACAtCaccaCAAAAGGGACTGGTTTTCTGTAcTtCACATGTTAGctCCACTTTTCTGTTAACACACGATGTAATGTTGGATGaTGAACTTAGGATTTGAACACTGCCATCATTATATTTGCTGTCTTTTTCACAAtCACAGTAACTATGTCGAAATcGTTCACACTCTTTCtGACATCCTGAAGCACAATTTTCCAGCTCAATCTGGTAGAGGCCtTttGCTGTGACTGCCAGTAGCTTTGTACCATTGTGACGTAGACCAGTCACTGGACGGCTcATATTCAATATTtCTATTTCAAAAGTTTCAACtTTTtCtgcaTTACTGAAGTCAGTTTGCAGGATAGTTCCAGACTCTGTTCCAACAAAGGTAATAtcATTATCagAGTCTACAGCAAAGCTGTAAAAGTTCATCCCAGTAgAaTAtAgCAGAGGCGGATCAAaTTCATCGTTGGAATGATGAAAACGGTTGTAATTTGGAACCAGGTCATCCATTAAAGTATTAGTTTCTTGGAAATcTCGGGTCTGGCTATTTAGTTCATTGACCAAGCACtTTTCAAATtTGTTATCATAGGCTGGCCGTTCAACAGGTCCTGGcAGCTTGTTTGcTTCTTTCCCCTTGAACTTTGATGTCGCAAATACAgTTTTAATGTCCGtCAAaCGGTAAGAACACACTGCAGAAGAGGCTGGACCATGGGGAGTAGTTGTGAACACTGCaTAGAAAATGACATCGTTATTACGCttCcTCAACAATGACATCCTGGATGTGGTCGAAATAGAATGGATATTCTCCTTGCAGGGAGCAATTTAGTCTAgCTTTAAAGAATGTCTGAAATTCCTTATTGTGCCCTGTGTCATTCAGACAGAGACGTCCAACCCTTGAGTAGACAAACTTGCCCTGATTGACTGCTTCTACAGCTGTCTCTcGATAGAAGAAGTACATAAATTCCCCATCCACATACGGTTtACCCACAAAATCAGGTtCATTcACAAAAtTtGCATTCTGGTcATCAGTGGTtGCAACTtCTtCAAGTCCATTCTCTGAAACTAAATACCTGGCAATATGTGATGGGTTAGGTCCACTCTCTATATTGTAGCCAGTGAACAAACCATtATCAtaGTAAaGAGATGTGGAATTCTGGACAACACTCAACTGCACTTtACGACGAGCTGAAAAgTTTCCAGTGATATGATAGGTTTTATCCTCCTCCAACTTGACAtAGTGACAATATGGTTCCAGGCtATTTGTACCACAAAATAAGAAGTCAgTGCTGTTTATcCTTTCAGCAACTCGGATGTAATGCTGACAtATTTTGTCGGCATCCTCACCGGCAATGGATTTACAAGGGATCAAATTtGTTAGCTCTCCTTCTGGAAATATAATCCTCTTACTGTCTGTGATACTCATGTCTGGGTCATAAATGACGACCTGCTTTTtGCCACCAAtATAAATCTTGCCatgcAATTCATTTAAGATCTTGAAGTATGGGTTTTCCATTgtAGAGTTTAATGGTAGAGATTcCACATC
>gene=isogroup00762
TAAGTTTTTATTGTATATTTGTTACCATTCTtaCTTCCGACCCTTTCTGACGAAGgAaCAACAACAACAGGAACTATTTGCCTCAGTTCCtCcTTACCcACTTTCAGAGCAATTCATCACCCATTACCACCAGCATCAACACAAGAGAGTGTTTTTTTATTTTTtATCGTAATCTCATATAaCATCCACTgaGTTTCTCATAAGACCAAAACTTCAAACAAAATAAAGACTTACAAaTTTTAGAGCACTACATAATTTGCCTACTAAGAGCCTATCATATATGATGGCAGTATTTCTGTTCTGTTAAGTACAgAGAGATTGTGTATAAATTCACtGGGAAGGACTCAaCAGAACATATCACATGCATGATACTGCTGCTACTTGATGACAGCATATTTCTGTTAAGAGGGTTTAAAAcTTtCACTAAATATTATCTATCAATCCTTTCAagATCCTCATCGtAAGTTTCATTACCTGACCTGTAAATGAAATCAACCaTAAATAACAAgATAGCTTGTATTTGTTGGTAAAATATTATATGCATCATCTGAATAAATGATTTGCATAGATCTTAAATTCTGGAGTTATCAAATTGAACACTATTTAAGGCTTTTTAAAGCAAAATAAACATATGCCCCAAAAAATTCAGACAGGAGAGGAATACTGATTGACATTGAAACATCATTTAAATATTACATCACAAACATCTCAAAAGATTACCCAGAATACCTTTAATACACTTTAGTCTTCATGTTGATCACAACTAAAAGCAGATGAACTCAAAAAGGAAATGTGACATATTCTTATTATTATTGTTATCATTATTTATGTTCTACTAGTAGTTAAATCTCTCTTGTAAGATGAGCTGTGTTTCATGTTATTCACTGAAACTGACAATTACATTTTGTCCAGGTATTTCTCCAGAGGAGGAACTTCCTCAGATAGACCTTTCCTTTTCCTGGTATTGTGCACAACTTCGCCTGGCTTGGAAGTCTTGTCAAGGACGTCGCCTGGCAAGACTTGCCAGTGATCAAACACACACTGAGGGAAGGCTTGTCCGCCAGTCTTGGAACGCAGGTCAGCAGTAAAGCCGAAAGATTCGTTGACAGGCAGGTAAGCCTTGACAATGAACATTGGTGTTCCAGGCATTTGGCTATCCTCAAAGACGTGACCACGTCTTCTGTTCAGAACGCCATATATACCTCCCACGGCATCTTCAGGGCACTGGATCTCCACCAAGTAGACAGGTTCCAGAATGCATGGCTCTGCTGTCAAGACACTCGCATAGAGTACACGTCTGGCTGTAGGGATGATCTGACCGCCCCCACGATGGATTGCATCAGCGTGCAGGgTGACATCGTGAATGTTGAAGCGTACACCTCGCATGTTCTCATCGCAAAGCACACCCTCTTTAGTGGCCCACTGATAACCTGCAACGACGCTGTCTTTGATCTCATTAAGGTACTGTACACCTTTGGAGACATCCATCAATAGGTTGGGGCCTGTCCCCTCAGGGCCAAACGCCCAGATCTTTCTGGCTTCAGTAACTTCGTAGTCGTATTTCTCTGCCAAGTATCTTGCACGGGTTTTAATGTCTTGCCTGGGTTTGACCTCGCCCTCGTCTATATCTGTTGCGAGATCCTCTGGCATATTTACTGCAGTAAAGAAGAGACGGTTGTGTTTGTTTGGAGATTTCGACAAGCAAGTTTGATTGGATGCCCCCGCGACCGACTCTCTGTACGAGACCACTGGATCAGATTTTATGATAGGGATGCAAGCATGATCTTCCTCCAAGTCCTTTAAGCAGATCTCCAAGTGGAGTTCTCCAGCTCCTGCAACAATGTGTTCACCAGATTCCTCTGTCAAGATTTGGACCATTGGATCTGATTTCGACAATCTCTTCAGGCCTTCTACCAACTTGGGAAGGTCACCCGGGTTTTTAGCTTCTACAGCAACTCTCACAACGGGGCTCACAGAAAACTTCATGACACGTAGATTGTGCGCTTGTTCAAATGTTGTGATAGTGCCTGTCTTCACAAGATACTGGTCAACACCGACTAGACCACAGATATTTCCACATGGGACATCTTCAATGGCTTCGATGTAACGTCCCATCATCAGGATAGTTCTCTGGATCTGCTTGCAGTTCAAGTCGTCCTTTTtGCCTGGCACGTAGTTGGGACCCATGATGCGGCATTTCTGACCGGTTGCGACCTTTCCAGAGAAGACACGTCCAAAGGCATAAAAGCGTCCTTTGTCAGTGGTAGGTACCATCTTAGAGATGTACATGCAGAGTGGAGCGTTTGGGTCACATTCCTTGATGCCGATAGCAACTGCGTCATCGTGGGGTCCTTCGTACAGCATCTCCATACGGTATTTCTGGGCAGTGACAGGGGAAGGGAGATGAATGGTGATCATCTGGAGAAGGGCTTCTCCTGCTGGAAGCCACTTACGCATCACCCTCTTCAAAAGGGGTTTGCCCTCCATGTCCCTTTCTTCAGCGTCAAGCTTTTTtGTCAGATCCAATTTATCCAGGAGCTTACTAGTCTCCTCCTTCTTGAAATTCATGATGGCATCAAACATCTTGTAGATGGGGTCCAACACAAACTGATTAAACCCACGGACGTAGCCTTCTCCTCCAACCTTGTTCCATTTCCTCTCTTTCGCATTGTAGAACTGATCACCAAACAACCTTTTCATCAGCTTGGCAGGTTCAATCTTGAACTTCTTGGAGTAAATCTCTGCAAACTGCTTCAAAGTAAATGCCCAACCATGAAGACCTGATCCAAAGCCCACTGTGCCTGCAGCTGGTGAGACCTGGATGTCTCCCATGGGTCCGTCGTCAGTAGTGTAGGTGGAGACGATGACATTGATGCTCTCAACGATACGTTGGAAGGTCAGGTAAAGGTCCTCCATGTCAATCTGCAGTTCTAATAGTGCTCTGTCCATTTTGTTCATGAACAGAATAGGCTTAATCCTTTCACTGATGGCCTGTCGGAGCACAGTCTCTGTTTGTACACAAACACCACTGACACAGTCTACAACCACAAGGGCACCATCAGTCACCCTCAGAGCAGCTGTCACTTCAGATGAGAAGTCAACGTGTCCTGGGGAGTCgATAAGGTTGATCAAGAAACCAGAACCaTCCACGGTTTgagTGATGTACGACAAATCCTCTTCTTTCAGAGCGTAATAGAGAGATATTGCAGTTGACTTAATGGTAATGCATCTTTCTTGCTCATCTTTCCGGGTGTCGGTGAATCTCATCTCTCCTGCCTTTACGCCAGCAATGATACCAGCCATACTGACAAGAGAGTCGGTAAGGGTTGATTTGCCATGATCAACGTGAGCGATCACAGACATATTCCTGATGTTGGCTTTTTtGtCcATGATCGAaCGGATCTCGTCTATGGTGAAATGCACCATCTTGGCTATTCGTCGATTTACTTCGCGTTCGCAGAGGTAAAACTAGACGGCAATGGTAGCCCTTTGAAAAGCC
>gene=isogroup00769
TATCATTTGCATTTATTAtcGAATCAATCTTTGAGTGTAACATGTCatGGTCAGACGCTAATGCTATATGTTCCCtAaGCTCATCTTGCGAATGAacTTTCTGAGATACAtataTCCTATATCATTGCTttaGATtGAAAAGTGAGCGGCGTACCAATCTCCACACATCTTAGACTtAAATGcGTTTTAcATTATTtcTTTCCATATCTCATCaGTTtAAAAAAaaGatAACTTTTACCcTtACACAGAATAACTGTGTTGGTTTTGAGCAGAAGTCGGATCAGCAACATAGAAAACATGCGATTATATTTGCACTGTGTTTATCAATAAAACGACTGGTAGACAATTTTATGATAACATTTGACCTTGAAGTAAACATATGTTAtATGCAATTCTATAGTCATCAGATTATCAAACGTACGAAGAATTAAAGATAgAGAGAGAGAAAGAGAAAGAAAGAATGATTAaTCGGTGATaTTACAAATTGATTAATTATACCGTATAATGATCTTTAATATATTCCTACGAAACTGGATAGAacATCATCGGACaTTTtGGATTTCTTGTTAAaGTATTTCATTGTaGAATATGTATAATAATAAAAAaGAATCaTCAAAGTATATTtATATAAAACAATTATTTATGGTAaGACGAATGTCAAACCCaaaGAAGAAGATGGCTTGTAGTCTGTGATGtCACTGTTATATTTCTgTAAAATTACCTTGTATAGATAtAggAGTTAGGACTATACTGattAtGccaTTTTtACTGTAACTATAAATCAAAAGGTAACGTACTaAAAAGAGGATGGgaaaaaaCACaaCGAGGGTTTCGTGTACATATCAAAAAAaGTTaTTCTTCAGCTTATTCTTGAAATTGATACTTTtATACttGATTCTTTAGATAGAAAATCCTCCTAAAACTGTATTAATTAGAATCGCAACCTGGAATTTTACTTtCCTATGTCTAGTTTTCTTGCCAGCTTCTTGGGTGGTGTGAGAGGCGGGTCAAGAGGTGGTTaTAAGGGGGTGATACTGaGTTGATGTTAATTGGTAAATaaTTATGTCATTTACATAGTGACATGGaTTTCAAGAAcGATTGGCCAGTATATACACAACAATAGtACTTTTAGCAACCCAGGTCCGCGACACTCGCAGCCAGCGTCTCTGCGACTGTTACTGCGTTTCGTTCCATCCAGGCGATGTTAGATTTAGTTTGATCAATAGCCTGCTCGTACGCTCTAACAGcAGAAcCgaAGTTTCGTCCtTCAccAAATTTCATGAGCTCTTCCAGATCAAATtCGGTATTGAATTGTTCCGTGACGTCAGTTATGATGTTAGAAAATGAAAAACTTGagTCCCCGTAAAAATCGAaGATaGTATCCCATTCACTCCTAAGGAAGTCCcAGGCTAGAGCACGGCCCACGTAGTTACGAGCAACGTAACGGATTACGTAAGAGGCATCTTGTTTACGCACAACAGTCTCATCCAACATGTAGTTGAGATACCTGCTTAGAATCCATGGTTCACTACTGCAAGAAAGAGCAAaCAACCATTtGGACTTCTCAGCCGAGTCAGTTGAATTAATATAcTtCTCCAGGccAAaTTCCCACTCTTCCGCACCGCCCTCGCGTATACCGTAGCAGTAAaCTTGTGTACGAAGATTtGGCGAAACCTTTTCATTGATgTCATCAGACATATATTCATTGTACTCTCTGGTAGCGTTTGCGAGACAGtCCTCGTTtCCATAGTAACAagCTGTATCTACGGCGTtGATTCTGTTATACTGaTCTAAATGGGCATCATTTGGGTCaTCCTCAAAGCcTACTGCAGTATAAAGGGTATTGATCTGGCATAACATATATTTCTCCAAGTCACCGAAGCCAGCGTTTCGGCTAAACATGTCCCGGATGTAAGCGAAgACGGTTAGAGTGGCCTCCCATGGAATGAAATCGAGTTCATTCTTCAGGTACTTGGTCATGTCTAAGGCTATGTCATAGgTCAATTGTCCTCCTCTGGCCAGGTTAAATGCGTCATCAATGAGcgccGCGCGGTTTTCTGGTGGCATTtgCgTGTGATtGGTTtCGAGTTGAGCGGCAAGTTGTTCCCAGTTACTAGTTTCGTATTCACTCTGTAGTAATTGTATTGTTTGATGTTAATAAGGtACCAGTCGCCATCgttATAGCTTCCTTCCAAgTCAAACGATCCAATCTCGCCCTCTGTACCGTTCAACCAATAATAAAGTGGATTATCATACTCCGCTTCCaaCTTATGGGtgTgCGTCAATTGACAATACCAAAGGTAACCAAGGTCTATGTATTTGtCATCAACCTCGCTTTCAGGATCAATCAaGAAATGCGACTGCTtgaCGTTTAGCgTTGACCCACTTCTAGTAACAGTGATCACAGGgTAGCCCATCTGCAGGGTCCACGTATCCATGATTTTCTTTACGTCGTATTGGTCTTGGACCTGATtGAGGGCATCCCATAATTTGTCTGAATTTGCGTTTCCTTCACTGTAATGGGTGAGATATCTGTTCAACCCTcTtCTGAAAGTTTCCTCGGATAAAATATTATTCAGCATCCTTAAAATGGAGGCTCCCTTagCGTACGAGATGGTGTCAAAGATTTCACtAaTCTCcGCTGGGGAATTAACCGGAACTCTtACGGGATGAGAGGAGCCCAATGCGTCGAGTGCGAATACTCTATGGAGATCTTCTgCCaAAAATTGTTCCATCATTTTCCATGTGGGTTCGGTAAAATCTACCCCTAGGTATTCCACAAAGGAAGCGAAACCTTCATTTAACCaAAGGTCATCCCACCACTCTGGTGTAACCAGATTACCAAACCACTGATGGGCCAACTCGTGAGA
>gene=isogroup00775
CCTCACCAACAGATATTTAGTAAAGACCAACAACAACATCCGGAAgaCCCCAACTTGAAAATAGAGTCAAGTGTTCCCCGATATGGCATTGGTATGGACTGCAGtGTCACGCCTCTACGGCATGGAGGTCTCAGCTTGGTGCAAACAACAGACTTCTTCTACCCTTTGGTTGATGATCCATATATGCAGGGCAAgaTAGCATGCGCTAAtGTGCTGAGCGACATTTACGCTCTtGGTATCACGACATGTGATAACATGCTGATGTTGTTGGGAGTGCCACAGAAGTATTCTGAGAAaGAAAGGGAaACTGTGATACCCCTGATCATTGCTGGGTTTAAGGATGCTGCAAGAGAAGCTGGTACAGATATAACTGGTGGTCAAACAGTCCTCAACCCATGGTGCATcATTGGAGGTGTAGCCACCTCGGCGgTCCTGCCTGGGGATATCATCATACCCCATGCTGAGGCTGGAAATGTACTTGTTtTGACAAAACCTTTGGGgACACAGGTTGCcGTTAATGCGAAGCAGTGGAAAGAATCCAACAATGAAAGGTACAGGAGGCTAaTGAGTGGCAACCAGCTCAAGGAGACAGACATTGATGTAGCCTACAAGGAGGCCATGTTTAACATGGCAAGGCTAAATCTGAAAGCTGCAaCTCTGATGCGtcATTTCAACGCTAGAGGTGCTACTgaTGTAACAGGGTATGgAATCCTTGGACATGCTCAAGCACTTGCAAaGTATCAaCCCAATGAAGTCAAGTTTGTGATTCATAACcTTCCTGTGATTGCTAAGATGAGTACTGTTGCCAAATCCAGTGGAAATCTTTTCCAGCTTCTACAAGGATACTCTGctGAAaCaTCAGGAGGTCTACTTATAGCATTtCCTAGAGAGCAAGCAGCTGCATTCTGTCGTGCTATGGATGCTCAAGAAGGTAACCCTGCCTGGATCATAGGAGTAGTAGATGTTGGCGATAGAACAGCTACCATGAGTCCAAAGCCCAGGGTCATTGAGGTCACAACAAGAATGGAACCCCCTGTAGGCGGTGCAGTTTAAGACTGTCCATGTGATTCACTATGTCAAAAATATATTTGTCAAAGTATTGCAGGATGTCGGTATATCATTGCTGAAGACAGAATTTGTTATTCTGGCaTACTGGTTGCTCCAATAGTGATGAATCTTCTGGTCATGAGATGAGACATtATATTAATTGGTTAATTCTACAACATGGTGGACATGTAGTACTGTAACTGATGGCATCATGTCAAAACACATTTGGCATTCAGCCCAGCAGTACATATATCTAAACCATTGTAGGAGTAAGGTGCATGCTGCTGGTGAACAGGTAGTCAAAAGGAGGTCAATGAACGTTGAAGGTAaTTTTtAGGTGACTTGTTGGTTAaTTTCAACACTGGTCAATTGCAAACTGTAGGATCAATTTGTTGACTTTCTAGTTAGGTTTTTGGGAGGAAATGCATTACTGGCTtGATATGTACCTTTtGTCAATACAGTATGTTTTTAGTGTCAATATCTTGGCATCTGTTtGACTCTCTCATTATTCATACCATGTTACATCTGAAaTGATCATTAACCATTGTGTGACCAATGCTATGAagTTGTaGAAGACTGGTATTGTCGTCTGTTCTAGTCTagATGGCTTGTCAAACGAAcAAGTTCCCcATCTCCTGTCCCcTCTCACTGAAGTGATtATTGTTGGTTGAATAATGCCCTCTCATTTATTTtGTTATAGACTGATaTAATCTTGAAGTCCCAAGTTTTGTAAAGTGGCCTGGAAGAAATATCTTGCCATAAAATCACAATTCTAGCCAAGGGAAAATACTGCATATATTGTGTTGTTTCCTGATCCATAGTACCCACTCATCTCACGCTTAAAACAGACAATTGAAGAACGATTTGTAATGGTTGTcTTATTTGTTTTGGAAGAACGAAGTtAAATGTTGGTAATATACTATGTTAGCTTGCTAAGATGATGAGTCATATGATCAAATTCtATTTGCAGGAGCAGTATTATGGTACTATTTCAAGGCCAATCCTAAAACTGCATTTTATTTCCAtCGCCATTtCCTTTTGAAGttttAcGTTtAATTTAACACACACTCGaAATGTCAGCACTTGATTATGaTACCAGtGTTTtCAttGTTTTGGGttCCACCAGcAATaCAACTAACCAGCgtTAGAGATTGTTGACCACGgCCAACCTGAATATTACGATCCATTACGATTAATATTCATCCACTTGAATTTTATCCTCAAAATCTGATCATCGTTGTAAAGTATCGCTTGATTCCCTCTGGgTTTgAaGTCTTTGTAAATAGTAGTGTAGAAATACAGGAAAATGATTCTTGTTTATGGACAAGAACTTTGGACACAAGTTAAAAGCGAAAaTAAAAGTAAAgAAaCCTGA
>gene=isogroup00779
GGACTGCCACCTaaTTCACGCACAGTTACGTCTCGAaaGttAAaaCTCGAGTTCagTTACAACGTCATCTGGTTACGACGAGGGTGGACCTACTtGgtAACCAAaTTTCGCCACCTGctAGAAAATTGAGGAaTGGCATAAtcATGTCGCAGCCAAGAAGACAGAAGACCCTAACGGTAGAGAACATGAACCcTCATGTGAGGACCATGgAGTACGCCGTGCGGGGTCCAATCGTTCAAAGAGCTGTCCAACTAGAACACGAACTGCGTGAGGGAGCcAaGAAGCCGTACCCAGACATCATCAAGTGTAACATAGGAGATGCACATGCAATGGGCCAGAAGCCCCTTACGTTCCTGAGACAGGTCATCGCACTCTGCTCATATCCCAAGCTGTTGGAGGACAGTtCTTTCCCAGAGGATGCTAAAGaCAGAGCCAAGCGTATTCTtAATGGATGTGGCGgTCATAGTATAGGATCTTACAGTGAGAGTACAGGTGTAGAAGTCATCAGACAAGATGTGACcGAGTACATCAAGAGGAGAGATGGGGGAATTCCCAGCAATCCCAACAATATCATGCTATCGGCcGGTGCcAGTGAAGCTATACGGGctGTTGTCAagCTGTTAGTCTCcGGTGAAGGCAAAgaCAGAGCTGgtATTAtGATCCCGATTCCgCAGTAtCcACTATACTCCGCCACCcTCTCTGAATTTGATGCAGTTCAGATAAATtACTTTCTAAAtGAAGATGCAGATtGGAGCTTAGGCACTGAGGAGTTGCAGAGGTCGATaGATGAAGCTCGAAaGCATTGCAATCCAAGAGCCATCTGTATCATAAaCCcAGGCAATCCAACAGGTCAGgTtCTATCACGTCAGAATATCGAGGAAaTAaTCAAGTTtGCTCACAAAGAaCGGTtGTTCATCTGTGCAGATGAGGTCTATCAAGATAAtGTTTAtGCcAAGGGcgCTGAGTTtCATtCATTCAaGAAaGTACTGACTgAGATGGGcgACcaGTATGCCGACCAGGAACTAGCATCCTTCcATTCcACATCAAAGGGATTTATGGGAGAATGcGGCATgAGGGgGGgTtACTGtGAATTGGtcAATGTTGATCCTGGCATCCAGGCTCAATTATTCAAGCTGGTCTCGGCCAAACTATGTCCAACCGTTACcGGTCAGgCTGTGATGGATGTtGTTGTCAATCCCCCAcAGAAaGgTgAaCCATCATaTGATCTGTTTAtGGAGgAAAaGaGCTTTGTTTtAAGtACTTTGGCaGAgAaGGCTAAACtGgTGGCAGATGGCTTCAACTCTGTAGAGGGAGTatCATGTAATACAGTAATGGGTGCCATGTACTCATTCCCTCAAATACATCTTCCAAAGAAAGCCATAGAGGCCGCCAAGAAACAAAATCTGTCCCCCGATGCCTTTTAcGCAACACACTtcTtAGAGGAGGCGGGCGtttGCAtcGTACCTGGCAGTGGATtcGGACAGAGAGAGGGCACtttCCATTTCAGAaTGACAATTCTTCCCCCTGTGGACAAGATTAAAGAAGTcaTGGACAGGTTCAAGAAGTTCCACACAAAGTTCATGGAGACATACAGTGATTAGGGAaGGcAGTTTTATACTAAaCTGTGTGTAaGCAGACTACATCATTtAGTTTtAACCctGGATTtGTTGCTACAGTATCATCATCAGATGCTATTATCATTCAACTATGACcTATTATATTTAAaCTATGACCTATAAAGTGGAGTAGAagATTgTTtGAGCATtGTTtacATtAAAAcATTTtAACcAAAATTtATtATAAATTAGAAGATACTCgAAaGGTTCATTtCTGCAAGAGgTGGTAAAcaaaCACATTGTTACTGCCATTTGCTGACTGAAGTGAACACATtGCTCAaCTTCAATTATCACTATGGGGAGATGTGTGTGTCCaGCTAGTGGCCAGAAAgGTACATGCATAGATATCTAGAAtTGATAAATTTTTGCAGGATAACcTTTGAGTCCaGTGTTAGAGGAAAAGAAAACGCTTACcATAAATGtcATTTGCTGTCCCTTAGTTGGTTGAGGgCCGGGGAATGGgAGGGAATCATAAaTTATAATAAaTTCATAATGTCTCTCTTCTAACTGCTGAtTTtcATTTGTTAATGtACTTACTGGAGGAATtCACTTTGTTGGATGTGTCATCAGAGGCCAAGCAATTTACATGGGAGGATTTTCATtCTTActGcATTtCTCGTcaAGCATAAGCTGAaTAaAAATATTGATCTGTACTGCTTTTCTCTTAGAAGTAATTGGTGCTACGTAaGTTTAAGTTCGTTCGTACGAATTACTTTTCTTTCATTTTCTTGCCCTGTCAGCAGAAGTTGCTTGACGCTTAATTCAGTTATgTAAGGGGATATATGTTGCCTTTGtTTTCATTAtGATCTTGTATATcTTCTcTGTATGGTAGCCACATAACGCATGGCAAGCCAGGTCTCTTTAGAGaAAAaTCAGTGACTTTgAGTATGAATAATTCAGCCTTGTTCTCTACATTTGCAATAATTCATTCCATTTGTTTGCCTTCAGTAATAAACTACAGCTCAAGATTTTGTGCACTGTTGAACACATAGTGAAGAACACATAGTGAAGAACACaTAGTGaCTATCAGTaGAGATaTATAtCACTGTTTTGTTGTCATGTAATAATATAAAAAATAGTTTGGATATTAATGCGTACTTGATTCCTGGTAATTTCCCTTTTGAAGGAGAACAAGTTATGGCCGAGGATTTTCATAGATTGCCATATCAtGCATGTACTCTTtATATGAGTATGATTaACAACAAATCTaAAACCTAGCttcGTTGtAATTTGTGATAATCTGCTtagCCAGTtgaTCTGTTACGGgTCAATCcTtCACATTGGCTGGATGATACTCTAGCTATCACTGATTATTTCTATGAAATAAAaGATTAAGAAGGCAGGGGCCTTTTTTttCTaattAaaCATGTGTTGCAAAGCCTTGTaTTATTTGGAGtATGGAATGAGCTCGCCC
>gene=isogroup00783
AATTTATTATAAAGAAAAAAACAATtttCCATTCATCATTAAGAAAACTCAAGATGCACTtAaGTATGTCTTTGAAATTTCTATTCAACTaTATTGTtcAACTATGACTTCAATGATAAGGCAATATTTTTTttATGACTtCcATTGGCAAACTGTAGCAACTTCTGgCATGTAAACTGATATCACCATGAAACTGGAAAACACTTCAGcGTGAaTGTGATCATGTAAAGCATGTGATGGTGACATTCAAAACAACATGTTATCTTGTGGCATATGgAAGAAAATtATTTCTGCATCTCACAAGTTGgTCGCCACTTTTCCCACTTCTGACACCATCTCATGAGTAATGAATTCGATTTCAaCCAAGCAACCCTATCTGAATACATGTCGTTTTACTGAAATTGCCACAGTTAaGATTTATTTTGACTCTAAATTTTGCATAATGTGTTTCTTATATATTTTAACGATTAATTCCACATTTGAAAAGATATAGTTTTTTTtCCcTTtCAAAGACACACTTTTAACTACCAACATCCATGATGCACAGAGgTAATGATGGTtACATAACTCTCAGAAATAAaTtAaCATGAAAACAaTTTGTTTtAAAGCAATTCTCCAGACATGCTGAAACATACACACACACACACACACgCAAACAAACATCAaCAAAACTTCAGCACTGATTATCTCAACTTTGTAAATAAACATGTAACATAAAACCTCTTGAAAGTAAATAaCAGAAAATAATAGAGTACACATAAATAACAATATCAACGTGGGACAAGAATTGAGTACCTTTCCAAAGTACCACAAACTAGTCGTGAAAACTGAGGgAGGTTCACATATTCATAAaTAAAGACCCAAAATAACAGcAAaCTCTtCATtTGCTCCGACATTAATTTATGCGACACAAATAACACATTCCAATTCTGTCAACGAAAGGATTAAAACCcTtCAGAACATTCGCTAACATCGTAACtcGtATCACAGACTGCACAAAGTTCCGACAAGCCCTCTTATGAGCTCACAGATATGTCGTTTGCAATTAAAGATAGAAaCTATTAGAAACCATtCAAaGATTCACAATGAAAAaTTCAAAGtcAAaTtcAATAAACATACACATTTAAAAaGTGGGTGTtGACCATTTAAAAaTCAGATTGAGAAAGAGTGGGGTGAAGAAaaaaaaGGAGTGCGGACCAAGAAAAAaaaTCTTGCAATTCAAATTGGAAaTTGATAAaGACGATATTAATTTAATAAACCACAGTTAACGATGAATTTGTCAAAAGACTTACACAACATGATAAAATAAAaCAAATACATTCAACGAaCCAaCAATTAAaGAGCTATATTAATTTTCTGTTAACTCAAAAGTAAATTtGGTCTTTTGGGTTTCTCCTGTCTTTTAATATGGCACAACTAGTTTGGTGGGAATCAAGAACTaGgTCCCTCaTCGAGAAAGTGGATGGGGTGGGGGGGGGgATCGGgACCACATGTAACCATTGCCAAGTTACATGTAACgTTACGTTGAATACCATaTTGCACACTTCCAtGTAACGTAAGAAAAGGTTTTGAAGCACCACAAGTACGTAATtCACACACACTCACACACAGTCAATCTCGCAAAGTATTCCCCTTCTATATGTGTGGGACTGATGTAGGgACCAACATTTTGTTTTTGTTGTTGTtGTTCAAAAGGTAGtaTGAAGGTGAATCTATCAGTGGACCCACGGTTAACTGATGCACTCCTCCTCTGTAAAGTCGACGTCGATCCCAGAGTCcGAATCTTTGGAGTTGTCAATGTTTTTCTTGAACTCATTTTCCTGAGCATGAAGGTCCTCGTGACTAGAGTGTGGACTCCCTGAGGGGGAACTCTCAACGCTGTTGCCTGGCTTTCTGTGGCACACTGTGACTGGGTCCTGCATCCAGGGGTGTCCAAAGACGCCTTCAAGGTCTATTCTTTGCTTTGGTTTCACACATAGCATGGATCTGATGAGGTGTCTGAGTGAGTCTGAAAGTCCCGGTCGGAAATAGAGTTCGCAACGGCAAATGTCCTCATCTTTTTCAAAAGGAATGTCCCCGCATGCCATATCATAGAGCAGAATACCGAGTGACCAGACCGTGGCTTGTTCTCCTTGATATCTGTGGTATCTAATCCATTCTGGCGGACTGTATACTCTtGTTCCATCAAAGTCTTTGTAGATACCATCTGTAAGGAAAGCCCCAGATCCAAAGTCAATCAATTTTAATTTTCCTGATTTGAGATCGACCAAAATGTTCTCGTCTTTCAAGTCTCTGTGTAACACACCAACTTTGTGACATTGTCTGGTGGTTTCGACAATTTGTTGGAAAAAGTTCCTACAGACTTCCTCTGGgAGTGgACCATTTtCAGTGATAAAGTCAAATAGGTCCTTTACTGGTTGtGGCcTCTCCATGATGATAATGAAGCTCTCTGGCCTTTCATAATAGTCTAAGATCTTCACACATCCGGgTAACGAGGCAaCACGCTGGAGAAGGCTGATTTCGATAGGCACTCTTTGATGATTAGGCAACGTATGCCAGTCGTTGAcTTtCTCCTTAGCAACtaTTTTGATTGCAACCGGTAAATCATCCTGAAGCCGACAgCCCGAGTaGACCGTTCCAAATCCACCACTGCCAATAcAGTTCCCTAAGCTGTAAGTCTTTTCAAAGGGTCCCTGTTGCTCTGGTTCGTGGTGttttCCGAttttATTCTTTaTATTCATGCCGCATAtttCCaCAAaaTGATTGGtAATTTTGCGgTGCAAATTCATGATGCACCCGTCAGTATATATtCCTCAAGCTTAaGAATCCcGAAGTAGACTTTGGATAAAaGTAAAGTAAGTAAAtCCGTAGAAGCTATGTAGGTTAGTtAGAGAGAGCAAGCCGAAaCGCCCTGTTACCGGCTGAAATCCTACTACAATACTAATTGCATGACTGAAATTTTCCCGGCATATCACCGACTGGGCAGCAGCTGTTATAATGTACAGACGTAGTTAGTAGTTGTGTACATTTTACTCTACGCGTCTACT
>gene=isogroup00791
GAAAACTGTCTGaagTGAAACagaTATTCCATCCTGGAATTACCAGGAAATATTATGAAGTTACCAACAAAggAAAcTTGTTGCTGAATCTtAATTTTttaCcTtGAAAAtACTAAATAGTTTAATATTCATGTTTATTTCCATACGATACGGTTGcATCTACATGAgAgtaTCTTCTATGACTAAAaCTtcATgAACAAaGAAAACAGATGTTACAATGACcGTATCTTATTtATtACCTCGATAGATAGTTtAAATTTAGGGCTTATTtCCGTACGGAATGGTTGCAATAAaTGAGAATCTTCTATGACttaaaCGACACACctACTTGTCACATTATCTCTTGTTTTTGTGTtTTtCTATCCCAAAtATAAGTACTTTATACAGtAaGCAACTCTCTGTGTGgCCTGTTAGTCTGCcAAaGGCCACaTtACAAATTTTACACACAATCAGTGCCAGGAACATACAAGAGAGTCATTTATAGTTATGGTTAAAATAATTTAAGTATAGTTCTAGTGTTAACCTGCCCCATGTTACATTATCATGTcAtGAAGTTTACAgAAGTAgtgcAGTTTAGTTTGATGTTACTGATACCTAACAACCATCCATTCAGTGTCTtTGTAACTGTGCAGGTTTCTACAATATTACAAgTTAATActGTTAAGTAGAATAAAACTGTACAGCTAGAATGTCTTATGAAGACATTCTgTTTtCAGTgCTtgTACTgCCAATTtGTAAAATATATTCTGTAaTAATTTTAACAAGATCcTGCTACAATTGTAACATCAGGCACTCTTAACATTtACCTACGAAGGTTTCTTGCAGTAGATAaGCAGTTTGTTAACAGCTTTTcTTtCTtttttcTcTTtcAAGCCTTGACAAGGCTGAAATTTCACGgTCGTCCGTtcGTCcGAGACGACTAAAAATTcAaGTTGTATCCACCCTCcTCCCaTTTAAAAAATGCAAAtttgtGGAGGGTACCTGCAACCcTCTTTTCCCATGTGCCCCAATGTACATCAAGTATGCTCCCCaaaTTAcTCAGgAATAACCAAgTTTTAGaAAATTCAATTTCCAgAAGGTCATcATCAAaTAATTtCATtGTTGGCATGAAAGGCACCAGGTCGGAGGTCAAACATGATTTCAATTGCACTAATattgaAAAaGGAAGCCaAACTTATCCTAGTAACTTTTGTTCCCTTTCTCCATTATCTCCCTCCTTCCTTCACCCTTCTCTCTCCGTAGAGTCTGGGACTTGCtACtTCCAtTTACAATggTTCTTCAGTTTATAGCATGTAcAAAACTaTCCTaATTCAATATTTGGTATCAATCCTCTTCTTCATCCAAATGTCATGATTTTGTGGAGACTGCACCATTTGTTTTGGGACTATCGAAAGAATCTGTGCTTAACCTTTGACCTCCGCTATATGaACCTGCTATCGAGTTCTGTCGGACCTCAAAGACTTCTTCGaTGGCCTTTTTGaAGCAGAgaAAGTTGTAGTCGATTAATCCTTGTCTGTCAAAGCTGTCCTCTCTAAGGATACAGACCAAGGCAAGATGCCTGTTGACCTCCTTCAGATAGAGTATTGTTCCATTATTCAATCTTATCACAGAACTGGATTCTGAGTCgTACGcTGTTcCCtCacCGTctTctTTTAAcCCAtAGATACACGAGACaTCTatAAcaACGTCGaTCATgTcACAACAGaGtTcATAgGACtGCATGTCAACGGGCgAACTGTCTGTAGCAATGTATATCTTACTGTCAACATCAAATAAGAAAGCCTTCTCTATGCATGAGTTGGATATAAGAATATCAAGGAGGTTTTCCAACGTCCCAAgCTGTGGAAtaAGTTTcTGTACAACTTTGCTAAAAGCCTCAAATATGGAGTGGTCGTAGATACTTGTTAGGTAAAAACTTAAATGAACGCCGTCTAATCCCGAGTCTgCCAGGTcaTcTGtcGctCTCtGATGGaTGTctCgtTgGGTCTCGaTCTTGtgATCGTCTgACAgGCCGTCGACTTTGTGTATGAAGACCTCAAATTTGATATTGGGATTAACTTTGAAGGCTCTACTAACGGTCACGTTGAGTCTGACTAAGGCCTCCATATAATCATCTTGTGCGTCtATCACAAACACCAACGCACCACAACCGCCaAAGATTGTCTCAGAgTCgaACGtTGaGTCAAAGaAATCAatTTGTCCcGGGAAATCCCAAATTTGAAACTGTaCAAAAGAGGTGCTATTTACATCACTTTTCACAACTTTGTTGGTACTCTCTAGAAAgAGAGTTtCATTtGgAGACAttttGTGaaaaaCtACtTtCTGGaTTGAAGACTTtCCgCTCCTTCTTAGtCCcATCAACAATATCCTTGGTCTGTTATCTGGTGGAACTGCACCATTCTCCATATCATGGTCATCTGGGCCGTAGTCAAAGTCCTTTGGGAAGGAGCCAACCACACCATAGCTCCCAACAATACCAGCATCATCCCCTAAAGACATATTtCTTCACTATGTTTGGCcTAATTATTCGAGGAATTATTTTCTTCACTGTCCGTGCTATGTCAAAaTGTTCACCGcTGCGCTATAACTccc
>gene=isogroup00798
CGCACGTTaaTttCAAGTCACAGGAGTTAaaCTAAAATGGTCAATACACTCGCACGAAAGAATATTAATGGTCTATTttGAAACCAGTAGCTACTTGAGTTGATTGTAGTAAATGGCGATAAAaTACAaTGTTAAGATCTCATAACCAATATGTTCCTTGTTTtGACTATACGGTGAACCGTTAGCCTGCAGGTTGGATTCTAAATAACAAAGACAATATTGATCAaTttGTCATATCgaGATTTGTGAATTGCatGATCAATACTcGTAAaCCCCCcAAAAaTGtCTTTTATAGAAATTAAGGTACAACACAGCGAACGTATCTGATAAAAAGCAGTTTATCACATCTTTCTTTTAGTCATTTCTGAGTAAAaCTAGAATCCTCTCATTGTTAGGCTTAAATCAACGAGTTTTtGGCTTTTAATGCACTCATATTCTGCTGATAATAGATTCAGTGTACTATTACTACTGAATATGGCTCATAACAaGTTTCGCTTtCTCTTtAGCTTCCTCAGCTTTAGGCAAATGTTGTTGACCAAAGGCTAATTTAATGTAACTTaCAaTAgaGCTACAATAGAAATTAACACCTTtGTATGCGTCGTAGGTCATATCcAAATGTGACTGACACTTAGCAAGCTATAACAAATATTTTGAAAATCCGTATCACGACCCTTTCAACCACACACAAAATGTAAACATAGAGGAGCAAaGCATTACGTGTAGACCTAATGAAAAGCCAAaTATGACGTCTAAAATTTCTtCATTTTGTTTGGTGGGGGCTtCTGGGGATATAAAATATTAAGACTAACTGCCcAAATCTTTTCGGCAAAAGGGATAATAGAAATTCCTaGGAAaTAAAaGCTTcTTTtGTTTTAGcTAGATtATAACGGTGAAAACTGCATCATCGGTAAAAaCaCATGACTATATCGTtAGCGCATACATCAATTtAATATtAGCAGGTCTGTATGGGTGTATATATATATATATATATATATATGCCTATATATTTTGTGTGAATGTAACATGATTTGGTCAAAATTACAACCCAaCGTAACATATATATCATTATAGATTAACCCTATGCAGTACAAAGgACTAGATCCATTCTAACTAGATATGTTAGATGGCTATGTTTTACTGGTAGTCCGCCATTTTGGTTTGTCTTTATGTAAAAGTAAaGTACGAATGAACCACTTTATCTTCTACAATTGTCATGTCCTTCATCTTGATGTCTTCTGCTTCCTCCGATACcTTtCCATCTACCAtCACACACCTGgaGTACTCATACTTTGGGgCGTCGATAGTGGTGAAATAGCCATCGTTGgAAGAAGGgTCGGGGTTGGGGGTTGTAGTGGTCGGCGGAGTCGTCTCCCCACGCTTAGCGCAGTAGTAGGCCAAATAGGCAAACAAGAGTATGAAAGCAaTCAGGAGCAGGGATAATGCCACATCGACTACTAACATCcTCGTCGGTGAACTTTTTTtCTGAAACAGTTCCAGTTGAGGGCGTAGaGCTCATTACATCACGAGAAACTGAACTGGTTCCCTGGGTTGGTGTCATCGTTTGTGGGTCTTTGCAGATGACCCCGAGGTCATTGTCATGCTTCCAGGttGTAAATGTAAAGTTCATGTggAgCAaGACTTGGACATTACCCTtCcTTTTACTTCTGTCACAGTCAAGGATTGACTCTGCCCCCTCAGAACACATAATGTTCCATTCGGGTGAgTGAGGgTCCAAGATGCTCTGTGGATTTAATCGATTCTGCcGGACCTtGAAaTCCTtGTTGTCTGCAGACCACcGTGgTTGTAGCcTCATCAAATtCGATTGTGGAAaTAGtCCCCcAcTCATCCTCTAAGAAAACTtCTACGTGtCCcTCGCGAGGATtATCTgaCACGATGCGAATATCTCCGTCCATAACTtGAGCTTGGCAAaCGcAAaCAGTAACAaGAAAGATACCAATGAGTCTATAAGAGAACATGGCTAACATCGATTTAGgAaCTGAATTCAGAGTCATTACGTCcACCATATTCATtGAAAAGCAGACTACaGGaGgTCAACTATAtCTGAACTGGTATAATCATGAATGTAATGGTTTAgCCGTCTTGATCAGTaTGCTTATCGCTTTTGACTTcAaCCGGGAGGATATTAAGGTTGTCGCTTCaCGTCTATCACtGTTTGAAGTCC
>gene=isogroup00816
GTGTTTGTTAAGTGTTTGTTGATGTATGCATTGAATACTCTAGTGAtaCGTGTACCATATATAACTCTATGGTTTGACCCAGGTCCCTCATATTACATAACAAATAACAAAAGTCGTAttATACTGTTTATTCAGTACTTAGCATTAGTTATTGTGCGTGCAGCCCACTAAGCAAGAGTGACCCAGCAGAATATCCTCGTGGAAACATCGCCAAAGTAGCCGAACTTATATTTCTTTCTGAAGTTTGAATACTGTCAACGATTAGGCAACCTCAAAATGGCtAaGCTCGGAGAAATTTTCCCAGATTTtGAAGCTGCAACAAGCGAAGGCCCAATCAAATTTCACcAATGGATAGGTGATAAATGGGCCATTCTATtcTCTCATCcTGCTGACTTCACCCCTGTCTGCACCACAGAACTTGgAaGGgCTGCACGCTTGGTACCTGAGTTTgAAAaGAGAAACTGCAAACTGATCGCTCTCTCCTGTGACAGCGTtGACAGCCATCTtGgATGGATTACGgATATTAAAGCGACTGCCTCAGTGGATAAaTTTCCCTACCcTATcATTGCTGATGAAAAACGTGAGTTGGCTGTCAAATTTGGTATGTTGGACCCTGATGAGGTAGATAAGGCCGGACtaCCCCTTACAGCCAGATGTGTTTTCAtcGTAGgCCCcgAcAAGAAACTCAAACTGTCCATCTTGTATCCAGCTACCACAGGgAGAAACTTTGATGAGATTATTCGAGTCTTGGATTCTCTACAGCTGACAGCAACTAAGAAaggTGGCCACACCAGCcgACTGGAAGGCCGGAGGTGACTGCATGGTCCTGCCGTCGGTGAAAGCCGAAGATATTCCCGCACTtTTCCCGAAGGGTGTGACCATTAAGGAGGTACCATCCGGGAAgCAGTATCTGCGATACACACCACAGCCAgAATAAcctAaCTCAAAAaCgAtATTTTtAaactATTTTtgtCTCCACCcTCTGATcTATAACCTATGTCTTTCCACTGAAAGACGgATATGTAcGTATCTACAGCGTACcGgTGAAAGTTTCTCTTAAAaTtaaCTGGTGTGCccTCTaTGGTTTCTTGGATTtGTATTCTcaaaaTGATATATAACTTCTccTtCTATTCTTTttCGTTTTTCTCTGTAaGAAATCGGATATCgTAAatGTTTtAaTGGTGTTCTtGTTtcATtgaGATTtaTTTtAtCAACCtAACGTTtCCgTAAGAACTGTCAAGGTATGGGTCTCATTATGTTTTtGTGTAAtTTTTTGTTCATGCAGcGGACTGAAtTGAGTCaAATATTGTCTCATTCAGTCCCcTTCAGTGTCCATTATTCATCGAAAaGTGACTTTCCCtATCAAAACCTGATGGCAAAAgAcAaCTGCCTCAATGAATAGAAATACTTTGgtAGaTTTtGGTAGATTCACAACAGAGAAaTTTTGAagAAAACTCTTCAGACAAATTTCTTGCCAGATATTTTGTTTGGCACGCTTAGAAACGCATACTTTTCAGTATActACGGTTTCTTCAAATAAAAGCATTTCGTTACCAGAAGTAAAATAACACATACCCTACTGGATAAT
>gene=isogroup00817
TGTCTGGACAGTAGACAGTGCACCCCCCGTTCATGTCGTCAGCTTGACCCccTGACCCTTCCTGTCCCTAAaaTTATCTttACCTTTCTCTGAGAGTGtaaCCTGTCAGATTTCAAACTCCTGATCACCGCATGGTTCGATTCAAACcTCTCCCCcTGCCGgTGGCCGTTCCAGACTCCAAGGAGCCCATCTTTGGCAAGTATGATGCAACCAacGAGCAGctAGCagATAAGAGGAGGCGAGCgaTCAAAGTCTATCAGGAGCAGCTAAAGGCCGTAGATCAAGCTGAGAAGATGAAGCTCCTCAAACATCTAAAACAACAGCGAGAGGAAACGgACATGCTGgATAGAACGAGACAAGAACTAATAGCCGATAGAGCAGCCCGTTtCGATCAcGCCTTTGATActAGGAagAGCTTGGAAGTcaGTtGGAAGGACGCTGCCgacTTGAAGAAGgaTCgaGAAGagAacGATaaaTtAAGCCAaCAGAGTCCcGgcaTCCTaCTGCAcGagCAGTGCGACGAGTATAACAGATGCGGGCAGTGTGAAAGAAGACTGActAACTGCGGAGAATCgAACATTtGGAGCGAATcgAGATATAtAtCcGGATCGCAACTTATCGTTTAAGTCTcAAAaaaaTtCTtACGCATAAAACtGGATTAAATTTTACCgaCAGCATCATGTTtAAATTTTGAACATAATTGATATGCAAAGTATCATGTtAATATTGCAAATTGGTCAATTACCATATTTGATGCAACATTCCAAAAGAAAACTTGAAATCTTAACCTATGCAAATTATGTTGATATAATACAGCAGTTTTGGTTAAATTGTTAGAATAAATATTTTGTCTATCCTCAATTtGTCTTCCTACAACTAGTTATTCATTGATGATAGTAAGAAACCGATCATGTTTTGATATATTTGTTACCTTCATAGAGTCAGTAATTTCCCcAGTCTAGGCATTGATCATGTTTTGAgAGTTTCGTTACCTTCAtAGAGTCGGTAAGTCAGGCCAGACAAAACaGTGACAGTTTGATAGGTTtGTTACcTTCgTAGAGTCAGTAATTCCCAGTCATggCatGGATCATGTTTTGAGAGTTTTGTTACGTAATCCGTAAGTCAAAATAATGAGTTTTGAGAGTTACGTTACCAACACAGAGTTGGTAAGACCCAGCAGCCAAAGAAAACTATACACAAATGACCATAGTCAGGCAGTAAGCTTTTAtAATTCAGTTTATTCATGACTTGTTGTCATTTGAGTAGGTGTATGCTATATCAGGATGGAtcATCAAACTTCTGAtCAACTTCCTAGCAGTGTGTTCTATTGAAGGATTAATTCAAGCAACAAACCCACATGTTATGTTGCAGGTGATGGTATTCAGACTACCTTATTGAAATTGAGATATTAAACAATATGTAGGACTACCAGCCAGTATTTGGAATATTCCCTGTGTGCTCCCTCCAtTTtGCTTCATGAATaTTCATCAGCTCCTTGGTTATTAAGAATATGTGTGCTTTACATTGACCTGTGTGctAAAGCAACAAACCCCATGTTATGTTGCAGGTGGTGGTATTCAGACTACCTcATTGGAaTTGAGATAttAAACAATATGtAGGACTACCAGCCAaTAtTtGGAATATTACcaGTGTGCTCCcTCCATTTTGCcTCATGAATTTtCATCAGCTCcATGGTTACTAaGAATATGTGTGCTTTATATtGACCTGTGTGCTAAACGGAAAGATTGTGCaGTGTTtGAaCTGCCACTTTATCTTACAATACAAATCCcTCTAGTGTGCTGAAATGGTTT
>gene=isogroup00826
GACTACATATGTATACAGCATGCAATGCTGCCCATGTGCGTTTCTACTCGCCTTAACTGAAGAAaCaTCGTAGGCCTTATCTAAATTAATAGTCTGTGGAGCACCGATTTACATCAGTGCCTCTTTGGCAATAGACCGTACGCTtGGTTCTTTGAGATGgaCTCgaTTGCAACAGCgAaGGAGGTCAGGCAGACTTTCATTGACTTCTTTGtAAaGTACAAaggaTaCGAACATGacTTTGTCCGTTCAAGCTtGGTcgTTCCTCTGGATGACCcgACACTGCTCTTTActAATGCTGGAATGAATCAGTACAAGCCCATTTTCTTGGGAACTGTCGATCCGAACAGTGATATGGCCAAATTGAAGCGAGCAGCCAATtCTCAGAAATGCATCAGAGCAGGTGGCAAGCACAACGACCTcGACGATGTCGGCAAGGAtGTTTACCATCACACaTTcTTtGAAATGTTGGGTAATTGGTCATTTGGcGATTATTTCAAGAAAGAGGCTTGTGCGATGGCTTGGGAGCTGCTCACCGTGGTGTACAAGTTACCTGCAGATAGAATGTATGTGACATACTTCGGTGGCAATGAGAAAGCCGGTCTAGCTTCTGATGAAGAATGCAGACAGATATGGCTTGATCTAGGTCTTTCTCCAGAtCGGGTCATGCCTTTCGATATGAAAGACAACTTTTGGGAGATGGGGGACACTGGACCATGTGGCCCTTGTAGCGAAATCCATTTTGACAGAATGGTGGACGAGATGCTGCCTCCTTAGTCAACATGGATGACCCAGATGTGGTGGAAATATGGAATCTTGTGTTTATACAATTCAACAGAgAAaCAGACGGGTCcTTGAGaCCGTTGCCAAAGAAGAGTATCGACACAgGGATGGGTTTAGAGCGAGTCGTCTCCGTGATTCAGAACAAGACATCCAACTACGACACAGATCTCTTTTTACCAATCTTCCAGGAAATACAAAGCAAAACAGGAATAAGGAGTTACACTGGAAAGATTGGACAAGCGGATACTGATGGGGTAGACATGGCGTAcAGAGTAGTGGCTGACCACATCAgGACTCTaAacTATCGCATTATCAGATGGAGGGAGGCCGGACAaTGTTgGAAGAgGGTAtgTTCTCCGGAGGATACTACGACGAGGCATTCGCTATTCGACCGAGAAGTTGAATGCATCCCCCGGATTCTTTGGGAGTCTTGTAACGACAGTAGTAGAAATATTGGGTGAGGCTTTCCCAGAGATTACAAAAGATCcTCAGATGGTGATGGACATcATTAACGAGGAAgAGGAGCAATTCTTGAAGACTCTGAGTAGAGGCCGTAGAGTTCTTGAGAGAGCTATTACAAAGCtGGgAGCAGGAAATAGCACACTACCAGGAAAGGTaGCgTGGTTGTTGTATGACACCTATGGCTtCCCTATTGATCTgaCAACACTCATGGTCGAAGAGAAAGGCATGTCAGTGGATATGCAAGAATACGAAGCA
>gene=isogroup00830
AaGTTTGCTTTTAAATGTTGAGACCTTTCTCTCCGTAaCACTTAACGTTCctGgTACATAACCACTCATAAATGCAGACAAGATAGAATTATGAAaCTCTTGCCtcGATCTTTTCCTTGCAAGtGTTTGTtGTAGTAGTTAGGAGAGAGTTCGgTCcgTAAAACTTTTCAaTGTTCACgaTCcTtGTCAACAGAGAAACAATTACCACACAGTTGTGtttaaGTTAAAAAACcTTTTATAGCGGTTTTTTGTTGTTGTGTCGGTTCCTTTTGCCGGTAAGTCAATCGAGAAACCTCTCGCAaGAGTAGCgaTCAAAGATCCATGCCTTCAAAGCCcTCCTCCAGGTATCGTTTGTAAATGCTCATAAaCTTTGCTaCAAATGCCTCCAGATGGTAGATGGCCTTATTCCCCTGTTGCATCCGGTGTTCATAGAATGCCGCTATCTGACTCATCTCGGATTTCAGTGCCCCGTCGCAGCTCTTTAACAGTTCTTCAAGTaGACCCTTtAaGAATTATATCGGGAGGAATGCAATGCGAAAGTAACTCGTACAACcTTCCCCTAaCGACCAGAAGTTGCTTTGGACTTTGCTGTTGGACGATTTGATTGGCTGTGgCTCTCAGGAAGACCTCCCAATCAGCATCAGGTACTGATTgATCATGACTAAATGGATATTGttGCACCTTGCaaGgCCTCACACATcaAGTAGTGCTTTCCTTAAATTCCTGTTAGATTTGAcAGCGATATTCTTGGCCAGTTCGGGAGGGAGTGTCAGGtTTTCCTTTTTACAAGTACTTTGTAGAaTCTGAACTATCTCCGTCTCtGAGGGAgCTgCGACTCTCACTCCCAGGCAACGGCTTCGGATGGCAGGGATgACCTTACTGGtCGAGTTACAGCAGAGGATCAGACGACAAGTGGATGTGTACTTTTCCaTGGTCcGACGGAGTCCGTGCTGCGCCTCCTTTGTGAGTCTGTCTACCTCAGTCAAgAGGACGACTTtGAaGTCTTTCATGCTTCCcGTCTCCAACTGTTGCGtCGAtGCCGttCGTCTTTaaTCAGTTCcttGGAttCACAATtCTGTCATAAATCCCTGCATCACTCGGGTTGACCTCAATATGGAAgTTaCTcGCCACcGTGGATATTTCCACTTTTCTTTTAGAGGGTGTTGTGAAGGTTTGATGTTCTATTCTCAATCGTTCCACACCTGGCCCGTAGAGCTCCTTCAGAATGCACATAATGCGGGTCTTCTTCCcAGCACCCGATGGGCCATACACCAACAGGTGGGGgAAaTCACCTGTTGATACAAGCTTCTTCAGTTTTGCTGCCTGTTCCTTGTGGTAATCTAGCTTTCCAAGGAGTTTTGGACGATGCTTATCTACCCAGAAACTCATGTTGAAAGAATCAGTGGAGCTTTCTATTGCCTGGGCTATATTACTTTACCAAAATGCTATCGTTATTATGaGCCAGTCGATTTTTAACataTACAtatGAATCC
>gene=isogroup00846
tAtATCTGGCAATGACTAACaaaGTaaaTTGTTCAgTAGCCACTTCAGTTCTCCACGTCCcTTTTtCTttAAAGTCGGATAGAAATTTCAATTTTtGCTCTCAGGTTCTTTACTTTCGTCATCTTTGGTCTGTGAGGTACCATCGTCATCTCcATCTTGAGGCTCGGGCTGATGAATTGCACGgAAaGGAAACTTGGTTCTAGCCACGAGGgCTCCCTTTGAGCTCAGTTCATCCGAAATTCTACTCAGGCGGTTGTATAGAGCTACACGTTCACCTCTGGTTGGAGCCCCAAATTTGACAAAGGTAGCTTGAGCACCCACAGCCAAGTCTGCGAGAAAAGGATCTGTCGTGTCACCCTGTACTCCTGCGATGATACTCACACATCCGTTATCATGTATCATTCTTGAAGCTTTCAACACATCTGTTACAGCCGTCATCTGCTGCAGTTTTAAGGTGGCACCATTTAAGTTCAGTTTATCAAACCCAGTGAGgAGGAATTTCTCTGGTCTAGGATAAACTTGgTCCCCAAGAATGAAACACTTCTCAGAGAACTGAGAACACAaCCTTTCCAaGGCAGTAATATCATGTTTCCTAAGGGGATCAATTAGAGCGATGATCCCTGGGTATCTGGTGATGAGGTCACCATAAACCTCCAACATATCATCTCCTGTCTTCAGTGCACCACTCATGACCTCATACTTGCCCTTATCAGGATCATATATTTCATGTGCAGCACAGTTGAGCCCAATGAATAtATCTTCTCCAGCTGTGAgaCCTAAACTCAGTAAAGCCTCTGTGATATGATCCAGAAGTTGGTCTGGTCTGTCATATTGTGGACAAACTCCTCCAAAGTCATTGGTGTAGTAGGCTACCACTCCAACTTTAGAGAAATGTAGATTGCTGACTCGTTGGTAAATCTGAGTCAGTTGTTGCACAGACTCACaGAATGAGAGATCTGGTTTGGGAATTAGAAGAACTTCTTTCAGTAAATTTtGTTTTCCTGGAGAGGCCTTGCCAGATGAAAGAACAGTCATCATGGGTAtGGGAAAGGAGAACTGATAAGGAGAATCCTCGTAACATAGGGAAGCAATATACTCGTATAGTGGGATGCCTTTGACCTCTGACCCCACCCtggCTACTGcCcTGTGATACGACACACACAGCATTACACCcACAAAACATAGGCTCCTTAGGTTCCTGTATCACTACtGTAGTTGACTTGGCACTACCGCTCTTCTTTTTGCCTTTGGCTGAGGCATTCTTGGTCTCCGGTTTAGAAGTCTctGACTtGGCTTCGTCTGCAATCTCAACTTtAGCTGGAGATTTCTCTTcAtTtAAGGCTtCATTTTcTtCTTtcAATTtGTTGATGATAGAACAAACTATAtCATCTGCCTCTTTCTGTTGAGTAGGATCCAAACCTGATAATCCTTCACTTATTGGTCCTTGGATAAACTCTATGGCAGctAATACTGAtTCTtGCCTCTCTTTATCCTCTGATTCTTTCTGATCTGGTGGTGCAGTATCTGTGAGATGATTAAAGCTTGCCATTGTACTTGATGCCATGCACTCcTCAATCCcTTTTCTAATACAGTGAACATCTGCTTGAATGGTTGGTTGTCCTCTGCTATCCAACActtGAttAGCTtGGAATTtGCTGATGACAATAGGGTTAGCAaTAGACTCAAAGTATTCAGACAGCCTCCCATAAACATCTGGTGGTTGCTCATAGACCATAGCATTCAGAATATCTTCCAGCTTCTCGGGCAAtTtATTTTCTTTGTAGAActGAACAGCTCTTTGcTTaaGTtCAAAGAACTCCCTGGCATTTCGCTGTGAGCTCCGGCTGGCAGCCaTTTCTCCAGGACAGGCAAAGTCTTGATTAACAGCTTATTTCTTTTATCctGCCACTCCGTTATCCAACGTGAACCTTCGGAGTAGAGCATCAACTTGAGTTGCGgtaTACCGGAAGTGGTTCC
>gene=isogroup00861
AATCGCTTGggTAGTAGTAGTagTAGGTACAGTGCACGCTAACGACaGgTACACCGTTATATTTATTtAAaCCATTCAACCAAGACGGTTATTACACACATTAGTATTTGCGATTGCCGCCATGGTaTCACTTACGAGGTACAGATTTCCCcTTCTTTTtGGTGCCATTCTCGGAGGGTTCGCGACAGCTTTCATATACAgAcGgTATTTCTTGCCAGACCTGAATGAAATCAGGAGAAAGGACTATGAAAATTtCAAGGAGAATCTTCCAGAGTTGATTGCTCATCGTGAGAGGGTAAATGAGAAGAGGATGCAAATGCAGGAAGCTAAGAGGGATCAGTCCTCATAGAAGGATATGGCCAGTGAGATAACAGCACTCTGTAACTACAGTAGTGATGTGACATGATAATCAGTACATGAAGGAAACTTTATATGACTTTCTTAACTCGCGCCTTATTTGTACATGATCGTTTGTCTGATTTTTTtCAAATTAATATCTTTTACGCAAAACTAGCGTTCGTCTTCCAGTAGCGGGTACAGTACCTGTACATTTCATACATGTAAGGTAGTGTTTGTTTGTTtGTCACTCCCGACGTGAAGGCCAGTTTTTGAGTAGAGTCTTCTAAATGCTGTAAAATGCCGAGAGGGATAGGAGGGAGACTTGCAGGAAGAAAGAGGAAAGCTCGAAAAGTAAGTGACTCGAACGCGGAACTGATCAACGCCTTGAAAGCTGGAGTATCGTCGGCCGCGTTAAACGAGAGCAACGGTGACCTTTCGGAATTTCAAGCTTCGACAGCGTTGCGTAGGAAGAGAAGAAAACAATCACCAGAGGGAAGTCAGCGTGTTTTGGAGAGGGGGGCATCGCAAAGTGTCACAAGAGAGAGTAAAAGGGGAAGGAGTCATAGAAGTGCTTCTCCAGCTGGGATTAAAGGCAAAAATGAGTCTCCAACAGGTGGTAGAAATAGGATAAGAGTCCAGACAACTCGGAAAGTTAAGAACAAGAAAGATGTCTCGGATGCGGAAAGCAGCAGTGACGAAGAGACAAAAGATGATAATGTGGATCGAAAAGTACAGAGGTCAAACAGGTTCAGTTCCCTCTCCCCTTTGAAGAGAGGATCACAGAAAGGGCAGGGTGAAAATGGCAAGGAGTGTGTTTCTCCTAAGACACCAAAGAAAGCcAAAAGCAGCAGTAACAGAAAAaCAAAGGATGATAATGGCAAGGAGTGTGTTTCTCCTGAGACtCCAAAGAAAGGAAAGGTAGGAAGGCCcAAAAAACAAaAGAtGATAATGTGGATCGAAAAGTCCAGAGGTCAAACAGTTTAAGTTCCCTCTCGCCTTCGAAGAAcGGATCACAGAATAGGCGGGGTGATAATGGCAAGGATTGTGTTtCTCCTGAGACACCAAAGAAAGGACAAAACATCGGCAACAAAAAGACAAAAGATGATAATGTGGATCCAAAAGTCCAGAGGTCAAACAGTTTTAATGCCCTCTCGCCTTTGAAGCGAGTATCACAGAAAGTCCAGGGTGATAATGGCAAGgAGTGTGTGTCTTCTGAGACTCCAAAGAAAGGAATGAGAGGAATGCCCAGTAAATGTCCTGCAATTTGCTGTCCaTGTTGTAACCGTACTGCGAAAGACATTTTTCCAGATGGAGAAGGGGACATGAATGACCATGCTTTAATATGTCTCCATGAGAAATTTAACAATGACACCTCAACAACCAGCAATGACAAAGCACCAGGTaAATTGAAACGAAACGGAAAGaTTAAGaGGATGGAACcAGTGGTCTGCCAGATTTGTAATAGAGACTTAACCAACATTAGTGAAGGAGAACAGACAAAACATGTGAATAGGTGCATCGATGCTCCATCCAGAAGTGATGTCATCAGTCCTGCAGAGACGAGTCAAACaGATGAAGGTACTGACaATGATGAGGAGGAGGATGAGAGGGAAGAGGTCATTTGTCAGATTTGTTCCAAAAATATAAGTCACATGAACACCAGAAGACGAATGCAGCACGTCAACAGgTGTATTGATTCAAATTTTgGAGGTGAACAGaACggaCGACAGGAACGaagGCGGTCTCTCcTCCtccTCGGACACACCAGGAGCCGAATCTTcCCCGAGCTCATCCTGTCCCCAAATGTATTATATGCGGTATTCCTCTCAATACCCAAAATAAAAaGAGGAACCACCTCAAATCATGTGCCTTAAAGAATAATATtaCCACAGTGCAATTACTGGACATGGTGAAGCATCATGAGATGACAGGGgAAACACTccAGaTGGTTCAACCaTtGGTTGGATCAAAGGGGGCGcATGCTGGTGCCGTAACAAAGAtcAAGAAaCCCAGA
>gene=isogroup00866
TGAACATTAATCTCAAAAGATATAATTAATTACTGTtAAAAAACTTAAAAGCGGACATTTACCaCACAAAACTCTACAAAAACCTTAGAAGACTACCAAAAGGAAACAAACGCAAAGCCCAGTTATTTTATGTACTTATTTCTTACGCACAGTAatGTTAAGCAAAACACACTTTTtcTACAAagTaTTGTGAAagtGgcgaTATTAGGTGTTAgAGATATCAGACTACCACCTCATTTGtCCTATTgCTGAGAacATTGATTAGTTAACCATGACATGAgagTCTACTCGTTATCAAGctGGCGAAATCagACCAAAGTCTGTACAGAAGCAATGGGAGGAAATAATTGCTTAAAaCCAaGTTTGTAGAAGATCATATTTtAAaCtACAATtAAaGAGAAGAAGAAaTTGAATCCTGATATtgacaTtGACATTTCAAAATTAATTTAATtAaTAACTATCGAATTTAATTTCATTTCATTGCAAGTCTTATTTCTGTGTGGGAcaTTATTGATTGTTGATTATTGATACTTTGtGGTGTAATTtCCTCTTtCTCATCCaTTtAGCCCAAAGTCATGGGCAGAACATAACAGGAaCcACTACAGACTAGAGCAATGATAATGTtAACATTTCGAGTtGTCAACTctGCGTCATGTAGACTACAGTGCATCCATTCACGCCATCctGTCATGTTtACAGAAACTTATTCTATGTATGAAAATgTTCTCCCCCTCTttAATAACtcGTtGgCTCcgCgCCCCcTTGTCTtACAaGCCTGGTAGtGGAACTGATTCGGATGTAGTGTAAAAGaGGCCTACTTTGTtaCCAaGTATAGCCATACAtAAGTAGTGGAAACCTAACAATTTagTTTAGCCTCTTACAAAGGTAACAGTGgCTGCATTTTCTCTTCGATTGAGTTTCGCAAAtcTCGCTTCATATTTTTCatGTTTTTATcaTCCAGTTTGTCACGTGTGGCTATATTTTGACACTCTGTTATCCTAATAATAAAAATAATAATAGTGATtAATCGGCAAAATCaTCTGTaGAAGAACAAATACaaaaCAAaGAACATGGAACCAACGACACtAAAGATCTGGCATTTTCaTAAAATGAaCATATTTTCCCCATCTAAGGTGTTTAATGAAGTATCAGATGGACACTTCATCCTGTTtCATTTtCCATTgaTATGATCACTCCCTGTCTTTtCgAaTGaAaCCAAAACTCTCTTGTGCGTCCCACtTTTtGCCttCCGTtAGCTTTTGGACTGTCTTGTCAGTGGCTTTTGCCGTAgTTTAGCACTTCTTCCTGAAGGTCTACCCGATGAGCCTTTTTAAACGCCTCTGCCAGTACGtaGTaAgTTGCtTtCTTCCCATTcaTTTcTCCACCAATATTTTAGCATTTCTAAAATTGcGTCtTTtCcGGCGCGTAGgaTTGTCTtCTtGgAaACTTTCcaGCTTGGcATCtgtAATTCCGAGcCcTCTtCCAACGTCCTTCCACTCTCGCGTGAActtGTTcctGACAAAGTTTCAAGAAACcTTTCgttCAACCCGTTTAtCtTtCCGGTAACATATCGCCACTTTCAGACTCCGGACCTTaAAaGAAGTATTTcTAGTAACATAtACggTtaCAaTTTGgTTGCTtCGTGCTCTGCTTCTtCGtcGCCTCGCTGAATGTCC
>gene=isogroup00900
TCTttttGAACATTTCAGTGTATTTAaTGTTTTATTGCTTTGTCGAACTTATCAACTTGTAGAAACGACTTTCGGTCTCATCAAATGCATGCTTATGTAGAGACCTTgatAATCAACCGgACGTTGTTCAATTTTAATGTAGtAACCAGCCATTCTTACGTCAGACTTACATCTTttAATATTCGTACTATTGCAGATCAATTTCACTATTACTGGATAATTGATTCGACCTGTTGTATTgTGGGTGGACAGGTCACAGGTGTAGACAGAGGtAAACTGGATTTATCTATCAGTGCAGTTCCATCGTTtCCTTCGGTCCaTGTGAATTTAGGCTGTCTGGAGGTGCCTTGCctttCAGGATCTTtGATTTCATTACTACCAGAACGTCGGAAAGTAaCcTCGATATACCTCAATAGAATTGACAAGACAGCAAAACaTGCAATTGCGATGGAAaCAGgTAGGATGATAACAGGTATTTGATTCTCCTcAAGTTTCATGGTTGCAAGGATCGGTACTTCGGTAGTGAAAGTTACTTTCGGCACTCCAGTAGTTTGATGACCTGACACTtCTGTAGTtAGCCcTtCAGTAGTCATCGATTtcGTGtCAAGAGTTGAAGAACTTTCGTTACCAgTAGGGGTTACTGCCtCTTTAACTATGACATtGAAAGAACATtCGTCAGTATTTtGAGAAATATCTTGACAAGAACAaTTCACTAtcGTTACACCAAaTGGAAAGTCACTTCCGCTGgTTGCATtACAATCAGCTTGAATGctGTGTCAAtgTTGTCAGAACATGATGTCACAAAATCAACTCTTGCAGTGGTTCCTtcTTGtAGCcTTgcAttAGTATcTATATCATTTGGACAGCTcGCCGTAGgaTGAGTAACATCTTTAACTGTTACGGTAAAAGAACATTCATCAGTATTTTGAGACAAATCTTCACAAGAACAAGTCACTGTTGTTACACCCACTGGAAATTCACTTTGgCTGGTTGCATTACAAGCAGCTTGAATGCCTATGTCAATGTTGTCAGAACATGATGTCaCAAAATCAACTCTTGCAGTGGTGCCTTCTtGCAGCCTTGCATCAGTATCTATATCATTTGGACAGCTCGCATTAGGATGAGTCA
>gene=isogroup00907
TCTGGCCTTGTgTTTTTAatATCTTTCTCAGATATCCTCACcgTGACTGATTTCTTGCCCCcTTCcGGGgTGGGtGTCGAACACCCCCTGTCTCTGCCTTTACCcTTCCCATCTAATTCTTGATGTGCACTCATACTGAAACTGgCTTATTTTTACTGTCTTTACTGTTTGTTTTTATTGttttattGGCAAGTTAAAAGCAAAAGTTTGGAAAGTTCTCTCTCtcGATCCTGTTAGGAAATTCAAGTCGATAAATGATGAACTTTTTATGTCGTGTCTTATAGTGTTAATCTGCACTTTAAAAACaCTTACACATTGTtCTTTTTtAAACGTCTtAAaTCCACAGCACTTAcTaCCCTCGTcAgAATGGTCGGCggAGAAGCTGGCTCGACTGAGAGAATAGATTTAAaGTCAAGATCGGAGATTAGCACACCTGAATGAATGAATAGTCCTCTAATctaCaAAACAcTgaTGCTTTGAATCACAACATCAGCtTTTCaaGAATTCCACTGCCACGCTTAGGgTGCAGCTtGaCTAtAaCaCCTtCcGCgaCACtccgtcgaCAGaGAGATGGAccTGGTTACCAAGCACCGGTCAGGaAAgATACCGaAAAaagTTCGTAGGCCCCACTTATGTAGTAACCGTCCAAATTTCACCCATTTTGAAACCtGAATCTGTCAGACGgTGGTagCTTAAAGGGGCTTTCACGTTCCgATTGGTGTATTTTtCTCCTGTTTTtATTTGGATCGGTGTCGGCCCACAATtCGTCTGTCACACCTGTTCAGATTGCGAACGGTGATCCGTTGTAGAATTATGCGATTGGTGAAATATTGCACCAGaaTTTCGACGGTGCCTCGCTGACATCCAGAGAAaggTTTCGTCTTCTGCGTCC
>gene=isogroup00908
GCCccTGtcAtGGgCATAGTCTTACCAGTATTCTACATGAAGTGCCCcTGTCATGGGCATAGTCTTACCAGTATTCTACATGAAgtGCCCctgTCATGGGCAtaGTCTTACCAGTATTCTACATGAAGTGCCcTTtGTtaTgTTcATAGTCTTAcAaGTcTtCTACATGAAGTGCCCcaGTCATGGgCATAGTCTTACCAGTATTCTACATaCaGTGCCCTTgTcAtGGGCAGTCtaCcAGTaTTCTACAAaGTGCCcTtgtcAtGGGCAtaGTCtaCCAGTATTCTAcatcAAGTGCCCTTGTGActGGCCTAGTTTTACTAGTCTTCTACATGAAGTGCCTTATAGTATGCAtGTGTGCAAAAGAAATAATTtaGTTGTCAAATTGTGTATTCAGTTTTAAGGTCTCTtAGTTTTTGCACTTAGAAGGTACTATAAAACCTGTATTCATTCCTATAGTGCCTGGTAAATAGTTTTATTtCATAGTtGtcTACATaCCTCCAAGGTGTAGGGTTACATTGTTATTAACCTTTCTCCTCAAAGctGATCACTTTTGATCAATTAATTTACTTCTAGAGTGATCTGGTAATTGCTTTAGCAGTCAGCATTTATGACTATGaGgAGACAGTGGTaTTGTTGTTTGTAAGTTTTCAAAATAGGTAAGTATTGGTGCAAATACACAACTAACaGTTGATATTTTTCCTAGCAAGAaTATCTAATATGATGTAAGTTTGTTTAATTCTAAGAAaaTTTTTTCCAAGTTTTGTTacGAGGTGGTGATAAGAGTGGTCTACtgTTTTtCAaCATGAAGTACTTCCAATGAAaTTTGTAAAGTCTTTTtCCGATAGAGTGGTTACAAAaTGACCCAAGTCAGGAGAAGTTAACGGCAAAGATTTGCCTAGCAACcGAAGGTGACTCATTAAAATTCCGAcgCCATTTTtctCTTGCCATTTgCTTTCGAAAAaTGAGATTTCTAAAtGTTTTcaTTTTTTCAAAGaTtAGACAATtATGATAGgctagTGTTTTtgTTCTAgAAaCCAAACCtAACATtaCCTTTGGCTTTGACcGACTTTGAAGAaGAGTTTGTAaTTGTTCTGTTTTACAaTGTAaCAAaTATAGAGACATTTTTAaTATTGTAGTTGTCATTGTTGtGAcAAaTTAAAGACAACAaTATTGTTGTTATTTGgTTATGAAAGTCTAAAAaCAAaTATCTTGTTATGTTaTTAaTGCTAGGAAGTTaCcACTACTCATATGATtGTATTAaTTACtAaTTGACTCAaCAAAcgTGTTTGCAGTTTTATGAAAACATCTACTTCTTCCTGCTTGTATGTAGCATGTGTATTATCATCcAGCTGAGTTATTtGGCTGTCATGTTGGgACCAAaGgTaTtATTCTTGATTTaTAGTTTtAAAAaGATTTATTTAGAATTTGAGTATTTTATTGAGATGCAGCTGGAATGCATATTTTTACATTTATCATTACAATTAACGGTCCCCATCCTGTTGCAGTcTTTGCTgTGTTTCATGTTATATGATCTAcTAtgaTtCTATTATACCTGTtGATagATAtaTTAGtAGAAACTAGTTGCATTTCATGACCTTtcAGTTCCTAAaCcAAtATATTtGAGaTTATGATTTttaGgATAAAaTCACaTTtAAaATTCCTCACCCAAGTtGCATCTTCTGTtcGTTTGAGATGTAatATGGTAGCCTTAAATtcTTcaTTGCCAAGTGGcTTtGTTTTtAGATGTAtATTTTGTATTGTCCTcTTttGATtAAaGTACAgAAAGGACCAAAGACAAATTTATTtCATGAGGCTTTCTGTTCATGttttCAGTG
>gene=isogroup00909
GGAGTCGCTTCATTTTCTGGCAAGGCTTACTCAGTATTGAATGTAAAAAGTTGCAGTATACTTGAATATATTTAAGCTGGATTTGAATTGTATGTGGTACAAATACTCACTGGTTAAAGGTATCAGACACAAATAATTGCTTTGATCCAACAAAACTGGAACAAGGATTTATGAATTAAAGGCACAATGGCACATTTGAAACATTACATTTAATTTGTGGTACATAACATTTTATTGAAGTAAATGGTATATTTGTTGagTCTTCATAGCAAAGCCATCTTCATTACAATGTAGGTTGGAAGTTATACAACTGTAAAAAAaTATTTAAAAAAaaCcTTtCCCATAGCTCTAGTGAACATAATTCAAATCATTTAGTGATAGATGTGAAAGTATCATTTTATCAACCTAATGCTACCACCATTATATCAGCTTCAGCAGGTGATTACCTtCTGGTCTTAGGTAATATTAGCTGCAGACAAGCTTGTActACCATTATATCAGCTTCAGCAGGTGATTACCTTCTGGTCTtAGGTAATATTAGCTGCAGACAAGCTTGTACTACCATTATATCAATACCTATATATATAGGTAACATTAGTTGCAAGCTTACACTACCTCACTTATTTTCTAATTTAGACGTGAATGTTGATAACcATGAGAGTAAACCTTTCTAACCTGAGATATTGTGTACAAGGTTTTGTTTTGCTATGCTGTGTCATGAATCCAATTAATTTCAGtACTATTTTAAATATTTGTGGTCACATCATTTTCTGTTGTGCCTATTTTTTCcATGTTTAGTGGATCATGTAATATATATATATCGTAATGATTACATTCATTCCTACTTGTCTATGATTaCTAGTAAGACTTTGCCATTGGAGAATCGAGTGCGTATTTtACTAAGCCAAaCTACaGTAATTTTAGCTAATAAATCACTATGTACGCAAGCTGTTtCATCAGATATATTTATAATCAAAACCAATTTGAAATAACCTTGTAATAAAGTGTAATTTGATATCACA
>gene=isogroup00915
CttcttCTtCTCCTTTtGTCTCTCAGATTTGTAGTTTGCTGTAAGTTCATCAAAGAGCTTGTTGTTGAGTTCCATGAAAGTTTTAaGCACATTATACACAAGAGCAATGATCGTTTGATTCCAGTGTTCTTTGGATATCCTGTAGAGGCTTGGGAACATAATGGACATGATAACAGTAATATTCTCCTCCATTAGGCTGAGAATGTATTCATTGTTCCAAAAGTACAAGGCTCTCTCTGCTACCTGAAAATGAGGACTGGCCACACATCTAGCTAACTGCCTGGCAAGTGGGTCTTGAATCTTCTGAAATTGGgATGGTTCAATGACATCCAgTATCTCCTCAATCTCACCAAGGAACATGACCTCTTTCTGACTACATGTTTTTGGCCAATACTTTAGTAAACCCTTGACAACAGGTTCTGTTAATGTGGCATCCTTCTCCAGGAATTGAACAACACAATAGGCAAGCTGAGCATGGTAGAGTCCAAGGCCCTTGGCTTTATGCAGTGGAATGAGAACTTTGATAAGAAACTGTTTATGCTCTGCTTTGAGAGGAAGGGCAAAGCCATTGATTATGCTGCCAAGTATTTCCAGAAGTTCACCAATGCCATTAAAGTGTTCTGTTTCATAGATAAACCTGAGGAATATGTGATTAATTTGTTTTCTAATGAAGGCTCTCAACCCAAGAAATTTGCCATAGATTCTGTGTAAGACGGTCTTCAAGAAATCTCGTTCTCTGGGATCTTCACTGTCGAATAAGTCTAAAAGTTGTAAAACAAATTTTTGGTCTATGTACCTTTTGGCTACACTTGGTTTAAAATCTGGAACTTCTAGAAACCTTAAGAAAAATTCATAAGCGATTTGTATATGAGGCCAGGATGCTTCCAATGTGGGATCATCTTCTTCTGGATCGAATTCTGGATTATCACTTGGAGGCAGAGTTCTGAAAATATTGCATGCTACCATTTGAACTATTTCTGGATACAAGTCTTCTGACAGCACCCCTCTACCTGTGGTTATATAGTCGACCAATTCATTCAAACTAGCTCTTTTAATTTCTTTCCCTTTTAAGTCCGACACAGCGTCCATAAAATCAAATACAACACAGCACTGGCGTAATTTCTTGCTCACAAGGTCTGCCTGTTCAGCAGGTGGAGTGTCTTTCAATAGGGCTAaTGGctGCAGTTCTGTGTTTTGCTGgTTCTGATATTTTGAAGATCCCTGTGACTTCTTTTGTTTCCCTTtCCTTAaTGATTtCTTGGCAAAAGGATCGATCCTGTCTACTACTGGCCCAGATGACATTTTTATTCACTTTATCAACTGTTCATGAAATGCATTATCGGTAAATCCTCCTCTGAaGTGTTGCTAGCTTAGGCTGAGTGTtAGGCTCCCTCTCTCGTCCC
>gene=isogroup00919
AaTTTCTTgTCAGTATGCTGATTGGTTCGTTTGGtAGAACTTtGTTAtCAGTTTtaTTtCATTGACTTCTCTCTCTGATTGGTcGCAtAaTATCAGCAGTTGATAATTAtgAtgATTTATTaTTGATTATTATTGATAATTAATTGAGTTTTATTGCCAAATAACTCTCAACATCAAAATGATCAAAGTAGTTTTATATCAACAAGtGgCTTTTTAGATcTTCATTTAAGGAGTATGAAGTGGCCTTGGTTTGATGTAGAaTCTTgcTGGCTGCCAAaCaCAGATTGTATtATCTTACTTTATGAGgACACAGTGTAAaCTTGTAGTATCTTACTTTATGAGGACACAGTGTaaaCTTGTAGTATCTTAcTTtATGAGGACACAGTGTAAACTTGTATCTTACTTtATGAGGACACAGTGTAAACTTGTAGTATCTTACTTtATGAGGACACAGTGTAAACTTGTagTATCTTACTTTATGAGGACACAGTGTAAACTTGTAGTATCTTGCATTGATTTAAGTACTTATCAATCCATATCaGcAAcTTTTtATTGAAAAaCAATCAGTTTAAATATCATcTTGCCccAAaggAGAAAaCTATGAAGCTGTGCTGTTCCTCTGTGCATGTGTTTAAAGCAAGATCTATGGCTTcTATAAAGATAATAATAaTTGgAATTGgAaTTTAAACTTGgTGCTTTATtGATctCTATTGGTAGgaCTGAATATTGAaTtCACATTTAGTGTGTGCATGgaTATGACTACTTGTTAAGTTTATGAaGAATTAGTTTATctGCTTCTCAGATCAGGGAACTCTAATGGCAGCtCCCtGATCAGATGATAAtGACATTGATTCTGAATTCTTGGTACAaGcAcaTCTGAGTTAGATGTTAtacagtatggggacttaactcaattcagatttccaaggaggggctggatgctttttcagaaaggcaagtctctgatgttttatgctatgaaatcatttcctttttgtgtgttgtaagaggttgtaggtattgacattaaagataaccatgtgcttgtattacattgatagaaagaaaattgtcag
>gene=isogroup00922
TCtttttCTTGGCTTCCCTCTTACTCGACTTTCTTTTCAGCAAAACATGGCAGCTTCCTTtcGATATGCTACAATTtGGAGTTTCAGAACAcTTtCCACCTAAGAGAACAAGCTTAGAAGTATTACTATCATATTtGataTCaacTGACtaTGACTATAAGTAAGTTTTTAACTCCATAGTCATAATTGATGGCTTACCCAAACACTATGACAACAAaTAAATTGCCACAGCACTTCTTTGGAAAGAATGAGAGAAACAATAaGAAAAAAGATAaTTtCTAGTAACATTTTCAATACCCAAGTCAGAAATTGTAACTTTCTAaGTTTCTAAAAAAATCTTAGTAACAAAAAAATAAAATAATAaTGTAAAATTTAAGGCTTCAAATTCTTTTATCAAAGCAAATTAAAAGAACACTCCGTAGATAaTAAGTGATCACGCATTGCCAAATGTCAGTTGTAACACATTTTTGATCATCTAAAaTCTGAATTTTAGAGGTGATATTAACAGACAGATCCAATGGAACAAACTGTTTAAcGCATGGATAGACGAGTCTCCATTTTTAACTCAACAATTATATTTAGCCGTCATGTGATTGCAAGGACAGGCACCAGCAAACTAATAGTCTACTATTTCCCAAAGTATGTATGTATGTATGTATGTATGACGACCACAaTTGTTATGAACAGGCATTTCATCTCACATGTGACTGAGTTGTTGtCACATGTTATGATCACATGAGCCTATTTCATCATATGCAaTTCTACTGGACAGTATTATGTGTAGGATTGTCTTTAtGTGGATGTGTAGGATATTGTGTAGGATATTGTCTAcTtagCCTAGTGatACACTGATACTGCACCACTGTCAGTTCTGACTCCTtCTGCTTTTCCATgTGCATTAGGATATTGTGTAGGATACTGTCTACTTAGCCCAGTGACACATTGACACTACACCAATGTCAGTTCTGACTCTGACGTCCTACTGTTTTACCATGTGCATT
>gene=isogroup00923
CTAGCCaatGatGCCTGCTTCACATCCAaGAAGGTCAAACCTTAgaGTAATATGACCAAAGTAGGTAAtGGgATTCAGTCGAacGTAGCGAGCGACAATGGGTCGGTCTAaGTAACGACGAGCTACGGTgtgTcgATCGAAtGTTCCCTCGAtgTCGGTGTACTATAGAAAATCTCCCCGTCATTGGAAAAGAGAATtCGGAATGACGTAACCCACTGGTTGCAACATCCGGCACCGCGCCCTTGCAAGAGGACACCTGTCACTTGGCGAGGGGAgCcAAAATCTACTTGAATCCATTGCTCAGCGTtGTtAGTGGCGGCTGCCCAACCAGCAATTCCCCCAACcTCAGCTTCAAaGAGAGCGGCTCTgTgTGgtCCGTgTtcATGgTtGTAGgAGGTTGAGGCGGTGATGACTACATCGgAATCACGGTTAACgTTCAGACCGAACCGTtCGCAACATGACCCTTCCGGAGCCGGTTtCCcACAATATTCATTGCAATCTCCTGCAAAAACTGTTGAAAGCgCAACAGAAAGCAGtCCAATGCGAAGAGTAGAAAGGtAAAGCATTGTCTTTGGTCGGTTTGTTGGTTGGTCGATGAAACaCTATACTTGAGTCTTAGTTCAACTTAAACTCC
>gene=isogroup00943
ATTaTCCAAATTTGCTATCATAGCCAAGTGGATATGTTAGTTTCTTGTCAGTAAAAATAATCTTGCAAAATAAACAAGATGAAGAAATACTTGATTCAGAACAAAGGtAtCTTAcTTTTTGtCAATTTTTtCAATGGTAaGTAATTGTTACATACGAAGTAACCTACCTACCGCCCTACCTCCCaTCCCCTTTCCTCCTGTTtCCCcTCTCTCTCTTTTtGTTtCATTtCTCTCATTtCCCCcACTctCCCaTCTTTTtCcTCTTtCTCTTtCCCCcTTtCTTCCCCCTACCCGTTTGACCGTGTCCGACTTTAACTTGCATtCTTATGGGAATTTTACAGAGATTCACACCTAGGATAGCTGTCACACCTATCAGTATCAGGAATCTCGTACACAACTGCAATGATAATTGGTCATTAAGTATTGAGGTTGTTAGCTGTCAGTCATCAACCAGAGTAAACATCAGACACATTATATGATAGACATACAAAAGGCAGATTTGCCAAAATGGCAGAATAATTGAATTGAGGTATTGTTCAGGTGTAAACTATAAAAATGGACTGCAACCTTCTATGCACACCTAAGTTGAGACTTCTACAATCCCATTCAATGCTGGAGGGATGTTATCTGAAAGAAAGTCTATTTTGGTACTTTTCTGTTCATAATTAACAAGCTTATTGTTTGGAAATGGTGCAACTTCTCCTTATGACTTGTCAAAGGAATTGTAGGAATGAAATGATAAAAATCATAAAATATTGTATTATGTTTTCCTGTGGAAAGAGAAGCTTTATAACAtAATATATCACAAGAAAACAATAATAAAGAAGCCTCAACACTTAGaaTAACAAAGAGGGTAGTGATAGGCCAGGAACTAGTTGACTCCACCGAGTGAGGGGGTTGGTATGGAGAGTAAGATACCTGCAAGCTGGAAGGACATTTTTTGGGGATTTAAGGAGCCTATGGTATTTAATAAACTTTGTTGGAGTGTTGCTTTATCCCCATTTCTAACTGTAGTATATAGGAATGTAACCTAATCAGCGATATTgTGGTGACAATCACTGGACTACTCAAAGATTTAGATAACTGTGACATCAACAGATATTAGCTACAGATTACCCATCAACACAGTCTTTGTGGAAATATTTAACCAGTTACAACTGCTTTTtGCACTCTTCAACTCTCcAACCATTCACgTATGCAATTACGCCATTTAACAAAATATTTCCTGgTAAACAAATAAATTCACTGGGAAATACCAGAGAGATTACCTATTATGAATACAAAACCTACCCCTACTAAAGAATGAATACACTAACGCTAAATAATCGCTTAACAATCACGTAATTGCCTCCCCCATCTCTAATCACTGAACTATTAGGGCAACGTTTCTACTGCTAACAAAGTCATCTAGAGTTACCATTGTAACCTCAAGGCATAGTCTTGAGACTCTTAACATGTTTTCTCACGCACATGGCAAAGTCACTTCTTTTCTTTTCcTGTTTAGCTCTAAAATTTTCAGTTAGAAGTCTCTCTAAGAGCTATATCTAACGTCTTCCATAGAAATATGTAATAAATAACATAAAACTTTATATCAAATCAAATATTTCATTTAAATTAACATCTGTACAAAGAAAGCATACCcTACTGGCGAAAaGAAAATTGCTTTGAGCTTAAGAGTTTGTACATCATTTATATACATATAATATATTGCCCCTTGTAGGTCACTGCCATGGGATAGTACTGATCAGAGCCATGCAGATTTGTATAGAGTGCACACATAGATACATTGCAAGTCCTTTAAGACTGCAAAAACATTTCTGCAATGTCAATCTCGAGTTTCCTTCTTTTACCTGCCACCTTTCATAATGCTCACCGGCTCATCAAAAAGGAAACAACACAAACTTTATCAAaTTtGTTCAtAATCCATTCTCTCTTTTAGTCTTTTGTTTCTCTGTTTCCTTGTTTGCTTTTGGCATAACAGGCaggTGCGTCAAACATCTcTCCAATTAATTTATAAGTAACGTGTTACAAACTTTTCCACTTCGTACCTAACACAATCATCAAATTCTGCATCTTCAACACTGAGACAGCTAAACCATCCACCCTCgAATCGAAAACCTGAACGACCCTCCACGGTTACCCTACGGATCTCCTTTTTGGCCCAAGCAGTTTCTCTGTCAACAAAGCAATCTTTGTACTTATTGTTGATTTCCCATCCGCAATTATCCCTAGCATTGTCGGAGCAGTAAGTGTACTGGGTTTCACAGTCCATGGTAGGGAACTGCCAGGAATCCACTGGGTTAAAGGTGCAGCTACCAGGCTCGCTAGTCCATAAACCAGAGAGGCTGACCAGTTTGGGCTCTGTTTCAATGGGTCTGGGAGCTCTGGGATCAATGAGGGCCATTACCAGTTCTGGTCCAGAAACAGAGGGAACATCACATTTTTTGCAGTAGGTcGCATATTTTGATTTCAATCCTTTTTtCTGTTCCTTGGTTAATGTGGACCATTCCTCCACCCAGCTGCACACATTCAGTGTCAGTCTTCCTTCTTCAATGTGTCCACTGATAaGGTAGTTTTTGCTAGGTTTCATGGATTTGATAGCACAGGAGTGTCCCTCTGGAGTGAACATACTAACAGTGGGAGAGGTGAGGATCCTTCTTCCTTTGAAGATCTTTATGATTTGTACCTCATACTCCAGGAATGAGATGGCATATGATGATTGCTCCTCTTGGTTTCTGTACTTGGATAAAACCTTGGCTTTCACAACAAATTTGGCCTCCTTATACTGTGTTTGTGGATGTTTCACCTTGCAGTTACAAGCAAGGGCTACCTCCAGGCACAAAACTCCAACAAGTACAAAGAATGTAGCTGTAAATTTAGCCATTGTGAAATGTTACTTTCTTTGCCTATACAAGATTGAATTGATAAAaCAAAaGTTATATGTTGACACAAATgCTTTTGAAATTGTTGACAAGTAATCTTTAaTAGCTGCTAATAACTATGCCGTGCTTTGATATCTTCTGGAAGTtGTTTGTTCACCGGATAGCAGTCAGAATCTCC
>gene=isogroup00947
AACTATAATGCTGTATAAAATAAATGAgAaaTTCATTGAcATCAagTTCTACAATTTTATAATCAATtACAAAaGATAAAAAcTGACAAATgaTAaGtataGGCAaTATTTTAaaGTAACAGTTATCATaTtGGGGATATTTtTtaCATTtCgTTTTGTTTAtAATCGTGTtcGAAAACACCAtcATCTTtGGAATGCTAATGATAGTTTCAATATCAaCAACTTTGGCATGTGATTATCCCTGGTGATCTTAATTCTTCACGTTCTGCAGTTTTGCAATTTtCACTTtAAGTTTGtcAACAATaTTCCtCCTTTCTTtCCTTATTATACAgaaaaGTTAAGGCGATTGATCATaaaaaaaaCTTTTCAACTCGTGTACTTgTTCAAATTATTGCAAAaGGAGCCAGCGAGTATTTTgaTCGAATGATacTAATGTGTATCcTTTCAGAGTAATATATGgtAAAaGGGAATCGTTCGAAATTCtaCATGGTGAaCGTCAATTCCTCTgaGgAGTAGTTGGTtgAaTGGTGtGGTAGGGTGGATCATGCATCAGACTGCATTACTCcgcTACTCTGGgTTAATGGCTGgTTTTGTGAGGACAaCATTAAATGAACATTGTCGGATGgAAaCTGGCCTGCCGGgACTtGGGAAGGGTTGGCTGGTTGTGTTGTTACAGAAGAGGTTTCGACTGGGTATGGGACGagATAGTCcGGTGGATGAACcGTCGGAGCTtGTTGGGGgTTGAACGTTTCTGGGTTTGATTGAGGAGGGTACATTCCTTGTATTGGTGGGACCACTCCTACATGCTGTGGGTAATAAACAGGGCTATTAACCACGTTATTATAACTGGGCGGTGCTGCAAAGTTACTCCAATTGTGCTGGGGTGCGGGTGGTCCAGCAGgATTATCGACTCCGCTTATTACAGCAATGTTTGGTTGAGTACGAGCTCTTCGTTTGTTCTtCTTAGATAACCGATAGGAGACTACAAGgCCTATGCCGATAaaGACTGCTAAAAaTACACAGACTATCACGATCCCAGCGATGGCACCGGTTTGTAATGAGgTTTTGCTAACTTTACATCGAACAGCCGCACTTGCACAATAGCTTCCATATGTAACGTCAGATGTGTAACAGTTTCTGAGCTCgTAgTCATCATATGCACAGGAGAAGTATACGTCGGAAGGTGGAGAGTTGCCAATTCCAAACTGATCATTATAGTAGATTtCTTCATAATCGgAAAAACCAaTCTGTTTACAGACTGTTGACGCCTCATTCACGTTAAaGTTTTCTGTGCATAATCTCTCCCACCGAGATCCATCCCAGACTTCTACCcTACCTTCGTACCAATTATTGCCAGCTACCAGACGGGGGTAATATGTAaCTGGAATTTGACAaTTCACCCATGCGTCTTCTCCATGATtgCAATtATGCTtATACCAACCACTGTTACTGCATTGGgTTAGCATATGTTCCGACCCATCACATCTAaCGTCGTCCAACATAATAGgaCCAGAACCCTCGCcATATTTGGCGTtACCACCATAGCTGTCAACAGTAGGGTACCCAaGTTGTCTGCATGCAACGTgtGCGTCGtCccTttCCcAACcgTCATCACAtATTGtACCCCATTCTCcataGTGAtagATTTCAATACGTCCAGaTtgTtCCGAgAAACCTtCTACAAGTcTTAAGctGCCatCgatAGGAGATTCAagAGTagaGCACGTGAGTGCAGCATCCTGACTGTGGCTACAgCTGGAAGTTGCCCAATTACTGAAATAgCAATCTTGCCAGTACCATTCTGTTCCGACGCAACTAATAcTCCCcAGTATTGGCCCAGATCCTTgACCGAACcGTGCtCcATTGTAATAGGTATCGACACCACTATAtcCCcAGCTGGCGACATATGACGGCGgCATCTTcATAGGACCAATAGTTATCACAAATGGTTCCCCATTCTCCtaGGTAaTAAACTTCCACTCTTCCAGAATTACTAGAGTATCCATTTCTAaGGCGGACATCCCCTTCAACACCTGCAAGACATCTTACACCCACGTCTTCATAGTGTTCACaGTAAaggTGTGTTCCACCcACcATATGAGCACTGCTGCCAGtGAGCTTCATCTCCATCACAtCTCaATCGTTCCATTATTGGACCATATCCTTgaCCAAAGTAAGACTGGTCGAGAAAGTATTCATCCACGTCACTATATCCTAACTGCCTGCAGATAACTTCAGCATCTTCTCGTTGCCAAATATCGTCACAAATCGTTCCCCATTCATTGTTagttGAAAATCTCAACTCTGCCTTCAGTTGGCACGGATCCGCCAACCAGTCGAGCTCTACCATATTCTGATTCTTCAtTTCCACATATTACTCCAGCTTCTTGTGAATTCCAACAGTTGTGTTGGAACAAaCCTGCATTAGGACAGTCTAATAATGTCGATTCCCATCCAtAACATTCTACGTCATCTAGAAGTATATCACCGtACCCAgAaCCAAAGTAAGCActACCCACTGCCTGGGCAGGGTCAAAGTATCCAAGTTGTCGACAAACTACCGTGGCGTCTGCGTTATCCCAGGAATCATCACAgACCGTGTaa
>gene=isogroup00953
GTCTGTGtGAGACTTAGTGGAAGGTGAAGAGTTGTACCcGCGCCcGAAGTAGAGcTtCCgaTCCTCAGAATCAAGAGTAGATGTTTCcTACTATTTTCAGCTCTCTATGTCACAGGACTCTCAGAAGTGCAAAAGTATTCTTGCCTTATATTGCTCTCCAAGTCAGAACAATGTCTTCCCAACCGAGCCTAACCTTGCCATCGGGGAACAAAATGCCAGTTCTCGGGCTAGGAACCTGGAAGTCTAAACCTGGTGAAGTCACTGCCGCAGTCAAAACTGCCATcGATTGCGGATATCGTCACTTGGACTGTGCCAGAGCCTACCAGAAcGAAGACGAGGTTGGTGCGGGCATCAAAGCCAAGGTTGATGATGGAACAaTCAAGAGAGAGGATCTGTTTGTCACAGCAAGTTATGGTGCACTCACCATCATCCTGAcGATGTGGAAAGGGCCTGCAAGCAGACTTTAGATTCACTCGGCCTTGAGTACCTcGACCTCTTCTTAATACACTGGCCTATGGCATACAAGAGAGGCGATGTCCTATTTCCAAAGGATGCCGATGGGAATTGGCAGTTTGATGACACACCTCAAGTTGAAACCTGGAAGGCCATGGAGAAACTTGTtGAGAAGGGTCTCTGCAAGGACATTGGTTTGTCTAACTCTAACAagAAGCAGGTGCAGGAcATTCTAGATGCCTGTAAAATAAAACCTGCCACCCTTCAGATTGAGCTCCATCCActGCTGATCCAGgAAGACATgcTGCAATTTTGCAAGGAGAATGGTGTGActGTtaCTGCATACAGTCCACTAGGTTCACCAGATCGgCCCTGGATCAAAGATGACGATCcTAGGTTGATGGAAGATCcAaCTGTTGTTGAAATCGCcAAgAaGAAAGGAAAGAGTCCAGCCCAGATCCTcATCAGGTTCGCCCTGGACAGAGGCAATAtctGCATTCCAAAGAGCGTTACTCCATCaCGTATACAAGCCAACtttgAGACTTTGAACTTTAAGCTTACCTCTCAAGAAATGGAACAGCTCAAGGGTCTCAACAAGGACTAtcGTGGATGTGCCTTAGAATGGATTGCACACCCTCATCATCCGTtcTTCCctATTTGACTTGATTGAGAAACGGAGAGCAGAAAGCAGGAGAATTTCACCTTTTTTTTCAAAGCAGCTGTGAGAGATATAAAAAaTCCCTTTCTTTTGAATTTCCATTttAATATTAAAGATgaTTCACAGAGCGGTCAATTTCCTTAAAATGTTAACACAATTAATtAACATAATTAATTTACCACATTTCCTGCAGCATGCaatATCTCTACACTGCAGGGTATTACTTtATATGGTCAACAAAAGAAGTTtATAATTAGAGCTTTGTTTCTTGAAAAGTTACTAGCTCTCTTGCCTAATTCAaCcAAATTTTgATAaaTTTTATTTTtACCAAAGTCCTAGCcTCAACATCATtAAATGCAAGTGAAACCAGTATTTTTGCATtGAAGTATTACTATTTAAAAcGCTTtAGTTATAAAATATCTCAATGGATGTCTGCAGATACAAAATATAAaGTATTtGTTTCAATTACCGTCTGTAAaTTACAGTCAGTCACTAGTTTGGTTGGTTCTTAATTAATATCAGTGgCTTGTATTCAaCACTGGACTGAAAGGTCTTATGATGGATTTTGGTtCCCTACCATTGGGGAGAATATTtAAAGGGTATGGCATTATTATGTGATAAAATGTCCcGGTCTCAAagAATACAATAACATGTAGCaTTTTCCTTtGTTTTTCTCTGTCCACCTCCTTTGCgAGATTTTCTAATATCGTATTAGCAATAAAGAAGGCGATGTTCTTTGCCATCATAAaTGTTATATGAATATTTAAGGTATGTTTCTTCAAAAGTAGCATtTTCTGTGACCCATACGATTCCAGAATTTTTCTGTTAGGCTGTGGTGTCATTATAAAGAAGCCAAAGCTAAAGAATAATAATGGAGTGCCACTCTCCAAAGTCCACAAGATTAATATCCCAATATTTTCAGTATGATaAAATTAATAAAAGTTTTCAGAATTTCGCTCTCGAAGGTTCTGGTTCTCCCAGACATTATGGAGTGTTCATGACTTtAAgAAAATGCTGAAGAATAttTTTTTTATTACAATGAATGACCAGTAATGtATTACCTTATTCTAGCAGCTTTCTACATTAATCCAAAGTTAACTTAAGAATCAATTCCCAAACTGGTCGTTaGAATTTTCCTCTTACTCAATTTTATCAACAACaaaTTTCCTTGGTAGAAACGGGATAgTTTTGGGATGAATTAAACTTCCTATGTCGGGACAGAATCAGGATACAGAATGAACATTCACATCTTATCCAATCATTAAAAAATCCAGGATGGTGATATAAAGTAATATTATCTCACTATTATGATATTTGGTGATGA
>gene=isogroup00957
ATATTCAttttaaTCACCATCCTccctaaaacttaaaatgactcgactactaaactaactaatggttaatggttatttaCCACCAGATAAGACAGTTACCAAttaaCagATTAATTAAcTTTTTGTAATTAAGATTGGATGTTCCttCTTAGCAGTCATTGTTTGTTTGTTTGTTGActCTCCTGCACTATAACACAGTGACATGAGCTATCAGGTGATACATTCAAAGCACTTTCAAGGAGATCgAAgaaTTATggAAGggAGTCATTAGATTCCAGTAATCGAGCCGAATCCATtCAaCTATGTtgctAaaGTTTCCTATACCcTTACAGCATTGCAGGGTTgTTTCCCTTcAACACAAGCAGATCGATTCTGACCACTACgCAAaaTTCTAGCTACAAATATTATTTTTTTTATtGCAAGTTTGTGCAGTTTCTTTTTGAtACAACAAACAGTGTCTTTGTAGTTGCCAGTCAAAGGTGagaaTTAGATTTATAAGCCGAAAAATTGCAGTGTAGAGTTCACAAGtttAACAGTTCTATTTATTAAGAAGCTttcACAGGGCAGGATATATATAaCcTGGTCATTCATGGCCATTTGTCCATtAACTACTGTTTTGATGTCACTTAACAGAACTgaGAGGTAACAATGTTAACACTCCCATACCCTCACACagTGTGTATAGGTTGACAAGGGTTGAGTGAAGTGAAAGAGAGGGAAGGGAGTGGATGAAAAGTGGTCTAATTATGATGTcTGTAaTAaTAaTAaTAATATTtgAcTtTTtATATAGCgCTTtATACCAGCAaTAGGTcTCAAAGCGCTTtACAGAcgttATATTACCCCTGGTCAATGATAACCTGTCCCAGAGACAATCCCTCCAGtCGGCaGCAGTTATATACTGCGCCCAATGACAAGTTACCTCACAGGTACCcAtttAaccccTGGgTGGAGAGAGGCAAGTGAGATAAAGCATCTtGCCcAaGgACACAACgTAATGAACTAGGcAGgAaTCgAaCCAGCAATCCTTGGATCACgaGTCcGAcGCCTTAGCCAATTGGCCACCACGCGTACTACATAACAAGCATTTCATCTCAAGTACCATTTGCATCAAAGTATCTTATACAAGGCTTTCACTCTTTcACTTAACACTGAACATTTTACTATGATCTTGACCACTAAATACCAACTATCGAATCAAATTAACCAAAGTCAACataaaaGCTGCTTGCACaGCTGatATATTAAAaTGCACTGTAAAATAAatTGCACATTCTAATAATACTATAACaCCAGAgAGAGAGAGAgagaggTGGAGAGAGAGTCaTAAATGTTTGtATAACTTCCACTAAATATTCCTAATTGGCTCATTGTCGAGTAATTTCTAATTTTACCATTACTAATGCATATCATTGCACCAcaCCATATATGCAAATGTGGTGACATTACACgTCCTgCACTTTAGTCTCATTGATTCTATACACACAAAGCTGtACAATTTTAAGGAgaTCAATGGGCTTGATTCGaTGATGAAAAAATGACTTGAGATCTTATGGcTACaTAGAGTAGTGCAGtCATTGCCAGGTGGAATAAtaTCGAACCAGCAAGCAcGTGTCTCgAACAAATACAACACCATCATTGGTTGCAAtGAAGGTTGTATGACCCTCATTTTTAAGTGTCTTACTTTCTGTAACTTGTTAATTAACAACGGAAAAATTAATCAAGGCTTATCAACAAACTTGACAGGATTGCAGACCTTTGGACTAGAACGTTCCAGCCAAACAATTTCTTTGCCCCTTTtcAATTTTaTTCcTAATTTGACAAGATCATCTgATTAAACTCTGTGGgCCGTcTGGCCTAGAAATCAAATCAGCATTGCATGCAAATGTGCAAGAGGgAGAATTAAACGGAGATTATCcTCTTtAGGGgATAATCTAGCCcAGTCTGATTACGAGTTTAAAATGAAGTTGCAGGCCATGATCAAATCCTTTTTCGTGTACCAACCT
>gene=isogroup00959
ATATTAACAGAAATATAGGCCCGAAATTAAAATTATCACGTTAACGTCTATAATTAATAGTCTAAATCTGAGAAAATTCTCTGAGTACTTTAAGTCAATTTGAAGTGATTAAATCAAACTGAACTACCTTCCCAGATTCTTTtGTTTtCcTCCTAATTAATGTTAACATACGGGTATTTTTttAaCTCTCTCCCTGAAaTCAATTATTTTACAATCGCatGCAGAAAGCAACGTAAAAGAATTGTTTCAAAAGTTTCGATATTCCTTCAAATATTGTTCAACTTTGATAACATATTTATGGCAGATTATAATGTATATTCAAACATTTATTCTGTAGTATAAACCTTAAATAATATTTggCTAGTTATAATATAGACGGAACAGTAATATTATGAAattgttttATGTAAAAaTAtACCAAAaTTACcGCATAAATTTGTttCAACCTTGTCAGTCTATCCAAGgAAAAAATGCCATTTTGGAAacATAAATTTGTTTGAATTTGTTCCTaCATTTACGTAGCTTTTAcAaGgtaTACATTTGATGgtGAGTTCTAATTTGCTTATTCGTAGTTGCATATGTCATATTTATTTatatATTTGTATCAATATAAGTATATAaGAgcTAAAAGTTTGAATCATTTTGTTGTTTTATGGATtgCAGACAGGATCcTCCTGATATTCTTGGAACGCcATTCTCCAaTCTTCTAAATCTTtCTGCCAGCCGCTgAACTccTCTCGCCACTCGAGTTCGGCtGTATCCaTGgAAGCTATGTAACTTGTAAGATCCGGTTtGAATCcAtCCcAGAAGGCGCACTCaTCAGCCTTGAGTCCACGATCAActGACATTTCacTAGCAAGTTCTTTATATTGTAAcTCCGGGATGGTAAAGGCTGGCCATTCCCAATCACCTTGACCTGGTGAAGAATTGGAATcGGGtCGACTCgGGTCACCGCTCTTGGCGAAATTTGTCCAGAATTGCATTAATTTGACAGACAATTCAGCTTCACTGTCTGTCATTGGTCCATGCCATTCTTGCCTACCAGGAATAAATgGataCCCGAACACATACTGAAGTTCTTCAGCGTGTCCAGCTCCTAACCATCCGGGACCGTTTCCATATACTATAAACACTGACGTGGTTGGTACTTGGGTGAaGAAaTAGAGGTAAACCGGATGTGACGTCATCATAGCCCGGTCTCTCGCTACCTTCAGGCaaGgACAGCTGaAaCTTtCGTCACCGGAAATACCGACGATTGTGTCGAAGTAGTCGTGGTtCGTGTCATCCCAATGAGCCCAGTCAACATACTGCTGTTTTATCGAATCCTCTACGATCTCATATCGCACTGGATTATAGATTGTCTGGGATACAGTTACCAGCATGTTGAAACTAGACTGATTGATGACCGGAGCTtCCTCCgTAAGGGCGtAggTCGGGGAATgAAgTCAGTATTAATAATGTACCCTCATCTCTGTTAAACCCGACAATGACCGGACAATCCTTaAAGTCGCCTCGCTGTATCATAGtGaTGGGAGATTCATCCAGGAATTTGCCATCCACAGTTGGACCAAATCGAATCTGGTTAGCCGACGCTATGTTTTCCAAGGTaCGGGCGTCGATCTGTCGTAAACAGTCAACTAACTCCGTTGTATCTGTGCTGCTGCAGTTAACCgATcTACCTAATCTGAAAGCTtCGTTTACTTTATTGCTCTCCCAaTATTtATTAAATGACCACGGTGTCAATACTGcGCCACTCTCTAGAATTGCTTGATCGAACaGgATCCcGACTGAaTTTTGAAActAAGTGGAAGTCGACGCTcccGGCTCCagCACTCtcTCCAAAAATGGTTAcTTtGGAACTGTCGCCTCCGAAAGCCTCGATGTTATTTCGAACCCAGCGAAGAGCTTCGgCTTGGTCAAGTAATCCATAATTAccAGGAGAAGCtGcGTcCccTGTAtCCAAAAATCCaggTCACTCCTaATCTGTAATTAATGGTGACaAGAATGACGTCACCTACGGATGCcAATGGGATCCCTGAGTaAtaGTCAGCCATAGACGATCCTGAAGTGtaGCCACCTCCaTgGaTGAAAAccataactGGAATctttccGGTcgtttggtttGGTGCGAAGATGtttaGGaaaaGACAATCTTCGCTATATGTGTACAgggCGTCAATTGCAGGTAAGTTATCATACTGTTCACAAGATGCTCCATaAGCAGTTGCATTGAATACCCCGGACCAGCTCTGCTTGGCTACgggAGCGCGGTAACGGCTTggtGGTTCGGCATaaGGAATGcccTT
>gene=isogroup00962
ATATaaaaTAGTAAaaCCCTACTTTAAGGGTgCTAGTTGCATTTGTGATAAGAAGCTTTTAttatGAttGATAGTTTCCTTAGTtGgTgtGTCCTTTtACTATGAGAGGTTATTATTAGCCATTtgTAaGAGATTtgAATAGATagTACTtcAAATGTGATATtacTCAGCtCcGTTCACtaGgTAGCATTTAAAGTAAaTTCAtAGAAACAGATtGAGTGACCTtAACTGACCTCTGTCATGCAtaGCTTTCACAAGCTTAcAATTtCACTtACATtGATCcATcAaTGTTGGAGAATATCAAATTTATCAAGCAAacaTTAAaGAAAAaGtGGTAATTtGAAaGTGCTGACAGAATtCTCAGCTtCAGAATAGCacAAGgaCATCACCcAGAAATGGCTGCTtTTATTGGCATGGggtAaCCcATGCCTGCAAaGACATGAAATGCATCCCATGAAaTTAATCAAaGGTTtCCTtAGCATTTTtGgTTtGTCCCAAATGCAACTAGCTCCTATACAACTCAAAACAAGCCATATTACACTACAGGCTGAATCTAATAAACATAGCTCCTAGCTAAACAGGCAGTTTAGATCAAACCTCTAGTGAACTATATCAAACTCAGGGGTGGTGTGATgTGGGGGGGGGgAGATTTAATACAGACAGACACTAaCATTtGACACAAAGCTCTGAATCAAAGTTGTATTATAACTGACCTTAAaTaaaaaaacaCATGATTTGAGATAAAATATTAAAACATTtAAACTGACTATGTTGATTTAATtCataTCTAGtaGTGTAAACAGGCCcTTTTtaGATAAGagAATAATtgTGGAAAAACAataTcAAAAAAAaTATTCAATGAGCACTGGAATGGCAGTAATCAGCTgAaGTGTTCTAAGGATGACTtGGCCCTTtCcATCTCATGAAGAAATGAGTAAAACTCTGGAAGGGATAATTCCATGTACACATTTTCTGTTTTGCTGCCACCTTTGTTtACcACAAGTTtCATCTGGATAAaTGTaTTtCCAaCAGTgTTCAGCTCACTGCTTGCTGCTGTCACTCCAAATTTCCATTCCATGTCTATCAGTTTATTGATGACCAATGTCTGTCCGGCTGCTACACGACTCAAAGCTATCAGgTTTGTCTGCCATTGGTTGCTTATGCTGTCTACTTTTtCTTCTGAAAGACCCAAGTTGCCGAAATCTTCCTTGACTTGTGCAGAGGATAAaTTCCTACGAATGGAACTATGTAATATCGAAATCACACTTTTAAAGAGATTCTTCAGGGGGCTCACGCCAAGTCCTTGCTCTTCTGCAAAATCTTCAAGATtACCTATAaTCCTGgAAGAATTGCTGGGATCcggCAGAAaGTTAAAGGCAaTGGTtATGAACTGTTGCAGTTGgTTaTCTTTAAACTTATTTAAcGCTTCTATATCTCTTATGAGGCTATCTGCAGGTTTCTCAGCCACGAAGTGAAAATGAGATGCCATTTTCAACAAACCCTcTCCTTCGTAAATCATATGACTGTTGTAGTTCC
>gene=isogroup00999
ATATACTCAGTTTTCATAAAATTTCCTTCTTTGTTTTATCTTCTGCATCTTCTATGATTTACAAGTCAAGTTACTAGATTTTGAATAAATTACACGATATTATACTCATTATTTGTATGAGTTTAATGATATGATCACAGACAACAAATTTTGTTACTtttttATtGTTATTCAAAACTGATAATAAAaCTCCTAAAGCTCTTAATAGGGAAAGAGATGCATATTAAACTCCCCTcAACAAACAATATCCCCATATGAAATACTATATAGAGAATATTtACAACTCAGGGTCCCAGACACTAGGCAAGAGGGTAAGGGgctATGGACCCCCTAAAAttgtCACTGcAAATGTTTttCACATGGacaatGGTgCcACCaCAAGtAagCAAATTTCAACACCTTGCATtGAAGACTGGTCTGATTACTAGCCCTCTctAAaCaTGTgTCAGGGTTGCTGAGGTACCTGGAGTTCACAaaCTGGTTACATAAAAGTCAAATATTGGAATCCtgCGTTGCAAaGCAAAGAaTTCCTCcAAAGaCACAAaCtaCAGATACatAATGTTGCTGCCATCAATGcAATCATGACATATacTGatGTtGCTGCTATGCaGAAAaCATgCCcAGCAATATTAAGGTTGTtGTActCAGACAGATATTGGTTGGTTTCCtcGTTCATCGAGTGAGAACTCGTCTCCCATGAATGAAAAGGAGGCCTACTaCTGGTCAGAATGACAGACAGTGGCGGAGCagTCCATATAGTCAGGGGGggggCGGATGCCCCCCATGACGGACTCAAATGGACTGCTGGCGCCCTTTTCAGCTcTTtACCACTTTTtACTTATtcGCGATTATtGACTTTTTTATTGCGcTCTCaTCTACcTATtGACATTTGTCACATTTtgTtGGtgTAAttttCtGaCAAAATGCTCTAACGGtGGTCTTtAATTTATCGGCACTTCCGTTGTAcGAAACtATTTCCAAGAACTGTACATGCATGGTTTTCGATCATTTTTAGACGATATGCCACAtGCAGTGGCTGAAATAGTAATAAACACCAAACTTTAACTAGGCATGCAGTGTACGTTATACGCCGCTCCATGATCAGATCATTTCCGGCGAGCTAGGGAGTATCTTTACTCAAAAAATGTCcGTACGCTCCGCGCCAACCTGTGGTGGCGCTCCCCTTAGACAGTGTCGAAAGCGCCCCTACAGACCATTCTTGCCCCCCCCCGACCAA
>gene=isogroup01007
AGCAACGACGTCCACGAAGAAAAGACTGATCGGACAATTGATAATTAGTCTTAGCATAGCAGGATTGAGGTGTaTACGTGACAGTATaaCCTTTAGAACAGTCGTATTCAGTTTCTGATATAATTTTAAGTGTATCATTTTTATAGCCTAGCCTAACGTTATAGAATCCGCAATATAGCGGGAGGACCGGGTTCGGATCCCGGTGGAGGCTGGAaGTATTTTCACTGTTCTTGATTTTACAACTCATGACGATTTTCACTTATAAATATTCCTTTGCCTTTGTCGTTTACCTCCAtATCATCTATGTTCAAAGTaTCTCTTTCGAGATCAGGCTTTAGGAATCACAAaTGATTTCGAGTTGGTTAGCATCATGTTTGATCTCTagAGtAAGGCaaagtaTgTCACCAAAaCAGAaCTAGTATTGTtCgaTAcaGGTGACAAACGCCTACAGTGGAaTtACGACCTTCCTtaCCGGTTTCGaaCCTcCATGGACATACAATCACACCGTGACGCCATCGTACCGTTTGTTTTGTATTGCTGGATATGATGTCATAGAGCCAcGGATTTGACtaTAGGCCACCCtagTcAATTTATTTCATATCCAGTATTTTGAACATTTCAATATAATTTGAAGCTCTGAAGCATCTAAaGTCCACCATGTcgTAtatatataTAGCTGCcAGGACCTatAGTtcATACgTGAAAACATCTAGTTGATTTCAGAcAaCACAAaGTGcAAGGACaTCAGATAGgCcTtGTCcAgCatGCGTGAAAacATCTaGTTGATTTCAGACAAcAtaaaaatGgTTGTTCACAAaTtCAaCTGAAATTACACAAAATGAAACTTTGAACATATAcTCCaaCAAAAaaCaacaaaaaTCGaTGAGAAAaCaGCGCTTTCATTTTGaCTTCATACGACagACGTAATATACGTTCCGACAACATaagTAACAGTTCATAATTTCAACTGGACATACGtAAAGTGAAGTGGATCAATCAAcTagaTTTGTACTTTAggTGtttATA
>gene=isogroup01010
GACTGTTTATGGAGCTTAGAGGACAGAAAAAAGGTACAGATCATGCTGGTAAAATCcAGAAGATCTGCCGACAACTGTTGGCCATCTCTTTTTGTTGACCAGTATAAAGCTGACCCTttAACCTTTGATGATATGGAGAAGAAAATGACATTAGAAAGGTTTCAGAAAGAGAATCCTGGCTTtGATTTCAGTGGTGCTGATATTACTGGTAGTTATTCTGGAGGTGGGCCCCAGTGGAAAGACTGAATAGTtCGTTGATGACCAAGTCTGTGCCTGATCTCTCCAAGTGTtATCAAACTGGCTCCATCTGGTtGATCAGCGAGACTGCTtCAGATGAGCTaCctgTATAGGACTTGATCTGTAAACTGCTCTTCACAAGTTTTGTAAAATGTTCTACCCTAGAAGAGGAGATTTCTAGAAAACGACAAAACCACTGAAGACAAcTTTTTCAACTGCTGTGACATCAGaGgCAAGGCAGCTGtGTTTGAATCACTGTATaGAATGCTATgAAAccCAGTATGGCTTTGGtcAGTtAGTACTTCCATATTAGCTAacAattGCTAcTGTACTTCgTGTCACTtCcTTtAtACAATGTATGAACTGGATgTCAGCTATGCACAACcTCAGCTAaTAACAGCTGTgCCTGAATGACTGTATGTAATTGTACAGACCGTAGTCCCGAGCTGACgaGGAGCATTAAGGaTGACAGCTGTATGACTTCAGCTGAGATTAACAAACTGCCTGGATGATTGTATAGTTTAtGAACAGCTTTGAGTT
>gene=isogroup01031
ACTACTTCCATCTAATTGGGAATCAAAGAATATACCCTCGATCAAATCTTCCACATTTACATTTAGATTATAAACGCTAGATTGTATCTCTTTAAGTGAGGCTGAATGAGGTTTGCTTTAAAATAAACACATTTATGCCAAACTGGTGTAGAAGAATTTTGTTGATGTATCTTTGAAGATTAATTTCCTCATCATTGGAATATGTAAATGAATTTTAACGATTTTCTCTGGAGGGGTTTCTCGATATTCCCACTTTTAGTATTCTCAGGAGGTTTGCTCTAAATGCATAGATATtaCCTTtCTTGTAGTGAGTTTGGTTTGAAGTAACAGacTGgATAATATTAACAAACTGTGTGTTTGAGTTtGaCATTGTCTgAAGGAGACACATACCCAAATATCATTACAGGGATAAAGAAAACTATGGTGCAAAaCTTCCCTAAGCAGCAGAGAATGTTTCtGATTCTATTTGAGACATATCACTGATGTTATGTTTCTTCACATGCTAGG
>gene=isogroup01036
TGTCTTTTTCATTCTTGCAGTTTTAAGAAACGGATAAAAAAAATCCTCATGTAAAACTAAAAAATaGCATCCTCTtGTTTTTgTtGTTGTctCATTCATTGTACAaGAGCTAAACCTACGATGATTGgTTGTATCACAAATGAATATTCATGaTtATTTttttGTAATGGAAGTCGCTTCTGCACTTAACTTCCATTTTCCTGCGGCTTGTCTGCTGCATTGCTGGACACTTTACTGCGCTCACTGCGGCGAGTGGAATTTCGGAAGGAAGCGTTGAGAAGGCCAGCCATAACTATGCTAGGAAGGTCTGGAGTATTTGAGAGTGTTTATGATGATGAAGACCGGCTCGAAGACTTAGTCAAAATGGAGCTTCCGGATTTCGTGGTAACGCGGGATGTCATGACAGCGCCTCGGTTCTTGGTACGCATTTTGGTGAGAGCGCCCTCTGCAATCTCCACACGCTCTTCGGCATCATCCAGGGCGATTTGAGCATTCTTGAATTTCTGGAGGTTGGCTGTAGCTGTTTCCTCAGCTTCTTCCAACTGGCGCTTGAGAATCCTGACTCTGGTGTTAAATTTGTCCAGCTGTTCACGAAGGCCATCATGGGTCTTACGATCTTCCTCTGCAGCGAAAGAGATCTCCTTGATGCGGCGTTCCTGTTTGCGCATAGATTTTTCCGAATCGGTACGGCGGCGCTGTTCAGTTTCCATCTCGTGTTCGAGTTCACGGATCCTAGCCTGCATTTTCTCGATCTGTCGCTGACCTCCCTTGAGGGCCATGGCCTCTGCTTCGTCCAGTTTAACTTGGTATTCCTTGACTTGAGTTTCCAGAGAAATGCGAACTTTTTCGATGTGAACgACATGTTCCTGTTCGGAACGGAGTTCATCTGCtAGACGGGTTGCATCACTGATAGCCTTCTTGGCTTTGTCTTCGTTGTTACGTGCGTCAGTGATTGCTTCCTCCAACTCGgACTGGACGCTCTGCAATTCTTGTTCGGCCTTGCGACGTTGGCTGGCAAGCGTGTTGTTGTTaGCGGTCAGTTCACCAACACGATCGGATAGGTCGGCCAGCTCATTCTCTGCTCCCTTGCGAGATCGTTCGGACTGTTCAAACAGGGAACGAGTTTCCTCCAGTTCTGACATAAGCATGGTGCAGCGTTTCTCGGTGAGCTGGTATTGATCACGCaGgTCCTCACGGGCACGGGATTCATCGTCGAGCATGGTCTGCATGTCCCTGATCTGTTGTTGAAGTTTCTTGATGGTTTTAAGGGCCTCAGAGCTGGTCCTGTTAGCATGATCCAGCTGGACTTCCAACTCGTTGACCTCTCCTTCCAGTTTCTTCTTGAGTCTCTGGGCATCACtCTTGGCCTTGCTCTCAGATTCAAGTGTTGCTTGCATGGATTCAACGGTCTGTACGTGGGTCCTCCTAAGTTGTTCAATTTCTTCCTCTTTCTCGATGACCCTGCGCTCGCTTTCTTGCTTGGCACTGACAACCTCCAGTTGGGCACGAGAaACCTTGGCTTCTTCGGTCTCCAGAAGGAGACGAGTTTCTTCCAGAGCAGCAAGAAGTTCCTCTTTCTCGAGTTCCAATCGCTTGCGAGCCTTCTCCAACTCGTGGACATTCCTGCCTCCCTCTCCGAGCTGATCGATGAGGTCAGCAAGTTCATCTTGAAGAGACCTGTTTTCACGGCGAGTGATCTCAACAGTTTCGCAGGTTTCCTCGTACATGTTCTtGgTTTTGTAGAGTTCGGAGGTGACGTTACGGTTCTCACGCTGtGCAGCTTCCAATTCAGCAGAGAGCTCCTCTACACGGGCCTTCCATTCCTCCAGAGTCTTGTCGAAGTTCTTCTGTTTCTTTTCGAGTTGGTTGACGAGCTGGTTGGaTCTGTCCAAGTCAATCTGTGAGTCTTCAAGTTCCCCGTTGAGTCTAGCTTTTGTCTTTTCCAAGCTGCTGTTCTTGGTGAGGGCAGTGTTCAGCATATCCTCAACCTCTACAAGGCGAGCTTGAAGTTTCCTCCTAGCTTCTTCGAGTTCCTCGGCACGTTGGACAGCTTCACCATCGAACTTAGCTTTCATAGCGGCCAATTCAGCGTTTACTTTGGTAAGCTGGCGTTGGGCGTCTTCACGACCCTCTGCTTCTTCCTCAGCCTGTTCACGAAGCTGTTCAATTTCTTCTTGAAGTTGCTTCAATTGGTTGGCTAAGCTGTGTTTGGATCTGCTTTCTTCCTCCAATTGACGTCTGTAATCTTCAAGTTGAGCGCTCAGCTGGGCACGAGCCTTGCCGAGTTGGCTGGAGTTGCTTTCaGATTCTTCGATCTGTCTGCTAAGGTCGTTGTTCTCTTGcGACAGACGGCTCTTCTGTGAAGACAGATCGCTGATGgATCGAGACTGTTCTTCCAATCGGCTGTTAGCTTCAGCAaGTTGAGCTTCCAGTTGATGGCAAGTTTTCTCTGCATTAAGCTTGCCCTTTTGTACATAATCGATGTTACCGGCCAGGTCGTCAATCTCAGCTCTGAGGCTGTTCTTTtCTTTGTCCAACTTGCTCTTGGCCCTCTGCATCTGTTCAACCTGTTCCTGGAGTTCTCGGCTGGTATCCTGGTGCTTCTTACGAAGAGAGGCAGCAACTTGCTCATGTTGAAGGgTGCTGTCTTCCAACTCACGTTTGAGTTTGCTAAGTTCAGATTCACGTTTTTTATTCAGTTCGACTTGGACTTCTGTGGCACCGCCTTGTTCCTCCAGACGCTCGCCAAGGTCCTCCAGCTCCCGGGAGAGGTCTCCACCTGTCTTTTCAGCCTTGGCACGAGCTTGTCTCTCTGCTTCCAATTCCTCTTCCAGCTCTTCAATACGAGCTTCGAAGTTCTTTGATCTTTCGTTGCAGcTGTGCCACAAGGCTTTGTTCATCcTCcAGTCTGCTATtCAGTtGGTtGATGTCGTTGTCTCGCTtCTTGATAGTCTCcTCcATCTCATGTTtcGCATGcTccAACTCTTCCACAGTcTCCTGGGTCATCTTAAGGTCGCCcttcTAGTTTCCTCTtGACCTTCTCAACATCAGCACGACCTTTCTTCTCATGCTCTAGGTTATCTTCAAGCTCTTCAATGTTGGCTTCTAGTTTAACCTTGACTTTGCTGAGATGGTTGACTTtGTCTTCTTCAGCTTGAAGGTCTtCCACTGTTTTCTGTtGTAGTTCTTCTAGAGCAGCTTTCTCTTTGTTGACCTTTGCGATGACCTCCTCcTGGGcTGCgCAGTCCTCTTGCAGGGTCTTGATGGTGgCTTCTTTGGCTTTcTtGTCCTCCTCGGCCTtAGACAAGGTAATTTCAAGGTCTTCAATGTCCTTCTTGAGTTCTCCACACTCTTGTTCAAGCTTGCGTTTAACAGCACTggACATTGGCGTTGGAGTCTTCCTCTTCCTCCAGGCGTTCTGTCAGCTCTTGCAGCTGTGCCTCTAGATCGGACTTCATTGAGGTTACTTTGTTCAAATTTTCTTCAAGCTCTGCAGCATTCTCTTGTTCGGTTTGCAGAAGAGTGACAAGtTCGTTTTTCTCGTTGAGAACTGAGGCATTCCtTgGCTTCCAGTtCTTTCCTaTTTTCTTCCTCAACTTTGACCTTTGCCaaGGGCCTTTTCAAGATCTGCAATTTTGGCTTTCATGTCATCCTCAGCACGGGCGACGTTGAGGAGGGGTTTCACCTTAGTGTAAAGCcTCCACCAGCCCCAGTTACGGaGCACCAAGTATTTACGGATGTTCCTCTGTAGAATTTGAAGACCAACACGTTGTTCCAAGAGTTTCTTGAAGGTACATCTCATAATGAAACCACGGATACGGGCTTGCATGTAGGACAaGACCCTGCCCAATCGCTCATCACGCATCTCTTCTAGACGACCAAGGACTCcAGCACGGAAGAACACCTTGGTGAAaCCCATCCTGTATTCATTAGCTTCAAGATCCAGGTTTTGCAAGAGCAAATCGGCAGCCTTACGaCTGTCCATGAATCCTTGAGGAACAGCGCTTGGAGCCAAGATGTTGTACcTTTGCTTGAACTCaTTGAAACCGATTCGGTTAGGGAATCCTTtACGGCAAATACGGATACCTTCCAGGACACCATTACAAGCCAACTGATGGAGCACTAGgTGGGAGTCGATGACACCGGGTTTCTTGTGTTCATTGGGAATGATGCAACGCACGAAATggggCTTAGTGTTcCCcAAggTTGTCATCAGACGAGTCAGTTGTTCTCTGTGAaGAGCTGACACAGTCTGgAaGgAGCctCccTtCTtCTTTttACcAaCGgTAGATGCGCCTTTGTCTTCAAAGAGTGTTGCGCAGAGAGGATCAGTGGATTTCTTGAGAAGTTCAACGACAGCCTCATTCAGAggATCCTTGTTCTTGTCCAGCCATTGGTCGACATTGTACGGAACAGTGCCAGCATAATGGTGGACTTCCATGTGGATTTCATGAGCATGGGCCCTCTTGTTAGCGATGCTAGGCTTGcTGAAGTTGGGGGATTTTCCATCATGATGACTGACCAAcTTGTtcAGGAAGGTcAAGTCCGTTGCCTTGGGGACGATACACTCTTCCTCAAGAACAGCAAAGATACCCATCGGCCCTTCAATCAGAGTGATACAGgCTTGCAAATCAAGACCGAAGTCGATGAATTCCCATTGGATACCCTCTCGTTTGTATTCCTCCTGTTCCAAGATGAACATGTGATGGTTGAAGAACTGCTGCAACTTCTCATTGGTCAGGTTGATACAGATCTGCTCAAAACTGTTGAACTCAAAGATTTCAAAGCCAGCGATATCCAGTACACcAAtgAAGAAGTTCTTAGTTGCCTTAGTATCGaGATTCTTGTTGACGATGGCCACCATCCAGGAGAACATACGGTTGTAGATGGCCTTACACAGGGCACCGACAGAGAAAACAACCTGAGCCATGGAACGACCTTGTTGTACATATTCACTGCCGACCTTGATACGTGGTCGAAGAAGATTTTtAATCAGTTCACCACCATTGACACCAagCAAGTAAGCAACTTTGTCAGCAATGTCTGGTGTTTCGATGTCAGCCTGCTCATCACGAGGGTTCTGCTTCCaTTGGACGTTACCAAAGATCATGATACCGGCCGTCAACTTGTACATAGCCttCTTCTGAGACTCTTCAAAACCGAGGACAGTCAGAGCATCGTCTGTGATCTTcATTTCTTCGTCGTCCTTGATGTtATCAATTTCAACGGTACCTTGGCTGACATTGTGGAAGTCCTTAGGGTTGGTGGAGATCAAAAGTTCCTGTGTAAACTCTGGACCCATGATTCCGGAcGTAAGTTGGTAAAAGATATGGtAGGAACGCTCTCCTGGTGCTTGACGaAaTgACACGAGACTTCTCCAAGAGGTAAGTCTCGATATCTGCTCCGGCCAGTTTTCCAGTTGCGCCAAAGTGAATACGGATGAATTTACCAAAACGGGAGGAGTTGTCGTTACGGATGGTCTTGGCGTTACCCCAGGCTTCCAGAGGAGGGTTAGCTTGGATGACTTGGTCCTCCAGGTTACCCTTCCTTCCGCCCCcTTGCGACTCAGCTTTCCCTACTGATGAACCAGCAATGCTGGCAAAATACTGGATGACCtTTTTAGtATTcTCTGtTTTTCCAGCACCAGACTCTCCAGTAATCAACATAGACTGGTTTTCGTGATCTTGCAACATGTCATGGTAGGCATTGTCAGCAaTGgAATAGACGTGAGGTGGCATTTCAaCTCTTCGtTTGCCtTtGTACAaCATGACCACTTTATCTGTGTAGATCGGgAGTCTTCGGTATGGgTTGATGgCAACACAAAATAGACCAGAGTATGTATAGATGAGACCAGAGTAGTATCTCTGTTtgAGATTATGAAGTACACTGGCTTCATTCAAGTAAGTCAGTCCAGCCATGTCCTCAATCTTCtcAAAcTTGGgAgGGTTCATCTGCATGGTGTCATCTTTCTTCAAGGTCAATTGTTTTCCTGTAGCTGTCTTGATGGTGACCTGTTCACCCTTCGTGCTAATAATTTCACCAGCAAGGAAACCATCCTTCTCATCTGCAACCCAGCACTGCTTCTTGCCATCGTAAGATTGAGCCTGCGATTCAAGCTGGGACTTCTTGTCCACCATCAAAAATTGTTCCGGATC
>gene=isogroup01040
GGACGAAGTGTCGTAACTTGTATTGTAACACACACGCTCCAATTCCTTTGAATGTTATTGTGTACTGTACTGCTGTAACTTGTAAGACAGTTTGTATACTAAGGTTATTATTGCTTTtGTTAAGTTCAAATGTGGTTGTATAAAGTTGCATAGCGAGAGGgaTATGTTCCAACAATCAAGTAGTTCAGCGGCTCGCTAATACTAGTTATACTAAACTGTGGACATAGGCCTAAGAGGCAATTTCCATTGGAGTTTAATCTATCATATCAGTATTAGTAAACATGACAGCCCAATGTATGGGTAATTTTGGATGTCACAAGTGGCTGTACCCACAGTACCTTAACGATGCATTGCAGGAGAAGTATCAGTTAATAAGATATAGTCCAAATGGATATCAACCACTTGCCTTCAGAGATAGACGAAATGGCGTGGATAAAATTGATGGAGACTGCCAAGAAACCGTGTGGGTTAACAAAAGATACATTCCTACTGATCTTAGGAGTACTGCACCTGTACCAAGACACAAATTGCTGgCTCCTAAAAAGCTTCCTGTGACCGACAGACACTGGGTTCCACTTGGTGAGGCATCCTTAAGATCTGTCTCCCGATCTGCTGAGGAAAGACAGATATATGTCTCTTCTACAAGCACCAGAAGTGAAGATTGGTCAACGCTGAGACAGATTTTACCATCAACTGGAAGACCAGTACGACAAAGACCCCCCAACTGGGGCACTGACTTAGCTAGTCCTCCATCCATGACTGTATTCAAGCAGTCAAGATTCCCCCACATCAACAGCCCTATGACCAGGTATACAGATGATATGCACCTGACCAATCGTCTCTtCAAaCTGCATTAACAGCCAAAGTTTGtCTGAATGCAAATTTCTCGTCTTGACAtAATTCATCATTTtAAGGACTATAAAGTGTCCCTTTGCTCAAGGGTGTGCTATTGAATTTTAATAAAATgTTgaTATTTTTTGTAACCTCCAGTCTTATGTTTAATGAGGATTTACTCGCTGTTATCTGTCATTTCAACCCAGAAGAGAaGGTGACTCCCTGATCAAGTATTGCTCTTTCAGTCATTGTAACTAATAGACCATCATTATACAAGGCTATAAGTTATGCATCAGAGACTTAGCTATTAAAaGTGAGAGGAGATAGTTCTGATATTACAAAGTGCAATATAAGGTGACCcATGGaTtGTTCTTGTTGTGTGGAATACTAATTATGTGACACCTATCATGATAAGAATTCCAGTTCTAATGTCAcAGCAGGGTCTCTTGAACAGTCTTATCATGTGCTACTTACCACAATGTAACCAGTTGtAATCTTCTTGTGAGgTTTGATCAGACATCCATTTTGATGCTATTCTTGCTACATtAGgCCAGGAATAAAGGACAGATTCAATCAATtCTATTTAaTTAATgaTGCTGTTATAGGGCTTGAGATTTCTCCATAATATCTGAaCATAGGGTTAGTATACATCTGGATTTctCTGGACATGTCTtACTtATcTtATGTATGTCTTGGGGTGGATTTAAGAAGgAaCCagAAAGTCAAAAGACTtagTGATTCCTTGCCcAtATGatAATAAACTtTAGgTAgAaGATTTTCTAACGATCTgAAaTGCTGAGCAGAAATGGCAAGTCTTGCAGAATtGAGTAATGCAtAtCcTATGCAAAGAGGGTCGAAGGTCAAACAAACTTCACTTCTGTATAATtCTACTTATTCTGACTgTAACCAACAATTGACcTTGAaTGACCTTTGACctCcATGAAAAaCAaTAGGGATTATCtgCTCATCAAAGGCTACCAACATACCAAGTTAAaGTTCATGAAACTTTTCTTCTTGAGATATTGTATTCACAAGGTTTACAGCCTTTGACCTCAAATAACCACTAGCCTCCATGAAAAACACTATGgATCATCAGCACACCATAGGCTACCAACAAACAAAGTTTAAGCAACTTTTACTTCTTGAGATATCGTGTTTACACGGTTTTCAGACTTTGACCTGTGGTGACCTTTGACCTtCATGGAAAACATGAAAACCATATCAGACCCATATCAGTTGGAGTTTCACAAGTTATTGCCCCCAAGAGCCATAATTGgCCTTTCGTGACCTTGGATTACATAACGGTTATTTAGTAAAACGTGCACCTACTGCATTCACAATATGTCCCAATATATCAGCCACGTCAGACTTCGTCACTGGAAGTTGTTGCAAAAATTAACGgCAGTGGACATTTTTTTGCCCATAAGCAACCTTGAATGGCGATACGTTTTTATGAAAAATGTTCCCCTTGATGAAGTGCACTCTATCCTAAAATTGTTATGCACTCCAATGTACATACACAaTGTTATTGCTAAAaaGGTATCAAATCCAaCcgTtGGCACCTCATAACTTAAGAACcAGGTGTCcGATCGAAGTGGGAGTTAGTTTCGTCTATAGAGCACACAGAGCTCTATCATATATtAAAATATtGACAAACATTTTTTTCTTtGCCTTGTATCTCCTAAAATGAGCATATTtaTAAAAAAAaCATGTCagaCCCTGTCAATGGGAgTtaTTGTTTTCAGCCTTTGACctCTGGTGACCCCAAATGACCTTTGACcTCCATcAAAAaTAACAGGGATCATcTAATCACTAAgAGTTACCAACATaCTATGTTTAAAGCTCAaGtCAACTTTACTATTTGAGATATCaTGCTtACATGGTTTTCagCTTTTGACCTCTGGtGACCTCAAATGACCTtGGCTCCCATggAAaaccATAGGGATTACCTGCTCACCAAGGGCTATCAACACACTAAGTTTAAA
>gene=isogroup01043
TAGATGGTGCAGCCATGTTCAGTtCcGATCCCAaGAAACCCATCGGTGGACACATCATGgCTCAcGCCTCCACCACAAGATTATATCTCAGGAAGGGCCGAGGAGAGACAAGGATTTGTAAGATCTAcGATTCTCCGTGCcTCCCCGAGGCGGAAGCCATGTTtGCAATCAATGCGGACGGCGTAGGCGATGCAAAGGACTGaTAAAAAAAagaGTGAGATAAGAATGAACGATACGCTCCCtCCTTTTCCTCAGACCTTGCGAGGAATTGTTTTAGtAGATTTAACACAGTCTTGAGTGGTTGGGTCCCACTGTCTATTTACGGGTTAAACCCATCTGCATTTTGATGTGTGTATGATTtAACACAAGATAAaGATGTCgATACTTTTCAAATCATCCACATGGAATTATTTCTGAAAGATGCGACGGAATTTCCTCATCGACCCCTtcGTCAATATAGCCCAATTCTGAAGTTAAGAATACACTTTCGACCGGATTGGTCAGTGCTgTCTGTGCCTCTTTATGGAgCATcAGAAGTAGAATGTTATCCTGCCTGCCGTAGTTTAggTTaAAaTCCAAGGAAAGTGGATAAaGCAGACAAACTCAAcACGaGGTTAACATTTGTGTGCAAACTACGCTCAACAAGATTTGAAGAACTTTTGAGTTTATTGGTTTTTACTGAATGAGAACGGAGCACATAATTTAAGTTCTCTTTTTCAGTATtGGAATgGTCaGTCTTGCTCAGTGAAAGCACAAACAttaGcTGCATCTGGGAACAGGAAGATAAGGAGAGAGAGAgaGACAAGCaAaTCAtTTTtAAGAGAGGATGGTGGGATTtATTTCAAACAACTATTGATtAAATATTACCCACAATGaaGAAAATTAAGTTTGTGTTGCATTCTGTTtGATATAAGGTGTAGACACATGTTGTAaGTACATACTGgaTTACAtTTTAGGTCGATAAGAGAAGAAGATGaCCACGGAGAAAGGGGTTCCTTCTTCCGCAATCTCAtTtCCAGGATTGCGTCACTGCTCTGTCATTTGCCAAGTATCTtATTAACaaatGCCcATAAAATtGATTTATGTTCTACCCAGCTAACCACTCaCaTCACTTGTCACCTGTTTTCATAACATATCTTTCATATCTGTAAAAGTATGAGCAAGGAGTAAATGGTGTGTTTGGTGACCTTGGTGACCTgTGGTGACCAAaTGGaGTGtGTGGTGACCTTGTCTGAGCACCTTTagATATTACCTTTGTATGCTTCTTGTTTTAAGTTGTTTCTAtaAtAAGTTGCTTCTAtcaTAAGACTACCCATcgAGTTTGATGGTCAtaAAgAgatTCAAATTTActtGGCAAAACAAGAAAACaCTATCATCACTtTAATATTTTGTAcAGAATatTGTGTAAcTTTtaTTTAAACAAAtACAGGAtAAagGGGAAaTGGTTTGAAcTtGTtAAGCATTTCTTGcAaGTTCTCAATCTTTCATAGCTGTAATATTTCTTTAAAAGTAATCTAAGCAAGTTTACACATTTTAATGATTATTTCTTCATGTACAGTAGTTaAcCTtCTTCtCTTTGCTTACCTTGGTGTGAAGCCTTCAAACTTTCACACAATCTGAATAGTTTTGCTGGTGATTTTTTGCCCCCCCCCACCATTTTTTTTaaaacTATGATCTTTTTGTAACATACATAGAGAAATaaATaaAAAATTATATGaaACCTTTGCTTTGTTTTGTTGCATTTTGTTAAATATGTAtTTTCCATTTAAAACAGAAtaGGGATAAAATAGACAAAGATATTGGCAACaAacGGACAAAAGCAAAaccGAAaCAGATGCAaTGAATGcgtGTAGCCATTtCTTTTtGTCCATGCaTTtGTTATGCTATGACAATGGATGGATATCTCCAGAGGATATCAAAgTtCAAAGGTCACcAGTATTGCcTCAAAATAtAACATAGacAGTGTAACTGtAACAGGCCTCTTACTGCCACCAGAGAAGCAATGTTCCTGAGACACTCTTCAGTGTATGGgAATAACTTGGATGGTTAGgCCCTCcAGGAAaCCAaTTTtGACAGGTTACCATTTtGGGCCAATACTAAGACAATACATACCAGAATaGAATTTGTgAATTCCGTTcATATTGCAAGTATTTTCCAGGTAGCCGTGTAACAGATACATATATATATATAGATACATATATATACCAGTACTCTCATAGTGTCACTGGCaTTCACAACTAaCAAATAGTCAaGAAAAATTCACCAATCAAGCAACTTCAGAACCTTCAACAATGTCACATTCCATTTAtGAtGTTTTCATTtGTGCAGAGAATATAGTTaGAAAAGCAAGTGACTGTACTCTGATTCCTTCTGGCATATCTTCTGGATGTAACTGGCATTATATGtCTTTTGGAAAGGTTGtATTTCaGAAAaGAAATAAaGCTaaCAGAGAC
>gene=isogroup01049
tttttctAGTGGGCAGATGTGTcaaTAACTCTGTCATCCTTtGTCAATATCTCACATACATATTCCATCTCAACAtaTTTttGtAGAAAaGACAAATTGCTTATTGgTGTATAGCTtaCCCCTTCCTATATAGCTCTCATTgCAAGATACAACCAAaCATTtCCaCTCATACCCCCACAGCACAGACTACAGCAGGCAaGAAAGCATTGTGAATTTGTTTaCATTTTGTCTTCATCAAAAGATCCCCtccTcccccTCCCCACTTCATCAAAGTTTTTCTtccAATCATGTTATACTTGTTTATTAGTTGACAATcACCTTGGTTAACTATAATGGGAATACACAGTACTTGCAAAGAATACCTcAATAaTGTCTTCAAtATTCCCcAGAATTaGTTCAAAAAaCcAAAAAAaCCaAAAGaAAATgAGCCAGTATCCTTTAGGAATTCATTTCTAATAAAGCATTCCACTGAGAGGCCTCTAACTGTCATTATTCACATTCAAACAATTCAACATCAACTTCACAGAGcctcTCTTAAATTTaTGaAACTGTaAgGTACAcAtAAAgaGGGCgCTCAACCAGATTATCAGCAatTAGCaTAAACCATCgCAAcAtGCTGCTGAtGAGAAAATTCtGGGTATGCaATTAaTTAATGTctCACaGATTTATTCTGCTGGCAAATGATTTGTCTTGCTTTTCAACAGTATTAATTATAGCATGAACAAcTTTTTtgatAAAATATCATGCATCATTTATGGAAAAaTAAATCAGCACACCTCCTATAAATATAACTAGCCTACAGCAGGTGTGTGTGCAAGGGGGTGGgTATATGGGAGAGGGAGTTGGATGGAAGAGAGACCAAACAATGTTTTTCATCAAGTCCTTCATTGCCCTTAGAAACTGATACAGCATCTCAGAAATCAAGGGGACTTGGATGACAAATTACAACATTTTATGTTTGATACAGGATtAGTGTAAGCAATACTATATAGAGGGAATATTTGATGAGGCATGGAGTAGTCTGGATAGGAAGACCGTATATTGCTCCCCCTCCCAACTCTCCCCCAATAAAACAAAAACAAACACACAACGCAATGACTAGGAAAACAACGAGTAAAACTCTGCCACACAAAAACACCAAATTGagAATTGGGTTTTATCAAGTTGATTGGTTGTTATAGATACTTCTTCAgCAATATATCTGTCACGTTTGCACCCCTTGCTCCCTTAATTGTTAGACGAGCCATCAGGCCTTGAGGTCCAGGCCgAGGCCCAGTTTGTGTCCACCTTGGTTCAGGTTCTTGCCGTCAaTGAGAGATGACAGAGTTAGTTTCACACCGTCTCTGAGAGAATGGCTGTAGCCGAGTCCCAATTGGCTGGTGTTACTGATTTTAGCACTGAAAGAGGAGTCTTTGTCTACTGTGTATTTAGCgCCGACTGCAAAGCGGGTAGCGTTTGATCCAGAGGTCCAGCCTAGGTTGAAGGCAGTTTCCAGATTGTCGTTGACCTTCTGGTAGACTGAGCCACAGAAGTCGCTTCCATCGTTCACTGAGGCATGCAGCTGGAAGTCATCGGTTTTGTAGCCGAGGGCAAAGTTGTTTTTGGTAAGTTTGGACTTGGACGAGTCAAAAGCAAACTGGTATCCGGCTAGCCAACCTTCgTAACCTAAGACTGCGgCACCATTGATTGTTGGTCCAGCAAATTCAAAGTCCACATCTGCGTTCACGTTCATGTAGTCCCTCTTGTAAACAGTTTTGACCTGGCCGgTCTTTTTCCCTGTGTTTGGGGCAAAGCTCGTGTCAAAGGTCAGTTTCAGTCCACTAGCAATTTGATCTTCTATGCTCACTTCAGCACAGAGGGTGTTGTCTGTATTCCACTTTTCTTTGAATGAGAGACCATAATCTTTCCATGCATATTTTGTTTCTAAGCTGCCATCTACCTTTCCAGAATCATTATTTGAAGATCCGCCAATGGTAAATTCCACTCCAGCACTTGTTTTCGTTGAAATGTCTAGTTTGGCAAATCCAAAACCATAACCTTTGCTGAAGAGGTCCCTTGCAGCTTTTCCTAGATCTGAATAACCTGGTGGAATAGCCATCTTTGTATGTTAATTGTAAGTTGATAGAACTAGGATGAGTCTGTGTAGTGTgACTCTGTGAGTGGAACTCTTGCAATCAGAACGAGATCTTGCGTTCGTACGTGCTGCGTTGACGTAATGCCCC
>gene=isogroup01054
TGAATTATTTTATTTTATGAATATGAATAAATGCATAATCTGTaCTTCCATATGTATTTCTGTCAGCTTTGAGCAGACTGAAGTTGCACTTCATATATTTAAAGTTTCTCTCAAACACcGAATGTCCATAACATGTCTAAACATATTACATGAAAGTTTTTAATtACAAGTAATTACATGTCCTTAGTATTtAAGCTTCATCTTAAaCTTCTAaCATCAAaCACATCGAATGTAGGAAAATATATATTTACAATGAGGATGATATCCCTGCAATAAAGGGTgCCCAcaGAAATATCAAaTTAAATTGACTATAACTTAGCAATCTCTTATGAAGCAAATTTTATAAGTATCTCATTCATGATTGCTGCAAaGgCCCAGTCCCGCTCACACAGAGATCAAGCAATGATATGTtaTTGTTaTAAAAAaTTATTaTAAAACATgTTAAAgcAAACTTACGAATGGATAAAATGATaGGAAGACCCccaCCCcACCCTTACAAGTGAAGTCggTATCAACAACACGAGAAACacTCtCcGTcAAAAAAatCcTGGcTCAaCCCTGTAAAGTAAGTGACTaTAGTTATTGCTTtAAAaCAGTTTGGAACAaCATtGTATTATTCATGACGAAAGTACAATAATTtGGATCaCCTGACTTAAaCAGCGGGATAGTGTCGTCTGTTACAAATAACATTTAAGCTGGTCAGAACACGACGTTAACTTATTAATATCACGATATATGCTATAGTGCAAAGTtAaCCCATTTTGAACCGACCAGAGTAACGTTGCTGCAACCAGGGATGTGTCTAAACACTTCCCTGTTGTAACCTAAAGATTCGTCTTTTACCGTCACGAATTGCTTTCAGTTTGATAGACCGGGAGAGCCCGAAGACCAAGCAGAGAACAATGCCCCAATTAACGCAAACTGCAATTTGCTAAGgACTCGTCTGTGAATTTGGTATGTCTAGTTtGCGAATTGgATAATGGGGTTtGGAAaCAACGTcgTTAACTCcATAGCTGCGCTGAAGTGATgaCGAATGGGTGGTGTCTCCCACAGTATTtGAGAAAGTTGTCACAAGTTAATtgAAGTTCgctcGTCCGTCCGGTGGGgAAaaTTAGTGGCGGTCCcGGgAGCAGGAATGGgTGCGACAATTATAcGCATTCCTCGTTATtATCTGAAACTGATCGcAATGAaGATTGATAGCAGCAAGtCTTCATCCATaTCATCACTTCGATATAGTTAAGAAAGACCTTTtGgTGACTTCctATTCCACTGGGATTCAATTAACTAAGCATATATCAACTAGATTAATAcTAAaGTCCGCAGTACACAGTACACTTTtATTTGGTTAaCGTATcTTGTATAGTGCATACCATCCAGAaTACGTCCATATTGCGGTGCATTAGAACTACAAGTTCAGAGaGACGAAGAGGCCCGTGACGTGAATCACATGCCTtGTTTGACCAAGGTTGAATTAAACTTGGTAaTAAcAaCTTTGGTAAATTTacGATGCatAACaTTGATtAaGTaTGTAAGATATCGTAAGTAGAGGAAGCTGAAACAAATAAATGGAAGATAatGTTtCCAACTCAATtAACTTCTAAAGCACTATTGGAATGTCCcTCCGAAaGTTTCGgAGgATCTGTGTTTTtCTGCTCTTCTGTAGATTCTGAAGTtACAGCGGTAGATTCACATTTCACCCCCATTTCATCTTTCAAcGAACGTTTAAAGAaTCCAaTCTTCCAAaGTAGACCTACTGCAGCCATTAGAAACAGCATACCCAATAgAATAGCTAATAGAATTACCcACCACTTGGTTGGCATTGTCCCCATAGTtCCTGTGTATGCTAGTGTTGAGATTTGGACTGAGTCAGCTTCATGTCCCTCTGGCTGGTTATGAATATTGGCAGGATCATCAGATTTTCctCccCCTGTGGATACTAATTCCACGAagTCAAATTtCccTGTTACTAATGTATGCTCCcacAGTAACATCTCCACAGTAATCTTCACCAGGTCATCTCTCTCGAACGGTGGAAATATTGTGCACAACAGGTCAACGCACTCGGCTATATCACATCCGAATTGTCTGGAGTCATCGGCTGTTGCTGGTTgttgacTGGATTCtttGTCTTCAGCATATGGTAT
>gene=isogroup01056
GGACACAAGTGTTATATATACGGTACTGTaGgTGTGGTATCTGATaTTTAGTATCAAaGGGAAAAATCCCAGAACTaCTGTCTGCTGTAAACGTATAGGCCTATACAGACTGCCGTtATATGAACGAAGGAAGTGCTGGTGTTAAGGTTTTTACTCAACAACAATTCTCCGATTAAGAACATGGCAGCTCCAAAGCCAACAGTAGTTCCACTCCCAGGgTTTGACAAGGACAGCGATGCAGCTGTACTGCGTAAAGCAATGAAaGGCCTTGGAACGGATGAAAAAGCAATTATAAATGTCCTGGTATGCAGATCCAATAATCAACGTCAGGAAATAGCGGCACACTtCAAaACTGCctATGGCAAGGATCTGATCACAGACTTGAaGAAAGAGTtAACTGGTGACTTTGAAGATGGTGTGTTGGGGCTTATGGATCCATtCCcGGTGTATGATGCCCGCTGTCTGAAGAAGGCCATGAaGGGGGTCGGAACCGATGAGTCAACCCTTCTTGAGATTCTTTGTGCCAGGAATAATGCGCAAATCAAGGCTATCAAAGATGcCtACAAGAAAACTTATCACAACGATCTTGAGAGTGACCTTCAGAGTGAGACGAGTGGTTACTTGAAACGTACCCTCACCGGATTGGTGCAGGGTAACAGGGACGAAAGTATGGCTGTAGATGCCGCCAAGGcGaaGAACGATGCtCAGACACTTTATGAGGCTGGCGAAAAGAAaCTTGGTACAGATGAGTCAGAGTTTCAGAGGATCTTGGTGACCAGAAGCTGGCTACAAATGCGAGCTATATTTGATGAATACGGCAAGATTGCTGGTCGGTCAATTGAAGAGTCAATTAAGCGAGAAATGTCAGGTGACCTtGAGagggCTtATTtGAATATTGTAAAGTTTGCCAGAAGTCCACCAGAATATTTtGCTGAAGTTTTGCACAAAGCAATGAaGGgAGTAGGAACAGATGAGgATCGACTCACcAGGAcACTCATTACtCGTAGTGAGATTGATCTCGGAGACATCAAGGAtGCATATCAGGCCAAGTACGAGAAACCATTGGCGAAGGCTGTTGAGTCGGAaGTAGgTGGAGACTTCAAAAAACTCTTGCTTGGTTtGATCAaGTAAAaTGTTCAATTACTCTTCCTTTTTCGTCTTTCCGCATAAACGTTAAAACGTCTATTTTACAGACattGGGGCTGTTAATTAAATATGAATATTCAGTAAATTCCcATTTtATtCTCGACGATGATTTATCATTTTTAACtGGGGAAAAGAATTgtGTATTTTATATaTtGtttttaatTTTtATATATATGCTgTTAAGAGGCTGTATGCATAAAGTATTATTAACATGGAGGGGATCATATCGTGATCATAATGTAACaCACAAATGATCAtTTTTCTcTaAAAAAaTAACGAGGCTGACGTTAAAATTAACATGTTgaCTAACATAGgACAGTATGctCTGTGTTATAatCATGGTtGAATCTTCGACTtAGaTATGAATTGATATAgcAAaTTTATATAGaacATTAAGAGTAATGTGAGTttcAaGTAGTAATTTTAGTTAGtAAACTGAAATATATTATATTTTCATATTACCGCATGGCGACCGTCATATTAAAGCAGaGTTTGTTTTGATGTTATCAATgAaTCTTCCAGTCTAGGTCTGTAACTTTTAATAATTCAATAAAtTAATTtcCAGTtGATGAAAGATAAATCTAAAAgTGGTGTAAGTTCTAtccAATTGTAAGACCTTATTTTTACCAAACACTCTGACAtTAAGTctTtAAAAAGGACCCGATACACAtAGAGAAGACAGTTACTACTGTTCATCTTAAAGTTTTGTACCACAGTAAAAACCGGATTGTGCTATagaTCGGTAGCATGTGCTTTAAGATTACAGTGTGAGCTGAGGATaTGTGTAATTCCAACAAATCCAGTCGTTGTGAATTGTTGGGATTgCACATaTCCTCAGTTCTTaCTTTAAACCAAaTTGCACATGCTaCCCATTTGTCAGCACACTTCAGTATtTTATGAGTAGATACTGTAATCTCTGTGTGAATCGGTTGTAAACAGAGCAAAAAattAATAATTCAACTAGTCTTaCAAATTCGatAATtCTGAAAaCCCTGCTaTTAATAtcATGGCGGgCTGCTGTAaTGTCGGAAGAAGCCATTCCTGAATCCgaCATCATCCAAATaCAAGTAGAAATCTATagAGTTGCGTTGTTTTATGGATCTTTATACCTGATTATTATCCCGAACATTCGGTATATaTGCATGTGTtTATTTAGTtCAAAGAGATAATTTACCAAtAGATGTtAACttccttCGGACATTTAATCAATGGGTAccACCGTGCGGTAAGATTTaaatCATTTCAATTCTATTGTATTGTTTTCAAGCTAAGAACTATAAACTACCGCAAA
>gene=isogroup01057
GGTACGGTAAACgaCGTGCGCCGATTAAgaaCGGTgTGTAATATACTCGAACTaTATTCCTGAGTAAgATCTCATACAaaGGCCGGGTGTATTCTcaTCATCATCagATCAAAaTGgCTGATATGGAAGTAGAGAAGAGTTTTCAGTCGTCTTTCaCCAAACTTGGCCTCGATGACTGGCTCATAGATCAGTGCAAGTCTGTTGGAATAACACGACCAAGTGCTATTCAACACCATTGCATTCCACCAATTCTCAAaGGGGaGgATTGCATtGGTTGTGCCAAGACTGGTAGTGGAAAGaCAGCAGCATTTGCTCTCCcgATTCtgCAGAAACTGAGTGAAGATCCATATGGGATATTtGCTCTCATACTCACACCCACAAGAGAACTTGCCTATCAGATATCGGAACACTTTCATGTCTTAGGACGTCCTATGAGGATCAAGGACTGTGtcGTTATtGGTGGAGTTGACATGATTGAACAAGGCAAACAGTTAGAAAGGAAGCCTCATATCGTCATAGCAACCCCTGGGCgACTCGCTGACCACTTACAGAGTTCAACCTTGtGGAATTAAAGTCCATTCAATTTTtGGTTCTCGATGAAGCAGACAGACTACTGgAAGGTAACTTTGGAGCcGATTTAGAGGTCATCTTtGATTCCCTCCCGGAGAAGAGACAGACTCTGCTGTTTAGTGCGACTATCACAGATACcATGTATGAACTCAGAAaTCTAGCCATGAAAAAaCcTtCTTCTGgACTTCCAAAGCcCCTGTCGTGACGgTAGAGCAACTTGACCAaAGGTACCTACTGGTTCCAGCTCAGGTTAAAGATGCTTTCTtGGTtCAGATGCTGAAAGATTTCATGGAAGAAGATAAAGACAGATCCATTATCATATTCACTGGAACaTGCAGGTTCTGCCAAACTTtGtcTCTTACTCTCAGAAGTCTAGATTtCcAAATGTTGCTCtCcATTCACTGgTGAAGCAGAGAGTTCGTCTtgCATCGTTAGCTCAaTTCAAGTCTAATCAAGTAAGGCTaatGGTAGCcaCAGATGTGGCTAGTCGGGGCCTTGACATTCCcTCcGTCcAGCTGATCGTTAATCACAATGTGCCTCCATCCCCTAAGGACTATGTACATAGAGTTGGCAGAACaGCAAGAGCAGGAAGGGGAGGTATGGCTGTCACTATGGTTACCCAATTTGATGTCAAAAATGtAAaGAATATTGAGAAACACATAAAGACCAAATTAGCGGAATACAAAATGGAAGAGAAGGATGTCCTACCGATCTTGAATGAGGTCGCTGTCGCAAAAGGACAGGCCAAAATGAAACTGGAAGAGCTAGACTTTGGTGAGAAACGAAGAATTAACAAGAGAAAGAAGTTGATCCTGGAAGGAAAGGACCCCGAaGAAGAAGAAAGGAGAAAACTAAAGGTGATTAAGGAGAAGAAGAAAGCAGCAAAGGCCAGGAGAGAGGAGAGAAGGAAAGCAAAGTCATCTTGAGAGAAGACCAAGAGATGGAGCCTGGTCTGTTGAAACtCCATGGAGTGGAACCCaTCTGgTGTTGAAACCCATTgAAACCTGTTGAAACCCATctGGTGAATAGTCAtGGgtaCATGAAaGgACTGGtaCCTGAAGATAAGGAACCTGgtCTGTTGAAACCCActGAGTGgATATGTGGTGAATaGgCATGGGTACATGAAaGGACTGGTtCCTGAaGaTAaGgAaCCTGGTCTGTtGAAaCCCACAGAGTGGACcTGTGGTGAATAGTCATGGGTACaTGATAGGACAGGTTCCTGAAGATAAAgaCATCATTGGCtcAaGCCAGctGGATTAATTGTGTTTAAGGGTTCACTATGTTGAGGACTTAAAACGTGTTGGACTGACATCATTGGCTTGAAGTTAGCATGCATAAGCTGCAGTCCACTAGTGGATGGAGGAGACTCTAGTCAACTGATGAAGTAGTCATGAGTACTTGACTTGACAAGTACATGAAGATAACATCATCATAGGCTTGAAGAAAACTGGCTTCAATtGGTTGAAGAATTCATGACaTtGAGGACCCAAGTGGGTTGGACAaGgATCATtGgTTTGGAGTTGGTGCAGACAATAGTtAGTCTTCTGACAGCTGTCAAACAGTAATTACTACTTGAAATGACAGGTACCTGAAGATAaCAGCTTCACACAAATAGgTGCCCATCCAAAAAtATGGCGGgCAAAATaTaCGGTTGCTTGTGAGATTTTCTACAGAGGTTGAAAAATTCATcGaGACTTTTtGGATCTTGCCAACAGATCTTGAATAAGTTTTTATTCTaaaaGTCAACTCCAAGCTAGTTTtCATGCATGCTCAGCATTCTtGACTGGGGAAACATGTTACGTCATCcAAaGgAGTGGTAAAaTtGGAATGATGTTGAATCGATATTTGAAATTGATGTTGAAAaGAATTTTCGACCCTATAGATTGTACCAcAtATACATGTTATACATTACTGTACTGTATACTGGGAATTTTTGCAAGATTGTGCCTGCCAGTGGGGaGGGgTAGGGGGATGAGcctccTTCCAAGAAGTATGTgTGGTTGTGTCCCTGCTGTTTGAAAAaTTGGGAGATTTATACA
>gene=isogroup01062
AGTTACAAAACTAGTATTATTTATTAACCACGCACATATGgTCtCATTTATTCCTAGGTCAGCAAAGTGCGGCGGAgtGAACTGGgAGCACacccGTGACTAAATTGTCgggATTGAGAGtttAGATACTAATcAtaTCTTtAAACAaCAaTAGACCAAGTTAACGCTAGGTTGTTTGATACCACATTGATTtGCTACAAAATTtGGgAATAAAGCTTAATAAGTTAGGCCCATCCTACTTtAaCTACTAACTAGCGAaTTTCAACAGAAACTTTACAAcAaTGGCAAACCGCGATAAAGCTTCAACGCAGTTGGAAGATTATGCCAAAGGAAAAAaGACAACGGACAGACTGACCACATCATCAGGATGTCCAATAGACGACAAACTTGCGGTCCAGACCGTAGGGGAGAGGGGACCCATGCTGATCCAAGATTTCACCTTTCTGGATGAGATGGCCcACTTtGgTCAAGAGAGGATCCCcGAGAGAGTTGTGCATGctAAGGGAGCTGGTGCATTTGGTTACTTTGAGGtcACCCACGACATCACCCAGTACACCAAGGCAAGTTTGTTCAACAAAATCGGCaaGAAaaCACCACTGGGTATCaGgTTCTCCACAGTCGGTGgAGAATCTGGCTCAGCTGATTCTGCTAGGGATCCTCGTGGATTtGCcGTGAAGTTCTACACagAGGATGGCAACTGGGATTTGGTCGGCAACAACACTCCAATTTtCTTCATCcGAGACCCCATCTTCTTCCCCAGTTTCATCCACACccAGAAGAGGAACCCAGTGACTCATTTGAAGGATGCAAACATGTTCTGGGATTTTATTTCTCTGCGCCCGGAGTCTACTCACCAAGTGTCCTTCCTCTTCTCGGACCGTGGTACACCCGACGGCTATCGCCACATGAACGGCTACGGAAGCCACACCTTCAAGCTTGTCAATGCCCAAGGCGAAGCTGTGTACTGCAAGTTCCACATGAAGACCGACCAAGGGATTAAGAACATGTCCGGAGAAAGGGCtGGAGAGGTGGCTTCCTCaGATCCGGATTATGCAATCCGGGACCTCTACAACGCCATCGCAGATGGAAACTTTCCGTCATGGAGCTTCTACCTTCAAGTCATGACATTTGACCAAGCTGAGAAATTCAGATTCAACCCATTTGATTTGACTAAGGTGTGGTCcCAGAAGGAGTACCCTCTCATCCCTGTCGGTAAAATGGTCCTTAACCGAAACCCGaCAAACTACTTTGCCGAGGTGGAaCAGATCGCATTCAGTCCCGCCCATATGGTCCCCGGCATCGAGCCGTCCCCAGACAAGATGTTGCAGGGACGTCTGTTCTCTTACTCGGACACTCATCGCCACCGGCTGGGAACAAACTATCAACAACTGCCTGTGAACTGTCCCATGAGTGCTAGACCAAATAACTACCAGAGGGACGGACCTGCATGTGCCACCGACAACCAGACTGGAGCTCCCAACTACTTCCCAAACAGTTTCAATGGTCCATCCGACGACCCCAAGTACGCCCAGTCcCAGATTCACTACTCcGGTGATGTGAGGCGCTACAGGACcGACGATGATGACAACTATTCCCAGCCAGGAGTATTCTGGCGTGAGGTCTTGACGGACGAAGACCGTGCGCTCTGGTTAAAAACATGGCCGGACATCTGAAGGATGCAGTACCGTTCATCCAGGATcGAGTCATCAAGAACTGGAGCCAGGCTGATAGCGATTGGGGAGCCcGTCTGAGGAAGGCcGTGGACGCTTTCAAAAGTGCTtAACTAAATGCTCAAATCAGCCAGGAGtAAaCAACCTAGACcTGTTGCCAGTTTATAATGAAATCACTTGGGATTTTTATTTTtGGAaTAATTGCACCTGAAGTGCCAAATAACTCAGTcGGTCGAATGAatAGAATGACACCAATGAGGAGAAagaaaGAAAGAAAgAaTATGCGGAATCCAGTTACAGGCCcTCGATGTCCatCCAATaTAGCTACTATTtAGCTtGTTTCAAGAaCATGCTTTGTTTCATGGTGATCGCTTAAAGATTGATTGTtAagaTGATAgTGATCGCTAAGATTGTAAgAAAGAAAAAatAaTGAAATAAATCAaTGATTCATTTTAAGACTTGTGCAACAGGAAGTATGGTTGACCCTTTCAacTTTTTTtGTTttGTtCAATTTGCAAGTTAACAACACATTAACaTTTTtgAGGTGACGGgTCGATTTATATCTTTGGAATGCTTCTCTTTCATAAaTTtCCTTATTTGTAGCAAAATAATATGATATATTATAaTAAGGCATGTGTTGATTGTACACAAGTtAATCATATACTTACATtCATTTATACACAGgTACTAGAATAaTATCTtAaGTTTTAGTCAGTTTGATACTGGATgAaGCGTGGTGTCATCTTTGATGATATAGTTAAGATCTGTTtACTAAATTTGGAGAAAAAAATCTGCTGTCATAAAAGCATtCAGGCCTCCATGgTGGTAAGATGTTGTGCCAAAAAAaataTATTAAAAaCATGGATCACACAGTGTAAATTTTAaTATTCTATAAATAATATTCCATAACTTCCATCTTTCATGACAGGGCATcTgTTTtAAAATATTCTCTGTtCCAGTAGATTAAaATCAACCTCCTACAtGTTTAGCTTCATTGAGCGTCGTCTCGgTGACAGCTTTTAAAACCAGGATGGCAAACGATTGGTtGGCTAGAGCTGTTTGAAAAATGCAaCAATACTAAAAGTATtgCCACTTTAGTACATTCCTTCAGTCTCTTCAAAATCAGCTGACAAGAATGAAAGTCAAACTTTTTCCATTtAAaTTTTAAAaCATTTtACATTTTGGAAAGGTATGCcAACCTTTCTTGTGAACAaTCgTtGTGcTtGtGTTTTTATtAAATGaTAAAAaTTAAAAATCATTGATATGTGATATCCTCAGCtaGTCTAGACTACTGTGTACATTAcAGTGTTcaTTATCTTTAAGTTTACAAGTTACTTCATATGGaatGCCAAATGTTTTCTTCAATATTgAaGgCTAAACTGTGAAagCGGCTGgACCAGCAAGTCTAcAGACAAAcAAGCACACgTTTcaTGATATATCACGTAATGAaTTAAAGACAATACAaTGTAATTTTTTATCGCTAATGTTTGCTGCTTTATATTaCTCAAATGGGAGAAAAaaCAAAAGTGGTACAAAATGATAATATAGCAATATACA
>gene=isogroup01065
ATTTTGTGGCGCCGTagTAGGGACAGGTGAGACGGTGCtGTTTTCCTGCTCCATTTCTTGTTGATCCAACATCATCATGGTGAGGTTGACCGATGACCCCTGGCTGCTGGCcGGGgATGGGGgTACAGCACTGATGGACATATTATTGAAGCTGCTGATTGGTGAAAACAGCTCTGCACTGCTGGTAGTGTTCATTTGAGTATCGTTGACACCCGAGAATAGTTCACTGTCTTGAATATCGACTGCCAACAGTCTACTGGTTTCCATTTGTTGGGAGGTACTGTTGAACAATGACATCTGTGGACTGGTGGCATTCTGGAGGTTCACATTGCCATTGGTAGTGGCATTGAAGGCAAACACATTCTGTTCATCGgCCGGGATGCTGCTGTTCCAGGTGGCATTTGGAAATCTACTTGGCGCGGCATCTACAGAGTTATTACCCGCTAGCAGTGGGGACATCTGGAGTTCGGAAATGCTGGCCAAATCTTGCCACCTCTGTTCAATTTCAACTGCATCCACCAACGGAGGTACAACACTGGAGGAGGGGTCCTCTACTTGTGGGTTGAAGCTATCCAGGAGATTAAGGCAATCTTCGAATGAAAGACCCCTGCTGTCTGGCACAGTAACATCCTGGCTGGGAACaacTTGGGTAGATTCTGTGGGTGGGCCTGTGCGAGGAATTGGGAGCTGTTCACCAGTTTCACAGTCTATGTTATATtGCCAATCACTGTGTGGAGCTTtCTCTtGgACAGGTTtGGTTTTCTCCAGCTCCATCTCTCCcTTtGTtGGgAAagAaTCTTCCcTCGTGATACCCATATCGATGTCTTGCcTCcATAAGGCTTCTATTAGATCCCGATCCTCTGGTGACATATCTTCAGAATCCATGATGCCACTGTCAGGAGATGCTACAGCACCATCAGATCCCAGATTATTGttACATCACTATTTCCTACTTCAGATATCCCACTTAAATtGTCACTTtCTTtATTACTGTAGGAACACCCCTGCCGGTGACACATCCATCCCATCAAGTGCCAAATTCAAAAGTTGTCaTAAAATTTTGAaCCTAAAACTTGTCTCGGGTAGAACGTTGTTGGAACTGCACTGTAGTGCCGAATTTAAGgTCTCTCACTGGCTTAAAGAGAGAAACAACAGCTTTTCTCTTTTGTATtAATAATTCTGCAATATTATATTGCATTTGAGTacAAAACaCCTTACcAGAAGAATGAGCAaCACTGAGGCCTATCAACATGAGAGTAAACTTGCAGATGAACTAGGGAAGAACAaGTGTATCGGAATACGTAGACGAACTTAACCcACGTTAGTTAATTCAaGATCTGCCGAATTAACTTCCgCcGGCGAGGGGCACATGCCATACTAGAACTTTTCTTCCTTACACAGCTCTACATAATATGGATTCTATTCTGATAGAaTAATGTGTACTTACTATTtGATCTTTATAATAGATGACATTAAATTTGAGACAAAGTCTAATTTGAACTGTATTTTCGGTCTGTCTTGTGATGCCTTCCTGTCGAGTTTGTGCGGTTCTGTGGCACCAGgATGACTGAACCGTCTTCCATTATTTCCAACCGGAATTGACTGGGGTCTACCAGGTCCCCGTTACGGTCTCGCATGGTTtGGAAAACTTGGTTGTAGAGGTCGTCGAAACGcGACTGCATGACGGACAGCTCTTCGTTAACCTTGTCGCGTTCCTTCAGGAGTTTGTCGTGCTCGTTCTGCATCGCGCcGAcGgAaCcTtCcACcTGCTGgATGgCcGATATCTTtCGCTtGCGgCAaTtCTGGgCGgCGACTTtGTtCTtGCcgCGgCGCcTGATGTCACGgATGAGCTGTAGTTGTTTGTTGTTGAAATCGTACTTCTTCAAGAGGTCGTTGAAACTGTCGACGGGGAGATTGATGATCTTCTCGATCGGAATGGGgATGTTCAGCTCCTTGGCTCGTCTTTCGTCCCTGGAGGGCCGGTTGAAACCGTCCTCATCAAAGCTGCCGTTCTTGGACCGGTTGTAcGACCGGAAACCTTTCGGGCTGCCCGCCTCTGATGAAGATGCGTAGGAATGATTGTGGTGGATGCTGTCCGAATTCTGGTTACTGTCAaGGGAACTCGATGCACTGATATCACTGTGGCAAGGAGAGGCTCCACCTCGGGTGAATCCTTTCCCAAaCTCTTGTTTCAaTGCTTCTCGATTGAATCCAGTGGCACCTTCCAGGCTGCCTTCTGATTCGTCAGCACTGAAGGATTCaTCTTCACTCAAGAGTTCCAAActGCCATCTTCCCcATTGATAGAAGAAGCCAACAtGGTgATCATACTGTCCAACTCATGCATGTCAGAATCCATTTCTGTCTCGTTGATGGTACTCTTggtGGAATTCAGGAGGTCCAA
>gene=isogroup01072
TtttGTaTGCTTTAATGTTtcAACAAACaTAGTAAACAAAATGGATATTGTAcATTGAGAAAATGaGAAACAACACTTAcAaGAACACAAAATGTCTGTAGTGACCCAaCAAAAAAaTCAAATTGGTATGACTGCCTGACAAGtaCAACTACAGGTAGACAACCACAACTGTCTGTCACATTtCTCAATAGGAATAGTgtACCAAATCTCCTGCATTTCCACAGACACTACACTACTCAAGTATAGTGTTCAAGGTAGTCATCGTTCTCTGCCTAACCCGTTTATAATACAATTACCAATTACACCTTTTCTGATTTCAAATGgAACCTATCCTGATAgAGGTAGCctATGGAGCAGAAAtCAGAAatAGCAAGGTAACTtgTGTCTCATCTCAAAAATACACAGGTACAAGgTGTGATAACACACATAATGAAGCCCATCTGCTGGTTAAATGCCAACATcTATTCAATTtCcAGGgATCTGtAGCCATTtCTGCTGCTGTCATACAAACATCAGTCACTCTGTAATAGGTGCCcACTTGAGATTTACAGAATCATGGGAAGgTGAAATACTCTGTGTTAATTtGAATATCCTAAAATACCAGTTTTCACTACTGAGATATGGAAGCTAAGGAATGCTGTtAGGTtGTACACCAATTGTAACTAAATACAATACCACAAACACacTGGTTTATTAAATGATAATTGATAACTGACAACCACCTgTTCTGCAtACTAGCCAAGACTCTAAaGTATGTAACCTTTGAATGtGgAGAAATAGCATTTTtCTATCATGTTTAATCCCACcTGTTTCATAAtGGgTTTTAGCCTTCACCATAGTACAATTTTtCTTtTttCTCGCAATGCAAGGATATTCTTTCATCATGGACTCATGTTGTTACTGGATCAAGAGATCTTTTCAACATTACTGAACATAACACTAGTTTTATATTTTTCCAAGTATAGTAATAtGGCATgACACAAAATGAAaAACCTCACTAATTCAGGTCTAATTTCTATAGACCTTAACTAAAAGTAATCAGTGcTtCTTTACTTGAGgAGGATCATCcAaCATAGAATGAAATATCTACTTtCAACAGGTAATTCAGTTCTTGTCAAAAGTCAAGACAGACTTGCTGTACAACTGTTACTCACATCTTGACTCaTAGTTTCAAGcACAACAGTCATAATTATAGAAGAAGTCCTGGGAGATAGAAtACAAACATGTTACGTTAGGACTTCTTTCATGAgACTCTACCTTTACCAAATTTGAGAAAACAAGATGGCAAGGTCTATGCAATTGAAGCAAGATAATCCTTAATTTCTGCTGGTTCTAGCCTCCTGAATCCGTTGTCATTGCTGATACCAATCTCAATGTTGTCTTCATTCATTTGTCCTTCAAAGCTTTCCTTAAGAGTTAAGATTGCTGTGTGAACAGCATCTTCCAATTCAAGATCCTCGTTGTATCGTTTCTCTAGGAAGGTCTTGCCATTAATGTGGTTCTTTCCCATGGCCGTAGCTTTCCAGGGGAAGTAGGCTCCAGATGGATCACATTGAAAGAGGAAGGGCTTCTGGTCATCCTCATCCCATCCAGCCACAAGCAGGGAAACCCCAAATGGTCTGACACCACCAGTTTGcGTATATTCCTGCATGACTGATGCTAACCTTTGGACAAGCTGGGCTGTTGGGATCTGCTCTTGGTATGTGAGGAAATACACCTGTGCAATCTTTCTAGCTCTCCTCACCAACTGATGGGGCTccAGCTGCAACAGCACTGAGGGCATACTCGATTTGTACAAGCTTTCCAGATGGACTGAAAGTTGTTAATGAAAAACTATATCTCTCTGTCATGATTACTTGGTTTGGAAAATTTCAAACGCCCGGAAAATGTTTGAACGTTTTTGCTTCACTTTTCGCTGATTCACTTCAATCTCACGTTGACAATGATCCC
>gene=isogroup01077
ttcgtatttgctctaaacactaaactctcttcttttatCCATTTCTGATAATACTAGGTTGATCAGGAAGTCTTTGGCTGTACCTAGGCACTGatGTATCTTCACGAGACACGTTGCGACTTCTTCTTTGGCCTTGACGTTAATTTCCTGTTCTAGTATATGGCAGAGCGATACAGCAttACACCTCAAGTACTGTGCCAGATCTGAGTACTGAGAAAGAGGCAAGATCGAAAGGCTTTGGTAACGAGCTTTTATCCTGAGGgTGGGGGGATCCCCTCTCCCTGATGACGATGACAGCGGTGGCTCCAGAGGAAACCATCTTTCAaCGGCTGtCTTTGTGTTAACATCTTCTaTAGGAATATTGACGTGACCGATATAaTTTTtAtCtCtttcctttttttGTCGATTtCTTTGTAGACGTGAACCTTAATGGCATCTATGTCTGGAAGACAAGAGAACTGAAACTGCTCTCCCCAGAAGAGCATATCTCCTCGTAATTTGGGTGTCGTTCTGGCGAAGAGACCGTCGTCAAGGCAGATTTCACAAAAaTATCTCTTTTTACCCGGTAAGTTCTTTCCCTCCACCACCCAGACTTTTAACGAGCTGTCTAGTCTTCTTCTGTCATCCTTGTCAGGATAAATTGCACTCAGTATACTTTCAATCCATTTATCTCTCTCAGTATCAGATCTACATGAATAGTACTTGCTACCGACcGCagTGGTtaTctGGAAGCAGTgaTCCTGGCCAAGGATGCTACTGTGAAGGGGCCGGATCTCAAAGTCGCTCCCGGCCAGATTGATGAGATCCTGaGATGATCCGGGATCCAAGACCAAaGACTCGTGGGATCTGGCTGGTTTGAGTTGGCCGGACATGGTTTTCTGTCTCCCTTCAATGGTCTCGTTCCGGACACGGATCTTTTCTTGTTTGTCAAACTTCCCCGTGCTTTTGGTTCGTTTTATCGCTGTCTTGACCCGTCTCGGAAAACCGGagAtCTTTGATGAATTGCTACCATCCATAACGGTCAGACTATTGGAAGTCCCCAgCAGGGTACTACTCTTCCTTAATCGATCATCTTGTCCtGGTTGAGAGATAtcGGCTGTTCTtGGTTTCCTCCTGAAGGCACTCTGTGTTCTCCTCATACGAGGGGAAgACTGGCCTATCTTGTaGAAGAAGGTACTGCTCCCCACGTTGAGGACTGGACGATAGTTCAGAAACTCTCTGTCTAGTCTAAGAACGGGTCCAGGGTATTTCTCTTGAACCATTTCAGCATGCTGCTTATCTTTGAAATGAAGCAAACGCCGCTGTGCGAAGAGAATGACACAATACTGCAGCCGCCAAGAGGCAGGGACATCTAGGTTACCAAGGGAACGTCTATAATTGGCATcATCATCTTCTTCaTAAACTTTCAGCCAGCCCTCGATTCTTGCCGGTTGTTGTATATCCATTACTAATCCGTCGTTCTAGTTCTGCAACTCTTTCGGCAGGTGGAAaCTTATTCCTGTAtCcTTTTTTGCTGATTTTGAACCAGCAAGTAGTCAAGTAACGCCTTGAAaTTGGTTGGATTAAATACAGACAGGACTAACAACTGCAAACCTAAGTGTTATTCTGCCGGgCGCCTGCCGTGGTTTGATACATGTACACAAATGTTTGTCCTTGTAACAAGTGTCCCGAAAGTTCACTAAGATATCACATTCACAAATCACTGCGTGTGTCCGAGACCTGAGGGAGATCCATTCTCATACAAAATTGTCCCTTCTTTAGAACCTTTTCATCATTGACAAGCAGTTCGTAGTGACTCAGATTAAATGCTAGATCGAAAAAAaGGTCAGGAAATATTGCTCTCGTTAAGTGCAAAATTAGAAAGAATGAAAACGaCCTTAAAGATTAACAAGAACAAGTCAAAAATAATTCAATTGCTCAACAGATGACGTATTCACCGTATTATTATTATTGTGTACGGTGaaTGCACGTGCGAGT
>gene=isogroup01115
TTAATATTTGTAGGCTTTAATGTCATATAAAAGAAGgAAATATCCTTACTGTTATTGCTATGATATTCCCCAAACcTTAAGGGCAGATCACTTTTAGCCAAAGGTTTGGAGTCTATTGGGTGGTTTCAAACCAGCTAAAGTATCCAGCCCTTGGTGGTGATCCcTACCAACTAAAGGCTGGATAGCtcAGTTgTTGAAGGGCTTGTATTCCTGGTCACTGGTtcGAATCAAGTCCTGGCCAAATATTTACTTtgATATTTtCCATTGCTTATAATTCAGTCAATCAGTTTTCCATTAtCcATTCTCAAATtGTTTTGTCAGATAACTAAGgAGTGCAAGgAAGGTGCACGTTtGCACCTAACTGCTGATCCGTCGTGGTGATGTCACAACAACCCCAACCTCTCCCCAcTCcTCCATTtGTTCTGCTGGGgTTGTCACTGAATACCTTAGCCTTATCACAATTtGACATCAGTTATCTTGAGTAAAGTGTTGTTCACTAATACTGTTGGTGTTCCGTTTGTATTGTCGATAAGTTTGACTGTtGATTTCGGGGTCCGTCTCTTCTTGGCTCTCTTGGAACTGTTTGGCCCAGAAGAAGATGACAGGATATCCTCATCCTCCCCAGAACTGTCTGCTTCtGAATTTCCTTTCCTCTCTCCcACCACCAGTTCTTTATAGCTTGTGTTCTCATCCATTACCCTTGTCAaTTCTAACCTTGGAAGCTCTCCAATCACTAtctCTGCTGTTGTGTTGATGATAGCACTCTTAAGATGtCCACCAaTTACCTTTCCCTCCACATCAGAcAGACAgATGTGTAGATGTCCACCATCAGAgAGGGTTCCATTTAAAGCTAAGATTTCATGAGGTGtAGACAGATAAACCACCGTAGTTGAATCAGCCATTCGTAATGATGCCTCTTGTATACTTCCAACGCAAGACATGATAAAGGCTCcACGAAGGTCGTGTCTGTtGATGTAACACTCCAAGGCAAATTTGAGGTCTTCACCAGACTTAACCCTtATGGCGTGACAAACTAAAGAACTGGATCTATATACCGGTATCTTCTGGCTACCTGACTTTTCTGttGgTGCCTGTTGGTTGttTCTTTTTCGTTTTCTCCtcGTGctGgCTTTTGGTtCCACaGgAAGTTCAAcATTTCCAAAtATTGTTGGTACtGCATCAAgTGttcAGTCTCTGTCTTTGCTTAGCATTGACAAaCATATCATCTTCAAAGTGGTCACTACACAGAGCAtAATTTTGTGAAATTTCCtCTGGAcTTTTCCCCTTAAGTTCTAGTCCCTGGACATTTTGTACCCACTTCTGACATTTTTGAGGGTCCCTTGGAAAGTTAAAGAAATGCATTCGAGGGTTGTGTGAAGCTGTATTTGCACAATTTAGGCTgaAAaCAAGACTGTGCCACACTCGAAACCTTCGAACGAGTcGTTCTCGTCGATGAACGAGGACTACTTGCTGATTTCGACGGAATTTCATCACTTTCGGtGGtTACTTCCTTCGGGACTTCGTCAGCTATGgAAGTCGCCAT
>gene=isogroup01131
TACCAACGTCGGTGACGAGGGTGGCTTTGCACCCAATATTCTGGACAATAATGAaGCAATGGAGTTGCTGAAAGTAGCTGTGGAGAAAGCTGGCTACaCGGgAAAAGTGCAGTTTGCAATGGACGTGGCTGCGTCGGAATTCTACCAAGACGGAAAaTACAACCTTGACTTTAAGAGCAAGGATTCAGATAAGTCCCAGATTATCACTGCTGAAGAGCTTGGTAAAATTTACCAGGGTTtcATCGCAAATTATCCAGTCGTGTCCATCGAAGATGCTTTCGACCaGgATGATTGGTCAGCCTGGTCTAGCTTCATGTCTCAAGTCAGCATACAGCTGGTCGGGGAtGATTtGAcaGTAACCAACCCGAAGCGAATCAAGACCGCAATCACCTCcAAGGCGTGTAACTGCCTGCTACTGAAGGTGAACCAgaTCGGTTCAATCACAGAGGCTATCGAAGCATGCAAACTTtCCCAGAGcAATGgATGGGGAGTCATGGTGAGCCATCGCAGCGGGGAGACGGAGGATACCACTATCGCTGACCTGGTGgTGGGACTCTGTACTGGACAGATCAAGACTGGAGCACCATGTAGGTCAGAGAGACTGGCTAAATACAACCAGCTACTCAGAATTGAAGAAGAATTGGGACCAGGTGCCAAGTTTGCcGGCGTCAACTTCCGCAACCCGATGAAATCATAATTACTtcTCCAATGgAaGAGATAGCGATGAAAGATTATtAGATTATCATCATAtAAATTTTgTTATGAatGTCTTTGGTTCTACTCTGTTCTAAAATGAGATTGtCGTGGTTTTTGCTTTTATACTTAAATATTAGATACAAGTAAAGGTAGTTCACAGGGTATCTTTctCAAAaCAAAAGGCTGCTAtgTTTCaTCTGTgTCCGATTGTCTTGCCTGTTTGTAATATCTGTAAACTTGTCCCTCTTTCTGTTGATATTGAAAGTTTCGACAAATCTGTTGTCAAGTATCAAAGAAGGCAAACTAATGAAGGACAGCAGTCCACTAACCTTTAGACCTACAACTCAGGAGTGgCTTCCACAAGGaCCGCTCAATGACCCATCAGATcAcCCCCCCCccGcTACCCAAcCCCccAAAGAATGGTTAATCAGAATGTATGCActCATGAGCTTTTtCCGCGaaTtGCGGAATATCCGTGATTTCTATTCTACCTCCgAGATTTTCACCTCTTGATTTCCGTGAATgGATATCCAACCTGCAGGGGGACAAAAACTATTATCCTAACACACTGTAGCATACGCAAACTGGAGCCTATACCGcAATTTTtGCAAAGCTATGTGATTtAtATTTtACCCCTGGCTCATCCctGTGTAtGAAAGCTTGCTTGGATtGTAGAAGACGACAAGcACCGATAacTGTAGATACATTtACCATTGTTTGGAAAGATCCCTCGAcCCTCTGCAGATCTTTTGCACCCATCATTTGGGATGTGCTCCACAGTTCCCCTATCTATGGACCGTTGATATAGGCCAGTCTTTGTCTTGATCATCTTTGATATTtCTATAATAATGATTTTGttGtGAAGtttAAGAATGTTTAAATTGCTTCTCACACAGTtATAGTTTGTGAACATTGTGCTATGCATTTCtgcaTAACTAAAGGTAGCTTGATGTTGTTAAGATGTCTAACATTCATATTCTCCCAGCACGCATTGTTGTTAAGTGGTGTATCAAAGTTGGATCTCCGAGATATCGAGAAAAACTTCTGCAAGTCTACTCTTTGCTTTAAAAATTTACATCTTTCATGGACAAATTCTAAGTATTTGCATAAATGTTACTTATTGGTATTTAGATATTAATTGTTTAAGTA
>gene=isogroup01137
ttCCTaagCCAGACCTAgAATGATTGATTATATCAGAATGTAATGTATATATGTtgaTTtGGACCTaTtCAtcAGGcaTTTAGCAAaaTCTACAATGGCCGAGGCTGAttCCTttCAACCAacgAaGCATTCAGTTGTCATGCtCacTTGGAAGAggTGCTGGTTTGGATTTGTaGgctGcACAACTACTGAAttAGCCGAGGCaTtATGatAGACTTACAGCATGAATAAAAgACAACAACTTTGCtAAaGCTCATCATTATGAATGATACATgCTACATATGCTTATTacGTAATTTtGTTCTgaTGATCTCAGattagttAAGAGACATTTtGgctGTAACAaCATATGTTTAAAgTtCACTACATATGGTTAAGTGATATAGACcaTCTTTGACAaCaTTTGAATCaCAATATACAGCTGCCAAAAgACAATTTACTCAATAGCAATAAAAGGTAATCagCTGAaGTTGGCTTCagCTCCCAAATTGGcTAAAagTtAATgtCCAATgaTcaTTGGAAAaGTGcaTtGATTTtcAgATAGGCTaTATtGTATAGCCTGCATAGTACATGATaTGCTTTGAAaGTAGCACTGAaCcATGTTGaataGCAACAGCATACCGTctCTAaTtCcTCAAAAATtATGCGTTTcTAGGgATTTGTGCATGATGATGAatGgCTaTACtaTtATCCATTGctCAAaGAAaTAATTGATAGTCAGgCAaGGTCACATAaTGCCatATCAgTCAaTCAGtGTCAagAATGAAAATAAAATGATAGCGAGGGGTtGTAGAAAcGgAaCAGTTtGAcaTTTtGGGGgAAAtcagTGGagAATTCAGAGCAAGgCTAATGcAAaGAAatATTAATCATAAaCCCaCcACcATGCaCAATAAaTAAaaCACATtCAAAACAGtgaGCACTGTGTAaTTAaTAATGgAagctcTAATCTTTGAATGCAGTTAcATTGAGTTCcAaTTTCTATTCCTGtAAGCATGGAtATTTAAgCCctATAGTAAAATTTgcTGAAacAGacTCAGATGCAATTGCATTGATtGCGTCTTCAACTTCGAACAAGAGCAcGGCTTCACGAAAaCCattCGTAACAGTTTCCACATTGACTGAaGCcTCgCACcGTTCTTtGTTAgtcaTtCCcAaGATCtGACACATGtcTCCTAAaTTATCatCGATaTCAGGTTTTAGTTGTTCTGCCAaGGCACAgAAGTCATTCcTtGTTCGATGgCAATCaCAGTAGTCGAAGTCTGGTTTTATGAGGCCCGATTGGTAATCCATGGTGAGATACTCATCAtaTTCTtGTTGTatcAaTGTCTGGCGGaGGgACGCaGgaGtcATGgAagAcgTTGGAAGGTAAgCTTcagTAcGTCACTTCCGTTACGCaTTTCCAATTtACCTtcATCAAGTAGGATCTCGTCTACAGGGAGGTAATTAAACATcAaGTTCGGCTTTGGAAAATCTCCCcGACTCcGTTCATAAAAtACTGAAAGAGctAAGGAATGGaatGgAAGGTGACTTTGTGTgCTAGtgAGAAATGGGATGGATACGCTGAActCAATACCGTAGAAGAGGGGGTTGTGTGGGTCCATCCCATATTCAAAATCAGTGAAAGTGACGGGGCCGAAGTCGAAGtACATTgggTGTTGGTCCT
>gene=isogroup01144
ACAGttgTTCCGATACGTTtTGTGATACACATGTGTAGAGctGAaCCCcGTCAGTCGGTCGATCGCGAAGAGACAACTGAACATCAGGCTTCTCTAGAAAATTTCTTGCCTACATATTTTGAATGACGTTGAAATTTTACTGAGCTTAATCAATTACCAGAACCATGtGGCAAAGGtcTGTGTTGTGCCTagCTAGACAGACTACCTGTCCTCTGATGAAgTtCAGcACCACCACACCATGTTCAGCCATCataCTAAGGACGAGGTtAAGAGtcGTCGaTAATtcTGCTTTGGgAGCATCAGCcATTGACAGACCACcGTATTGTATACACGTCTACAAtAAGAAACATGTCGGAAAGCTCGGCGACACCGTCCTaGTTGCgATCAAGGGGGaAaGAAGAaGgCgCTGGtGgTAGGAGTAAGAAGACCcGGTGATAACATGACtCCACGCTTTGATACAAACAATATAATATTACTAGAGGACAATGGAAATCCTACTGGAACAAGAATAACTGTGCCTATTCCATCGGTGTTAAGGAAAAGGACTGACCTGTCAAAGGTCTTTGCTATAGCCACAAAGTTTGTTTGAACTGTAGACCTATTTAAAAGTCAGAAATTTGTGAAGAAGGCATCAGGGATGgTAACAATGATTAATGAACTTTTATACTCCAAAACTTtgtttttAGTGAAAATGTCAAAGTTTCTgTTACAGTTTAGTGGTATGTATGAAAAtgATTATtCTTCATCACATGTCTTGAAGGAGGGTGTGAAAATTTATTCCTGAAGTTAAGCAATTGGAAATTGATAGAGTAAACaCAACTATAtTTCACACTTACAATACTTCATACTATGAAATTGAACATCAAAACTAATTACTTTGCCTTTTAAAGGAAaGTCAACATTTATGGTTggTGTGTAAACAGCTATGTATAATATGTTTATAAAGTCATTGGCTTGCATCTCATATATGTTTGAGTGACCATTgAGAGGTTACACAACGTtACAAATtATCTTTCTTtGATGAAaCATTTGTCTTCTTTTATTGCTAAAAAaCAAaCATTTTTCAGAGAATAATGTAGCgCTCAGATTTtGTTtAGCGATATaGCAGTTTAtGAATTTTGTTTATGAAAATTATACTATGGTTCAGTGTGTACAAAACTTGCTATGTTACTTTACATAGATCTGTTTACTCAgTAAAATATTACCTGAtATATGTATGGTTGAACCATCTTTATTATCTGGATTCTGGAACgTTTTcGAACTTTCAACTCATGAAGAAAATaaTTACTAGCAACTTGtGAGGGAAAATTATCAGCAAATTTGTCAAGCAAcAAACAAAAGATCCCTGATGATTTCGGCAACCTCATTTTTATAAACTTTGGTATAAAGGATTCTTATATCAAGATTTTACTCcTGTAAaTGCCAACCCATCCCCCTCCCTTCAaCcAtcAaTCTTTAGATTTTTCATTATGGTCAATGGTCATGTTGGTAATGTGTGAATGAAACAAACAtttattCTTCCTTTCGATTATTTCATTAATGTG
>gene=isogroup01155
gACAaTtGTTCAACGTtaCATCGAGTTGTtcTTGTTCagTctCAtcTCtaGgtAAGAtcGTCTTtAAATCcTACcATTtGCTTAAaTTAagCACTTCTAAGCCggATAAatGTTTtGAGATcTTAAATATGTtGGTTTtaTtcGTAGATGACCTGTTGTTAAGtatCAAATAAGTtGGAGaaaaCGGTTCgTCTGTATCaTTtGTGAAAGCTGTTtATAGCTCCATGGTGAAaGTAGTAACCGCTTGCACTACATACGTAATTCAACACGCTTtGgTTATCAATGTACTGTGTGTGTATGCcTGAGTAGCGTGATAaCTACcaTAGAGTACATCGTAaTTTCAGTATTGACAATGTTGACACGTtATTTTCCGtCAGGAATTGTAAGCtattaCTATGAGGAAAATGGACATGgATGAAGTACTACAGTTGTTTGACAGTTGATATTAATGAAATATGTTAATTTAGAGTtCCgcTACGACACATGAGCTACCATTTTGAAGATGTTTATGGgTGTAGCATTTGTTGATGCTTGATTGAAGTGAACAGCTCAATGGTTAGCGAGGCGTTAGCTGCGggAaTCATTGTGAGTGACGTCATGACTGATGTCGCAATAGGGgaTTCCCgAaTTGCATCATCTCCTAAGTACAGTTTGGATTGCTGcTGTAGTGCATTGGGTTGGAcTTAGTTATTctCTGTGTtGTTAAGACCtcACTGAAGTTAaTGTGTATTCGCTTGATAATAAGGAAAGCTATATATGTACATAATTAGTTCTAGCAAACAGACAATTAGGTGGAATCACCAAAACATTCCTGGAATTAGATCTTTAATAAGATGACTAAGATAAATAAGATGTTAATTAAAGACACATAATTACGAATTtACGATGACTAAGGAtAGCAAGTTAcTTtGTACACaTATGATCCAATACACTGAAATAAaCATACTTGCATTATTGTCATTGTTCAACGTTACATCTAGTTTTAATTTATTGTTTTCTCTTCTCTAGCTCCTCAATGAGAGTGTATTAGTTTAGCGGCCTGACGTAACAGGTAACAACtACGATATTGTGTAtACTTTCtCGTTTTCGGCAGAAACTACATTGCGTAAAACAaaTATAAACAACTATAAGCTATAATCACCATGATTATAGCTGATAGTTATTTATATATGGCTGGAAGACCTTGCGGACCTTCTGAACCAGGTTCGCAGGAAATCTGCGATGCTCGCTGGAAATTCAGCCAGGCTGAAGAG
>gene=isogroup01166
TTCCTCAAGCTTGACAAggTTGAGAATCAGCTGGaaTGTTttAAAGctAaaCATATTTAGTGCTTTGCAAACATTTAAACACTACTCAAtgAGCAGGGTCGTTAAATACACATGCTCAGAATGAATCGTAAGTTAGATTTAGAAAGGACATGGAACTCACCTcttAGTGTTACAGCATGGAGTCCGTATCATGGTATTcgTTTCAGTTGACCTTTGACATGCTGCTGATATCTGCTCAGTTCATGAAATGTCTGTGTTATGACAGCAAAGAATCTTGTTCTTCTGCTATtttAGAAATGAACTTCAaTCTTACATGGAAGTTTtGGTACGGAATTTcAaCGCAGCTTCCTTACAAGGGTTGATGTGTAGAAACTACATCAGTGTTGGCTGGGATGGATCTCTGTTTGACTGTGACTTCAACCAACAGTTAGACATACCCATGAAGAAGCCACGAAATTCAgTtACCAATGCTTGGCCAACTGTTTGGGacATCCAGAAAGCTGAAGAACTGGAGAACCAAAGGATAATGACTGAcAATCATTGCTTTGGATGTACCAGtGGGATGGGCTCCAGTTGTCAGGGCACCACTGTCTAAAAaaGCTTGACAaGTTTTTATCTGCTCATGGGAcTTTTGAtGGAATACAAAACTGACGACTCCAGAGTTcaTGGTTGCCTTGagTACTTGGtCAGTGAGTCCTCTCTTGTCTGTgTGGtGgtGCCAGTTCATCATATCGCTATTACAATTAGCATCATCGGGAGGCGGGCGGGTTTGGATGTTGTTAACGCAGCGCTTGCATTGAAGATTGTCATGGGTGTCACTTTTTGtGGTTTCCTTGAGTTGGAAGAGATCTCGTAAATCGTTCAGCGAGAAGTGTCTGGCAACGTTTTCTTCATTGTCGACCACACAGCTTGACAGCGCTctCTTGTGCGCCTGCCGTTGAAATACTTTCTCATCgatcgtcccagttgccaggagccgataaatgaaacagggtttcttctgtccatctcgccaaactcttgccatagcttggctgtcattggccggattccaatcaggatcaaacatgattagtcgatttgcgcctatgagattcaagccacaccctccagctttgcTGCTTAACAGaaaGATGAAGTCT
>gene=isogroup01169
TCATTTTTCAGACTGTagAGTGTTGACACAGGATAAaTATGAAAACAATAAAGTTAATAATGACAACTCGAGAAGGAAATGAAACAGAAAAGAAaTGATTATCCTAAGAAAGCTAATACATTTACTCTGgTTtACATCAAAAaGAGAAAAACAATAAGTTATCCTGATTAACGAAAACAACTCAATGCACCAGTCCCAGCCGGGTCAAAGGAATGAATGAGCCAGTCTCAGAAaTTAAAATATtATAGAAAAAaTGGAAagAAAGAGATTGGATGAGtATATACATTAAAGTAGTTTTACAATAGGTTagTTaGAACTTCATGAACACCACCACAATAAAGAATAATTCACTTATATTCTGCTATATTAGGCCCTAtATTTTTtCCTATGATGATTAGTTCtAaTTCAAGAtATTCTTtCAAAGtAAGTCAATCgaTGTGtGTCTTcttttttATCAATTTTTTCTTTGCTAAaTTGTGTTTGGctatAATACATTCAGTTtaCATTGTTgtAATTTCTTTtCAGGTAcaTTtCAAACGAaTTTGAAaTTGAAATGTTATAATAtAATtGAAACCATATTTTCATGCTTCAGCAGTTTTCCACAAATGTCTTAAAAAaGTTAAAAAaGTAGATATTCATTTTGTCAGTTTTTACTtACTTCTGGGTTCTCTTGGCCCATCAACGGTTACTTTTATTGCACGGTtGTAACAGGCTACCTGAGGAGGGTTGGTTTGAACTGTTATCATCAAAGATAAGCTTTTACCTCTTCCAGACCTCCCAACGAATCTTAGATCATTGAATCTTGCCACACGGTTCTTCATAAGTGCGGTACAGTTCCTTAGTTCGGCACAAAAATTTTCATCGTTACCTGCTGCTATGGTAACTGGTGTACCATCTTTTACTTCTCCAAGAGCAACAACTTTGAAAGCCACGGGTAAACTTTTGTTACATCTCCAGTGAGGGGGCAACACCGAACACACAAAATTTGGACTTTCTGTCCGAACAAGTTCCCCCGGGTATTCCGCTAAAGCTTCCACAAGAGTCCTTTCTCCGATATGACCAATGGTACCACGAAGAGGCGACTTTGCTTTATTATTGTGAGTGTGGAGGCCATCCGCCATTTTGTGAATATGATGGTTATTCCTTTGGTTGTCCTTGGTTAGAGGATCGGCTAACGGGGAAGCCCGTGTTGCcGTGTAACGTTCCTCcTGTGTGATATGCATAGTCGGTGGTTTTTtCCACTCACTtCAACTAGTtATGAAAaGGCGGGAATTCCTGTACTTCCCCTTGGACACAATGTGCTGGCGCGATTACTGTCCGCGAACTATCGGTATTTAAACCACTCCTTGAA
>gene=isogroup01185
GGgCACAATACGGGAGTTAGCTTCGCTATtcATTATCAGTCTCAATCATATCCTAGTATCGTCTGCAGATAATGCAAAGGCAAGTGCGAGGTTCTAGGTTCCGAATAAACTGCGACTAACGTTAGTCCAATAAGACTAAGAGTCTGTTGAGTTCTTTCATGATTGGAAATTACATCGACGTGAAGGAAGAGTCAATGGAATAATTTGATtACTACGTCTCGTTTGgAATTTtGACACATTTTATGTACTTATACTAGTtAATGTTGACACTGATCATACAGGGTACGTCCTATTATTAATTTAGCATCACTGACTTGAGACTTTCCACCGGCGTAAAACGGAAACAGCTAGCGGATCGTCATCGCAGTATTGCTTCTCGTGCATGTGTTAAATATTAACAAATGTTGAaTTGGGAGACTTTTAGGGGACGGAATATTTGCATTGAACACCAATTCTCTTGTTGAAGTAGACATAGCCTATAGCCAGGCCTAAAGTTAGGCTTGGTTCATGATCTTAGCATATATTGTCATTTACGTAGCGTAGGTCTAACTAGTCCAATACTCTGACACTATAGCAATTGGATACTTGTCTTACTTCTGCTATTTGGAGACAAGGAGCAATGATGATTCAGAAACAGGTGCCATGATTACCATTTGAGATAATAACTGCCGGAgATTAAAGCAAAAGGAATCATCATAACTAACTTGTGAATTTAGCTTGGAAcGCCAATGATAACCTGTTAATATGCACAAGGAGCAATCAGAACGACTCAAATTACAAGTGTGAAAGTTCTTGGACATGTTTGCATCTGATTAATACCAAAGATGCAAAATTAAAAACTGTTCCAGTGGATTATTAGGAACTATTTCcAAATGGATTGTAAACATGATGCTCCAATTTGTGGCAGTGTGAATTATgATTTTTCGAACAAGATATAGATTGAATCTCAAAAATAGCGGTTGACTGCTTCGAACAGAAGTTTGGTCTACCTTTTTAGAAATTTATTGTCGACAaCAAATGCATAAAACGAACAACCTAAAGAAATGGTTACGATGGATACCAGGAGCAAGATCCGAAaGCTTAGAAAAATATTTGAGCCAGGCAATACTTCTTcTTTtGATTTGAATCAaGCCCATAAAACCAGTCAGTCATTACCTCGAAACCCTGAgAGAACTGTGAATGTCTTGGAAGACAGGTCTCCTGGTTCCAATGTCTTCAGTAAGAAAAGACTGCCGTCGGTGACCTCTGTCATCTCCTCGAAGCTTTCTAAGAGTACTGGACAGTTGTACACGGATCCCAGTGTCGAGCCGGAGAATACCGTAGGGAGGAGTCTCTCGCAAAACCCATTGTGCGTCGGAGAGGAGACCATTTACGCAGTGCCCTGTAACATCCCaGTgA
>gene=isogroup01214
GGGTACGCAcTgAGCgAACTcGCggCGTGACCCgaATCCCGagAAAACAaTCAgaAaTGGCAGAAGAACAGGAGCAGCAACCATCATCAAATGTGGTTGAAGAGCCTCTGGATTTGATCCGACTCAGTCTGGATGAGAGAATATACGTCAAGATGAGGAACGACAGAGAGCTGAAGGGGCGATTGCATGCATATGATCAACATTTGAATATGGTCcTGGGAGATGTTGAGGAAACTGTCACAACTGTGgAAATTGATGAAGAGACATATGAAGAAATATACAAGTCAACCAGGaGAAATaTTCCAATGCTCTTTGTCCGAgGGgATGGAGTTATCcTTGTTTCACCGCCACTGAGAGCTGGAGGGGCATAGCAaCTaaTCAGTTCTTGTTGTAATTTAAGtttttGTACAAACATCtTTAGAAATGAaGTCAAAGCCATgTGTtCTATGGGTTTTGTCatGACATTATACAAGGTGACACCTGTGAaGTGTCCTATGGTGAAGGTCTGATACCCCTGTGTCATGAgAAGCCAACATTTATgACCATTTTCAAATGCAACTTTTATTGATATGGATCGTGGCCGTAGTATTGGgAAAAAAaCGTCACAcGTtAGATTGTTGTATCATATGACACAGCATGCATGGTCAACTGATGAcTtGTCtGTACTTTGAAACATTAATTGAGATACTTTCTTTGGCTAGTTCACTATTTTAAGTTTCaCTCCTGTATTTATTCATTGAAAGgAAGTTATCTTAACCTAAaTCTGAATtAAATTGTAAAAAAAGTGAGTTTGTAAATGAGGCCTCTCATCCTTACGTAAACATTGCTATGTAAtAACATTCCTTGGAGGAAaCCTTTACGGAACAAACAaGTTTACACTGcGTCTGTcATTAATTAACTGCATCATCCACAAAGCAAAtGGTTCTTTGAAATAGTACATGTGATCTGCCCATTTCTTAACTATAAGTTATCAGTCTAGTTAAAGTAAAAGTCAtttTTTttCATTTtCATAACCATTGTTTATCATAAACATGAAGCAATAAAATTGCAATCAAGA
>gene=isogroup01218
ACGTAACAAAATTTTCTGCaaCACGGGAAAGCAAAGCTTGTGTCGCAATTGAACACCAAATTTTGCGTTTAttggtATGACCTACTTTATTAGTGTAGttGTACAGATGCAATCGTATCACTGCCGATACTTTGTgaaTATTCTATACAATATATAGGACAGATGGCTCAGTGCCCCAGCTTCGCTATTTTACAGGGGCGGCcCAtCCgCCCCCTTTTTGCCGGCCCTGCcTTTttAACcaTTTCCACCACCCAGCCCCTTTTTCAACCACcATTGTACTTCTCTACTCACCAACACCATAGTagCTTGCAGTCACAAGAAACTCTTCAAAAATCCCTATACCACAGAGTGCaTATCTCTCGCTAAATTCAaCAAAGTTCACTACTGTATGTACatAGGCCTGTTCAAACTTAGGAGTTTCAACTACACATGCGCAAATccTcAAAACCTgaGTCAACGTTTAACCCTGGGGAGCTACGTAGTGTTTGCAAACAACCAGCCCTCCGAAAAAaTTACAGCAGGCTtACATAAAATAACTTGTTATGCAATGTCGATTAAAAaTTatCACcaGACACTCATAACTTAGTATGGAGGTATAAtAACCTGTTTtGTtATACGACTATCAaTAGAATCAAcTACCTTGGTAGGAACCATTGTCTCTGGTTGTCAAAGTGGTAATacGGGTCACCATATACTTCCAACATGCCaTGTTTTTGCCATATTTCCAGAAATTTCCCTCTTTCGTGATGAAGGGATGGCGGTTTCACTCTAGGGTCTGATATGAgCTGGTTTCCCTGGGTACTGCTCGCcTGGGGTTCTGcTTTTCCCcATAGACTTTgTCTTTTAATCCTTTTCCAAAaTtCTTgAaCGACCTGAAGAAAGCTACGCTGAGAAGAATGCGAACACCGAGCCCCGCCCAAGAAgCCACAATTATTGTCATCtGTATCAGCAGGTCCTCCTCcGACcAaTtCTTGCTTACATTGACTATTTTGTAAATAATGTATGCAGGCTCAGCCAAACTTGCAAGTAAGAAAATAaTAGAGCACACTTTaCTTTCAATCCGTAGaGCTAACCAACCCAaCAATGCATAGATGATACTAAAaGGAagCCCGATTGATAGGACCAGAATCTCCAGCGTtCcAaGGCTTTTACCGTCCTTCAGGATAAGAACCACCAACGTAATCTGgaGTTGTAAATCAAATTTGAGCAGGCTTtCGCAGAGGTTCATATTTCTGTATAATCTTTGAAGAaCAAGATTAGCCCCGACCGTTCGGAATATTAGATTGCCCGACTGGTAGTACTGCTTGGCTATTAGTAAGCCcAAGACGATATCAACAGGACCAAAGATGCCCACCAATATCAGCCTGACcAGTTTGATAATCCATgAGGTCTGATCTGTGCTTTTTGTtGTCTGTGTAAAGTTCAagATGCAGTAAATCAGCAAGGTGAAGACCCcGGCAATAAAAaCCAGCAGTTCAAaGGCCCTTTCTCCAAAAACaCCATTCACGATGTAGAAaaGGCAAAAGCCTGTATTGATGAGCAGCACGATTGCAAAAGTGAAGTCAACAGAGTTCGCGTCACTGTCAG
>gene=isogroup01229
TAATGTACTAAACTGTACTATACTGTACTATACTGTAATGTACTGTACTATGCTATACTGTACTCTAATGTACATCTGTACTCTTATGTACTGTACTATACTGTAATGTAATGTACTGTACTATACCGTACTATAATGTACTGTACTAAGATGTATGAATCCAGCAGCCTCTTAATGTCTTAAATGACGACACTCATAGTTTGTGAAAACTATTATAAAACATCACCcTCATCATTGTACCCTTCATTTCTGACTAATTGtaCAGCcCCATGTGTTAACACAAATGCCcAAATCAAATCTTGTcACCAGGACACCACCGCAGACAGTTTAATTGATAAGACAGCACAATGGATACCTAgtGCCTtGAGATtACAATCATAGATGATCAGTATGAAATAttaaaGTTACcaTAtcTCTTGATCTCTTGATGCAaGtgCCTTGCATGCACTaTGGATCGAGATGGGACCcTTCTTTTCcaGATTTTAACATTTtcGCAAAaTATTgaaaGAATTATATCATCCTATGTTTGAAGTTATCTTGCAGCTGTCTGAcAAACaGCCAGACAGGCCTaCATACCAAAGTATAGAGCTAcaCTCtGGACAaGACTAGtGTCaTGTCACTGGGGAGAAcTtACTCTCTCCTTCTCTCATTTaTGTTATGTTTTCGTACGTCTGTTTAACCATTTCATTAATTTttGTGCATGttttttGTAGTttGGTTTGCTCTGGTGTGATATTACTTAGGTTAAAGAAGAAAAACTAACATGACTTGCATTAAATACATTTCTATCACATTGGcATCATCAATCCTAACAACATTTCTTTAAAATAGTCAAACCTTATTGTAGtcACCCTCTACATAACTCaCAAGCCCCTcACATACATATATACAgACATACATGCTACACACATACATGCACgCACGCaCACACgCacTCACACACCTgCATACACACCAATACATACCCACATACATACATACAAACAaTGGATCAATCAAATTATAAACCATTATCTGGCATTCATGGATAAACTCACCGCACACTCATTCaGAAAAAAACTCCCATGAATGGAATGACACACTTATGCaCAGTGTTCTGTCTGATTG
>gene=isogroup01234
ttctcgtactacagggtaaggaccctggatcataaatatctttttcgactttattgccctttcagccgccatctttgCTATCTTtAGTTTCTCTCCAGTCGGACCaCCcTTAGCTTGCCTTGCCTTgCCCcGTGGAAGGAGTTCcGGTGAAGCGgACGACGTtGTCTTACTTCTGTGATGTGTTCCAGGATtGTCCACgCTGGTAGCTACAATTtGgcTGTCTTCGTGATCACCTATGAAGTCGTCCTTACCtgcTTCAGCAGGATGAGTGAGGGCACGCTTGTGCTTGATTACTGTTTTGGTCTTTGGCACTATCGGTTTCCTACTCTTCACTAGAAGAGCATTAGACTGGTTGTAAACATTGGAAGCATTGGTTACTCTTTGTAAATTCATGGATGAGTGAAATGATGGTGTTGCCTTGTTGTGTCGTACTGGGTTCAACATGGACACGGAGGCACCCACACCCAATCCTGATCCACTGGATGTCAGGGTGCCATCTTTATCgACAACGTTTGGAGTTGCTGCAGGaGTATTCCATGCAACTtCAGCAGACTCCTTAACTTTCTTCAGTCTTGTGATAGGAACAGgAGACAGgCGACCGAACTTtGCAGGAaGCTGAGCTTGTTGCTCCAGCAGTTTTCTTTGTTTTtCGAGATGCATCGCTtGTCTTGCCATAAAGGTTGTATTTAAACCCTGTGCTATCTTGAGACTAGTTTCACTCATCTGAGGTCTAAATGTAAAGTCATCATGAACACCTAATTtCAGCCGCTCTCCCGgtGTAGTTTTGGTGTAAAAGCCTTCTCTGCCATTACTACTCCTCCTTtCCTGAGCTAAACGCAAGCTCGTAGCATTCAACTTAGGCGCAAAAGTTAATTCCGATTCATATTCTTGACCGTGTGGTGTGTTAACCATGGAATCAACACTGCCAGAAGTCGTTCGGAGTCGTGTGCTGGTCATTATTCGCGTAAGTTGGTAGGCTGCTGTGgACTGGCTGCCTGCTAATGTTGGCTCTTACAACCTCCAATTTTCTCACCATTGTTCCTAGTCTGCCGAACAGACATATTTTTAGTCGTCGTGAGAACAAAAAATTACATCTTGCAAATATTTAACAAAGTAGCAaCTTCTAAATCAAaTATCcTGCCATTTTATCCCAGGGAAACAGGACGACCCATGTCAAGAATTTTAACGTGCCGTTACTCTGATTTAGTTTCTAcAGGCGCGG
>gene=isogroup01251
CCTTGAAACAGAAAAGAGACAACATaCTGAGCCTtCATCATTCaCACGCAGCAACAACCACGAcAaCAAGTcAGCCGAAGAAGGAAGAGGAACTGTTGGGCTTGAGCTTCAAGCAGAAACAGATTCTCTCATTGTTGGCTTTttCACAAAGAGctAGCAGGTGTACTCTATTCCAAgATGATgAAAaCAaaCcTGTACACTGGagAGAAAGTAACaGGTCAAGACGAAGGCATTGGACCGAATGGcGACGAGAGTACTACCACCTCTGACGCAGGGAAGTTCTCctCTATTCCCACTGAGAGGATACAAACcatCACCCAAGgTACTGCTGAAtccccaTTtAACgagACGAAGGGAATAACTTGACTCAGAcACAAAGcGATGATGAGGTAatAaCAGTAGTGAAATGGATCCTACTTCAAcaGAAATGAccccCTCaCAGCAGAAGTCCACCCcaTCTGCGAGGACAGCacGAATACCTCATCTgACCcTCAaGgACTTGATtGATGAAAGAGTCATCACACCGCAAAAGAATTGTCTgTCAaTTTCTGGCAaGgAaGAAaCAAGTGAAGCTGAGCTGCTACctGATGGATCTGTtaTGTCggagAaTGTTtGGTACAAGACtGAAAGGGAaTGGTATGCcgaGTACAGcAATCAACCAATCACAGCcATCAAAAGACCAAgaCTTTGGAATTTAATCACATACAAAGGagAgCTGCTTagTAACTtGGCTTGTCAATGTCAaCTgCTTTGtATTGCCAAGACAaTAAATCCcaTCCAGTCAACgaCTGTTGTAaCTAAACCACcagatCccAGCtAaCTCattCAAGTACcAAACAAAATTGCctGGAGAGAGATCAGTttCTAAAAAGCAGTCATCGTTCTATGACAGTATTGACCtttCATCTATCAAATCCATCTACCTGATAGGaagCGATGAGCTGTTTCCaacagAAGACTTGTTTCAAGATGGATTCTGGAGAAAtgATGG
>gene=isogroup01259
TCTGCATGGGTaACTTAGGAGGTCAGAgGAAGTATCAGAATGCATCTGGtGTGCtGTGAtcttgATTAAATGTGATGCCCACTGTAACtttAAAACTTAtAATGCAAACATACTTCACAAACTTCTGGCTATAGTCTATATATAGTTGTGCTATCATTACCACAGCTGGCCTgGGCTtgaAaaaTTATCTGAGCTACTGAAaGGAGAGAGTTAAaCCTAACTCAAATAATCCTTTACTCATCTCAAGATGAGAAGTGTTAAGAaaatcTtCaatgCAGATCTGCgaCCGGGATTATTTTTGTTCTATgaTATCACTgaTATTCCAGGCTAAGGTTTAGTAGGTGGGAAAGTTACAtCTGtGAGACAAcgAAAGTGTtATAGTGATATgAagCACAGAAACCTTGATGtaTGATTTTATGAAggTTGTATGAAATATTACAcctGTTAaGTTTAGGCTAtTgTAAGATTATGGGCtGTTATGATATATCATTTAGTTATGgcTCTTAGCTGTATAGGTACaCTTCACAAGATATATGAGGTATGATTAGGAAGAAATTGTaACAAACATAGAGAAAACTTGGCAATTGTATTGTTAGCTTGCACTCGTGGGCTTAAGTTGTTGTTATTATGTTACATTCGTTTTTACTTATCAGCATAGATGGGTTTAAATTATTGGTCTTATATCCATGTTGTtATCTATAACTTAACACACTCATTACATaCTACAGATGTCGCCGtATTTTTtGCCTTGCTATCAATATAATCTGTTAAACGGaTCATGTGATAAGAGTTAGAACTTTATATACCAAAGaTAAaCACaTCATTCTaTCTaTATCAGACAagCCCTTAGAAAGAAACATAtATAGCAGATacTTtGCAAGCGTCAAAGTGCAAAGTACAAACaCTTGACAATTTTGAAGACATAACCAAGTTCGCCGCCATGgAaCGATTATTaCa
>gene=isogroup01279
CATGATGAATTATCATTTCATGGAAGATTAAAAGACTAAATATTacaGTGATAGGAAAACCACTTATAGTTAACTTCCATaTAAAGAgtaaaGAACATAATACAAAGGGCgCCCTTgTTGCTTTATTTACACTTCATAGTTCTGACCTTCAGGGTGAaCTTtAatAAttcAAGACtaCTCcAAATAGCATGAGATGATTtCAAaCTGCTACAAaCTCCcAAaTGTCTtcAAatGAGACAGCTTAGCTTCAATaCGATGCTTACTGTGgcAACATTGTGTATCACgTtACAAGGAaTCcACAATGtAGAAAATCTgTCTGAAATTGtagtaGTAAATTTGCTCTCGATtAaTTTTagCaTtGTGaGACATTGATGGTGACagAcATaTTtAgCAATCAAACCATTTtCAATGgCACATTTCCTAAAaCAGCGCCCATTAATCacGcGGAAaTatATTCCAGAGTtAATGACTTTCCAtAAGCAAGTAATTCAACATTCATTTGAACCCATTCCTGcaCCTACTGTAacTAACATcatGgATACTTtAACATATTAAaTCTTGATcactGTTaaTCGATTGCAAaTctGTCtaCTCTGcTtAACATTTCTCAAACTTtCTGAAaCTTCTTGCCAAAAGAgAGATGAAAGAAaGTACTAGCATATTTGGGGgAATTACTGATGACCTTTAaCATTGCCTGTTGAAtCGATTTTtGTCTGTACTTTGTATCTtTTCCACCAagCCTATATGAACTATAAGtaCTACATAAaaTACTatgCAGCATGGTCAGTCTAGATACTGACACTTGTAGTAAGAgTTATGAATCAAATCTTTGTTGATAACGGCACACACCTTTG
>gene=isogroup01295
TCAGATTCTGGTACCCAGGCGACCcTtCTCAACACACTTCTtgCCAACAaTGAATtctAAATTCAcAATATTATGGCCCcaGgTttaTATGGgTTTTtAAAAAatgAATtATATCCCATGcAaTGtgTTGAaacGGAAAAATaTtCGAGcGCCTTAacAAGAGAGACACATAAAATCATATGACGTTTCAGCTTAGAGTGAGGTTTTTACTCCAAACTAACCTACATGAATTGGTTAATCCATtGTGTAGAAAATACTTCGCATCTATTAGCACAGATTGTAAAGAAAATATTTCGCTTCTATTAGCACAGATAGTAAGATCACCTTTGACATTGAGCAATTCTATAGCATgCTCAATCTACCCATACACCTGTCTATATAATGCTGGTACATTCCTACTACATAGCCACCATCACTGTACTAGATCTGAATAGTTCCCTGGATTAAAaGAGTACACAAAGGCATGTTTACTCACACAAAGATGGCCCAGCTTaCTATCACCATAGTAAAATACCATGCATGTCAACTCTAATCTGTTCCTTTaTCTGTTACATCTACACTTAATATTAACTGAACATTAATATCTGAAAAAAAAtGTTTCTaTTTAACTGGATTCATAATCTTGACAGCAGACTTCCATGTTTGGTCACCAaTTTCATCAGaTTATGCTACTCaAaaTAAGATGCGATAATTTTTTTTCCTGCAAATGAAAGCATTGGGCATAAGCTTAG
>gene=isogroup01331
TTGGAGTAAATACGAATAtgTCTTGAATCTCATTAACTCATACTCTAGgTAATCTGATTTCAGTTtATAGTCCTTTAAGACGATTCCCTTAGCATTTTGGTCAGGTGGCaTCTCTCTATgaGTTGCCAGCTCTTTCTCCAACTCCATCGATTTtgTTTCGTGCTtCTTCAACTGATCTTGCCATGAGAGCCTGGAGGAGGAGGATGgCAGCAGAGGCCtgCTGAATCTCTTCTGTCTGCCTACAGCtGCTGGTAGAGGAGGAGAGgAATGAACcGAaGCAGCCATGTTCAATGCTTGCATCCAGTTCTGCATGTCCGcTTGTTGTGTGCTCTGGAACAGATACTCCTTCCAGTTGGCCAGTCTCAGGGTGAATACATGAGGCCGTTTCTtATAATCAGTGATCTTCCCAGAGAGgCTGTGATGTAAGCTAATGGCCTCTTTGGGTACTTGGAAGTTAGTTTCAGCAGTGGCTTCACTCTTATGGAGAAAAagaTCAAaCCCTtcACTGTCCCATAGAATAATTtCCACTtCCTCTTGCTACGAGATGGTTTCTTCCCGTCTGCCTCTCGgaTACATTTTCTCATCACGTAtCCCTTCATGTATActGGAGCATTAGGGTCcGTTTCCATCTGAAGAAGTGGTGCCCcAGATAATTTTAAAGTCCCATTTCTGGCCTTGgACTtGGCCCcTGGTAAGGTTtCTGaGGgcTtgTCTTCCTTATCTAATGCCCACTTCAAGGGTTCtGCcTTGATTGCCTGATAGAATGCTTtCAaCATGTCTTTAGAGAAACTGCCTCCATCGTTTAATCCCTCCAAGTTGgTGATAAAGCCATTTAAAGACATCTtCTTGCCAATGTTATTCTTTCCATGGAGGTCTGTGTTGAGTAACATTATAGCACACGTCAGAGTATTAACTGCATCgTCCGATTGGTACAACCCACCaTTGCATTCATGATACCGTTTGGCAAATTGTCTGAGGACTCGCTCTCtcTCCTGCGATTCTCCAGTGAGGGCGACATTCAaTAGAAACTTtCGCAAAGACTGGTCCAGCCGCTCCCCAGTAAATGTATAATGGGCAAAATACTCCTCAGCTACCAGCTGGTtAAAGTCATTCAGTTTGCTgaGATGCATTGCAATGTCAGATTTCTTGAACCCATCCAGCATATATAAACGATtGGCAAGTCTTTtGGCAGAGGGGTAGTCTAGAGTTTtACtGgTTTCGGGACTAGTCGAATCTGAGCTTTCATctGGGTCAGCCTCCACAGAGTTCCTTTTATCTAAAGGGCTTTGGACCAAACCTGTGGCCATCTCCTCCTCGTCCACTTGAAGTGTTTTtAACTtGGCAGAAACcTCTGgCGCAtCcAaGTtGAAaGCAGGCCTGGCAACCTTGCTGCTGCCAGATGGGTTTCTaCTGCCTCGAGTGGGAGATGGAGGAGGTGTAGAGGGCAAATTTTtGTCCCTtGGTTTTtCAGAATTGCACTCAGGTTGGCTTTGTGATGACAGGCACTGCCCgTCAACCTCTTGCCTaGAATTGTCTGTTCTCagACTCCCaTTTCTTAATTCTTGCCGTTGACGGACGGTTCTCGAAAGATCGCCgTCAACGGGGgAAGCCTCGGCATCGTAAAAAaCTTCGTCTTCACTTtCGgCcGGTTTtCtGCTTTGAGTAAGTTCAGTGTGCACGACCGCAGTGGTCGTGAATACACTGCCTTCTTCCACTGTCATATCCTGAGTTCTaTCagTTaCtAaCTTTTtAGACGAATCCATGTAGAGTTTTGATCTGTTTCCcTCCTCTCGtcTTGAGGAGGATGAGGTGATGGAGTCCaCTGTTCCGTTTGTAGATACACTGGTAGAATATCCTGAATCATGGGGgCTAGATGGGCCAGTCATATCTGTcaCCCCATCCACATtAAtCTcGgTCTCTAAATTAGTTATTTCTTTGGAATCTTTGCTTTGAAGTTTGTCTGTCACTTCTGTGATGCACATGACATCATCATGATTTTCTCCACCCGTATAATCTTCTCGGACAATCTTCCGCTTTTTCTTAATCCAGGaaCCTTTCGGAAAGCCAGGCGGTTGGTCAAGGTTCTCAAGAAATTCAAACAGTCTTTGCCTCACATCATCGTCGTCCTTTAATG
>gene=isogroup01353
TCTCTTGCTTGGTTCTTCTttAGTCTTTGCTAAATCATTCATGGCTGctATATATCTTTGCTGCTGTTGGCCAaGCATGCTACGGGTCTCTGGGAGAGCCcACCCATCCAGGGAGCCATTTAGTCTCAACCAGCTGGTCTTGGTGTGGTATGTtATATTtGGTTTCATCTtCGAAGAAGACCGAGAATGACCCTGCGGTCGAGgAGGGAATGTTGTTGTTCGATCATGAGATCTGCGCCCCGTAAtATTTAGGgAGGTCGTCAAAGAGGACAGTGTTCTCCTGGTCCAAGGCTGGGCACTCTTTGGCCTTCCGCTCCTGGGGGGACCGGGgCTAGCAATATCACGAGATAGAATCTGTGCTGGGTCTTGTCGGTTACCGACAGCAGACGATGGACGTTTTCTAATaCCATGATCTTTGCCACACCCATCCTCATCATGTCCaTTCTGGCTCCAGTCCAATAAGGCACATTGTTCTCTCAGTTTGGCGAGCTTACTCAAGTCATCTTTGCCCTTCTTCATCTCCTCCTTCAAGAGACGGACATCCTCGCTCTCATAcGGCACTGGTCCCTCcGGGAGGTAGGAGGTATCATCAGAGTAGTAGTGGTACCTCCCTCTGCTGTCTGCTGCTAGTGTCGATAGGAAGTTGTTGGCCTCGGAGTCATTGCAGTTGAAAGATATGGTGTGGATCGGTGTACGTTGTTGTAATTGCACTTGGGCAAGGAtGgTTTTGGGGGGATGATCTGGTCTCCCATCTGAGAGCAGATAGACAGCTTGTGTTGATGGATCaCCCAATGCAATCTTAAGAGCAGCCAGTGTATTGGTAGAGCCTGCcACGTTGAGGTCACGCACCCACTGCCAAGCACTCTGCAGACTGTTCTCGTTTACCTCCAACATCCTGTCTCGCCACGGCTGTGCTTTGCTTCCAAATTTGACCAAGTTAAATCGTTGTTTATGCCTTAGTTGTTCCTGCATTAATTTGAATAGTTTTTCTTTCACCAATCCCAGATGGTTCTCCATTGAATTCGATACATCGATGAGTATGTAGACTTGATCTTCGATAATGGTACCAAAGAGTTCTCTACTTCCTTGTTGTAACCAATCAACTCTTCTTTGAAAGTCTTGGAGGGAAaCGATCATCTTTCTCTCATACTGTCGATGGATATCAGCTGTAACGTGTACATGTTTTATGGAACCATCTCTCCACTGAAAATGGCAGAATTTATCACAATATTTGGCACCGACCAGTTTATTCATAGTATCAGCATCGGTATAGTCATCATTCGGTGCCCTTTTGACATCAACAACGCCATCACAATGCTTGAaGgAGCAGTTTCCAAGGACATCATACAGGTCTAACTTTCTAGATCTCAGGCCATGTTTGTTCAACCATTCTGCAGAGCTCATGTACTGCTCACTACGCTCCACAGGAACAGGTGCAGCTTCCTGTTTAATGGCTTTCATTGTCTCTTTGgCGTCAGGAACCTCATCCAGGATCTGTTGTACATCTTGGAGGATGTTTCGAGCCTCCTCcAGTTCTGTCCACATCTTCACCACTTCCTCCCGGGACCCTGCACCAGGGGGAACACCTCCATGGAGGGTCTTGTCATCTGCATTGTATCCACTGGTCCCACTGACGTCAGTATCAAGTTTATTAAAAGCAAATGCGTGGAACCTTCCACCGGTAACCTTAGCGATGTCTTTCAAATATTTAATGGTTGTAGAGTTTGCACTGTTGAATGCCACCGTATGCACAGGTAATGGTCCACCTTTTAGCTTCTGTAATGTTAACTCCATCGCAGAATCTGAAGAACTTCCCTCCGAGAAGAGATAGACACACTCGATATTTCTGTCCTGAACAGCCTTTAGGATtGCTTCACATGCACTGGTCTTAGTTGTTGCAGCAACGCTATCCAAATTACGAATCCATGTACCAGCCTGGTCCAAACTGTCCCTGGTGACAGGTACTGCAACCTGGTTGTAGGATACCATATCTTGGGCTGCCCTGATGAGGTTGAATTTGGCAATTTGTGAAACCTGCTCTTCCAAAACTCTGATCAGGGCaTtACGgCAATGATCGAaTAaGTCGGTGAATGAGtCTTTATGTCGACTACGATGCAAATACAATGTTCTTCTACGACTCCGAACAGTCTTCGGCTCTCACTGGTCAGCCATTCTATtCTTCTTTTaTACAAATTGATAGCTtGCAACAGGCTGTTCTCAATTtGTTTTATCTTCTCTCTGCTAACATTGACATTGACGTTGTAcACTTTGCCATCTCTTTTCGGGTAACGTTTGAACATGCCCTCTCCATAACGAGAGCACACTGGCTtCTTTAATGCATGATCGTAGTCATCACTATGCTTGAAACCAaTGGTGCCTAAGATTTGATCTAATgaGAGTCTGTTCCGTTTCAAGCCaTACGTGCTCAACCACTTGGAagTAGATAtcATGGCTTTAACGTCTGGTTCCCAAGTTTTCTTCGGTGGAGGCTTCAACTTAATCACTGAAAAAACTTCCTCAATACTCATCCCTTTGATTCCTGGCTGCTTTTGTTCaTTATCATCgTATCCTAATCGCTctCTTGGTTTGAGGTCAAaaTTGGGATTATTCATCTCGTCCGAGACACCACTCGCCCTGGCTCCACTTCATACATTTTGTCCGCAATCACACTTGCTCGTTCCTCGATTCAGTTGAaTTAAAaTTTaaTtAAGAtAaCagTTTCCattttacGTCTTATTTtGgAATCGTTaCTGATATATGTGTAACTGAGTAaTTTTCTCTGGTGAAAAaTTCCattttaaaaaGaagTTAACGTTGCCTGAACTGAAGAAtaGATATTTGATAGCTTAGGCCTCATTTAGcGTttGAAaGTCCTGTTACACCTCC
>gene=isogroup01371
AAGCCTCACAGAGCATgAaGCTATaTTGAAGGAGAAACAagAtAGCATCGATAAACTTCAActGCAGATGAATGCAAGCAGtaCAGAGGTTAAGACACTTAATGAACAAATTGAGCAACAAAAGAAGAAAAATAATGATGAACTCAGCCAGAAGTTGCtGGAGGAGGAGAgaCAGAGCAAAGATGTAGTGCAGCGACTATTCCCCTCcATCGAGGCTAACAAaGCACTGgCCCACAAGGAGTGGCTTAAAGATTTTGAACAAAAaGCAGTCCTGGTTTTGCAGGcAAAGAAGGCCCTAATCAAGAGTCCGAAGAGCTTAACTCCCAAaTTTCCTCGCTCGAAGCCGACTGTGAGAAGTACTCTTTGAACATTGAGAGCTTAGAGATGGAAAAaGTGGAGTTGGCTAAAACTGTAGCCGAGCTACAGAACGAGAAGAAGCAACTGGCATCACAGTGCGACCActATCAGTCcgTGTTGGGCGATACAGAAGGAATGCTTAATAAACTACAAAGTAGTGTTGAATTAGAAGAGCAAAAATGGGAAGAAAAGTTAGCGTCcACAGAGAAGCTCCTGCAGCAGGCCAAGGCCGAAGTTGTCACCTTACAGAGTGAACTCACTAGCTTGAAAACCAaGCAACAGGACACATCGACTACCAGAAAGTGGTAGCAGAcTTaGCATCCTCCAAGTCAACTATAGAACAACTCCAGAAAGATAGAGAATCAGTCGCCGGGGAGCTAGACGACGTCAAGAAGCAACTCAACCAGCTTAAAAACGAaTTGGGAGCAGCCAATCAGAGAGCTGAGAGTAATAgCGCTGGACCAGAAATGGAACAGTTAAAGCAGAATGTTGCCAGTGCTAACACTGAGAATCAAAGGCTAAGTACTGATCTAGAAACTGCCAGTACCACCATTAAAGACTTGAAGAGCCAACTGGAGAACAAAGGAAGCTCACAGGATCTACAGAAAGAGCTCACTGCAACAAAAGATGCCCTGGAACAAACCAAGAAACAGTCTTCCACAGAAAAACAACTCCTCGAGACGCAAATAGAGAAGTTGAAGAAGTCCCTACAGGACTCCGAGGGCAACAACAATAGCCAAAAGACTACGGAGCTGGAGAAGGAACTCACAACAGCGAAAGGAGAGGCGTCCAaGGCTAAGGAGGAGTTGAAGAAATTGACAGCGGAATTAGAGAAATCTAAAACTCAAAACGGTGAACCAGCATCGAGCGATTCAGACGCCAACATTAAGGAGATAGCCGCTTTAAATAAGACCCTCACGGAGgAGAGACGACTAAAGAaGGAGTTAGGCATCGCAGCGGGGAGgTtACAGCAAATGCTGAaGAaGAACCAGGCCTtGCTGGAGAATGAGAGAAAAACAaGTAATCAATTAAGAACTGAACTAGGAAAAGAGCCTGAGgCTGAAGTAAGCTCCTCTTTAACAGACAGTCAACTGGAGGAAGAATTGGCTGAAGCTCTCCAAGAGTCCATCAAAaTaGCCAAGGAAGCTGCAGAAGCtggTGGAGGGGgCACCTCAGTATAACAAGATACGACCAATCCCTTGAAAaGATGCAAGATGCACTTACAAAAGTATTTCTACATTTCATGTTTGCAAATTTAATACTTGACCGGTGGagACTtAAAAATGGCGACTATGTTCAGATGCAAGTTATACGACTGATTCTGGTCAcATGGCTACGAC
>gene=isogroup01386
TATTGttCAAAATATTTCTAACCtatGGTAGAAATAACGTTTGGCTACCCAACCTAATACTAACCCTTTTTGAACCTTGTAGCACAGAAAACCCAACAACTCATGagCTAGGAAGGATaTCTCTTCATTCAGCTTTAAAGCCTGCCACAAACTGCCCgaCCGACTCAATActAATATTTGcTTTTtATATagGCTTTAtACCAGcGATAGGTCTCAaaGcaCTTtACAGACgTTATATTAccactGGTCAATGATAACctGTCCcAgaGACAATCCctCcAGTcGGCAGCAGTTATATACTGcGCCCAATGACAAGTTACCTcACAGGTACCCATTTAaCCCCTGGGTGGAGAaaGGCAAGTGAGATAAAGCATCTtGCCCAAGGACACAACGTcAaTGAACTAGGCAGGAaTCGAACCAGCAATCCTTGGATCACaaGTCcGACGCCTTAGCCAATTGGCctCCACGCTTTCAAACAaTGCTATCAGTCCAGGATATATTCCTATACCACTTTAAGTTCCTTGAGAAATcACAcTtCcAACATCcgTGGCTCATCAATCCGAGTGGCTtGGCTACgtAGcATAGCAGaCtGACCATTAGGTCAGTTCTTCAGCTgTAACCaCAAAATTCcAAaGAAaCACATTGAAGAGTTttGTTGCCTCAAaTGACAAGTTTACAATGgAACaCAACCAAtAAGaCTgTtAAATGTCATCCAAAtgTCCAAaTTTATTCATATGAAGTTGAAGG
>gene=isogroup01388
AAGATAAGCCGATACTGCAGAGGAACTTTAACACATCTGCAACCGAGCCCTCTTTAAGAGAAGAGGTTACGGGTTCGGGTTTCACGTAAACGTGGTTTGACTTGATCTGTTTGTTTAACCGGGCGACTTCCTCCTCTAAGCTCGAAATTTTCAGCAAGTGTTGTCTTCTCTCCTTTTGAAGTTCCGTAATCTTTGTTCTCAATTCCATCAGATCAGTTTTGTCcAGTGAtGgtGTATGGCTGTTCCTTCGTGGTGCTGGAACGGgCGGGTACTGTACACTATTGTACGTGTCGTCACTAAATGATGCGGCTCtCCTTTGTGATGTCGCTGGTTTTCTTGAtACAGCaggcTTTTTTtATCAGgTGGGAGAGGAGTCGGTGGTGCTGTTCCGACTGTTTCCAGTTGcTtCTCTAAtGattttATCCGTCGTGTTTGCTCTGCGATAGTGTCATTTTTAGATTTAACCGATCCTTCAGTTAGTCTTGCTGCTAGCTCATACCCTTCTTTACTATTCATCCATTCACGCAgAaCATCTAGTAGCGGCTGCGGTATGCCGGTTAGATTGGGAGGGaGCGGcGTCCGGTCAACTTCAtaTAACCCcAGaGTCCAATTAACTAATGgaTATAATTGTGACACGCTGTCCGcaggaTAGGACTTTGATCGGCGATGTACTCCACCATgaCTGTTGAAGTAAGAGGGATAGCATACACTGCCTCAGCCAGGGGAACTGTGGCGATAACCTGGGCTTCGGCTTTGCACTCTTGAAGGGTGAAACAGCAACTCTTATCCTCTGTCTTGCgaaCTCTCAATGGAAGGTCATATTTCTTCATTATTTCTGAGAGATGGAGCGGCTGCTTGGATATCATCGTGGTATACGAAGAtgTggtcATTTTctcAGaaaaagCAAACTGTTTTCTTGTTATTGTACtttttCCA
>gene=isogroup01410
CGTACAACTTTCAGGAACCAAGTGAGGAAGTCAAAATGACAGACGTCAGtGTCAACAATAACAACAAGTTGCCCGATCCTTACGGCATCAGGAGAAAGTCGACTACAAaCCAAGTATCGACTAACGTGTATGAACAGCGCCACCATGtcACCCGTGACAAGCGTGGACaGgTCATGGGCCTGCGTGgAGGGTTCCGTGGTTGTACCAtcTGGTTCACAGGTTTGTCTGGTGCTGGTAAAACCACCATCAGTTTTGCCCTGGAGCAGTACCTCTGCTTCCACGGTATTCCTtCTTACAGTCTGGATGGGGACAACATGCGTACCGGTCTGAACAAGAACCTCAGCTTCACCCCTGAGGATCGTGAAGAGAACATCCGTCGTGTGAGTGAGgTCGCCAAGCTGTTtGCCGATGGTGGTGTTGTCTGCCTGTCCTCATTCATCAGTCCGTACACCAAGGATCGTGATCTAGCTCGCAAGCTGCACGAGGAGGTGGGGCTTCCcTTCTTTGAAATCTTTGTCGATACCCCTCTGGAAGTTTGTGAAGAACGTGATGTGAAGGGTCTCTACAAGAAAGCCAGGGCTGGGCTCATCAAAGGTTTTACTGGTATTGACCAAAAGTATGAAGTACCACCAAACCCAGCGGTCACCCTCTATGCCGGGAAAGACGATGTTGATGGCTGTGTTCAGAAGATGGTTAGCTTTTTGCAGTCTCATGGCATCATCCCAGAGTCAGCCGTTAATGCTGTCAAAGAGCTCCTGGTTCCAGCAGATCACACTGCATCTGCCATAGCTGAAGCAGAGACACTGGACTCCTTGAACATCACTAAGCTTGACCTGCAGTGGACCCAGGTCCTCTCAGAGGGCTGGGCGACCCCCcTcACTGGCTTCATGAGGGAGAGAGAATACCTGCAGTGTCAGCATTTCAACTGTTTATtGGATGCCGGAACTGTCAACCAGTCGGTtCCCATCGTACTACCGGTCCACACGGAGGATAAaGAACGTCTGGAGAAGTGCGCcGCcTTCACcTTGAAGTACGAAGGAAAaCCCATAGCCATCCTCCGCACACCGGAATTTTACACTCATCGCAAGGAGGAAAGATGCTGCCGACAgTGGGgTACCTCTCATGACGGGCATCCATACATCAAGATGGTGATGGATAGCGGTGATTGGCTGgTGGgTGGAGACCTGgAAGTCCTGgAGCAAATACGTTGGAACGATGGCCTGgATCAATTCCGCTTGACgCCAAACCAACTGCGAAAGAAGTTTAGAGAGATGGGAGCAGATGCCGtcTTtGCATTCCAGCTACGAAACCCTGTCCACAATGGCCACGCCTTACTCATGAATGACACcAAACGCCGTTTGAAAGAACGTGGTTTCAAAAAGCCTGTGcTtCTACTTCATCCCTtGGgTGGTtGgACCAAGGCAGATgATGTACCACTCGCTACCCGTATGAGACAACATGAGGCCATCCTAGAGGAGGGAGTGTTGGACCCAGACAGCACAGTCGTGGCCATATTCCCATCACCAATGATGTATGCGGGCCCTACGGAAGTGCAATGGCACGCCAAAGCAAGAaTGGCCACGGGTGCCAACTTCTACATCGTAGGtcGTGATCCCGCAGGTATGCCACATCCAGATGGGACCAAGGAtcTGTAcGACCACTCCCACGGGCGCAGAGTCCTTACAATGGCTCCAGGTCTCACTCAGCTTGAAaTTATTCCATTCCGAGTTGCTGCTTACAACAACAAaAaGAAGGCCaTGGATTtCTTCGACCCAGAAAACAAGGACGACTTTCTGTTCATATCCGGTACTAAAATGCGAAAGTTGGCcAGGAGCAATGAGCAACCACCAGATGGGTTCATGGCACCAAAGGCCTGGAAGATTCTCTGCGAGTACTACCAGTCCATTACAAAATAGCACCcTCTATGAGAGATGCAAAACTCCCAACTtGGGCTGTCTGTCCAGACAACTCcTTtAATGTCCTATTGATTCCCTCTTGCTGTCTCTtCTGTTAGATGAAATCATTTTCATAAAAAAAaGTCgaTaTACCTCTTtATTtGATTCTGTGTGTCTGTGAGTTAGTTCTCTCTGCATGATTTAGGCTACCACTTGAATAGTTCAACATTcTCCTACCAGTGCCCCCCCCCcTCcTCGCACCTCCCGCTTTCCCCTTATCTTAGAATTGCAGCTGTTACAGTTGAAAGCAAGGTGTATTATCCAATGATCTTTATTCGTGGTTATTGAGTGATATCTTAAAAGCAAAATACTCAAATTTACCCAAATTATTTCTGGTGATGTTAGGCCTTGCTATCATACTTTAGTAAGAAACGAACAGACTTGAAGAAGGGTCTCAAATGTTGCTTCGTTGTCATGACATAAGATTATGGTAATTTATGTtAATTGGTATGCATATTCATGTTATCATGTAGTAGATCCCATACATGTGCTTTACCTTGTTACATTTAGTGTGCTGTGATGTGATTGTTTTTTCTAAGTCTTTCTAAGCTTTATTGGAGCATTGCATGTATTTACCTTGCTGTTACAAAAGTGGAAAAAAAaCATGTATTTCAGCTCTCAAAATGTTTCCCAGGTCGAGTCCATGCTGAATGTGAAAGCCAGATAATATTTACTCATGTTTTTGTTTCACCAAATGAAATAAGATGGCTACTAGTCAAGTACTTACGTATGTTTATCATCCAAAGTTAGTACCCTTTTAAATAGTGGGACCCAAACTCATATGGACCCTATAGTAGTAACTTGCACATATACAGAGAAACTATATTCAGTTACTTTCATGCGTTTTATCATGCATTTTATCAAATTGCAGAGAATTTTTTGCACTTTACCCCCAAAATTTATTCCATAAAtCACATGTCCAGATTTGTGATGTTGGCCGAGTGTTCTTGTGTTACCGTTGTCATTGGATTTGAAAAATTTAGAAACGGTTGAAAAGGTTAGCGAACTGTGGATGAAGTATCAATTCTCCTCAAAAGAAAATTGCTGTTTCTTGTTACCCGTCAAAACAGAAAGTTGCTTCCGAGTCTTCCAAAAGCTGCAGACGAATGTTTTACAATTTCCGAAGAAATTTTTCTTCACACAAGTTTTAAATGGTTATCAAAATAGGCAGTTGTCATATCGTACGAAAACTGAGTCCAAAGCACTGAGCATTACTAGGCATTGTTTGGGATGCTGTGAAGAGCATTAACCTCTCGGGATAAGATTGACgCTTGAAGGAGTAACTGCCCTCGAATCACTGCCAGTAGTAAGAAATTTACAGATTGCTGCATCTCCTTCTCTCTCTGTCTCCTAGAAGGTTTAACTCTTCTCATTTCTTGAAAAATTAAGGTCAACAGATACACTCTGGGTGATCTATAAACAGAGCTACATCCGTTTATCTCTTCAAGAAGAATATTCCCCAATTGTTTCATCTTAAAATTAATGTTAATAACAAGAAGAAAATGTTAAAACAAAGTGCAAAATATACAAAAAAGACACAAACTTATTCGATTACGTTCAAGTGAAACTGTACATGTCAGTTCTAGTATCGTTTACCATCATATGCCATGTCGTTATCCTATTTATTTGAAACATGTTTATGTCATCTTCATGAATATTCATAAATTAAAACTAGTTGCCAAAAATTCTTGGAAAACTTAAATCAAaGTTTTAGAAGGGGATGTATAAGTACCTCTGGTATTTCCAAGACAATAGTAAATGAAACAATTGTCAAAAGTGCCTTGAATTCTTGAGTTTATCTTCTtCTTTTTTTGCCTGCAAATGTTCAAGGTAATAATTTTCATTTCCGGTCCAATAAATGTTTGGCATTTTTCTATATTCGTTCTTTTTTAAATAATTTGCTCCTCAGTACGAAAACCTATTGAACCACCATTTGgTAATATTCTATCAATGAAAGTAAAATCGAATGTAATATCAAAGCTCTAATATATTTCTATAATATTTCCA
>gene=isogroup01412
GACATTTAGATATGAAAATGCCTTGTGCAGGTTGTAAACAAGGAGCACAATGGCTACTTTGTCAGTAAGAAACCACCCAAATTTTGCTGTCATTTGCTCGTTCTTAGATAGGTATGGCGAGCAACTTCGTCTTCCAGATCTCACAATCCCTGAGCTCGAGGAGGTTTTAGAGGATACAAAGTCAGTTGGTCATGGTCTCAAGGAATTAATCATCACATTAATGAAAAGAGTTGTGAATTCAATTAAACCAGATAGATGGGAGAAACACcTCATCAAGCTCATTGATAACTACCACTCACCAGTCGATGCTTGGGAACTTCAGTCTTTGGGCTTCAGTCTTTGTAAACTTGAGACGAAACTGAGCATATTGAAGTACCTGTGCGAGACCCAATTTGATGACAACCCAAAATTCAAGAATCTAGTCAACAAGGAGATCCCAGACGAACAAAAGTTAAAGCCAATAGGCCGAGATAAAAGCGGATTAGTGTACTGGTTTCAGAAGGATCATGACTGTAACATTCGAATCTATAGGGAAGAACAGGATGACAATGATGAGAGCACATGGCAGAGGGTCGGAAGGAACAGGGAAGATCTTGCCAATTTAATCTCAGAATTAAAAGTTTCACAAGGTATGCTATTTAACCCTGATTCTCTTGAGAGTTCCCGATCGGCAACCCCTGTTTTGACCAACGGTGAAGCGAAACATGGTGTGGTCAAGCAAGAAGCAACAGATGGTAAAGTCGACAGTGAGAGCaGTAGTTTAGTGAAAAGCGAGGATATCGCTGATACGAGACAGCATCAGACAGAACCAGGCATTCTAGTGCAGGAACGGTGAAACTCGAGGATgTTAAAATCGAAGTAGAAAAACCTTTAAGCGGGAAATATGAACATGATAAAAACAGTATTCAAAGTGAAGAGAAATCTTCATTGCAACAGAaTGAATGTAAAGAAGAGGATAAAAGCATACCTCAAGAGAAGGAAAAGAAAACTTTGAAAGATGTTGACAGTACTAGCACCGGGGAGGCGGAAACGCCCCCACAGGATGACAAACCAGAGGTTAAGTCCGATCAGTCGATGGAAACAAAAaGTCATAGTAAAGTGGCAAACATCTCAGGAGAAGATCACGGAAAGGTGACTGTAAAGTCCGAGGAGGGGTCTGCCGTTCAAAGAGAAGAGAACTCTGACAGCGATGGATTATtCATCGACGAAAAGGAGGGGAAGACAGGTGATCGAGAGGAACAGGAAATAAAGGAAGAGGCTTCAACTGACGATGATCTTAATAACAAAAGTGCATTAGAAAATCAGGGGCGgAGCAAAGACCAAAAaGAGCAGCTTGACGACAAATGCACAGAACAGAAAGTTTTGGCAGATGAAATTAGGACAGAAGAGAAGGAAGgTGTAGATGGAGGAAAATCAAaGGAAAAGGAAAGTGAAGGCAAAAAAGTAGAAAGACaCAGAGACAGTAAGGATAACAAAGGAAACATTGAAGGcGGAAAGGATGACCGAAaGGAAAGTGACAGGGTATCCAAaGAAAGTGGTGAAGAGAGGAACGAAGAACCAGGAAAaGCAGAAaCAGAGGACcgAGAAaCACATtCAACAGACGACAGAACAGAAGCcGGTAAGGgAGGAgAaGAgAaGgAAACTGAAgaGAGACCTGAAAATGTTTCAgAaGAGCCcGaTtCAACGCCAAAGGAGACagAAAAGTCGACACcAGTCGACGAaGCGAGTGAAAaCAAGGAAACGTTAcAAGTGGAGGTGGCAGCGAAGGAtGTAAGAAAGAAGGACAAGAGAGGAGTGAGGAGGAAAGCTGTGGAGACGGTAGAGGgAGATGGGAAGGAGGTCCGTTGGTCGCgAaGGCTACGGGAAAGAAAACCGCCTCCGCCTCCTCCTACTAAAGAGGAACcagTGGTGgAGGAAACACCAAAGAAGAAACaGAAAaTGGGgAAGAAGGACGATGTCAAAGTAGGCAAACACAGCGGGAGGAAAAAGAaGAAACGGGAGGAGAGTGACAAAGAGGAAGAGGAAAAAGAAGAAGAGGAAAAaGAAGAAGAGGAAATAGAATCAGACGAGATTGAAGAAAAGGACAACTCATCGGATGAAGATTTCACCTTAAAAAaGGCGACCACCAAGAACAGCTCAAACGAAGTAGCAGCACCTGTCCAGAAAGCCAGGACGGCTACGAGTAAGAAAAAGTCcAAGTCACATAGTAAGAAGATGGAACCTGAACCTGAACTAAGCGACGAACCTTGTATCAAATGCGGAAACTACAATCATCCTCACCAAATCTTACTCTGTGATTCCTGTGATGCGGGATATCACACTGCTTGCCTCCGTCCTCCTCTCATGTACGTTCCCGATGgAGAaTGGTTCTGTCCAGCATGCGAACACGTGACTCTCTTAAAGaGgTTAGAAGAAACCCTGGAAGTTGTAGACGGGGAGCTTAAAGTCATGGAACAAAAGAACCGCAAGAAGCAGATCAAGTTTAAATGGCTGCTGACTGAAGTTTGTCCTGCTAACAtCcTTCCTGTGGAATCTTTGGTACTGGTGACCAAGAGAATAGAGAAAGCAGAGCAACCGGAGCGACAGAGACACGAGAGAACGAGGCCGAAGCCgAaGAAAGCCGCGAGGTCATACGTCGAAGAGCCAGACGAGATCGAATACATTCAGAGACGATCGGGGAGAAACAGAAAGCAAATCAACTACAAATTTGAAGAATTTGACACGGCTATCAACTCAGCCATCTCAGAAGAGGTGGAAGAGAAGAAGAAAGCCATAGCCCAGGGTGCTCATGTAGTCTACGGCCAAAGTAGAGGTAAGGATATGTCTACCATAGAGGCTGCCCACTGGGAGGAGCAGGAGATGAAGGAAAAaGAGAGGAACGCTAGAAAGAAGAGGAAGAAGCTGCTGAGTAATCTGGATGACAGCAGCGAAGAaGAAGAAGAGGATGAGAGTGATGAATTTAAGATCAAGGATGAGAGTGGTTCAGAAGATGATTTTCTGGCAGAAGATGAAGAGGCCTCTCCAACAGAAGAAGAGGAGGAGGAaGAAGAAGAATTTTCTGgCAAAaGTGACAGTGGTTCAGAGTAcGGCAGAAaGAGAAAGAAGGGTTCAAaGAAGAGGAAAGCCAGAGGCAGGAGGAGAGACAAAGGACcAGTCAGAAgAaGCTCCAGACACTTAGGgAAAGAGAGAAAGTtGTATCTGGACACCAGTAGTAGTAGTGAGAGTGATGAAGGTCGACCGAGAGATGCATGGCGTATGAATCCTATCATCACAGCAAGGAGGCAGATCGTCAATTCAGAGGATGAATCTGATCGAAAACGCAAGAGAGTGGACCAAAGCTCCTCAGAGTCGGGTGGTGATCCAAGTTTCGGCAAAGGCAGGAAGAACGGTAGCCATCACAGGAGTAGATCCGTTTCGCCAGACGAACATCGAGAGAAGAAGAAAAAGaaGAAGAAACAGAAATGGAAAGAGGAATCGaGTTCAACAGAGGACGAAGAAGATGGCTTCGCccAACCTAAACGGAAATTCCGCATCGACAGCGACGA
>gene=isogroup01419
ACACTCGaAAACATGATTAATCTATCGAAGGAATACCGTCATCGTAACTTGTGTTTGCTCTGTAGGATAAGTGCCATATTCCAGAAGCACTTTGTATTTtCTTAGCATCAAAaGTTAAAAATCGTTCATAGCCATTGCAGGTTCCAAATTTCTGTGAGATATTTAAAGAGACGTGTGTGAACATTTATACTCACTTCCTTGCTATGCATTTGCCTATCGCTGACAATAGCGTGACTGTTGTAACTGTAACCTACCGTGCGAAGCCTTCATTAaCACTACAGTACTAACAGTTATTGCAGTGGACTAGTGACTTCCACTTCGTtaCTCTGTTGAATTTTCTTcTTTtGAGagAGGAaAacACTCACTAGCTTGACCAAATGCCTGTGTTAACGTTTGAAGAAGACAAGCCGGAGACTTCCATgATGGAGTTACAGAACCCCACAGAACAAGCAGTGCCGGTACCATCAATTTTGGAAACGATGAAGAGTTTCATAGGTGCAGTTGAAGACATGAACGAAACAGTTTTAATACCAAGTCGACTACGTGATATGCCAGCACCACAGTTAGCTGCTCAAAGCAAACCAGCACCAGATGCCAATAATTTTTCACAGAAAGAAATCCTCGCAGTTTCTGCAGATAGTAAGAACGGTAATGACATTTCTTTGTATTCACACTATGCAATTTTAAAGGCCCTAAGAACAGAACTAGTCAGTGGgCCAACAGCTGAGGAAGAACTATCCACTGAACAAGACGGGGAGgATGATATTGCTAACAAGAAATTACAgATCGCTACCGCGAGATTGTTCaGGCATCAtttGaaCgGCGTgGTTAATACAATGCAGCAGCTGACACTCATGTGTGATAGGGTCACAACACAGTACCGATCAGAATTTGATGACAAAGAATCCTACTTGAAGCCAAAAGCCTTCTCCATGTAGACCTGTAAACGatAAATCCACTTATAGTGATaATGTGAACTTAACTATGCAAGATGTGCaTAAaTTCaTTGCAaTGTTACGTTGACGATGAGCAAATACCAAAGTCCTTGTGGACGGGCCATTTTTGAAGAGTCGACGCAACATTTCAAAGGAGACTGGAATTTGCACAGAGTTCTCTGAGATTTGCTGGAGTCCAGCAAAAATGGGGGGAAGATACTACAATTAAATCCCAAACTTGTGCTTTTTGCTATCAGATTGTAGTCCAGCATTGACAACACCAGATTCACTgGGATTTCTTCACTGGGATTTCTTCACTGGGATCTCTCACTCTTCAGTTGGTAGCATTTCTCTGAAATGGTGGGATGTACAGAAGACTAGAGTAAAAGGaAAAACAGCTGTTTggCAATACAGTGTGCATAATACTCTCTAGATTTGATTATATACTAaGTAAAAAATGTTTGCATTTTATGAAGATGCTTTATAAAGTTTTTAAGTTTTGGAACAACCCAAAGGATTGTATATGGTATTGTGTGATAATTTGTCTTAGTGTTGTACCATTGCTGCTCTTTaTGTGtTtAAATTCAAtTtaTaAAAAAaCGTTGGTAATATAATTGTGCATGTTTAAAGGCTCTGTtAAGCTTTAAcTGAtAAATTTGTCaGGtaaaacTAACAgGgATAATGATTTTGCCAAATAAATGGGGTTCTGCCTGAATTGAAGGTAAATGACTTGAAACTATAGTCACAAACTAGAATATTATTGGAAAAAaTGAGGATGACCCAATTTAaTCATAAaTTTGTTGTCTTTCTGAACTTTTTTTtGGAAAATTTGCaaaGTGTAATGAAAATaTTGAAAATaaGCTCATgGTTAAGTACATCGGTTTGTAAGTACTTCATGATGTATTTGTGAAGGGCCTTCTGCACTTTGCCTtATTCATGATCATCTTtgGgTGTTTgAAATTCAAAGTAGGAAACCTTaAGTGCAATTTTTAGTGTCTATCAAATTTTTGATTGCTGTATTACTTTCACTTATTCATTAGTTAATGTCCATAGTGAGAAAAGATGACCGCATTCAGTTGTTGGtAGTATGGAAtGATTTATGATCTAAGgTACTTCATTTTACtATAACTTTACCATGGTGCTTGCATGGTAGCTGTTTACCTCTTGAGTTcAAACTACAAAGGTGCTTTTTCTTTCGTTTTATTTCTTTCTGCATTTGCTCTTtAAATGTGTCCATTGTTAGGACTATGGaAaCTTTGtgtAATACTTTTtCATGAATACCtgAtaAACAtaaAATGtTGGTCTCTGACGaTGATGGAATCTAAAGTTGCAACTTGTTGATCTGTACTTTTATACTGTCGTATTAATTAGCCACATGTGAAGGCTTTtAaGAACTCCTGTTCTgATCTGATACAAtTTTGAATTTTCCaAaGAAATGGaATTtCCTTTTCTaGTCTACAGTATtAAaCTTCACCTCAAACAATGTGGAAAAAAaTTGGGGAATaaaaTGAGCTCAGGCATTGCTAGAATAAAACcAAAACCCTGCTTCAGTTTATGAGTATTGTGTTTAGTTtGAAtAGTTTCCAAAaCTGATAtGTCAGGTGAAAAGCATGCATCTAATTTTTTTtCTGTAAATAAAATATATGCATAATAACAGTACAAGAAATTTGTATTTGCTTAATAGATTAGCTGGTAGTCTGGTACTTTTAATTGTAAAAGAGAAAGTTAACTGCACAACATCCTCGACAGTCACTGCTGGTTTGTGCAAGGAATTTACTGTAGCTTACGGTGTATATGATTTAATTGCGTTTTGAGTTTCAGCGTATAATAGACAGATGGTCATGCCATCAGTATTTTGGTATGGATTTCTCTAGAGGTAACTAGACTACATGAGTAATCTATTCATCCCAAATAATGGTTTGTACTGATTGATTACTCATAATGCAATAATGATTAGTGGTGATTCATGGGGTCATGCCCATGCCAAAGCTCGTCAGTAGTGGCGCCCAGATGTTATTTGTACGTACaCTAAAaTTGTGTAATAGTATTTtCTTGTCCTCAAGCTGGTGCTGTTACCCCAgTTtGGTTATgaTACAATCATGTACTaGAAAaaGATATGATGGTTGTAGAGAAATGCAATAAATATATAGTTGATGTAAGTAAAAGTCATCCttaca
>gene=isogroup01420
GGATCTGCAATGTTGTTATCTACGTGGTTGATCTCTGCAACAGTGGGAAATCGATCACAGAGAAACAACTTGAAGTTGGAAGTGCTCCAGTGGTCTTCGTTTGGATAGCATTACCCTTACTGATAGTTTTCTTGTTCGTGGATAGTGCATTTTGAAATTTGAAGAAATTTTATTTCTCTTCAACttAGGCTTCTTGAATAAAGGCTACTGAGAATAATAAGCCACAACGTTTTCATAGACTAACGTTAATCTACAAGTACAAATACATGAAGTCTCCGGCCTAACCAGGTGTTCTGACAACGCCTTTAGCAATCTTGTTCTCTttCTCGAGCTGTCTGAATCATACGTTAGCATCACACCATAAcTtAGTCAAAGATATAGAACTGATGCGATTCAcggTtAGACCATGTTGGATTTGTTCCaagTTGAACTGTAAACTACCGTTTCTTAGTTTtATGTTGTATGActcGagTAACAGTTTGTGGTAGATACATAGTCATTTTCCTGCGAGTGCATGAAATATGgCTGAACTTTTGAAGGAAGTCTTCAGTCCGgTAATAGAGGTTTATTTGAATCTtGAGCCGGCATTTGTCACCCACTGCGTAATGCAGAATCTTATAGACCACGATACtgCAGGAGAGACAACCAAAATAGCACACAGTAAAAGTAACGGTGAAGCAGTAAAGTTCTTACTCTCAAGACTGGGCAGTGATGAaGgAGATTCtAAAATTTACTTTAAATTTCTGGATTGTCTCAGAAAAaGTAGTGATGAAGGAAATCAGAATCTTGctGACCACATCGAAGGTTTGAAGGACCTCCCGgCTTTATCAGATCACCGCCAACAATTTTGTCTTATTCTCAAGGATCTTCAGCCTTATCTGGTTGAGAAtATACGACCAACAAATTTCCTgCTTTACCTGGAACCGTTGCTCTCTCGTGCTGACGTAGAGGCTaTCGTAGCCCAGGAACGACAaCACGGTTCGCCCTGTGCTGCATTCAATTTGTTGCTTCTATTACAGCGCAGTGGCTCcgaTTGGCACGGACAATTTGTCCGAGCTTGCAGAGACATCGGGCATCACGACATTGCCGATACTCTGGAAATCACGTTGGAGAAGTGTCAaGCTATGAAATACCAGCAAATTCCAGAAGAGGAGACATCAACTAAGAGCAAGACACAAaCAGAAGAGGCATCTGATCAGGGACTAAaCTCATTTGAAGAGCAGTtCGAGTCTAGCGTTGAACAGTTCGAAGAATGTGGAAACTCTCCTGaGCTTATCTCATTAGACCGCCATCAGAAAGAACCAGAACATTATAATAGTCATAGTCCAAACTGGAACTTTGCcAACcATTCCCAGAAAGAcgAAGAaGCAAGTtACATTCCTCCTTTGAACAGGCCTGCTAAACCGATGGTGGACTTACATGAAAATGAATTTGACAATGGTGATAGTGATTCGCCTCTGTATGGAGCCCTCCGCAGTTATCAGAGAGAATTAGCTCAGCCAGCAATAAGAGGCCTCAACACTGTACTGGTGGCTCCGACTGGGACTGGGAAAACTCATGTGGCTGGTTGgATCATTGACAGACACTTTGAAAGACTAGGAAAAGATGCCAAaGTAGTTTTTGTGGTTCATACGAAAATTCTAGCAGATCAGCAAGTGGCAAAATtGACAGAACTTCTCGATCATAGACCAGAATTagAGATCATATCTGTGACAGGGGAAAgCCTCAGCTTGCCTTTGCCGgAGATTGCCAATGTTtCAGAtGTTCTGGTgTTGACTGCTCAAGTCCTTcTGAATGGAcTGGtGgAaGGAAaTGAcGTGATGGACATCAAAGacTTCACTCTCGTAATATTTGATGAGTGTCATAACTGTCATAAAGGGCATCCATTTAaagAaTCATGGACCTTTATCATATCGAAAAAAGAAAACTGGGAGCCAGCAATGCCAAcGTCCCCCAGATTGTTGGTATGACAGCCTCAATCGGAACAGGGAAaGCTAAaTCCtcAGAAAAAGCCAGGGACCATGCTTTTGAGATTCTTGCCAACCTTGATGCAGACAAGCTACAGAaGgTGGAAAATACTGAGAATTTGGAGCAGTTtcTTAGCATACCACAAGAATATGATCCACATATTGTTCCAGATCGAGACATtGATCCATTTAGAGATGTCTTGGAGGCTCTAATGAACAAGTTGGAGcATGcTTtAAGGGGgAAaTTAGGTGTCGaTTtCCAGAAACGAGGTTctGTtGGTGAAGTTCCACTTGTTTGCAAAGGTGCAAGGgACTCCCAGATCTATGAAAACTGGGTCATCACATTCCAGAAAGAATgCGTAAGGGTCTCaCTGGGTGctGAGGTGCAACAAACTGTTCGCAATTGTCTGGAGTGGTTGTTGGACTACAACCGTGCCCTCTGCCTGAACAGAGATGTCAGGACCatAGATGCACTtAGCTTCTTGGAGAAGgaGTTTGAGGCCAAAGCTTGGAGGAGAGGCGATTTCAACGAGAAAcTtGTCAGGCtcTTCCATGAAAaGTTACCAGATTtAAAAaGACTCAGTGAAACTGCATCAAAGAACCCTGTGCTGCAAaGGTTAGAGGAGCTTATAGTGGAGGAATTCAtGgTCAAAAAGTCctCTCGGGCCCTCTTATTCACACGAACGATCCAGTCGACCaTTGCaCTGAAGCAGTGGATTGAAGAAACTCCGGAACTGATTCAACTGGACcTGAACCCTGGACGACTCACTGGAGcAACTGATcAAaCAtCTGCTGAACGTGACCACACAATTCAGAtGTTTCGCAGTGGGGAACaCAAGTTGTTGGTGGTCaCTAACGTAGTAGAGCAGGGTGTagATGTACCagACTGtAACCTGGTgTTTAGGGTAAACTACATCCCAaGTGACACGGGTCATGTTCAGGTCAAAGGTAGGAGTCGTGCAAGAGGAGGAAAGAGCTaTCTGGTGGCCTCTAGTAGCTATGGCAACTTCAGAATTAGAGAAATTGATAACAAGATCCGAGAGACGTTGATGACGAGGGTTGTTCGAGAGATAAGTGAGATGTCGGATGACGATTTCATGGtGAAGATAAATGATCA
>gene=isogroup01422
GTATATATACATTTGTTTATCATTTATCATTTgCctAAAGCtcGtGACTTTAAGAAGATACAAaGTtGcGATATGAGACCATcAGTGTGACTCAGCtctcacacaTttcagCcTtCccAagacactatgtAaaGgcAatcatgAaCcaGTCTcaTGAaTACTCATCAGTCtcatgAatactcatcagtCTCATGaTtACTCATCAGTCTCATgAaTACTGCAGTCTCATGAaTActcATtGCTtCATgAaTACTCATCAGtCTCATGAaTACTCATtGCTtCATGAaTACTCATCAGTtCATgAaTACTGCAGTCTCATGAaTACTCATtGCTtCATGAaTACTCATtAGTCTCATGAaTACTCATtAGtcTCcAAaaacAaaCCccccAAaaaTtAtGaTttCTtGATtACGAaTCTGATACATAaTGAATACAATCTTtATACATGATTtCTTCCATcTCCcATATTTGGCATGAaCCGCAAGAATTTATCcAAaTGGAAaTTAAATTGTGTATAaGAAaGACCATCTtCTTCAATGGAaGTGAAAGCATTCGTAaTGCTGGAACTtGTCACACAGCTGCTGAAGGAATATTCCCACCGTtGACACCAATGATGAGATATCTTGAGAGGTTGCATTcTTtACATCCcACGcTAAAGTAGCTTCTCtcGTTAcGgTACTTGgtGTGTCAGAAGAGTTTTATCACAACTGATTTtGTCATAAGTAAAATCGAACCAaGGTATCATAAAATGCTACcGAAGCTCTGGAGCAGAGGCgaTAGCTGAGCTCTGCGATGCCACcGATGTGATCGATCCACGTCTCGGCCTCGGTTTGACCCCGTTAGACCTCATATAGGATAGAAACTGGTCTGGAATTTCcGCTAAAACTTCTTTTgCGAGTTGAGCTTGACTGATGACCGCATTGTTAGCATTTTCAAAGTCTCTAAATGGAaCAAACTGAACAaTATCTCTCTCTGCGACTTTTCCTTGGAAGCTTAATCGCACCTCGTCGCCGTCGAGCTCTTCCATGGCTGTGAAaTCCTCaTTtCCTACTCCGACTATGATGATGGACATCGGCAGCGAAGCCGCCCGGACGATCTCCTTCTTTGTCTTCTGCATATCAGTTATGATGCCGTCGgTGATGATGAGGAGAATGAAATACTCGGAACCATCCTTCGTAGCAGCTGCAAaaCTAGCAACATGGTTtATCACTGGGGCgAaGTTGGTGGGACCATAGAGCTGGACTCTaGATAGTGACATCTTaTAAGCCTCAATAACACCATCgaTACCTTGACAgAaaGGATTGTCAGACCGGCCaTTCATatAAAACTCATGGGATACAGTCATATGTGGcGGGACTCTAGCACCGAATCCAAGAGCCGGGAATAATTTGTCtgTGTCGTAATCTTGTATAACAtcACCGACTgaCCTCAGAGCCCTTAGGTAATGATTAGGCTGGTACGGATTCATATAATGAAGAGATGTGGCTTGTCTCGGATCACCATTTGAcGCTGTAAAGTCTACAGCAActGTGAAATTCATCTGTGTTCCTCCTTGGATGTAaTCCAAGAAAGAAAaGACCTTTtCCATCTTGTACTGCTCCATGAAGATGAGTCCAGAATGTGTGTACTTCTTTTTCTTGGCTTTTTtCTtCGGATGAATAAGctGATAAaCATTGgTCTGACACGGCCCTCTGGATAGTTCCCGTGCACTTGTCTCAAAGACACCAATCAAGTCATGACCGCCATCTCGgTCCCAATCGAAGCACTCGAATTTGATTTTCCGATCGTAATCGCCGTTACACAGGGCCCTGGAGTAaATCTGGAATGGCTTCCAGGAAGGGTTCAAAGTTTTCTTGATCACTTCtGTTTTATGGCAGAGGGTGtaccTACcTTCATCCAGATTTTCCCTGTAGATCAGGAGGAATGGgTCCGACTTCCCAAATGTGTCCTTCTTATCCAGgTTTTCGCCTCGGAATTTAAAGGTGATCAGATCCCTGCATGAGCTGAGTTCTTCTCCCCTCACGGTTATACTTCCACACTTCTTTACGGAACCTTTAAGTTCCTTTGTTATCTTGCCTCCACCAGCAGCCATGATTTCACCCATTGTACATTCCATTTTACCAATGAAATCATGTTTCTTTAGGTCTGCTGACTTAGAGTCCACATCGTATACTTCAAACTTCAAATTCTGTACTTCCTCGAAAAAGTAGTCCACGAGAAACTTCTTGACGAAACGAGGGTTCAGGTTGTTCATGATTACCTCGGTTCTGCCGACCTCCCTGTACTCCTCCGATCCAAGGGCTTTCATAAACATGACGCACAAAGGATCAGACTTTGAGAAAACATCCATATCCCTCAGTTTCCTGCAGGATATGCTGAGCTCAACTTTCGTTGCAGGGATTGCTTGCTCAGGATCCATAAGGACCATGTCCAAATTGACTTCTTCTGGTGACATTTTGGTAACTCAAGTAAGCAACTTTAATGCCAAGTAGAATATTTCCTTAGATTAACTtGTATAGACCTATAGGAATAGGATATGTCTATGCTATAGCACTACTACTACTAGTACCAGTGCAACTTACTTGTCTGGAAACCAAGTAATATGTAGTTACAGTGAGCTAACACTTAATCACAGTCACAATGCAATTTCGGGTAGCGCTATTGCTGGGCACTAGTATAGTATAGGCAGTCCGGTGGTGAAGGTTGTAAATGTGATAGCCTACATGTATGTATGCGCGACCTAGGCTGGCACCACCCtAAcACTAaCAAGCAAGTATAGTACAAGCACTaGGCTATTGTTAGCATCAGGCCAggAAAAGGTACGAAAGCCTAGGTCCCTAACTTTGGCCTAACGTTAGTATGTTGAACTGCTGCGCTAAGTTAAAACTTCAAATCGTGTGAATTCTCAaCACAGAGTGGCAGGGCTCcTtGTTTATGTAACTCTATCACAGTAAGTTtGGAAaTCTCGAATTaagTTTTTCCCACAAAGCAATATCATCCAATTTATAATTTTGTTTGTTTGCTGATAAGTAGTACTCACTAGTAGTTACACAGTGTACATTATCTATtATGTAGAGTGTGTGCTTCACATACAtAGTTCTGTCC
>gene=isogroup01429
GTCAGGCCTTACAGTGTGTATACaCCACATGTTTGCAGgACAAAAACACCCTCCAAAAATCTGCTCCCATCGTCGACAGCGAAGTCTTAAAATTACATTTTtGGAAATTTtAAACATtaGAATAAGCTTAGAAGATGCCAGAATACAGTATTGGATCAACTAGTGGCAGAGGAGATGTATTCAAGGACAAAgaCAAACCaGCCTCGATGAGAGAGAGTAACATCACAGCAGCGAAAGCGGTTGCCGATTCAGTGAGAAccAGCCTTGGACCAAAaGGAATGgaTAAAaTGaTTCAAAGTGGCAATGGAGATGTGACAATCACTAAtGATGGTGcTACCATTCTGAATCAGATGAAGGTActACACCCTGCTGCAAAGaTGTTGGTagAGctGTCCAAGGCgCAAGATATCgAGGCAGGAGATGGTACCACATCAGTGGTTGTCATCGCcGGtAGTTTACTGGAtGCAGCATCAAACCTCCTGgCtAAaGGGaTCCATCCGATGCAGATATCTGAGTCATTCCAATCGGctGCATTAAAATCCTGCGAAATATTACAAGGAATTTCCCAaCCTGTTGATCTGTCAAACAAAGAAGCCCTCATGAAGAGTGCCATCACGTCACTTAATTCAAAGGTTGTCTCCCAGTACTCTAGTTtATTGGCTCCTATAGCAGTGGATGCTGTCATGAAGGTCATTGACCCTGCTGTAGCAACTAATGTTGATCTAAATGATGTTAAAATCATCcAACAGTTAGGTGGTACAATTGAAGACACAGAATTAGTAGATGGATTAGTTTTCAGCAAGAGGAGTGCTGGTTCAGGTGGACCCAGTAAAGTTGAGAaGCCAAGATAGGACTCATACAGTTCTGTTTGTCACCACCAAAGACAGATATGGACAACCAAGTCGTGGTATCAGACTATTCtCAAATGGACAGAGTTTTGAGAGAAGAaCGAGCTtACcTGCTAAACCTGgTGAAaCAGATTAAGAAAGCTGGCTGTAATGTTCTCCTTATCCAGAAATCCATTCTCAGAGATGCTTTGAGTGACTTGGCCCTCCATTTTCTTAACAAGATGAAGATTATGGTTATCAAAGACATTGAAAGGGATGACGTTGAGTTTGTCTGCAAGTCAATTAACTGCAAGCCCATTGCAAGCATCGACCACTTCTTACCCGAGAATCTAGCATCAGCAGAATTGGTGGAGGAAGTTGTAGTTGGCACGAGCAAGGTTGTCAAGGTGACTGGTGCTGCAAAtCcAGGCAAGACTGTAAGTGTCCTTGTGAGAGGCACCAGCAAATTGGTACTTGATGAGGCAGAACGGTCCATTCATGATGCACTCTGTGTCATAAGATGCCTTGTCAAAGAGAGAGCaTTGATCGCTGGTGGAGGAGCTCCAGAGATCGAGGTAGCTTGCCGTTTGATGGAATACTCTCGAACTCTCACCGGAGTGGAGGCTTACTGCTTCAGGGCATTTGCTGAGGCAATGGAGGTGATTCCCTCTACCCTTGCCGAAAATGCAGGTTTGAATCCCATTGCGGTGGTCACAGAACTCAgGAACAGACATGTGCaAGGTGAAAAGGCTGCCGGCATTAATGTCAGGAAGGGAGCCATTACCAATATACTGGATGAGAACGTTGTTCAGCCCTTATTGGTCTCAACGAGTGCCATACAATTAGCAGCCGAAACTGTaCAAAGTATGCTGAAAATAGATGACATTGTCATCTCGATGCGGTAATCAGACAGTGTTACcAAGAACAGAaTGAGAGAGCAGCCGTGTCTCTTCCACTGTGTGTTTTATGTGGCTTCTATGTGCTTTCTATTCTAATTGGCTTTtAGCTGTAAGTCAGAGCAGCAGGAGGCGGTAAAGTGGTCTTGGAGCTCTTCCTCCCAGCCCCAGTCAACTACTCCTTGGTAGTGATCATAGTGAAGATGTATCTACAGCAGTAATGAaTGACATATTTCCTGCCTGTAGTCTTTGGTGAACCAGACATtGTGTACACATAGCACAaTAAAGTCTCTTGAAAAGATAGGTCGTAAAAAATGTGTATTTCAGGTTGATTTACTGATATACAATAAATGTAAAACTTCAGTTTTATATCCTGTTAAGCCCTTGGCTTGAAATAGTGGATgATtGgTATGACAGAGAAAGCAGAACTAGACAGAAAaGAAACAAGAGAGAtGAAagAACTGCACAGGAAGCATAAAAGCTAGTTTGTAATTGTGCATTAAGCAAaGgTTATAGTTGCcATAGAATTGATGTTGATCAAtCaGTCTTTCcTCATCAGTTCTGTCTTGCTGCcATAAGTTTGTTGcAGTtAAGTCTTAAGTATCAATATTATtATTGATTTATTaTCTAGcAATtAGTAaAAAaTCATGTGATTGAGCCGGTcGATtCaaGTCTTTTtGATGTCAAAAAGTAaTACAAGTAGGGCTAaTTGAAAATAAAATAGgTCAAACCACATTTTATAACAAATATAAATGAGTTAGGTAATGTTAtAaCAGTCTGAAGATTTCTGTGATGGACATCTGTtAAAGAGATTCTATTCTGTATGgATACGTGATGAGTCACCGAGTGGCTCTtCTGAGATCCTtGATCATCGATtAaCTTGTTTAGAAATGAAACCAATGGTTGTTTCCTCCAGAATATGTAAAAGCATGATATATATGTATTATAGTTTTCTTTGTTGTGTTGAATTTGATGTGAaGCTACCTACAATtAAAGCaCCAAAAAaCAAaGGGCAAATTCTGGCCTAAATACCAAATTACTCATTCCTCCcTCACCCAAACTTACAAAGTTGGACAGATGCTTGGTTTAGATACAAAaCATTCTGAGTGAAATAACTTGAGATATGCAGAGATAAAaTTGTCTTTGTTTGATCAGGAGgATGAGGTGCT
>gene=isogroup01431
GTaaaCAGttttGAATTGATGACGTATCTCaaaTGACCAGGTACTGGATTCAGTGAACCATAATTATGTAGACAGTCTCATCGAATTTGTCACCACaattATCATCTATCAATCCAGGATAATCAGTTCTTTGTCCTCgTCaTTACTGGCAGACGtcATTCaTATAATCCTGCACTGATtATcgAAATTGTGAAAGcaCTGAGCAGCAATATTTCCAAGGGGTGACTCTGAAGCGGATTAGcaTAGGCCTAACGTGAACTGCTCAGGATCCATAAACTAGCAGCATGGCTTTTGAGTCTAGTGCAGTGGTtGTTAATTCCACATCTctAACTCTGGTTACCATAACAACAGTATTGGctGGAATGTGGATATGGAGTCAACAAAAGCCAaCTAAGAACTTTCCACCTGGACCAAaGGgATGGCCTCTCATTGgcAATAtCcTGGAGCTTGCACGTAATGAGAAGCCTGCCTTTGTTGTCTTCACGGAGtATGCTAaGgAGTATGGagaTATATTTTCCATAAGAGTAGGTCAGAGGTGGGCTGTAGTCcTGAATGGcGCTGCtaCAATAAAGGAAGCTCTCctGAagAAGGGTGTGGAGTTTGCtAaCAGACCAACAAGCTtCACAATTGACTTATTCAcTGAAGGTGGGCAGGATaTTgtCTTTGGTCAGTATTctCCTtcTtGGAAGCTACACAGAAaGCTGGCCTTTTCtGCTTtCAGgAaGTTGGCTACTGGTGACAACAAGAGATTTGAAAAGCTGGTTtATtCCATCATTCCtttCcTTACAGCAAACTTGGACTCCAAAGGgTCAGAaCcATTTGACtCACGAACAGTTCTTGCATCATCCATATATAATATCTTGGCAaGTTTaTGCTTTGGCAAACAGTACGAATTTGATGATCCGGAACTTACTCGCTTGATGTACCTAaGTAAAGAAGGgAaTGATATTGctGGAAGTGGTCTTCTAGCTGACTACATACCAATCTTCAAATATGTTCCTACCCCTAGGCAGACAAAACTGaAaGCTaTTTTTAAAGATTtCTTTAGCTTGGTCAACAAGGAAGTGGATGAACACCGTGAGAAGTATGATGGGGGTGAACCAAAAGATTTCATAGAGATGCTCTTTCAGTCTCGACAAGAAATCAAAGaTGAAGGCAAAGAAGACATGAGTTTgATAACAGAGGCTCATATCAGACAGACaGTGGTAGATATATTTGGAggccGgTACGGATACGTCCATTTTTACCTTACAATGGTGTaCTGGACTGATGGTGCAATATCCAGAGGTGCAAGCCAAAGTAGCCGccGAAGTGGATCGTGTCGTGGGAAGAGATAGGCTGCCCTCACTTGATGACCGTGAGGAGCTAGTATACACCACAGCGACCCTGTACGAGGTTATGCGgTACAGTACCTTAGTTCCATTAGCcGTGCCGCATGCTACATCGGCAGATGTGGAGCTTGGTGGTTATACCATCCCTAAAGATACTTGGGTTTTaGTGAACATCTACTCCATGCACTATGATGAAAAACTCTGGGACGACCCTAAAAAATTCACACCAGAACATTTCCTGGATGAGAGCGGAAAAGTTCGTCTCCACCCAGAAGGTTACATGCCTTTCTCTACCGGACGCCGTGTCTGCcTCGGTGAATCGGTTGCCAAGGCTGAGCTCTTTCTTCTCTTTGCGTGGTTATTCCAGCATTACAAGTTCAGCAAACCTATCGGGCAGGAAGAGAAAGATTTTTCAGAAGGAGATCCCCAGGCTaCAGTGAATATGCTGAAGGATATAGAAGTGGTTgTAGaaaaaCGCTTTTAATTGCATGACAGCAGCAAATGTTTGTGGCTGCTATTTTGGAAaTGGAAAGTCTATATGATGATGTGGAGAACTGaaTGAATTGTACcTtCAAAAATATATTtGAAGAACagTAAATCaTATTtAAAGCTatATTaataaGAAaaTTAATTGtaggaCATTGCAtCGATTtGATtAATTTGAAAacaTTTAagAGACTCTtcATTTtGTTTTGtttttaTtAAATAATTaCCtCTCTGTTTTGAACTTTATATATACATTTATATTtcGGGTGAAGGGAATTTAATATTACAATGATATATTacaaaaTTGTAGAAaGAAaCTGAAGACAAAGAAAAGgACCAAATGCAcAaCCATAGCTGATGCAGCaGgTGACAGTACAGGTGCAAATCCATAGTTGgATCAAAGGAGGGGCTCCcAAAGAGGATCCAGGggggCcTCAGCCACCTCATTtGACAGTTTTGTACAAAAGcGTAGCCCAATATAATTtAaGTCCAAGCAaGGTACATAGTGAAAATACTTAGCACCCATCGAGTGTGTACATTgCTATTTTTTtATTGATCTTTTtCTTtATGCACCACTATTAAGTATTAATTtCAGTATCTGCCgATTCTTCTcAATACATCTCTCGGgACCCCATGGCCACTTCCCAAAATTCTGGAACCTCAGCTGTAACAGtGGGGAACTGTGTCGATAAAATTGCTAAGTACAATTTGACAaTCTGATGATGgTTTTCATCAATAGTATTAgaTCAAGTCTtAGTATATGTTATGTtGTACCACTCACATATGGATTGCTCTCTGGGAATCaGgAAAatGcaGgtAAAACAaTTtGGGCCTTATGTTTgAACTGCTTAAAGTTTtGAtATTTTtaTATTGATTTCCTTCATAATTATgCATTtCCAACTTTAaTAtGGCAAAATtATaTGAtaatATTTTGtattCACTTTATAAATTAAATGACAAATGTTGTATTTCTACAACAGACATGTTAGAGGTCATATGAGTTTGATTAATACTCCTAATagaCAAGTTAAATATCA
>gene=isogroup01432
ttcttcTCGTCCTTCTTCTCGTCTTCTTCTCCTtGTCaTCTTTCTTGTCCTCTTTCTTcTCcTTTtATCTTTTTTCTCTTCTTTCTTCTCTTCCTTCTTTTCAGGtGcTTTCAAGaTCGCTTGGTAAATGTtAAACGCAAAGTCTCGCTGCAgAAGCTCGTTAAATAATTCTGCAAATAGCGAGACCTCAAAGGAATGTTCTTTGGTGTCCTCTGGCCTATAGTCCAGAAGAACACTGAGGTTAGTAATGGTACACTCaAaCtTtCCGCCTTTAGCcGATGCGGATGGATGGACCAgGATTgATGGGGTATCGGGGAGGGTGTACTTTCTCTCCAAGAGCTGCTTCTCTTTCTCTTCTCTCTTCTTCTTCTCTTCAGCCTCCTTCGGATCCAGAGGAGTACCTGCAGCCGGGGGAGTAGCTTTGGCAGaCaCCTCCTCCTTCTCCtCTGTCTTACTAccattcTcttgAcCtTtgACACTGTCGTCCTCATTGATCTCCTCCACCACCATCATCTCGtGCGTTCCCTCTGCCTCCTGCTCCTGTTCTTGATTATCCTCCTCTTTCTGTGTGAGCTCCTCGGCTTCGTCTTCTTCCTGTTTGGCAATTTCCTCCTCTTCTTCCTTCTTTATAGCCTTTGTCAACCTCGCAACCAGCTGCGATTTCAAGCCTTTcAAGtTTAATCCCCTAcTGTCCAGTTCCTCACGTAGCTCTTGAACTTTGTAAGGAAaGGAACAGTTGTGAGACCTTTCATTGTTTtGGGgTCCAGGTCATTCcAGTGAGTTTTGGGCTCATTTTCAGCTGCATTAGCctGGTCcTCTTCCATCTCATCcAGgACCTGTTCGCTACTTTCTtCGGTTTTTACCACtGCTTCTTtCTCGACCTGCTCCTCCACCTTGATCTTCACTTTCTCTTCAGTCACAGATTTCTCTTGCTGAGgCTGTTGTTTAGGGATCATCTGTGATGCAACCGATGGGGGCGGAGgAgaTACAGCTTCCTTCTTCACcGATGATGACGAtGACGTTGCACTGTACTTGGCCATAAATTTTTtCTTGTAAGATGCTGACAGAGCCTCCCACTCTGTCTTGGTTGGCGTGAGGTTCCACACGTCGGGAACGAAAATAACCACCGTTTCCACACGAGGTTTCAGGCGACCTTTTTGCTCCCCACGGTGGTATCTGATCTCCAGGAAACGATACCATTGTCCGCAAGCACTTAGGTCAATACCGGCCAATGCCTTAGTTGTTCTTATAGCTGTCCGAATCAGAACACTTTTATCATTAGCTGGATCAGCgCCGTCtAGAGAAGGTGACCAAGGTCCGCCAATGGCCATgACTTCGTTCTTGCCCCTCGACCCGACTAGAAAGCTGAGAATACGAGCTGGATGCTGAAAATTGTCCCTGACGTCGATTGAGTCTTCCACTCTCGCACAGCAGTTCCTGTAAAATTCTTCCTCACTGACACTAGTAAGCAGCATGACCTTAGCAGAGAACTGGTAACTGATATCTGGAGGCTCCAAAACcGCATTGTTTTTCGATATTGGCTCAACGTCttttGGCATCATGTGGAAACCACAGGGATGGGCTGTGTTGAAAGGACGGCCCAGGGGGAATGCATCTTGATACGAGCAACCGGCCAAGAAGAAGTCGCTTGGTATATACAGATTTGTGTAACGCTTTCGCAACTCCAGTACGTTAGCaTTTGAAATATCTAATGGAAACCTTGgAACCTGAACAACGTATCTGGGGGCAGACTTTCTAGCTCTTTTtGGTGATCTACGGGGGGACCTGGAGCGAaTCTTTAcGGGTGAACGaTCTCTCTCTTTCTCACGTTCTTTCTCCTTCCTCTCTTGCTCACGGTGTTCTCGTTCTCTCTGTTCTCTCTTACGGTCTCTATTGTCCCTCTCCTGTTGCTCTCTGATCCTCTCTCGCTCCCTCTCCTCCCTCTCTCTGTTTCTATCTATCCTCCTACGGTCGGTGTCATTTCGACGATTGGAAATCGAGTTCAGGGCAGCTTGCGGAGGATTGCCAAGAATACCTTGTTGCTGATTATGCATGCCCATACCCATAAGGGgTGGTGGGGGGTTCATCCCTCCGgACTGTTGTTGAACCATCTGGTTGATACCCACTGCACTCAACTGCTGAGCAGTAAGGTTGCTCCCTGAAGGTGGAACCTGGTTTGGAAGAGGTTGCACACGAGTAGCATTCCACTTGAAAGGCATATTGGGGTTAAATGTGGCTTCCACCAAGACCTTTTCCCCTACTTTTGGCATGACACCTTTAACAGTGCTGGTTTGAAAGAACACATCTTCATCTAGAAATCCAAAGGTGTCATGAAGTTTGGTGACTGTACCCATGAAGACCCTCTGTTTGGGTTGATTGGTCTGAGATTGCCTTCCACCAGTtGGGTAGCTAACAGTAAGTTGGgAGGAaGGGgCTGTGACTGCAACAGCCATaCCcTGGGCTCCGAGTGgCTGCTGCATAGACATtaCAtGTGCCTGAGGCTGGAGAGCAGCTTGGGCTTGAGCCTGGGCCTGCATGGCATTAGCTTGCATCTGAGCCTGCATGGCCAATGTGTTGTTACCAGCAGTAGCAGCCATCTGctGATTGTAGAGTCCAGCTGCTGTAGGGCCAAGACCCATTAGGGgCTGAGCTTGGATGACCTGGTGGTGCGCACCTGGGTtGGCTGTACCCAAGGATGACCACGGTGGGTTTTtAcTACCCCcAAACTGAGACATTGAGATGATGGCAAGCTGTCTTTCGAAATTTGAGGGTTAAATGTAAAGTTTCCACCACCAGAACTACGTAAATACGCCAAAATATCGTGACCCTGCTGGAGAAAACCGCATGCTTATTGAACACTAGCACTC
>gene=isogroup01434
GTGAACAGAGATaCATTCCTAaCTGtcAtgAGATTTGCGTACCCATTCAACAGGTTTATTTCTATGCCTTTGTTAGTTGTTCTGTTATaGGTGAGTGTATATATGCACTAACTAGTTCAGTAGCCAGTAATTTGAAGCAGCCAAACACTATCATtGTTACATCGGATTTTGAAGTCATTGAAAaCCACTGGGCcGCAAAAGCCGTagCTGATAATTCTCGGTATAGTTTTCATCAGTTGACCCCTACACACATTTTCATTTTGGTACGTGTTtGATCGGTTTTGTTGTGGAAAAaGGTGATTCACGTAGCAGAAaTCTTGTGGTAGTTACTGGAATTATTGACATCTACCCACAGCACTTTGATTTGtACAATAGTGAAGGAGATGTATATATCAGTTGCTACAAATAGCGTTTTTATTTCCTGTGTGAAAATTAATACGGATAATGGTAGTTGTTTAAAGTACAATCTGACACTCGTGTGTCGCGAAGGATGCAGTGGTTATAGTAGGTCGTGATATTTATTATACTTTGTGTACGCCGGTCACACAGTGTGTTCACGACTACCGTCGACAAAAGCGTTTGCATTTACATTTGCATTAATTTGCGAGTGCAGAAGATCGTGATTATCTCAAGCCAGACGTATTGAAGTAAAAACAAAGTAGATAAAaCAAaaGAGCATTGTCTTCTTTTGTGTTTCCATTGGAAAGGATAATAATCGGTCAATTGTCTTTCACTTTGGATTCTTTGAAGTTCAATGGCATGACGTATTAGACATTATATGTATAAGTTGAAGTATAACTATATAGTTaTACAAATAGCCTATTGAAAGAGATATCTTGCCTGTTACAGCGAAGCATGTATACCAGGCACGCTAGTTTATCATACATAAACTAAAAACATTGATACAGTTAACGTGTCGTTTAATAGTAAACTTTTTTACATGTGCTTGCGGAAATTGTAATACTGGTGACATTTTCTTTTTATTCGGACAGCAGCGAGTGGCCAATCATAGTGAATTGATGTCTTCCTTTCGCAAAATGCATCTCAATGAAATATGAAATTCCATCATCGCTCTCGAAATTAAATGAAGGGGTTCATACTTTAATTTGAAACATCCACAGCGCAAGCTGTGAATATAACTTGATTGATTTAGAACGGTGAAAGGTAAACGCTTTAACGAGCTTACCAGAGGTTATCTTTTGTAATCTTTGCACCTCCCCTGAAACAAATAATCATTTAAACCAATCATAATGAGTCGAAGACGGACCAAAGAGGGATACCTCAATGTAAAACAATCCGGACGATCCGCATTTGGAAAGTCATGGAAACGGAAATGGGTAGTTGTGCAACCCAACAATACAAGAAGCCAAGTAGGAGAATTGGCAACGCTTTCTGTCGTCCTCGAATTATACATAGAGAAGGGAGCTTATGGGAAGGTGAACAGCGTCCTGGTCGAGGGCGCAACGGAAGTTAAAAGGGTGCTGTCAAAAAGCCAATCCCTTGCCTTTGAAGTCCGGAAGGATGACAAAGTCCTTGTGGCAGCTGCCGGCGAAAGTGAGACAGACTCGCAAGAATGGATGGCGATGTTTCGTCAACAGCTTTTAAACATTCGTAAAAAAGAATTGACCAGATTGCCGGATGCCAGTGAAGATGCGTATCGTGTATCAGTCATACCTAATAAATATTCAGAGGGTCTTTTGCTGCCTGGTGACGTACTTGCACACGTGACTAGCATGACGTTTGGACTCTACGATCTCTATGAAGGAACACTCATAAAAGAATGGGATCTGCGTCACACAAAACGGTTTTCTCTTCAGAGTAAAGGACCAGCAAAGGATGTCGATAGGATAGCGGTCATTCAGTTCAGCAACCGCTGTCCACATGGGGATGGAGATCTTCTCCTTTACAGTcTtAATGCAAAAGCCTTCTTGGAAAAAATCTATGAAAATCTCAATACTGCAATGGATGTCAAATCCAAAAGAACTCGAACGGCTTCAATGTTATTTGAAATCCCTCCAAAAGAATTGGAGGCGCTGGGGAAAGAAATTAAGCAAGAGAAAACTGCAAATGATGAAGGGACAAATGGTTCCGCCCAAAAGGAAGAAACAAATACTACAACCAGTGCTGAAAGCAAAGACCAGTCGGATGCCGGGACGCAGTTAAGTGAAAAGGAGGCAACGGAAGAAATGACTGCCGAACCAGACAAAGAAGGAACAAAAGACGCACCAAAGGAAGACGTTAAGCAAGAGGAAGAGAAAACGGAAGACGTGAGTGTTAACCAACCAGACAAAGTTGAAAATGAACCTGCCACGGTAGATGAAGACAAGAAAGACGATACGAATTCTGCCTCAGTGGATGAAAGTGAGACTTCGCCAAGCGGTGAAGGAGAGAAAaTAACTGAAAACAAATCAGAGGAAGTAAAAGCTACAGATGAGGGACCGGCTGTTGTGGATGATTCTTCGAGTAAAGAAGTAGAAGAAACAACGAAAGACCTGGAAGATGATGCAAAGGAAGTCGAGAAAGATACAGATAGCACTCAACAAACTGAGGCAGAAGTACATGCCATTGAGAATGCCCAAaCTGAGGAGAAATCTTCAGACAAAACTGAGGAAGAAATCGAACAGGATGCAGCAACTACCACAaCTCAaGATGGAGATGtGGTCGAGAATGaTgCCGACCAGGGCAATGAGACTGCTGTCGCAGATGCCGAGGACAaGGAGGAAAAACaTCAGaCGGAGGTTGATGCTGTTGGGGAAGGCGAACAAaaGCCGGAGGTGGATACGATTGAGAAtgcacctttagctgcagatg
>gene=isogroup01438
TAAGTACGTTCAACTAAATGGTTCCTCCATATTTCTACAAATTTCAAGTAAGTAGTTCCTGCATTTGTAGAACAACAGAAAACACCATTgCCATTAAAGGCATCAAAAcATAAAGTCTCAGACTGATTGGTtACAaGATTAACAAAGAaCATGATACTAAAAcAaaCAAAcAAaGAACAAAAACAAACAAACAATGTACAGTAATAAAATCAACTtAaGGTGGGAGACGGGTTCACATCTAGGTCcATTGActGTGACAACCAAAACTCACTGAGAACCATACAACTGGCCAGGACTTGGCTAAAACTTATTGATTCTTTATTAAAGGTTTACCcAACATTGCTTTtAAAaCAATTAAAaCATCTGACTATTTTATTCCTCAACCTGTTGATTGGTAAGCAagCAGGaCTAATCTCTaCcaGgCAAaTtcTTTaGGAaaCCTtCAaTtGGAttaTGAatCcACAAAAATATTATACCTTTACCAACATtCAATtACCACCACCTATATGTTAAAGTCCTGCCAGGGTGGACACTTGACGCCAAGCACAATTAAGTATGTTTACACTTTTtAAGGTTaGgCTTCATGTTGCTCATATGGCTTATCTGTTaGgCTActgAaGCTGAGgACAAGCAATAGATAtagaTGaatttGaGTCTTGtATGATGAACACTTGCCACTTCTACTCCAGCTTTttACTTTCtAGAATTCACTCTTTCTTACcTTttCACTCTTGTTTACAGAACAGCAACCGTAAGAGTTGTGGAACTGAAATTGAGAATTAATTGGGTTTTTCATTCAACTATCGAGCAAGTACTAGTTGGGTACATACTGCagCctaGATCtgTCAaTAAaCAtcTGTCTTATTAGAAGCAGGTTGCTATAGAtGCAGAAAATCAGAGTaTtAAATCATTTGAATAATATTTGAATAAatCcAACATAGCAGCTGGCCTGTCCATCTTGTTTTATTCACAATTTACCCACtCTTTGTGAAACATGACAAATTTGTAGGTTTACcAAaTaGGgTATCACTTACTCTCTCTATAGTGCCCATAcTTtGGTTTCAAAGGATTGATtCACTTtGGCAAATTGAATAACTTTTCTCTATTTGAAGtAGcTACAACATTACCTTATATtgAaCCTACCAAAACTaCTGTTAATGGAAcTAACCcATACACTTAAAACACAAATCATATACAAaTTAACAGgTTTtcTCACTAGAAATTTGGATAACAACATAAGAAATAATAGAATCcATTTTtATTTTCCCAGATCACATTTTACCAAGAAGATATTTTAACAATTTCAaCTGAGTAAAAAAATGAAGGCATCCTGTTACATCTTtATATATGCTGATCATGACTGACCGATATTATATCAAaTGAaGTtCCCATTAACAACAGAATGATTTTAaCCcAAAAATGATGATAAAACGATCTtAATGATACATCAGTGTGTAAaTACACAGCACTACTTATATATACAGTTCCATTATAGTAGAAAAACAGTTTGCAAAGATCTCTTTGCCTTtCTCATATCTGTCGGgAGTCTCTATGTCGCCCAGGCCTCCAGTTCTCTAAGGTCATCATCTTCCGTCTTCTCTTtCTtCTTTTCCTTGAGGGGTTCTGATGgTGCcTCTGGTAATTCTGGAACTTCAaCATCTAaCATTTtCTCATCAAaTtCTTCTTGCTCTAATTCTTCAAGTTCTGCTAGAAGATCATCTTCATCCAGATCCAGGCCATAACCAGTTGGTTCTGATATAGCTTGaGAAATTTCATTCGCCTTCTCCATCTGTTCCTGGATATCTGCCATGAGGTCATCGACATCATCGACTTCAAGAGTTTGAGCACTTTTCAGTGCCTTAGCAGCATAGCCCATATTTTTCAGTACTTCTGTATTCGTGTTTGCATTTTCCAGAGCTTCTCGTTGGAATTCGATcGTTGACAGTGTACCATCTATCTGCTGTAAATTTTTTTCCAGCTTCTTTTTCTTCCTCAAAGCATTCATTGCAGCCCTTTTATCTTTTCCAGCTTTCTTTCTAGCAATCCCAATTTGATCTGAAATTTGTTTCTCTAAAAATTCCTGCTTCTTAGTTAAGAGTTCTTCTGTTTCTCTTAGTTTCCCGATAGCATCtGATGTGGTAGGCGCTGCCTCCTTCTTTTTCTTTCCAAATATAAAACTCATTTTGAATTTCGTATGAGATGTCTTGTAAGTTAATtACACCTAAATTtCTGGGAGGCCTAACTCAAGTTGTTAGTGTAAgttCtGTAaccagTAAGTCAGATtGTTTTTTtCACTAAGACAGTGGTCTATCTTCGGTAAATATCAACAGAAATTATAAGTATTATGCTTTATGAACGTCAGCCTATCTGAGTATCCTACAACCATGCAGTCGTTACAAAAATTTCAAACTAGAAGTTTGTAAAACTCAACGtCAGCGTAGTGAAAGCAAGGCTAGGCTCAACTTGCTTGGTTAAACTACGTTAGGCTAaCTATACAACACTTAGGCTAGTATTACAATAGCCTAACGACGGACTAACAACTGCGTAGCCACAGTGAGGACTTCAACAACATAAACTCAGGATGGATAAAAcGGCcTTACAAAGTATTCTTCAACGTATTCAACCTTATCGCGATTATCAGGACAGACTTTTTAAACCGATGAGCTTTGAAATAAGTGACAGGACACTAACGTTAGCAaGTCGGTACagtacTTCAATGCAGCCTtCACACAACAGGCTTACCTGTTAATACtATCC
>gene=isogroup01441
TTGCAATGTAAACTTTGAAAAATTGTATTTtCATTATTCGTAAAGTTCATACATtacTTTTTTtATCAAGAGAGGGTAATTGGAAATTTAACAAAAATTACGCAGAATATAAAGATCAAATTAACAACATAAAATTAATAACATCTTTGCtAaTTGTATGAATTTCTATAtGTTGGATTTTTCTTAACAAAATTCTTtAACGTCCTTCGGTATATTGGTTATAACTAGGTAGTGCCCACACCCCcTCCCTCTCCTGGCACCCTACCACTCTCTTCCTCTCTTTTTATGTATTACGTAATATGAATTTGATTTCTGTATAAAACGTTTCCATATTtATAGGAAGAAAAAACATGGAACGAaTAAAaGCAAAATACAAAGAAAACGTTAATGCGTGCAGACTGTTTtGTGTAACAAGAAATGCATCAAGCCTCGCATGTGCATGGTTTTTCTTGATTTCgTTtAATAATATTTACAACCTTCTAAAACAAAATATAGATTCCGGTATTCCCTTTATaTAGACGTTTTAaTATTTATAaCTACTTCACTCTTGTGTGCAAAAACcAAaTGAAATTTAGTATACAACTTATtATGAGGACACAAAAAAaGTaTTGATTTTTACTCGAAATATTTTACCAaCAAAaTTCAaTGCAAGGGTCTACATAaTGACCCATCACCTTCGGTGTTATAAATTTTTTGATTATAAAGAAaGCAAAaCAACAATAAACTtACATAAATCAAAATGCTTAATTtCATTTGACCTCCTGGATTTTTGCAGTAATGTgACGTCCCAGCGACGTAATCTTCTCCAaTGAGTTGTCATTTAAGTGCCAGCAaTTTCTTGACTCTAGACGCGctGAAGACCTAAATTGCTCGAATCTACAAATTGGTCTGTgtTTtCTATATATAACATACGCACttACGtAACaTtGCGCGCGCATTGTGTGTTGCTAAGACAAAAGGTAATGGCTTTGTACTGTCGCTCAACAGAAGTTCTCGTAACAAAATGACTTaTCTAGGTAGATGTCcAAATGTTATTTTGGCTTTGGCTATGCAAACCTTTACTTGCTAGGCTAGATTAAGCCAATGCATGCATACCTACGTCACATTTGACACACCACAGCGTACgTTAAACGACTTGGACCAAGTTGGAAcAAGAACGGAAAACTGGATGATTATTTTCACtTTTTCTACAAAAAACTTTtACAaaaaaaaGAGTGGgCATATATATACATTTTCATAATACCCTTAATATCTTTAAAGTTTATCACAAGAGTTCATTTATTCAGCAAATATGTTTTCCCCTTCACCAAAGTGGAACTAATAACTGGGTATACaGTTTACGCCTCGACGgCAACCGCTGGGTTGTCAATGCCGCCCTCTTCTTGTTTGCTCATGCTACTCATTGCAATATCATCTTCCTGGTCTGGTTCGGCTGCTTCCTGGAGGGCGTTATCCTTCGGTGCAGCGGCATGACCATTTCTAGACTGTGGCAATCGTCTGGgTTTATCAAACCGAGACTTGTTCCTCTGTTTGAAAACTGCTTTGCTTTCAACAACCGAGCTGgTCAGTCCGTTCGATGCCTTGTCTGTCCGTTCGTCGTACACAAAAGTGTCCTCAAAGTCTTGAAGTGGATCGACTCCGAAGAATGACGCAATCTCAAGTGGGTAGTTGAAATCCATGAAAAGAATCACAACGCCACATATGAACGAAATCAGGCCTGCACTCATGCACAAGAAGAAAGTCGGACCCTTGTGAAAGTGTAGCATATGTTCGGCCGAAAACGGTATAACCATAGGCTGGAAGCCGTAGCGGATTCCTGCATACAGAATGTTAGCGGTCAGCAAACTCCCGCCGGTCAACATGAGGAAATATGCGCCATTTCGAATCACCATGAAGAAAAGAATATTGGCTAGCAACCACAAAGGAAAAGCAGTCCAGACCATAATCCAAGCATAGAATCCAGCTAGACGATAAGAACGTCCCCACAATATATCTTCACCGTCCAGCGTAAAGTATTCCGATATCCAGAGTATTGGCAAGGGGGCACCTCTCCACTGAGCAGCCCGAAACTCACGGTTAATTCGGCCAGAAAAACGTCCAAATCCAaTACGTCCTTGGCCTCCGTAAAAATGGAACCTCTCGTTGTAGTCAATCTTCTCGTCAGGATAACCAATCTCATTGTAGTGCGCGGACTCCAATATATTGTCAGCAGCTTTGAGGGTGATATTGACGCTGTTTAGtCctATTTTAACCCCAATATCAGCAATGATCTCTTTGTTGAAGAAGGTCTTGTATGGGGTCTTCACGTTATGAATTTCCGCGGATTCCCATTCCTGACCATATGCGGACAACATGATGGCGACACCGAGGAAAaTGCTGACGGTGAtCcGAaTgAAGGAGAAGAGCcGGTTACTCAGTCCTCTTATTCCTGGAACgaTAGCCAAAAaGGaGATGAAAAGGATGATAGCCGCAAAAaTGAAACCTGCTTCTGTGATATCAACTGTTACGGCAGTCTTTGCCcTtGGATACTGGGCAGGGCCCAGCTCCTCCCTGAATCCTTCGTACGCCATCGTAGACAATAATCAACGGTCCCTTCGGATGCACAGTGAGGTTTGAAAACTGAACAATAttGTGACCGGTGAGCCAGGTAGTTTGGTACTCTTAGTTGTAAAGTTGTTAGTTTCAGAGGTTCAGCCAGTACAATCCTAGCTCTACAGGTTCTAACACAACA
>gene=isogroup01443
TCTTTTTCTTCTCCTCTtCTTCTTCCTCCTCTGCCCCcGAAGGGATGGGCGGAAGATCTAAAGAGTTCACgTTGGGAATGTCcaCCTTGCCGGCGGCCTTTGCTTTCAGGACAGCTTCGGCCACGATGCGATTAGCTTTCTCCTGTAGTTTGTGCTGTTtGATTATCTTCTTCCTCTCCTTGTTCTCACCTGGTGTTACCACCAGACCcGTTGAACTGCCAGCcTGTTGGTTCATCTTTGCCTTCTTGAGCAGTTGTGTGACAACCTGTAACTGCTGTAGCcTGGTCTGAAGGTCTTGCAACTTCTTCAGAGTGTCATGGGTCTTGGGCTGTCCTTGTAACTGAGCAaGTTCTTTACTTATTTCTTTGACCTCACCATTGACGTCTGTATTTGGATTGACACTGATCACCATTTGGGTCTGTTTCTGGCCTGGCTTTGGAGGAAGGATTCGAATAAACTTGCTGACAAAGTTCTGCCCCCCGACTGATACCGTAGTGGCTGGTTTGGCTGTGATGCTAGAGACAGATGAACTGATGGAAGAAGCAAGTGACACAGTCGCATCTGTACTCTTGATAACAACTGTGTTTTGCGCCTTAACGGGACTTGTCGTCTTAGCTGTCACAGTTGACCCTATAACTGTATTGGAAAGAACACCAGAGGATAGTGTGTTGGCAGTTGATTGGGATACACTTTTCAACTCACTACAAACAGCAGATAACTCTGAAGATGCTGTCTCTTGTTTAGGAGCTACCGAGAGCTTGGAGACTTCCTGCTGACCGCTCGTGGTCTGAACTACATTCGCAGAGGTGGGGTCGTGGACAGCCAGAGAGTTCTTTGCACCCAATGAGCTTGGACTCAAGGTGATACGTTTCTGTACAGGATTAACACTAGTGGATGCTGCTCCTGTGGCCTGTATTGTTACTTGTGGCTGTTGGACTATGCTTGAAATCTGTCTGTTACCAATCACAAAACTGGCTCCCAATCCACCTGGTATGGAATTTGTCACCTTTTGTGCTCCCTGCAGGAGAACTCGTTGAGTTCCTGCTTGAGGGCTCCCCATGACTGACAATGTTTGTGGGGATTGcGAAGATGACACTATCGGCTGTTTGAGCATAACAATTTGCTGTTGCCCTTTCTGGCTCGAGAATACAGTGATAGGCTGTTGTGTGGCCATAGTACTGACGACCGTCGAAACTGATGCGACCGTAGTGACCGGTTGTGTACTGACAGTTTTCAAGATCACACTTGAGCTCGTCTGTGGTAGTCCCACATTTGTAGCGACCGATTGCAAATTTTTATTACCGCCTGCTTGCGTAACTGTTGAAATGCTGCTGGGTATCTTCACAGTCTGACCTGCTAGTGTCTGCAAAGTCGTCCCAGTAGATGACTTGCCTACAAGCTGGACTTTCTGGTTAGCTAAGAGGTTACTGAGATTCATTCCACTCAGATTCAAGACATGCCCCTTGCCTTGTTGCAGACCAAGCTTCTGTAATAATGCAGGATCTGTGATTTTCAACTGAAGGGTGACTGGTTGTGACCCTGTCTGAGTTTGACCAGAGAGCAAACTGCCTCCCACTTTAGGAATAACCTTAATGCTAGTTGCCTTCTGAGAGACTGAACCCTGAGTGGTGAGAACTGGTGATTGCGAGACAACTGTTGGTAGACCTCCCACAGACTGGGCCGTAGACAACCCGAGCAAAGCATTTTGAGAACTGTTCGCCACCAGTGTTCCTGCACTAGGGCTCTGTTGCAATATCTGTGTTACTGTTGAACTTGGAGCTGGACTACTAACCAATGTTTGTTGCGCCTGGATGGCATTAGGTACTGAACTAACAGAGCCAAGCTGGCTTACAATATCCTGTGATTGGTTTGATGTTAATCTCTGAGTAGCTGAAGTCGGTATTATAACCTTATTCCCTGAGACGACTGCTTGAGGCTTGGAGCTTGTAACAGTCCTTGTAGGTGAGACTATATAAAACATCTGCGAGCCAGTCGACTGCCCCTGAGAAACCACGGTGACTGGACCAGTTGGCTGATTTACAACTTGCAGAGGTGTGTGACCCAGGAGCTGGACATTGTTCTGTGCTGGCTGTCTTATTGTAATCTGCGACAATTGGGTTTGTGGAATTGTGGTAGCACCAGGAGGTAAAATGAGGACTTGCTGTTGAGGACTTTGTACCACCAGTTGAGGCTTAGAAGCAGAAGCTAGCTGTATATTGGTAGCTGGTACTGAAGCCACAaTTtGGGTGGTTCCTGGGGTAGTAATGGTTGTGGACACAACAGTTGCTGAGCTGGTATTGTTTGTAACCTGCTCAGCCATTTCAGGGTTTTAAGCTTCCCACATCAATGATGAATTATACACTGAGGATCCATCTAAATTCCagTAGAAGGAGACTATCAGTGAACAAATTTTtGCTTtCGAAAaGCTGGCTTATGAACCTTGTGGAACGTCGGCGTATGCATGCATTTCTATCTTCTGTGTGTCC
>gene=isogroup01447
GgATGCGCTATTAtAACagTGTTTATTGTCGGTTTGAATCCATTtACGGTCTTCTATAATCAACGAAAATCTCAAGAATTTCAAGTCATCTACACCGTTGGCAGTTGTATTTCAACGTTGGGAAGTCAGTTTAGCAGTTCTTATGTCGCAAATTCAGAaTCTTAAAACTCGAGACCCATTTGCAGATGCAAGTAAGGGTGAaGACAACAGAGGCCAaGAAGGACTCATTCATATCAGAGTACAACAAAGAAGTGGTCGTAaGACTCTGACTACTGTTCAAGGTATTTCTGACGACTATGATAAGCAGAAAATTGTGAAAGCCTGCAAAAaGGAaTTtGCCTGCAATGGTACTGTAGTCAACCACTCTGAGTACGGTGAAGTCATTCAaCTTCAGGGGGACCAGCGTAACAACATCTGCCACTtATtCGTGAACATTGGCCTGGCCAAGTTAGAGCAGTTGAAGGTTCATGgTTTCTAAGCGGTCTTTGTCGACTGTCCTGTCATCCTGCTGTGACGTCATCACTGTTTATTTTCTAATTTAACATCCTAATCAATTACTTAAAACTTGTTTCAGTCGTTGAACATTTTGTTGTTGTTTAATGAAGTGTAGTGATTTTAAAACAGCTTTTGTTATTTGCTCATAGACAGATGTGAACCTTGAGATACATTTTGATGATAAAAGAAATCCTGCCTTATTGTAATGGAGGTATGTCTCTGTTGCTCTTGTGGCAAAACTTCAACATTAAACAACTCTTACGCCACTGCTGATTTGGCTTCACATGCACAACTTGTTCTGATCTTCGATAAAAGACGCCGCGTTGGTAAGCTCAAAAGACAAAAGAAACCCATATTTGTTGCAAGATGAATGAGATCATGAATTTCTTTTCTTAGTGTCTGATATTTTGGGGGTCCTGTACAGAGTTTTTTAAACATTATTGATTTGTTTACCATGATTTTACATAATTCAGAGATATTATAACTTTTTTtCTCACTTTCAGTCTCATAGTTTTGTGTCATGAAGAACAGCTTTGTTTAGGTAAACTGTGATTAACCTGCCATTACCATACATTCTGCTTTGAGAGCCAAAGACCAAGCTGAGATCTTGATGTTGTTTGACCTACCTGTCATCGTCAGACAACTGACATTGCAAGTCAGTTTCAATTATTGATACTGTTTAGTGTGGGTGGTTgACCTTaaaaGAACaaaGAGTCGGGCATGATCATAAAGTTTCCTTACTAAATTtATTTTAACAAAAATTGTAGGCAAAGGCACATGTATTCCCAGGGAATATCACACATTATTTGTAGATCAGACTAGATGCTCACAGCGCTCAATTTCAGCGTCGTTTCTGAGCATTGAGTTATCGGGTATTAGAGTTATCAGAGTATTAGAGTTACcATTAGAGTTATCGGGTATGtCTTTTGGAGATGAGACAttaaaaGTGAttAATTTTCtAACaGTTTTCTTTAAACGAaGGCTTAAAAAAGTTGTGTCTAATGAGCATTTTTGAACAACACTATGTCATTAGTGTAACCAATGTTCTTTGACCACATTTAACAAaGTAATAACTGCACAACCAGTGCCAAGTAAATAGTTTATATGTGCATTACATTACTCATTCACTCATTATTATGAAGaCAGACTTGACCACCAATATTTTGTTAAATCTGGACACCAAACCCTGCCATTGATACTATAGTTTTAAAGTTACTAATGGAGTGTCTTGCCTTAAACATACCCTGTGTCATATGTTGGGAGCGCCTGTGAGATCACTTGATTTTAACAAAGCAAAATACTGGCATCTGTTTTAATTTATCTACCTTGTTTTGTACTCAGAGACTTGTTATTGACCTTATCATCCGTAAAAACTTTGTGTAGGTTTGTACACCAATTGCAGAACTGTTCTTTATTCATATAGCTAAAGTTCTGCAAACAGTGTTGGAATTGTAAGTTTGAAGTGATGCTGTAATGAACAGAGAACTCTAAAAATATATTTTTCTCCTGAAACTAGGTGTAAGGCAAGCTTGACTGTCTTTGGCTTTGACATGCAATGGAAAAACTCTGAACTTAATTAAAATATATGTTAAGGACTAATGATGTCCAGCAGGGAATGATTAATGGTCACCTGACCTGTTTTAATGTTCGATTTTGATTGCAGAAATAATTTCCCAAAAAaTCATCAAATTGTCTCAGGTATTGCATTGGTTCCCTAGTTAGTATGACAAAGGTGCTCCGTTTCATTGCAAGTTATGACACTTTGATCTGTCAATGATATGACGTGTGTGACCAAAACCCGATTAGATCTCTATTACTTCTCCCCACCCcTCCCCTATTtGTTGAGGTtCTTTTACTATTATTATTAACCCCTTTAGTATACTTATCCTATATTGTTAAATGTTTTTTACTTAACCAAATTGTGTTTGTTTGTGgTATTTCCCTTAGCTTTGCTTTAATCATGTGTAAAATACAAAAT
>gene=isogroup01459
TttGCAACCAAATTTgttGAcaTcTAACAATTTTGAAaTAGGGTGGTCATGTCGTAGATTTACCATCAAACTGATAAATTCcTtGAaTtATTGCATATACCAGCATCATAGCCAATAtGgATATCCGTTGCCTGGGTTCATTTCTGCACCTCTCCCCTAaCCTTCACACACAGTTGCAATTAAATAGAATAGGATACTTGTGTAAaCAAAGCagTCTACATCAAATACGAGATATCcTTGCcATCTCTTCCCCAACCCCTCCCTACCGCGCCACTTGCTCACCTTAATTCATAGCAACGTACGAAGGTTGAAATCACGTGTATGTTTCAATGgTAACGAAGAATCGGCGTTTGCGCTTACAGCGTCTACCGCTGGAATAAACTTAATAAAATTAAGAGACAGGACGCCATGAAAATGTTAATTCTTAAATTGGTGGCGCTATTTGTGCCATCATCAGTGGTGGTCTTGAATGGGAAGTATTCTTGGATGTCGCCATCaGACCcTTCCAGTTCTAGGTCTCCAACTGCACATCCCATCCAGTCAACATCGAATATCCGAGGATATCCTTCATCAACACTACCGCGGTTCTCATCATACCGCCAATACcGTCTGTACTTCAGAAAGTATGTACTGTATGAATAACCGTCaTAATGTCTAAAAGCAGCAAACAGATTTCCGGGCACGCCTTTCCATCCCTCTCTGATCAACTTCGGGTAGTCAGCATCAACTTTCTTCTCATATTCATCATAACGCCAATACTTCTTTCCTTTGAAGAAATATGTCTTCCCaGTATATCCCCATGGCAACGCAGCATCGATATCATCAGGCAGTCCCAATTCACTGATAGGTTTTGGAAATCCTtCCCTtGCTTCAAGGTTATCATACTCCCAGTATTCCGCACCTTTAAAGAACATGATGGTGCTATCAAATCTCTCGTAGGATGCATCGATATTTTTGGGTAGATCTTTAAAGAAACTACTAATCTTGATTGGATAATTTTCCATCGGTTGGCCcAAGACCCTCATTCTCCAAaCGTTTGATCCCTTAAaCAAGAAAaTCTCTCCTCTAATGGATGAAaTAGCATCATAGACCTTGGAACATCTATCATCACCAGGCTTAGgAGGGGgAaGTGTAACAACAGGCGGTTTCTCTTCTGGTTCATTTTCATTTGGATCGTAGGGCTTCGCACCATAGAGGAGTTGGATCCcTAGCTGGTCATCATAGGGTAGTCTAAAGTCGGCCTTGTATCCACTATAGAATGGCGCCATCAGTGCTGAAAGATCGGTCGAATGACCCAAACCGAGGCTGTGACCAAACTCGTGGGCAGCAACAATAAATAAATCAATTCCTGCATCAGTATTGACCGTAAAGcTTTCGTAATCATCGAAATGGGCGTCGCCCTCAAGACCCCGTAGATATGGATCCGGGAAGAACGCATGCGCAAGGGTACCGCCCTCTCCATCGAATGGGTAACCGTCACCGTGATCGAATATCGcAAACTTCAGGTAGATGTCAGCAGCACCGGTATATCTCTCGGTAAATGTGAGAGGTGTGATGTCACTCCACACCTGGAAGGCTTTCTTGATGGCGTTTACTtGGTCCGATTGGGACATATCATTGGTATAACTTAGGAATCTATACGTCAGATCCTTCTTGCCCCATTTCAGCCCGGAATGAGCGTATCGCCTAGCCCTAATCTGTCCTGGTCCACCGCGTGGTTGTACATCGGGGATGCCGCATCTAGGTTTATCTAGGAGTTCTTTAGTCTCTGCTGAAAGGGTACCCGTCTCTCTTAATCCATACATGGATTGGAATGCTCGTAACCCTCTCGAATACTCTTCCTGCGTTCTTAGTGTTCCTGCGTCAGGTCCATTTGCTTGAGCATATCCATATTTTTGTAAATAGCCGAAaTACTGAGATGAGAGAGCcGCTGGgCCATCACcATCTTCTCCCTCGGGCTCCGTTTGAGCATTTGCAaTTGAACACTGTATCGCGACTATAAAcAaCGCTAATGCTAAGGTTCTCCACAGGTAaCAAGTCCTTGCTGATACATTACTACACTCGGTActAGTTCTCGTCATCTTAATAATTCCTTCTGGTTTACTCTTCTTACAAAaGGTTCTTCCTCTGATCCACAAaGACACAGatCTTTCATatcAaaTGTGCCAGGGGATGgTAGTGGgAATAAAaTGTGTGtcATTAAGCCCTGAACTAACGAtcATTtGAGTCCTTCcTGTGTGTGTCCTGATTTAGTACTGTGCGGAATCTTCC
>gene=isogroup01466
[truncated: 1,381,620 more chars]
