# Supplementary material for: Identification and Characterization of MicroRNAs from Longitudinal Muscle and Respiratory Tree in Sea Cucumber (Apostichopus japonicus) Using High-Throughput Sequencing
Source: PLoS One. 2015 Aug 5;10(8):e0134899. doi: 10.1371/journal.pone.0134899 (PMC4526669; doi:10.1371/journal.pone.0134899)
Supplement: S1 Table — (XLS) [file pone.0134899.s006.xls]

## Sheet: Sheet1
S1 Table. Detail information of LTM conserved miRNA.
miRNAs	Number of reads	Sequences	Length
miR-1c	8935014	TGGAATGGAAAGCAGTATGTAT	22
miR-10	146476	CACCCTGTAGACCCGAGTTTGA	22
miR-71c-5p	126296	TGAAAGACATGGGTAGTGAGAT	22
miR-133	81775	TTGGTCCCTATCAACCAGCTGT	22
let-7	79380	GGAGGTAGTTCGTTGTGTGGT	21
miR-2004	58541	TCACACACAACCACAGGAAGTT	22
miR-1	52209	TGGAATGTGGCGAAGTATGGTC	22
miR-2012-5p	46725	TAGTACTGGCATATGGACATTG	22
miR-125	34145	TCCCTGAGACCCTAGAGTTGTC	22
miR-1a-3p	25401	TGGAATGTCGAGAAATATGCAT	22
miR-3571	22402	TACACACTTCTTTACATTCCATA	23
miR-9	19982	TCTTTGGTTATCTAGCTGTGTG	22
miR-200-3p	18856	TAATACTGTCTGGTGATGATGTT	23
miR-71	16534	TGAAAGACGATGGTAGTGAGA	21
miR-184	16119	TGGACGGAGAACTGATAAGGGC	22
miR-1b	13315	TGGGAAGTAAGGAAGCACGGAA	22
miR-2011	13282	ACCAAGGTGTGTTAGTGATGAC	22
miR-133d	8433	TTGGTCCCCTTCAACCAGCCGC	22
miR-92a	6628	GATTGCACTAGTCCCGGCCTTC	22
miR-71-5p	6119	TGAAAGACATGGGTAGTGAGAC	22
miR-1-3p	5718	TGGAATGTAAAGAAGTATGTAG	22
miR-92c	3372	ATTGCACTTGTCCCGGCCTGCT	22
miR-153	2580	TTGCATAGTCTCATAAGTGCCA	22
miR-1b-3p	2563	TGGAATGTCGTGAATTATGGTC	22
miR-375	2548	TTTGTTCGTTCGGCTCGCGTTA	22
miR-137-3p	2459	TTATTGCTTGAGAATACACGTA	22
miR-92b	2383	AATTGCACTGTTCCCGGCCTGC	22
miR-9-3p	2218	TAAAGCTAGGTTACCAAAGCTA	22
miR-92-3p	1781	GATTGCACTAGTTAATTATC	20
miR-92	1484	AATTGCACTTGTCCCGGCCTGC	22
miR-252a	1240	CTAAGTACTGGTGCCGCGGGA	21
miR-1c-3p	1233	TGGAATGTTGTGAATAGTGTC	21
miR-235-3p	673	TATTGCACTCGTCCCGGCCTG	21
miR-22	625	AAGCTGCCAGCTGAAGAACTG	21
miR-10c	473	GACCCTGTAGAACCGAGCTTGTG	23
miR-10b-5p	460	AACCCTGTAGATCCGAGTTTGA	22
miR-10-5p	440	AACCCTGTAGACCCGAGTTTGG	22
miR-133c	412	TTTGGTCCCTTTCAACCAGCT	21
miR-210-3p	339	TTGTGCGTGTGACAGCGGCTA	21
miR-71a-5p	289	TGAAAGACACGGGTAGTGAGAT	22
miR-2013	259	TGCAGCATGATGTAGTGGTGTG	22
miR-206-3p	235	TGGAATGTAAGGAAGTGTGTGG	22
miR-125c	205	TCCCTGAGACCCTAACTTGTGAC	23
miR-210	200	TTGTGCGTGTGACAGCGGCTA	21
miR-133-3p	177	TTGGTCCCCTTCAACCAGCTGT	22
miR-143	164	TGAGATGAAGCACTGTAGCT	20
miR-2007	129	TATTTCAGGCAGTATACTGGTAA	23
miR-99b	124	AACCCGTAGATCCGATCTTGTGA	23
miR-79	119	ATAAAGCTAGGTTACCAAAGGC	22
miR-31	116	AGGCAAGATGTTGGCATAGCT	21
miR-278-3p	112	TCGGTGGGAGTAACATTCGA	20
miR-137	105	TATTGCTTGAGAATACACGTAA	22
miR-124c-3p	94	TAAGGCACGCGGTGAATGCCA	21
miR-7	92	TGGAAGACTGGTGATATGTTGT	22
miR-127	91	TCGGATCCGTCTGAGCTTGGCT	22
miR-184b	91	TGGACGGAGAACTGATAGGGC	21
miR-26	85	TTCAAGTAATCCAGGATAGGCT	22
let-7g	84	TGAGGTAGTAGTTTGTATAGTT	22
miR-124-3p	83	TAAGGCACGCGGTGAATGTCA	21
miR-29b	73	TAGCACCATTTGAAATCAGTG	21
miR-31-5p	72	TGGCAAGATTATGGCGAAGCTGA	23
miR-128	67	TCACAGTGAACCGGTCTCTTTT	22
miR-9b-5p	66	TCTTTGGTTGTTTAGCTATATGA	23
let-7f	64	TGAGGTAGTAGATTGTATAGTT	22
let-7i	62	TGAGGTAGTAGTTTGTGCTGTT	22
miR-10b	48	TTACCCTGTCGAACCGAGCGAGTG	24
let-7a-5p	45	TGAGGTAGAATGTTGGATGACT	22
miR-21	45	TAGCTTATCAGACTGGTGTTGGC	23
miR-148a-3p	40	TCAGTGCACTACAGAACTTTGT	22
miR-7-5p	40	TGGAAGACTGGTGATATGTTGTT	23
miR-181a-5p	36	AACATTCAACGCTGTCGGTGAGT	23
miR-30a-5p	36	TGTAAACATCCTTGACTGG	19
miR-27b	35	TTCACAGTGGCTAAGTTCTGCA	22
miR-124b-3p	33	TAAGGCACGCGGTGAATGCTGA	22
miR-79-5p	33	TCTTTGGTCATCTGGCTTTGTGA	23
miR-100	32	AACCCGTAGATCCGAACTTGTG	22
miR-103	32	AGCAGCATTGTACAGGGCTATGA	23
miR-242	31	TTGCGTAGGTGTTGTGCACAGA	22
miR-235	27	TATTGCACTCGCCCCGGCCTGA	22
miR-218a	26	TTGTGCTTGATCTAACCATGTG	22
miR-30d	26	TGTAAACATCCCCGACTGGAAG	22
miR-2005	23	AGTCCAATAGGGAGGGCATTGCAG	24
miR-340	23	TTATAAAGCAATGAGACTGATT	22
let-7-5p	22	TGAGGTAGTAGGTTGTATAGTTT	23
miR-381	22	AGCGAGGTTGCCCTTTGTATATT	23
miR-126-3p	21	TCGTACCGTGAGTAATAATG	20
miR-30e-5p	21	TGTAAACATCCTTGACTGGAAG	22
miR-200	20	TAATACTGTCTGGTAATGATGTT	23
miR-126	19	TCGTACCGTGAGTAATAATGC	21
miR-2001	19	TTGTGACCGTTATAATGGGCATT	23
miR-200a	19	TAACACTGTCTGGTAACGATGT	22
miR-30c	18	TGTAAACATCCTACACTCTCGG	22
miR-3543	18	CAGGAGTCGAGTGATGGTTCAAA	23
miR-29a	16	TAGCACCATTTGAAATCAGTTT	22
miR-72-5p	16	AGGCAAGATGTTGGCATAGCTG	22
miR-434-5p	15	AGCTCGACTCATGGTTTGAACCA	23
let-7b	14	TGAGGTAGTAGGTTGTGTGGTT	22
miR-101a	13	TACAGTACTGTGATAACTGAAG	22
miR-2010	13	TTACTGTTGATGTCAGCCCCTT	22
miR-9a-3p	13	CACACACTAGATTACCAATTTC	22
miR-136-3p	12	CATCATCGTCTCAAATGAGTCT	22
miR-300-3p	12	TATGCAAGGGCAAGCTCTCTTC	22
miR-199	11	CCCAGTGTTCAGACTACCTGTTC	23
miR-24	11	TGGCTCAGTTCAGCAGGAACAG	22
miR-145	10	TCCAGTTTTCCCAGGAAT	18
miR-34	10	TGGCAGTGTGGTTAGCTGGTAGT	23
miR-1298	9	TTCATTCGGCTGTCCAGATGTA	22
miR-137b-3p	9	TTATTGCTTGAGAATACGCGTAG	23
miR-146b-5p	9	TGAGAACTGAATTCCATAGGCTGT	24
miR-379-5p	9	TGGTAGACTATGGAACGTAGGC	22
miR-433-3p	9	ATCATGATGGGCTCCTCGGTGT	22
let-7e	8	TGAGGTAGTAGATTGAATAGTT	22
miR-125a	8	TCCCTGAGACCCTTTGATTGCC	22
miR-143-3p	8	TGAGATGAAGCACTGTAGCTC	21
miR-184-3p	8	GACGGAGGTTTGCTAAGGAA	20
miR-22-3p	8	AAGCTGCCAGCTGAAGAACTGT	22
miR-276-3p	8	TAGGAACTTCATACCGTGCTCT	22
miR-30d-5p	8	TGTAAACATCCCCGACTGGAAGC	23
miR-370	8	GCCTGCTGGGGTGGAACCTGGT	22
miR-451	8	AAACCGTTACCATTACTGAGTT	22
let-7d-5p	7	TGAGGTAGTTGGTTGTATGGTT	22
miR-185	7	TGGAGAGAAAGGCAGTTCCTGA	22
miR-199a-3p	7	ACAGTAGTCTGCACATTGGTTA	22
miR-1b-5p	7	GGCATAATTCAAGATATTCGAT	22
miR-541-5p	7	AAAGGATTCTGCTGTCGGTCCCACT	25
miR-21-5p	6	TAGCTTATCAGACTGGTGTTGG	22
miR-23b	6	ATCACATTGCCAGGGATTACCA	22
miR-323	6	GCACATTACACGGTCGACCTCT	22
miR-34b-5p	6	AGGCAGTGTAATTAGCTGATTGT	23
miR-484	6	CCCAGGGGGCGACCCAGGCT	20
miR-770-3p	6	GTGGGCCTGACGTGGAG	17
miR-7b	6	TGGAAGACTTGTGATTTTGTTGT	23
miR-100-5p	5	GACCCGTAGATCCGAACTTGTG	22
miR-107	5	AGCAGCATTGTACAGGGCTATCA	23
miR-127-5p	5	CTGAAGCTCAGAGGGCTCTGATT	23
miR-139	5	TCTACAGTGCATGTGTCTCCA	21
miR-181a	5	AACATTCAACGCTGTCGGTGAG	22
miR-191	5	CAACGGAATCCCAAAAGCAGCTG	23
miR-200b-3p	5	TAATACTGCCTGGTAATGATGAC	23
miR-23a	5	ATCACATTGCCAGGGATTTCCA	22
miR-252-5p	5	CTAAGTAGTAGTGCCGCAGGTA	22
miR-30b	5	TGTAAACATCCTACACTCAGCT	22
miR-410-3p	5	AATATAACACAGATGGCCTGT	21
miR-411a-5p	5	ATAGTAGACCGTATAGCGTACG	22
bantam-3p	4	TGAGATCATTGTGAAAGCTGATT	23
miR-129	4	CTTTTTGCGGTCTGGGCTTGCT	22
miR-129-1-3p	4	AAGCCCTTACCCCAAAAAG	19
miR-146c-5p	4	TGAGAACTGAATTCCATGGACTG	23
miR-1839-5p	4	AAGGTAGATAGAACAGGTCTTG	22
miR-199-3p	4	TACAGTAGTCTGCACATTGGTT	22
miR-20	4	TAAAGTGCTTATAGTGCAGGTAG	23
miR-200b	4	TAATACTGCCTGGTAATGATGA	22
miR-206	4	TGGAATGTAAGGAAGTGTGTG	21
miR-218b	4	TTGTGCTTGATCTAACCATGCA	22
miR-219a-2-3p	4	AGAATTGTGGCTGGACATCTGT	22
miR-26b	4	TTCAAGTAATCCAGGATAGGTT	22
miR-337-5p	4	CGGCGTCATGCAGGAGTTGAT	21
miR-344-3p	4	TGATCTAGCCAAAGCCTGACTGT	23
miR-378	4	ACTGGACTTGGAGTCAGAAGGC	22
miR-532-5p	4	CATGCCTTGAGTGTAGGACCGT	22
miR-72	4	AGGCAAGATGTTGGCATAGCTG	22
miR-101b-3p	3	GTACAGTACTATGATAACT	19
miR-133a	3	TTGGTCCCCTTCAACCAGCTGT	22
miR-136	3	ACTCCATTTGTTTTGATGATGGA	23
miR-140-3p	3	ACCACAGGGTAGAACCACGGAC	22
miR-141	3	TAACACTGTCTGGTAACGATG	21
miR-148b-3p	3	TCAGTGCATCACAGAACTTTGT	22
miR-153-3p	3	TTGCATAGTCACAAAAGTGATC	22
miR-181b	3	AACATTCATTGCTGTCGGTGGG	22
miR-181b-5p	3	AACATTCATTGCTGTCGGTGGGTT	24
miR-2006	3	GAGCACACTTGGTAGCGGTGCC	22
miR-2009	3	TGAGTTGTCCCACAAAGAACACA	23
miR-202-5p	3	TTCCTATGCATATACCTCTTTG	22
miR-221	3	AGCTACATTGTCTGCTGGGTTTC	23
miR-2766	3	TCAGTCTTGTCGAATGGTGGGT	22
miR-30e	3	CTTTCAGTCGGATGTTTGC	19
miR-328	3	CTGGCCCTCTCTGCCCTTCCGT	22
miR-335-3p	3	TTTTTCATTATTGCTCCTGACC	22
miR-34c	3	AATCACTAACCTCACTACCAGG	22
miR-363	3	AATTGCACGGTATCCATCTGTAA	23
miR-369	3	AATAATACATGGTTGATCTTT	21
miR-409-5p	3	AGGTTACCCGAGCAACTTTGCAT	23
miR-488	3	TTGAAAGGCTGTTTCTTGGTC	21
miR-708-3p	3	CAACTAGACTGTGAGCTTCTAGA	23
miR-760	3	CGGCTCTGGGTCTGTGGGGA	20
miR-101-3p	2	TACAGTACTGTGATAACTGAA	21
miR-101a-3p	2	GTACAGTACTGTGATAACTGA	21
miR-124a	2	TAAGGCACGCGGTGAATGCCA	21
miR-124b	2	TAAGGCACGCGGTGAATACC	20
miR-125a-5p	2	TCCCTGAGACCATTGACTGCAT	22
miR-126-5p	2	CATTATTACTTTTGGTACGCG	21
miR-129-3p	2	AAGCCCTTACCCCAAAAAGCAT	22
miR-132	2	TAACAGTCTACAGCCATGGTCG	22
miR-133b-3p	2	TTGGTCCCCATCAACCAGCA	20
miR-1388-5p	2	AGGACTGTCCAACCTGAGAATG	22
miR-146b	2	TGAGAACTGAATTCCAAGGGTG	22
miR-150	2	ACTCCCAATCCTTGTACCAGT	21
miR-151-3p	2	CTAGACTGAAGCTCCTTGAGGA	22
miR-16c-5p	2	TAGCAGCACGTAAATACTGGAG	22
miR-181a-3p	2	ACCATCGACCGTTGATTGTACC	22
miR-2188-5p	2	AAGGTCCAACCTCACATGTCC	21
miR-222	2	AGCTACATCTGGCTACTGGGTCTC	24
miR-300-5p	2	TTGAAGAGAGGTTATCCTTTGT	22
miR-3071-3p	2	ATCATCAAAACAAATGGAGTCC	22
miR-320	2	AAAAGCTGGGTTGAGAGGGCGAA	23
miR-329-3p	2	AACACACCCAGCTAACCTTTTT	22
miR-330-3p	2	GCAAAGCACAGGGCCTGCAGAGA	23
miR-33-5p	2	GTGCATTGTAGTTGCATTGCAT	22
miR-342	2	TCTCACACAGAAATCGCACCCGTCA	25
miR-382-3p	2	AATCATTCACGGACAACACTT	21
miR-383-5p	2	CAGATCAGAAGGTGACTGTGG	21
miR-425-5p	2	AATGACACGATCACTCCCGTTGA	23
miR-431	2	TGTCTTGCAGGCCGTCATGCAGG	23
miR-495-3p	2	AAACAAACATGGTGCACTTCTT	22
miR-499	2	AACATCACTTTAAGTCTGTGC	21
miR-543-3p	2	AAACATTCGCGGTGCACTTCTTT	23
miR-592	2	ATTGTGTCAATATGCGATGATGT	23
miR-598	2	TACGTCATCGTCGTCATCGTTATC	24
miR-92b-3p	2	ATTGCACTTGTCCCGGCCTG	20
miR-9-5p	2	TCTTTGGTTATCTAGCTGTATGA	23
miR-99b-5p	2	CACCCGTAGAACCGACCTTGCG	22
miR-9a-5p	2	TCTTTGGTTTTCTAGCTGTATGAT	24
miR-9b-3p	2	CATATACTGCATAATCAAAGTTG	23
let-7a-3p	1	GCTGTTCAATTTTCTGCCTTTAA	23
let-7b-5p	1	TGAGGTAGATTGTTGGATGACT	22
let-7c	1	TGAGGTAGTAGGTTGTATGGT	21
miR-106b	1	TAAAGTGCTGACAGTGCAGAT	21
miR-125b-1-3p	1	ACGGGTTAGGCTCTTGGGAGCT	22
miR-126a	1	TCGTACCGTGAGTAATAATGCA	22
miR-1298-3p	1	CATCTGGGCAACTGATTGAACT	22
miR-1307-5p	1	TCGACCGGACCTCGACCGGCT	21
miR-132-5p	1	ACCGTGGCATTAGATTGTTACT	22
miR-133-5p	1	AGCTGGTTGAAATTGGGCCAAAT	23
miR-134-5p	1	TGTGACTGGTTGACCAGAGGG	21
miR-138	1	AGCTGGTGTTGTGAATCAGGCC	22
miR-139-5p	1	TCTACAGTGCACGTGTCTCCAG	22
miR-142b	1	CATAAAGTAGAAAGCACTACTA	22
miR-146a-5p	1	TGAGAACTGAATTCCATAGATGGTA	25
miR-151-5p	1	TCGAGGAGCTCACAGTCTAGT	21
miR-152	1	TCAGTGCATAACAGAACTTTGT	22
miR-153c	1	TTGCATAGTCACAAAAATGATC	22
miR-16	1	TAGCAGCACGTAAATATTGGAG	22
miR-16a	1	TAGCAGCACGTAAATATTGGTG	22
miR-17-5p	1	CAAAGTGCTTACAGTGCAGGTAG	23
miR-181d-5p	1	AACATTCATTGTTGTCGGTGGGTT	24
miR-182	1	CTTGGCACTGGTAGAATTCACTG	23
miR-182-5p	1	TTTGGCAATGGTAGAACTCACA	22
miR-183	1	AATGGCACTGGTAGAATTCACGG	23
miR-186	1	CAAAGAATTCTCCTTTTGGGCTT	23
miR-187	1	TCGTGTCTTGTGTTGCAGCC	20
miR-194	1	TGTAACAGCAACTCCATGTGG	21
miR-194a	1	TGTAACAGCAACTCCATGTGGA	22
miR-199b-5p	1	CCCAGTGTTTAGACTATCTGTT	22
miR-19b	1	TGTGCAAATCCATGCAAAACTGA	23
miR-2002-3p	1	TGAATACATCTGCTGGTTTTTAT	23
miR-203	1	GTGAAATGTTTAGGACCACTTG	22
miR-203a-3p	1	GTGAAATGTTTAGGACCACTAG	22
miR-204a	1	TTCCCTTTGTCATCCTATGCCT	22
miR-219-3p	1	AAGAATTGCGAATGGTCATCA	21
miR-24-2-5p	1	GTGCCTACTGAGCTGATATCAGT	23
miR-242a	1	TTGCGTAGGCGTTGTGCACAG	21
miR-25	1	CATTGCACTTGTCTCGGTCTGA	22
miR-25-5p	1	AGGCGGAGACACGGGCAATTGC	22
miR-2755	1	CACCCTGTCAGACCATACTTGTT	23
miR-27a	1	TTCACAGTGGCTAAGTTCCG	20
miR-2954-3p	1	CATCCCCATTCCACTCCTAGCAG	23
miR-296-3p	1	AGGGTTGGGCGGAGGCTTTCC	21
miR-299a-3p	1	TATGTGGGACGGTAAACCGCT	21
miR-3082-3p	1	CACATGGCACTCAACTCTGCAG	22
miR-30c-3p	1	CTGGGAGAAGGCTGTTTACTCT	22
miR-30e-3p	1	CTTTCAGTCGGATGTTTGCAGC	22
miR-317	1	TGAACACAGCTGGTGGTATCTTCT	24
miR-31a-5p	1	AGGCAAGATGTTGGCATAACTGA	23
miR-32	1	TATTGCACATTACTAAGTTGC	21
miR-325-5p	1	CCTAGTAGGTGCTCAGTAAGTGT	23
miR-339	1	TCCCTGTCCTCCAGGAGCTCA	21
miR-33a	1	GTGCATTGTAGTTGCATTGCA	21
miR-342-5p	1	AGGGGTGCTATCTGTGATTGAG	22
miR-344a-3p	1	TGATCTAGCCAAAGCCTGACCGT	23
miR-345-3p	1	CCCTGAACTAGGGGTCTGGAG	21
miR-345-5p	1	GCTGACTCCTAGTCCAGTGC	20
miR-34a	1	TGGCAGTGTCTTAGCTGGTTGT	22
miR-369-5p	1	AGATCGACCGTGTTATATTCG	21
miR-375b-3p	1	TTTGTTCGTTCGGCTCGCGTTG	22
miR-380-3p	1	TATGTAATGTGGTCCACGTCT	21
miR-380-5p	1	ATGGTTGACCACAGAACATGCG	22
miR-381-3p	1	ATATACAAGGGCAAGCTCTCT	21
miR-382-5p	1	GAAGTTGTTCGTGGTGGATTCG	22
miR-384-5p	1	TGTAAACAATTCCTAGGCAATGT	23
miR-411a-3p	1	TATGTAACACGGTCCACTAAC	21
miR-423-3p	1	AGCTCGGTCTGAGGCCCCTCAGT	23
miR-423-5p	1	TGAGGGGCAGAGAGCGAGACTTT	23
miR-431-3p	1	CAGGTCGTCTTGCAGGGCTTCT	22
miR-448	1	TTGCATATGTAGGATGTCCCAT	22
miR-450c-5p	1	TTTTGCGATGTGTTCCTAATAC	22
miR-485-3p	1	GTCATACACGGCTCTCCTCTCT	22
miR-486	1	TCCTGTACTGAGCTGCCCCGAG	22
miR-487b-3p	1	AATCGTACAGGGTCATCCACTT	22
miR-490	1	CAACCTGGAGGACTCCATGCTG	22
miR-494-3p	1	TGAAACATACACGGGAAACCTCT	23
miR-544-3p	1	ATTCTGCATTTTTAGCAAGTT	21
miR-598-3p	1	TACGTCATCGTCGTCATCGTTA	22
miR-619-5p	1	GCTGGGATTACAGGCATGAGCC	22
miR-652	1	ACAACCCTAGGAGAGGGTGCCATTCA	26
miR-668	1	TGTCACTCGGCTCGGCCCACTACC	24
miR-674-5p	1	GCACTGAGATGGGAGTGGTGTA	22
miR-700-5p	1	TAAGGCTCCTTCCTGTGCTTGC	22
miR-708-5p	1	AAGGAGCTTACAATCTAGCTGGG	23
miR-725	1	TTCAGTCATTGTTTCTAGTAGT	22
miR-770-5p	1	AGCACCACGTGTCTGGGCCACG	22
miR-872-3p	1	TGAACTATTGCAGTAGCCTCCT	22
miR-873-5p	1	GCAGGAACTTGTGAGTCTCCT	21
miR-92a-3p	1	ATTGCACTAGTCCCGGCCTA	20
miR-93-5p	1	CAAAGTGCTGTTCGTGCAGGTAG	23
