# Supplementary material for: Identification and Characterization of MicroRNAs from Longitudinal Muscle and Respiratory Tree in Sea Cucumber (Apostichopus japonicus) Using High-Throughput Sequencing
Source: PLoS One. 2015 Aug 5;10(8):e0134899. doi: 10.1371/journal.pone.0134899 (PMC4526669; doi:10.1371/journal.pone.0134899)
Supplement: S2 Table — (XLS) [file pone.0134899.s007.xls]

## Sheet: Sheet1
S2 Table. Detail information of RPT conserved miRNA.
miRNAs	Number of reads	Sequences	Length
miR-1c	5451216	TGGAATGGAAAGCAGTATGTAT	22
miR-10	1371149	CACCCTGTAGACCCGAGTTTGA	22
miR-200-3p	727174	TAATACTGTCTGGTGATGATGTT	23
miR-71c-5p	133569	TGAAAGACATGGGTAGTGAGAT	22
miR-2012-5p	122267	TAGTACTGGCATATGGACATTG	22
miR-2004	96786	TCACACACAACCACAGGAAGTT	22
miR-184	96030	TGGACGGAGAACTGATAAGGGC	22
let-7	94255	GGAGGTAGTTCGTTGTGTGGT	21
miR-2011	52795	ACCAAGGTGTGTTAGTGATGAC	22
miR-1	36064	TGGAATGTGGCGAAGTATGGTC	22
miR-31	34604	AGGCAAGATGTTGGCATAGCT	21
miR-125	15547	TCCCTGAGACCCTAGAGTTGTC	22
miR-1a-3p	14867	TGGAATGTCGAGAAATATGCAT	22
miR-9	13995	TCTTTGGTTATCTAGCTGTGTG	22
miR-71	13723	TGAAAGACGATGGTAGTGAGA	21
miR-3571	12527	TACACACTTCTTTACATTCCATA	23
miR-31-5p	12185	TGGCAAGATTATGGCGAAGCTGA	23
miR-1b	11266	TGGGAAGTAAGGAAGCACGGAA	22
miR-10-5p	6188	AACCCTGTAGACCCGAGTTTGG	22
miR-92a	5308	GATTGCACTAGTCCCGGCCTTC	22
miR-153	5066	TTGCATAGTCTCATAAGTGCCA	22
miR-137-3p	4822	TTATTGCTTGAGAATACACGTA	22
miR-375	4196	TTTGTTCGTTCGGCTCGCGTTA	22
miR-92c	4158	ATTGCACTTGTCCCGGCCTGCT	22
miR-71-5p	3889	TGAAAGACATGGGTAGTGAGAC	22
miR-10c	3203	GACCCTGTAGAACCGAGCTTGTG	23
miR-10b-5p	3024	AACCCTGTAGATCCGAGTTTGA	22
miR-92b	2451	AATTGCACTGTTCCCGGCCTGC	22
miR-72-5p	2291	AGGCAAGATGTTGGCATAGCTG	22
miR-133	2242	TTGGTCCCTATCAACCAGCTGT	22
miR-1-3p	2213	TGGAATGTAAAGAAGTATGTAG	22
miR-210-3p	2074	TTGTGCGTGTGACAGCGGCTA	21
miR-29b	1638	TAGCACCATTTGAAATCAGTG	21
miR-9-3p	1232	TAAAGCTAGGTTACCAAAGCTA	22
miR-92-3p	1079	GATTGCACTAGTTAATTATC	20
miR-252a	1049	CTAAGTACTGGTGCCGCGGGA	21
miR-210	1032	TTGTGCGTGTGACAGCGGCTA	21
miR-92	855	AATTGCACTTGTCCCGGCCTGC	22
miR-2007	842	TATTTCAGGCAGTATACTGGTAA	23
miR-200	681	TAATACTGTCTGGTAATGATGTT	23
miR-2010	653	TTACTGTTGATGTCAGCCCCTT	22
miR-2013	526	TGCAGCATGATGTAGTGGTGTG	22
miR-1b-3p	449	TGGAATGTCGTGAATTATGGTC	22
miR-235-3p	425	TATTGCACTCGTCCCGGCCTG	21
miR-184b	410	TGGACGGAGAACTGATAGGGC	21
miR-22	333	AAGCTGCCAGCTGAAGAACTG	21
miR-71a-5p	319	TGAAAGACACGGGTAGTGAGAT	22
miR-137	237	TATTGCTTGAGAATACACGTAA	22
miR-7-5p	229	TGGAAGACTGGTGATATGTTGTT	23
miR-2006	223	GAGCACACTTGGTAGCGGTGCC	22
miR-21	212	TAGCTTATCAGACTGGTGTTGGC	23
miR-2008	204	ATCAGCCTCGCTGTCAATACGG	22
miR-1c-3p	201	TGGAATGTTGTGAATAGTGTC	21
miR-72	196	AGGCAAGATGTTGGCATAGCTG	22
miR-143	189	TGAGATGAAGCACTGTAGCT	20
miR-10b	185	TTACCCTGTCGAACCGAGCGAGTG	24
miR-133d	170	TTGGTCCCCTTCAACCAGCCGC	22
miR-429-3p	161	TAATACTGTCTGGTAATGCCGT	22
miR-31b-5p	99	AGGCAAGATGCTGGCATAGCTGA	23
miR-206-3p	96	TGGAATGTAAGGAAGTGTGTGG	22
miR-148a-3p	92	TCAGTGCACTACAGAACTTTGT	22
miR-100b-5p	84	AACCCGTAGATTCGAATTTGTGTT	24
miR-125c	77	TCCCTGAGACCCTAACTTGTGAC	23
miR-26	49	TTCAAGTAATCCAGGATAGGCT	22
miR-72a	49	TGGCAAGATGTTGGCATAGCTGA	23
miR-79	47	ATAAAGCTAGGTTACCAAAGGC	22
miR-2001	46	TTGTGACCGTTATAATGGGCATT	23
miR-31a-5p	46	AGGCAAGATGTTGGCATAACTGA	23
miR-99b	43	AACCCGTAGATCCGATCTTGTGA	23
miR-124-3p	42	TAAGGCACGCGGTGAATGTCA	21
miR-2005	40	AGTCCAATAGGGAGGGCATTGCAG	24
miR-79-5p	39	TCTTTGGTCATCTGGCTTTGTGA	23
miR-9b-5p	38	TCTTTGGTTGTTTAGCTATATGA	23
let-7a	36	TGAGGTAGTAGGTTGTATAG	20
miR-124c-3p	30	TAAGGCACGCGGTGAATGCCA	21
miR-34	29	TGGCAGTGTGGTTAGCTGGTAGT	23
let-7g	27	TGAGGTAGTAGTTTGTATAGTT	22
miR-1692	27	TGTAGCTCAGTTGGTAGAGT	20
miR-200a	27	TAACACTGTCTGGTAACGATGT	22
miR-278-3p	27	TCGGTGGGAGTAACATTCGA	20
let-7f	26	TGAGGTAGTAGATTGTATAGTT	22
miR-30a-5p	26	TGTAAACATCCTTGACTGG	19
miR-2002-3p	25	TGAATACATCTGCTGGTTTTTAT	23
miR-276-3p	24	TAGGAACTTCATACCGTGCTCT	22
miR-738	23	GCTACGGCCCGCGTCGGGACCTC	23
miR-100-5p	22	GACCCGTAGATCCGAACTTGTG	22
miR-126	22	TCGTACCGTGAGTAATAATGC	21
miR-126-3p	22	TCGTACCGTGAGTAATAATG	20
miR-7	22	TGGAAGACTGGTGATATGTTGT	22
miR-235	21	TATTGCACTCGCCCCGGCCTGA	22
miR-137b-3p	19	TTATTGCTTGAGAATACGCGTAG	23
miR-29a	19	TAGCACCATTTGAAATCAGTTT	22
let-7c	17	TGAGGTAGTAGGTTGTATGGT	21
miR-133c	16	TTTGGTCCCTTTCAACCAGCT	21
miR-31a-3p	16	CAGTTACGTTAGCACTTACCA	21
miR-145	13	TCCAGTTTTCCCAGGAAT	18
miR-27b	13	TTCACAGTGGCTAAGTTCTGCA	22
miR-100	12	AACCCGTAGATCCGAACTTGTG	22
miR-143-3p	12	TGAGATGAAGCACTGTAGCTC	21
let-7i	11	TGAGGTAGTAGTTTGTGCTGTT	22
miR-146b-5p	11	TGAGAACTGAATTCCATAGGCTGT	24
miR-30e-5p	11	TGTAAACATCCTTGACTGGAAG	22
miR-451	11	AAACCGTTACCATTACTGAGTT	22
miR-146a-5p	10	TGAGAACTGAATTCCATAGATGGTA	25
miR-30c	10	TGTAAACATCCTACACTCTCGG	22
miR-363	10	AATTGCACGGTATCCATCTGTAA	23
let-7b	9	TGAGGTAGTAGGTTGTGTGGTT	22
miR-101a	9	TACAGTACTGTGATAACTGAAG	22
miR-199	9	CCCAGTGTTCAGACTACCTGTTC	23
miR-203	9	GTGAAATGTTTAGGACCACTTG	22
miR-242	9	TTGCGTAGGTGTTGTGCACAGA	22
let-7-5p	8	TGAGGTAGTAGGTTGTATAGTTT	23
miR-21-5p	8	TAGCTTATCAGACTGGTGTTGG	22
miR-128	7	TCACAGTGAACCGGTCTCTTTT	22
miR-155-5p	7	TTAATGCTAATTGTGATAGGGG	22
miR-199-3p	7	TACAGTAGTCTGCACATTGGTT	22
miR-23a	7	ATCACATTGCCAGGGATTTCCA	22
miR-263a-5p	7	AATGGCACTGGAAGAATTCACGGG	24
bantam-3p	6	TGAGATCATTGTGAAAGCTGATT	23
miR-126a	6	TCGTACCGTGAGTAATAATGCA	22
miR-1388-5p	6	AGGACTGTCCAACCTGAGAATG	22
miR-146c-5p	6	TGAGAACTGAATTCCATGGACTG	23
miR-191	6	CAACGGAATCCCAAAAGCAGCTG	23
miR-2478	6	GTATCCCACTTCTGACACCA	20
miR-30d	6	TGTAAACATCCCCGACTGGAAG	22
miR-103	5	AGCAGCATTGTACAGGGCTATGA	23
miR-184-3p	5	GACGGAGGTTTGCTAAGGAA	20
miR-199a-3p	5	ACAGTAGTCTGCACATTGGTTA	22
miR-200b	5	TAATACTGCCTGGTAATGATGA	22
miR-22a	5	AAGCTGCCAGCTGAAGAACTGT	22
miR-24	5	TGGCTCAGTTCAGCAGGAACAG	22
miR-30d-5p	5	TGTAAACATCCCCGACTGGAAGC	23
miR-716b	5	AGATCTTGGTGGTAGTAGCAAATAT	25
miR-10-3p	4	AAATTCGAGTCTATAAGGAAAAA	23
miR-133-3p	4	TTGGTCCCCTTCAACCAGCTGT	22
miR-19b	4	TGTGCAAATCCATGCAAAACTGA	23
miR-20	4	TAAAGTGCTTATAGTGCAGGTAG	23
miR-375-3p	4	TTTGTTCGTTTTGCTTGCGATCA	23
let-7a-4-3p	3	CTATACAGTCTATTGCCTTCCT	22
miR-101a-3p	3	GTACAGTACTGTGATAACTGA	21
miR-124b-3p	3	TAAGGCACGCGGTGAATGCTGA	22
miR-126-5p	3	CATTATTACTTTTGGTACGCG	21
miR-133a	3	TTGGTCCCCTTCAACCAGCTGT	22
miR-142a-3p	3	TGTAGTGTTTCCTACTTTATGGA	23
miR-152	3	TCAGTGCATAACAGAACTTTGT	22
miR-153-3p	3	TTGCATAGTCACAAAAGTGATC	22
miR-153c	3	TTGCATAGTCACAAAAATGATC	22
miR-16c-5p	3	TAGCAGCACGTAAATACTGGAG	22
miR-2009	3	TGAGTTGTCCCACAAAGAACACA	23
miR-218a	3	TTGTGCTTGATCTAACCATGTG	22
miR-22-3p	3	AAGCTGCCAGCTGAAGAACTGT	22
miR-33-5p	3	GTGCATTGTAGTTGCATTGCAT	22
miR-8	3	TAATACTGTTCGGTTAGGACGCC	23
let-7a-5p	2	TGAGGTAGAATGTTGGATGACT	22
miR-101-3p	2	TACAGTACTGTGATAACTGAA	21
miR-140-3p	2	ACCACAGGGTAGAACCACGGAC	22
miR-1-5p	2	ACGTGCTTCTTTGCAAGACCATA	23
miR-16a	2	TAGCAGCACGTAAATATTGGTG	22
miR-181a-5p	2	AACATTCAACGCTGTCGGTGAGT	23
miR-205	2	TCCTTCATTCCACCGGAGTCTG	22
miR-20b-5p	2	CAAAGTGCTCATAGTGCAGGTAG	23
miR-2131-3p	2	CTGTTACTGTTCTTCTGATGG	21
miR-235a	2	TATTGCACTTTCCCTGGCCAGA	22
miR-242a	2	TTGCGTAGGCGTTGTGCACAG	21
miR-263b	2	TTGGCACTGGAAGAATTCAC	20
miR-26b	2	TTCAAGTAATCCAGGATAGGTT	22
miR-27a	2	TTCACAGTGGCTAAGTTCCG	20
miR-30c-1-3p	2	CTGGGAGAGGGTTGTTTACT	20
miR-30e-3p	2	CTTTCAGTCGGATGTTTGCAGC	22
miR-313	2	TATTGCACTTTTCACGGCCGGA	22
miR-31a	2	GGCAAGATGTCGGCATAGCTGA	22
miR-32-5p	2	TATTGCACATTACTAAGTTGCA	22
miR-532-5p	2	CATGCCTTGAGTGTAGGACCGT	22
miR-725	2	TTCAGTCATTGTTTCTAGTAGT	22
miR-8a-3p	2	TAATACTGTCAGGTAACGATGCC	23
miR-92b-3p	2	ATTGCACTTGTCCCGGCCTG	20
miR-99b-5p	2	CACCCGTAGAACCGACCTTGCG	22
miR-9a-5p	2	TCTTTGGTTTTCTAGCTGTATGAT	24
let-7d	1	AGAGGTAGTGATTCAAAAAGTT	22
let-7e	1	TGAGGTAGTAGATTGAATAGTT	22
miR-106a	1	TAAAGTGCTTACAGTGCAGGT	21
miR-107	1	AGCAGCATTGTACAGGGCTATCA	23
miR-10a	1	TACCCTGTAGTTCCGGATTTGT	22
miR-10a-5p	1	AACCCTGTAGATCCGAGTTAGAT	23
miR-10d	1	TACACTGTAGAATAGGCTTGT	21
miR-124b	1	TAAGGCACGCGGTGAATACC	20
miR-125b-2-3p	1	ACAAGTCAGGCTCTTGGGACCT	22
miR-141	1	TAACACTGTCTGGTAACGATG	21
miR-142	1	TCCATAAAGTAGAAAGCACTAC	22
miR-143-5p	1	GGTGCAGTGCTGCATCTCTGG	21
miR-146a-3p	1	CCTGTGAAGTTTAGTTCTTCAG	22
miR-1559	1	TTCGATGCTTGTATGCTACTCC	22
miR-182-5p	1	TTTGGCAATGGTAGAACTCACA	22
miR-19a	1	TGTGCAAATCTATGCAAAACTGA	23
miR-1b-5p	1	GGCATAATTCAAGATATTCGAT	22
miR-200c	1	TAATACTGCCTGGTAATGATGC	22
miR-203b-3p	1	GTGAAATGTTCAGGACCACTTG	22
miR-214	1	ACAGCAGGCACAGACAGGCAG	21
miR-2188-5p	1	AAGGTCCAACCTCACATGTCC	21
miR-263a	1	AATGGCACTGGAAGAATTCACGGG	24
miR-2766	1	TCAGTCTTGTCGAATGGTGGGT	22
miR-279	1	TGACTAGATCCACACTCATCCA	22
miR-2796-3p	1	GTAGGCCGGCGGAAACTACTTGC	23
miR-279b	1	TGACTAGATCTACACTCATTGA	22
miR-2954-3p	1	CATCCCCATTCCACTCCTAGCAG	23
miR-2970-5p	1	GACAGTCAGTAGTTGGTCTGG	21
miR-30e	1	CTTTCAGTCGGATGTTTGC	19
miR-31-3p	1	AGCTTCACTTTATTTTGCCAA	21
miR-317	1	TGAACACAGCTGGTGGTATCTTCT	24
miR-34c	1	AATCACTAACCTCACTACCAGG	22
miR-361-3p	1	CCCCCAGGTGTGATTCTGATTTGC	24
miR-425-5p	1	AATGACACGATCACTCCCGTTGA	23
miR-429	1	TAATACTGTCTGGTAATGCCGT	22
miR-456	1	CAGGCTGGTTAGATGGTTGTCA	22
miR-458	1	ATAGCTCTTTAAATGGTTCTGC	22
miR-462	1	GTAACGGAACCCATAATGC	19
miR-5112	1	TAGCTCAGCGGGAGAGCAC	19
miR-5735-3p	1	TGGACAACAGGATAATGGCGT	21
miR-92d-3p	1	TATTGCACTTATCCTGGCCTGT	22
miR-993-3p	1	TAAGCTCGCTTCTACAGGATT	21
miR-9a-3p	1	CACACACTAGATTACCAATTTC	22
