# Supplementary material for: Identification and Characterization of MicroRNAs from Longitudinal Muscle and Respiratory Tree in Sea Cucumber (Apostichopus japonicus) Using High-Throughput Sequencing
Source: PLoS One. 2015 Aug 5;10(8):e0134899. doi: 10.1371/journal.pone.0134899 (PMC4526669; doi:10.1371/journal.pone.0134899)
Supplement: S3 Table — (XLS) [file pone.0134899.s008.xls]

## Sheet: Sheet1
S3 Table. Details information of different expressional miRNAs’ KEGG pathways.
LTM	RPT
Starch and sucrose metabolism	Pantothenate and CoA biosynthesis
Insulin secretion	Primary immunodeficiency
Rap1 signaling pathway	Phototransduction
Complement and coagulation cascades	Pyruvate metabolism
Thiamine metabolism	Alcoholism
Riboflavin metabolism	Bisphenol degradation
Nonsmall cell lung cancer	Glycerolipid metabolism
Stilbenoid, diarylheptanoid and gingerol biosynthesis	Cytosolic DNAsensing pathway
Viral myocarditis	Legionellosis
Malaria	Mineral absorption
Glycosaminoglycan degradation	Histidine metabolism
Phenylpropanoid biosynthesis	Phototransduction fly
Epithelial cell signaling in Helicobacter pylori infection	Degradation of aromatic compounds
Toxoplasmosis	betaAlanine metabolism
Pertussis	Dorsoventral axis formation
Type II diabetes mellitus	Proximal tubule bicarbonate reclamation
Aldosteroneregulated sodium reabsorption	Steroid hormone biosynthesis
Synthesis and degradation of ketone bodies	Circadian rhythm
Apoptosis	MAPK signaling pathway fly
Butanoate metabolism	Leishmaniasis
Prolactin signaling pathway	RNA polymerase
Selenocompound metabolism	Folate biosynthesis
alphaLinolenic acid metabolism	Mucin type OGlycan biosynthesis
Flavonoid biosynthesis	Ascorbate and aldarate metabolism
Rheumatoid arthritis	Pathogenic Escherichia coli infection
Protein export	Aminobenzoate degradation
Porphyrin and chlorophyll metabolism	Mismatch repair
Vitamin B6 metabolism	Retinol metabolism
African trypanosomiasis	Chemical carcinogenesis
Streptomycin biosynthesis	Cytokinecytokine receptor interaction
B cell receptor signaling pathway	GABAergic synapse
Amoebiasis	Ribosome
Fatty acid elongation	SNARE interactions in vesicular transport
Bladder cancer	Polycyclic aromatic hydrocarbon degradation
Fc epsilon RI signaling pathway	Fatty acid metabolism
Linoleic acid metabolism	Vibrio cholerae infection
Glycosaminoglycan biosynthesis keratan sulfate	Limonene and pinene degradation
	Intestinal immune network for IgA production
	Cocaine addiction
	Reninangiotensin system
	Valine, leucine and isoleucine degradation
	Homologous recombination
	Propanoate metabolism
	Glycine, serine and threonine metabolism
