# Supplementary material for: Identification and Characterization of MicroRNAs from Longitudinal Muscle and Respiratory Tree in Sea Cucumber (Apostichopus japonicus) Using High-Throughput Sequencing
Source: PLoS One. 2015 Aug 5;10(8):e0134899. doi: 10.1371/journal.pone.0134899 (PMC4526669; doi:10.1371/journal.pone.0134899)
Supplement: S4 Table — (XLS) [file pone.0134899.s009.xls]

## Sheet: Sheet1
S4 Table. Information of all primers used for stem-loop RT-PCR and qRT-PCR.
Gene name	Forward Primer (5' - 3')	Reversed Primer (5' - 3')	Stem-loop RT Primer (5’-3’)
miR-9-3p	GCACGCATAAAGCTAGGTTACCA	CGCAGGGTCCGAGGTATTC	GTCGTATCCAGTGCAGGGTCCGAGGTATTCGCACTGGATACGACATCTTTG
miR-29b	GCCGTAGCACCATGAGAAAG	CGCAGGGTCCGAGGTATTC	GTCGTATCCAGTGCAGGGTCCGAGGTATTCGCACTGGATACGACATACTG
miR-31	CGTGACTAGGCAAGATGTTGGC	CGCAGGGTCCGAGGTATTC	GTCGTATCCAGTGCAGGGTCCGAGGTATTCGCACTGGATACGACAGCTAT
miR-124	AGATCTAAGGCACGCGGTGA	CGCAGGGTCCGAGGTATTC	GTCGTATCCAGTGCAGGGTCCGAGGTATTCGCACTGGATACGACTGGCATT
miR-133	TAGCGAGTTTGGTCCCCTTC	CGCAGGGTCCGAGGTATTC	GTCGTATCCAGTGCAGGGTCCGAGGTATTCGCACTGGATACGACACGGCT
miR-200-3p	CCGCCGTAATACTGTCTGGTG	CGCAGGGTCCGAGGTATTC	GTCGTATCCAGTGCAGGGTCCGAGGTATTCGCACTGGATACGACCATCAT
miR-210	TGCTCTTGTGCGTGCGACA	CGCAGGGTCCGAGGTATTC	GTCGTATCCAGTGCAGGGTCCGAGGTATTCGCACTGGATACGACTCAGTC
miR-2006	CAGCACGAGCACACTTGGTAG	CGCAGGGTCCGAGGTATTC	GTCGTATCCAGTGCAGGGTCCGAGGTATTCGCACTGGATACGACGGCACC
miR-2008	ACGCTATCAGCCTCGCTGTC	CGCAGGGTCCGAGGTATTC	GTCGTATCCAGTGCAGGGTCCGAGGTATTCGCACTGGATACGACCGTATTG
Cytb	TGAGCCGCAACAGTAATC	AAGGGAAAAGGAAGTGAAAG
